# Supplementary material for: Single cell census of human kidney organoids shows reproducibility and diminished off-target cells after transplantation
Source: Nat Commun. 2019 Nov 29;10:5462. doi: 10.1038/s41467-019-13382-0 (PMC6884507; doi:10.1038/s41467-019-13382-0)
Supplement: Supplementary file 4 — Supplementary Data 1 [file 41467_2019_13382_MOESM4_ESM.xlsx]

## Sheet: ST1_D29_batchcorrected_cluster_
Supplementary Data 1. Cluster gene lists for D29 after batch-correction (representative line: ThF)
cluster	putative_cell_types	compartment
4	Mesenchymal Cells-4	Mesenchymal
0	Mesenchymal Cells-1	Mesenchymal
3	Mesenchymal Cells-3	Mesenchymal
2	Proliferating-1	Mesenchymal
7	Proximal Convoluted Tubule-like	Epithelial
1	Mesenchymal Cells-2	Mesenchymal
13	Muscle-like-2	Offtarget
5	Distal Nephron	Epithelial
18	Collecting Duct-like	Epithelial
9	Mesenchymal Cells-5	Mesenchymal
15	Mesenchymal Cells-7	Mesenchymal
10	Podocyte-like	Epithelial
6	Neuronal precursor	Offtarget
14	Nephron Progenitor Cells-Distal	Epithelial
16	Melanoma	Offtarget
19	Endothelial Cells	Endothelial
12	Muscle-like-1	Offtarget
11	Mesenchymal Cells-6	Mesenchymal
8	Neuron-like	Offtarget
17	Mesenchymal Cells-8	Mesenchymal
p_val	avg_logFC	pct.1	pct.2	p_val_adj	cluster	gene
0	1.2333	0.989	0.83	0	0	VIM
0	0.902337	0.399	0.118	0	0	MEIS2
0	0.813112	0.266	0.073	0	0	ASPN
0	0.800637	0.629	0.334	0	0	ZFHX4
0	0.79107	0.291	0.15	0	0	LUM
0	0.715803	0.419	0.198	0	0	PLPP3
0	0.701549	0.368	0.149	0	0	SIX1
0	0.648577	0.675	0.433	0	0	CRABP2
0	0.642676	0.856	0.498	0	0	COL3A1
0	0.612955	0.385	0.182	0	0	MAB21L1
0	0.564498	0.979	0.744	0	0	LGALS1
0	0.55561	0.296	0.161	0	0	ZFHX3
0	0.54602	0.557	0.337	0	0	IL11RA
0	0.534164	0.279	0.139	0	0	OGN
0	0.532859	0.504	0.359	0	0	2019-09-06
0	0.526886	0.407	0.236	0	0	MAB21L2
0	0.520998	0.416	0.23	0	0	PDGFRA
0	0.500263	0.304	0.163	0	0	TSHZ2
0	0.496559	0.363	0.213	0	0	OLFML3
0	0.494834	0.443	0.269	0	0	MFAP4
0	0.454228	0.547	0.405	0	0	MFAP2
0	0.438682	0.666	0.424	0	0	PRRX1
0	0.412667	0.968	0.88	0	0	MDK
0	0.390321	0.768	0.687	0	0	LAPTM4A
0	0.386484	0.535	0.363	0	0	SFRP2
0	0.371828	0.881	0.826	0	0	CIRBP
0	0.353028	0.987	0.965	0	0	HNRNPA1
0	0.341953	0.977	0.958	0	0	H3F3B
0	0.341159	0.781	0.686	0	0	SOX4
0	0.296583	0.903	0.685	0	0	COL1A2
0	0.273704	0.962	0.931	0	0	NPM1
0	0.266923	0.984	0.976	0	0	ACTG1
0	-0.286698	0.87	0.948	0	0	SERF2
0	-0.309614	0.993	0.991	0	0	MT-ND4
0	-0.347591	0.45	0.657	0	0	UQCR10
0	-0.366503	0.374	0.602	0	0	DSTN
0	-0.374459	0.227	0.427	0	0	S100A13
0	-0.375377	0.568	0.746	0	0	HSP90AA1
0	-0.377388	0.735	0.844	0	0	GSTP1
0	-0.391397	0.339	0.544	0	0	CLIC1
0	-0.402548	0.32	0.524	0	0	BSG
0	-0.413136	0.998	0.996	0	0	MT-CO2
0	-0.422509	0.115	0.306	0	0	QPRT
0	-0.427859	0.462	0.656	0	0	S100A11
0	-0.429504	0.11	0.292	0	0	JUN
0	-0.439028	0.256	0.466	0	0	MGST3
0	-0.447871	0.139	0.348	0	0	PCBD1
0	-0.448229	0.094	0.287	0	0	APLP2
0	-0.453141	0.067	0.253	0	0	C12orf75
0	-0.453305	0.083	0.292	0	0	CXXC5
0	-0.458885	0.091	0.281	0	0	CHCHD10
0	-0.464977	0.44	0.651	0	0	ATPIF1
0	-0.493838	0.264	0.506	0	0	DBI
0	-0.50644	0.19	0.41	0	0	ODC1
0	-0.543307	0.239	0.472	0	0	SMS
0	-0.543351	0.095	0.288	0	0	CYB5A
0	-0.544805	0.166	0.364	0	0	TUBB4B
0	-0.55091	0.166	0.415	0	0	SPINT2
0	-0.646673	0.064	0.285	0	0	CLU
0	-0.76907	0.293	0.518	0	0	ITM2B
0	-0.841341	0.146	0.395	0	0	SAT1
0	-0.843985	0.167	0.489	0	0	S100A10
0	-0.908188	0.158	0.418	0	0	MPC2
0	-0.931607	0.097	0.304	0	0	APOE
0	-1.11209	0.029	0.282	0	0	ATP1B1
0	-1.45172	0.035	0.314	0	0	IGFBP7
4.05e-305	-0.557508	0.102	0.256	1.12e-300	0	CKS2
9.38e-305	-0.873611	0.187	0.353	2.6e-300	0	HMGB2
4.98e-303	-0.385532	0.155	0.331	1.38e-298	0	CYBA
5.18e-303	0.561627	0.259	0.124	1.43e-298	0	DCN
9.9e-302	-0.337184	0.634	0.768	2.74e-297	0	PPDPF
2.66e-299	-0.31167	0.804	0.91	7.36e-295	0	MT-ND3
1.46e-295	0.307125	0.768	0.732	4.05e-291	0	SSR2
1.35e-289	0.491848	0.385	0.241	3.73e-285	0	FN1
1.89e-287	-0.497982	0.158	0.328	5.23e-283	0	ARL6IP1
2.04e-286	-0.336043	0.494	0.675	5.64e-282	0	TXN
6.54e-285	-0.320273	0.393	0.601	1.81e-280	0	UQCR11
6.97e-278	0.39125	0.478	0.337	1.93e-273	0	COL6A2
7.13e-275	-0.427083	0.16	0.324	1.97e-270	0	CKS1B
5.94e-274	-0.277635	0.126	0.291	1.64e-269	0	LINC00998
2.13e-273	0.311372	0.594	0.433	5.88e-269	0	IGF2
3.74e-272	-0.296251	0.443	0.645	1.03e-267	0	COX8A
2.21e-268	-0.338053	0.234	0.418	6.12e-264	0	PKM
6.48e-267	-0.347552	0.16	0.327	1.79e-262	0	HMGA1
2.23e-266	-0.353334	0.306	0.493	6.16e-262	0	CST3
3.85e-263	-0.271371	0.161	0.335	1.07e-258	0	LAMTOR2
1.17e-262	-0.288617	0.156	0.325	3.24e-258	0	DNPH1
1.44e-262	0.36418	0.471	0.338	3.97e-258	0	SOX11
2.73e-262	-0.41882	0.142	0.299	7.54e-258	0	NEAT1
1.74e-258	0.377816	0.549	0.417	4.81e-254	0	CPE
2.82e-255	0.383595	0.636	0.579	7.8e-251	0	UBE2E3
2.42e-253	-0.444722	0.34	0.525	6.7e-249	0	GPC3
4.52e-250	-0.293034	0.442	0.64	1.25e-245	0	UBL5
5.06e-247	-0.307502	0.246	0.427	1.4e-242	0	COA3
4.39e-243	0.613074	0.33	0.215	1.21e-238	0	NOVA1
4.82e-239	-0.258125	0.11	0.254	1.33e-234	0	MRPS36
9.38e-239	-0.546956	0.126	0.259	2.59e-234	0	KIAA0101
1.37e-238	0.395486	0.398	0.272	3.79e-234	0	MDFI
9.18e-237	0.361622	0.592	0.51	2.54e-232	0	CALD1
1.83e-234	-0.273842	0.376	0.579	5.06e-230	0	POLR2L
9.91e-230	-0.257674	0.115	0.257	2.74e-225	0	PRR13
2.85e-229	-0.269001	0.25	0.432	7.87e-225	0	CYCS
3.57e-229	-0.285498	0.299	0.485	9.87e-225	0	CALM3
6.19e-228	0.254381	0.791	0.753	1.71e-223	0	C6orf48
1.14e-226	-0.319539	0.434	0.61	3.16e-222	0	ATP6V1F
9.25e-224	0.43133	0.476	0.384	2.56e-219	0	HMGA2
8.84e-221	-0.294399	0.294	0.471	2.45e-216	0	TMBIM6
1.99e-220	-0.272811	0.468	0.649	5.5e-216	0	HSPE1
7.25e-217	0.389175	0.363	0.245	2.01e-212	0	IGFBP4
7.37e-217	-0.251494	0.603	0.755	2.04e-212	0	COX6A1
2.67e-216	-0.26613	0.314	0.504	7.38e-212	0	FKBP2
6.46e-216	-0.28527	0.295	0.474	1.79e-211	0	ANXA2
9.62e-215	0.415025	0.367	0.252	2.66e-210	0	TCF4
1.45e-210	-0.296631	0.564	0.722	4.01e-206	0	HSPB1
8.72e-207	0.360883	0.383	0.261	2.41e-202	0	DNM3OS
1.87e-206	-0.277036	0.125	0.261	5.17e-202	0	PEG10
1.95e-206	-0.258008	0.486	0.67	5.39e-202	0	NDUFB2
3.31e-205	-0.315773	0.366	0.528	9.15e-201	0	NPC2
5.52e-204	-0.276616	0.339	0.515	1.53e-199	0	ENO1
6.5e-204	0.395915	0.303	0.194	1.8e-199	0	RAMP2
2.84e-198	-0.32899	0.181	0.325	7.86e-194	0	GNG11
1.74e-195	0.342724	0.424	0.303	4.81e-191	0	KCTD12
5.16e-193	-0.271861	0.316	0.491	1.43e-188	0	RTN4
8.06e-188	-0.25018	0.351	0.526	2.23e-183	0	COX5A
8.23e-187	-0.289126	0.136	0.269	2.28e-182	0	ATP1A1
9.89e-186	0.295553	0.674	0.617	2.74e-181	0	KCNQ1OT1
2.3e-184	-0.254471	0.408	0.585	6.36e-180	0	COX7B
1.42e-182	-0.250031	0.66	0.771	3.92e-178	0	PFN1
1.12e-178	-0.479085	0.454	0.555	3.09e-174	0	CD24
1.79e-177	-0.251825	0.142	0.273	4.94e-173	0	MRPL32
3.36e-177	-0.297427	0.188	0.328	9.3e-173	0	C4orf48
7.45e-176	-0.455173	0.591	0.707	2.06e-171	0	H2AFZ
4.85e-167	0.473151	0.4	0.314	1.34e-162	0	CSRP2
2.99e-161	-0.417297	0.263	0.4	8.28e-157	0	TUBB2B
8.96e-161	0.31049	0.478	0.379	2.48e-156	0	EMP3
1e-150	-0.56242	0.616	0.718	2.77e-146	0	TUBA1B
1.07e-148	0.317549	0.265	0.17	2.97e-144	0	MMP2
8.34e-143	-0.250546	0.488	0.645	2.31e-138	0	NUCKS1
3.63e-142	-0.340508	0.409	0.542	1e-137	0	S100A6
1.67e-139	0.288076	0.482	0.404	4.61e-135	0	TIMP1
4.16e-134	-0.732746	0.23	0.344	1.15e-129	0	HIST1H4C
1.44e-123	0.32954	0.263	0.179	3.99e-119	0	CCDC80
2.16e-121	0.369599	0.359	0.281	5.96e-117	0	EFNA5
8.81e-116	0.292217	0.418	0.34	2.44e-111	0	FBLN1
2.1e-115	-0.406291	0.333	0.463	5.8e-111	0	PSMA2
1.45e-114	0.271413	0.544	0.504	4.01e-110	0	CD99
1.29e-97	0.283784	0.271	0.196	3.57e-93	0	COL5A1
8.05e-97	0.285175	0.308	0.237	2.23e-92	0	LTBP4
5.68e-93	0.310622	0.251	0.18	1.57e-88	0	CXCL12
2.73e-90	0.270891	0.511	0.477	7.55e-86	0	CNN3
4.04e-88	0.271485	0.266	0.196	1.12e-83	0	CDH11
9.7e-85	-0.299738	0.946	0.942	2.68e-80	0	FTH1
3.45e-84	0.321168	0.383	0.325	9.55e-80	0	ID2
3.26e-82	0.287129	0.358	0.304	9.02e-78	0	COL6A1
1.88e-72	0.271841	0.397	0.359	5.2e-68	0	PHF14
2.46e-67	-0.500131	0.964	0.963	6.81e-63	0	FTL
6.37e-57	-0.280253	0.995	0.994	1.76e-52	0	TMSB4X
1.06e-34	0.25127	0.255	0.226	2.93e-30	0	EML4
6.72e-16	-0.312312	0.636	0.619	1.86e-11	0	PTN
0	1.22564	0.764	0.304	0	1	MGP
0	0.876286	0.938	0.61	0	1	COL1A1
0	0.844289	0.307	0.1	0	1	NEFL
0	0.785664	0.892	0.568	0	1	PTN
0	0.734134	0.733	0.423	0	1	NFIB
0	0.721473	0.564	0.281	0	1	GAS2
0	0.718799	0.83	0.493	0	1	CRABP1
0	0.682721	0.263	0.054	0	1	PTGFR
0	0.663146	0.952	0.717	0	1	COL1A2
0	0.653094	0.839	0.572	0	1	COL3A1
0	0.645389	0.469	0.219	0	1	COL5A2
0	0.643611	0.452	0.204	0	1	FBN2
0	0.624968	0.32	0.102	0	1	ELN
0	0.619458	0.366	0.166	0	1	TRPS1
0	0.600914	0.755	0.453	0	1	PRRX1
0	0.584862	0.259	0.072	0	1	FOXP2
0	0.580338	0.695	0.454	0	1	S100A6
0	0.57663	0.396	0.207	0	1	S100A4
0	0.559095	0.54	0.302	0	1	KCTD12
0	0.540798	0.617	0.379	0	1	SFRP2
0	0.539872	0.327	0.122	0	1	C2orf40
0	0.514251	0.32	0.121	0	1	PCP4
0	0.487346	0.405	0.209	0	1	BOC
0	0.423663	0.803	0.67	0	1	MARCKS
0	0.401792	0.973	0.792	0	1	LGALS1
0	0.377385	0.319	0.129	0	1	COL11A1
0	0.312393	0.925	0.886	0	1	HSP90AB1
0	0.304848	1	0.999	0	1	RPS19
0	0.302837	0.999	0.996	0	1	RPS12
0	0.292746	0.998	0.995	0	1	RPS27
0	0.29186	1	0.999	0	1	RPL34
0	0.266065	0.999	0.997	0	1	RPL39
0	0.264174	0.999	0.997	0	1	RPL15
0	0.259102	1	0.999	0	1	RPS27A
0	0.257603	1	0.998	0	1	RPS8
0	0.252292	0.972	0.957	0	1	RPSA
0	-0.687481	0.865	0.96	0	1	FTH1
0	-0.70311	0.506	0.764	0	1	SOX4
0	-0.784584	0.988	0.996	0	1	TMSB4X
0	-1.22352	0.049	0.256	0	1	IGFBP7
4.29e-303	-0.422595	0.603	0.761	1.19e-298	1	PFN1
4.95e-295	0.476693	0.298	0.135	1.37e-290	1	LHFP
2.42e-294	-0.266231	0.988	0.994	6.69e-290	1	TMSB10
5.43e-294	-0.4323	0.603	0.748	1.5e-289	1	PPDPF
9.68e-288	0.430429	0.278	0.119	2.68e-283	1	NTRK2
2.67e-287	-0.619628	0.525	0.698	7.39e-283	1	H2AFZ
3.94e-286	-0.337875	0.728	0.848	1.09e-281	1	CFL1
4.08e-283	0.479044	0.467	0.277	1.13e-278	1	GAS1
1.81e-279	0.477443	0.259	0.111	5.01e-275	1	NPW
1.3e-277	-0.56669	0.071	0.255	3.59e-273	1	CYB5A
4.32e-273	0.445339	0.364	0.189	1.19e-268	1	SELM
1.5e-268	0.443551	0.287	0.131	4.15e-264	1	EBF3
1.36e-265	0.459577	0.537	0.346	3.76e-261	1	S100A10
2.37e-264	-0.529399	0.184	0.393	6.56e-260	1	HN1
1.46e-263	-0.717402	0.151	0.345	4.04e-259	1	SAT1
1.21e-258	-0.275925	0.925	0.963	3.34e-254	1	ACTB
3.63e-251	0.566166	0.38	0.222	1.01e-246	1	FOXP1
2.44e-233	-0.384667	0.822	0.9	6.74e-229	1	HMGB1
4.98e-232	-0.388596	0.854	0.917	1.38e-227	1	STMN1
2.31e-231	0.377181	0.681	0.561	6.39e-227	1	SNHG8
7.58e-222	-0.309183	0.702	0.817	2.1e-217	1	HMGN1
1.14e-220	-0.454401	0.13	0.312	3.14e-216	1	HMGB3
1.18e-214	-0.327386	0.74	0.839	3.26e-210	1	MARCKSL1
2.37e-214	0.266943	0.865	0.823	6.54e-210	1	EEF1D
5.04e-213	-0.424891	0.102	0.272	1.4e-208	1	QPRT
1.93e-207	0.333352	0.636	0.455	5.34e-203	1	IGF2
2.1e-198	-0.478658	0.196	0.376	5.82e-194	1	ID2
2.38e-197	0.376233	0.271	0.136	6.58e-193	1	RUNX1T1
1.85e-195	-0.309905	0.806	0.87	5.12e-191	1	GAPDH
3.75e-191	-0.689533	0.206	0.357	1.04e-186	1	MPC2
3.82e-185	-0.773131	0.112	0.26	1.06e-180	1	APOE
5.14e-182	-0.65478	0.318	0.468	1.42e-177	1	ITM2B
1.92e-180	-0.515152	0.239	0.404	5.32e-176	1	TMSB15A
4.51e-179	-0.527638	0.239	0.414	1.25e-174	1	SOX11
7.95e-175	0.357466	0.263	0.137	2.2e-170	1	CAPN6
1.33e-174	-0.403933	0.322	0.483	3.68e-170	1	BSG
1.72e-171	-0.497448	0.169	0.325	4.76e-167	1	TUBB4B
1.49e-167	-0.486274	0.142	0.298	4.11e-163	1	ARL6IP1
1.68e-165	0.387172	0.418	0.282	4.65e-161	1	FSTL1
4.8e-165	0.380774	0.297	0.169	1.33e-160	1	PCOLCE
3.83e-159	-0.347061	0.107	0.253	1.06e-154	1	NR2F2
5.04e-159	0.375986	0.346	0.217	1.39e-154	1	LMNA
1.25e-155	0.322886	0.504	0.359	3.45e-151	1	COL6A2
3.37e-152	-0.542712	0.947	0.967	9.33e-148	1	FTL
9.55e-152	0.274962	0.584	0.435	2.64e-147	1	CPE
5.01e-150	-0.819894	0.183	0.321	1.39e-145	1	HMGB2
2.51e-149	-0.366955	0.195	0.35	6.95e-145	1	TXNIP
4.27e-145	0.429481	0.339	0.217	1.18e-140	1	GOLIM4
9.52e-143	0.320832	0.315	0.189	2.63e-138	1	SERTAD4
5.03e-142	-0.324724	0.52	0.647	1.39e-137	1	SLC25A5
4.71e-140	-0.304785	0.501	0.638	1.3e-135	1	TXN
2.41e-138	0.251649	0.416	0.268	6.67e-134	1	MAB21L2
4.47e-136	0.326656	0.303	0.182	1.24e-131	1	CXCL12
6.16e-135	-0.507446	0.236	0.379	1.7e-130	1	TUBB2B
1.16e-134	-0.589568	0.903	0.88	3.22e-130	1	VIM
4.53e-134	-0.379784	0.27	0.42	1.25e-129	1	SMS
5.41e-133	0.315108	0.322	0.2	1.5e-128	1	COL5A1
2.96e-130	-0.368002	0.278	0.42	8.19e-126	1	MGST3
7.22e-130	-0.350213	0.359	0.497	2e-125	1	NPC2
2.46e-127	-0.290636	0.43	0.574	6.79e-123	1	GPX4
4.08e-126	-0.268516	0.429	0.584	1.13e-121	1	DDX5
1.08e-124	-0.300151	0.244	0.392	2.98e-120	1	COA3
1.18e-124	-0.26956	0.532	0.667	3.27e-120	1	YWHAE
7.86e-124	-0.325752	0.306	0.45	2.18e-119	1	DBI
1.39e-122	-0.309554	0.29	0.442	3.85e-118	1	HMGA2
4.19e-122	0.273416	0.688	0.636	1.16e-117	1	EIF3H
6.51e-122	-0.284613	0.325	0.474	1.8e-117	1	DYNLT1
1.08e-121	-0.320162	0.161	0.294	3e-117	1	HMGA1
1.52e-120	0.312091	0.465	0.345	4.2e-116	1	FBLN1
6.06e-120	0.326363	0.428	0.313	1.68e-115	1	CCND2
2.49e-119	-0.287496	0.15	0.281	6.9e-115	1	IDH2
4.49e-118	-0.299195	0.164	0.297	1.24e-113	1	TPM4
3.16e-117	-0.285296	0.202	0.344	8.75e-113	1	CARHSP1
8.25e-117	-0.279446	0.762	0.817	2.28e-112	1	GSTP1
8.03e-115	0.300444	0.403	0.28	2.22e-110	1	DNM3OS
1e-112	0.289781	0.321	0.21	2.77e-108	1	TSPO
4.41e-106	-0.28417	0.3	0.435	1.22e-101	1	TMBIM6
4.06e-105	-0.285059	0.809	0.869	1.12e-100	1	TUBB
7.49e-105	-0.557177	0.614	0.698	2.07e-100	1	TUBA1B
1.14e-104	-0.295234	0.739	0.821	3.16e-100	1	CALM2
2.79e-104	-0.316068	0.171	0.293	7.71e-100	1	CYBA
4.1e-104	-0.265073	0.355	0.491	1.13e-99	1	COX5A
6.71e-104	-0.333387	0.23	0.358	1.86e-99	1	ODC1
3.52e-103	-0.287714	0.294	0.432	9.74e-99	1	2019-09-06
9.3e-101	-0.359922	0.172	0.29	2.57e-96	1	CKS1B
5.1e-100	0.264849	0.425	0.308	1.41e-95	1	MFAP4
1.6e-99	-0.334081	0.149	0.267	4.43e-95	1	NEAT1
6.22e-98	-0.2751	0.321	0.453	1.72e-93	1	CST3
2.1e-94	-0.260505	0.158	0.273	5.81e-90	1	FXYD6
2.89e-94	-0.277756	0.323	0.455	8e-90	1	RTN4
2.31e-92	-0.280076	0.381	0.512	6.4e-88	1	CNN3
2.88e-92	0.321574	0.275	0.187	7.97e-88	1	SND1
3.41e-92	-0.278675	0.377	0.496	9.45e-88	1	CLIC1
4.93e-92	-0.304323	0.158	0.27	1.36e-87	1	HES1
1.38e-89	-0.252464	0.33	0.459	3.83e-85	1	PRDX6
1.26e-86	-0.439927	0.325	0.439	3.49e-82	1	PSMA2
1.7e-85	0.259556	0.252	0.162	4.7e-81	1	OVOS2
4.15e-84	-0.271883	0.259	0.376	1.15e-79	1	PKM
4.68e-84	0.263727	0.39	0.291	1.3e-79	1	FGFR1
2.22e-82	-0.289451	0.361	0.476	6.13e-78	1	ENO1
1.19e-79	-0.251354	0.189	0.296	3.29e-75	1	PCBD1
7.16e-79	0.27138	0.305	0.214	1.98e-74	1	TIMP2
1.54e-75	-0.675206	0.223	0.323	4.25e-71	1	HIST1H4C
9.82e-70	-0.282509	0.196	0.294	2.72e-65	1	GNG11
3.03e-68	0.253254	0.38	0.292	8.37e-64	1	EFNA5
2.9e-58	-0.384435	0.481	0.529	8.02e-54	1	CD24
1.69e-57	-0.271812	0.733	0.794	4.67e-53	1	HMGN2
0	2.02349	0.871	0.246	0	2	HMGB2
0	1.94133	0.663	0.085	0	2	UBE2C
0	1.88308	0.695	0.271	0	2	HIST1H4C
0	1.82721	0.644	0.064	0	2	CENPF
0	1.8094	0.662	0.061	0	2	TOP2A
0	1.61559	0.989	0.656	0	2	TUBA1B
0	1.58352	0.805	0.162	0	2	KIAA0101
0	1.54343	0.62	0.156	0	2	PTTG1
0	1.43177	0.631	0.166	0	2	CKS2
0	1.39409	0.536	0.039	0	2	MKI67
0	1.35859	0.537	0.048	0	2	NUSAP1
0	1.26682	0.98	0.64	0	2	H2AFZ
0	1.25352	0.5	0.042	0	2	CDK1
0	1.22497	0.573	0.09	0	2	SMC4
0	1.19208	0.542	0.246	0	2	ARL6IP1
0	1.18716	0.459	0.132	0	2	KPNA2
0	1.16356	0.382	0.025	0	2	ASPM
0	1.14365	0.707	0.23	0	2	CKS1B
0	1.11974	0.484	0.059	0	2	BIRC5
0	1.1056	0.573	0.113	0	2	TYMS
0	1.04709	0.84	0.334	0	2	TMSB15A
0	1.03978	0.976	0.767	0	2	HMGN2
0	1.03891	0.49	0.076	0	2	H2AFX
0	1.02034	0.598	0.271	0	2	TUBB4B
0	1.01831	0.386	0.03	0	2	TPX2
0	1.01601	0.389	0.028	0	2	MXD3
0	1.01039	0.402	0.033	0	2	AURKB
0	0.993135	0.334	0.055	0	2	CCNB1
0	0.963787	0.318	0.02	0	2	CENPA
0	0.913874	0.307	0.03	0	2	CDC20
0	0.902877	0.47	0.087	0	2	CENPW
0	0.888981	0.377	0.051	0	2	KIF20B
0	0.882833	0.306	0.024	0	2	CENPE
0	0.882449	0.314	0.044	0	2	CCNB2
0	0.879466	0.328	0.033	0	2	CDKN3
0	0.873306	0.404	0.056	0	2	MAD2L1
0	0.86217	0.992	0.877	0	2	HMGB1
0	0.862103	0.981	0.848	0	2	TUBB
0	0.845072	0.873	0.567	0	2	NUCKS1
0	0.83819	0.344	0.032	0	2	RRM2
0	0.837282	0.416	0.06	0	2	ZWINT
0	0.830075	0.397	0.057	0	2	UBE2T
0	0.813327	0.308	0.031	0	2	SGOL2
0	0.801255	0.312	0.022	0	2	GTSE1
0	0.798203	0.728	0.352	0	2	H2AFV
0	0.796504	0.991	0.898	0	2	STMN1
0	0.795308	0.441	0.098	0	2	SMC2
0	0.7696	0.53	0.209	0	2	RAD21
0	0.766181	0.645	0.344	0	2	DUT
0	0.759194	0.292	0.025	0	2	CCNA2
0	0.751852	0.268	0.018	0	2	DLGAP5
0	0.750368	0.3	0.026	0	2	PRC1
0	0.737782	0.259	0.023	0	2	SPC24
0	0.73763	0.642	0.283	0	2	DEK
0	0.72896	0.297	0.021	0	2	SPC25
0	0.721332	0.291	0.048	0	2	CKAP2
0	0.719121	0.281	0.017	0	2	NDC80
0	0.706612	0.453	0.143	0	2	DTYMK
0	0.702017	0.926	0.796	0	2	CALM2
0	0.69534	0.282	0.019	0	2	KIFC1
0	0.694003	0.349	0.089	0	2	UBE2S
0	0.693601	0.263	0.018	0	2	NUF2
0	0.686692	0.524	0.258	0	2	HMGB3
0	0.68561	0.59	0.257	0	2	PSIP1
0	0.679566	0.407	0.147	0	2	PCNA
0	0.679203	0.424	0.147	0	2	SKA2
0	0.678141	0.432	0.156	0	2	BUB3
0	0.674681	0.306	0.039	0	2	CENPK
0	0.66427	0.299	0.046	0	2	MIS18BP1
0	0.648722	0.284	0.03	0	2	RAD51AP1
0	0.645486	0.458	0.16	0	2	CCDC34
0	0.638781	0.313	0.092	0	2	MZT1
0	0.633337	0.276	0.05	0	2	TUBB6
0	0.611901	0.306	0.065	0	2	KIF22
0	0.603844	0.98	0.81	0	2	LGALS1
0	0.593928	0.269	0.039	0	2	CENPN
0	0.589211	0.304	0.061	0	2	CDCA4
0	0.587107	0.279	0.04	0	2	MND1
0	0.574731	0.392	0.127	0	2	NUDT1
0	0.569053	0.323	0.082	0	2	LMNB1
0	0.559739	0.368	0.123	0	2	TMPO
0	0.555278	0.256	0.039	0	2	FBXO5
0	0.550529	0.884	0.692	0	2	HNRNPA2B1
0	0.548035	0.293	0.071	0	2	EZH2
0	0.53927	0.27	0.052	0	2	ORC6
0	0.527401	0.319	0.101	0	2	HELLS
0	0.527139	0.312	0.102	0	2	GINS2
0	0.522883	0.307	0.093	0	2	GMNN
0	0.521146	0.296	0.071	0	2	RRM1
0	0.511349	0.273	0.068	0	2	LMNB2
0	0.508458	0.339	0.115	0	2	USP1
0	0.342682	0.999	0.995	0	2	PTMA
6.13e-305	0.477384	0.896	0.601	1.7e-300	2	PTN
2.66e-299	0.446989	0.269	0.08	7.36e-295	2	WHSC1
2.1e-292	0.74028	0.334	0.127	5.82e-288	2	TUBA1C
2.42e-291	0.480956	0.27	0.082	6.69e-287	2	CKAP5
2.25e-282	0.551418	0.412	0.174	6.22e-278	2	ANP32E
1.02e-278	-0.717094	0.951	0.964	2.82e-274	2	FTL
4.56e-276	0.438214	0.263	0.082	1.26e-271	2	RNASEH2A
4.75e-265	0.549009	0.735	0.478	1.31e-260	2	B2M
3.15e-264	0.453025	0.281	0.095	8.71e-260	2	GGH
6.09e-259	0.521912	0.632	0.362	1.69e-254	2	H1FX
2.22e-258	0.419662	0.275	0.092	6.14e-254	2	DNAJC9
1.08e-251	-0.312255	1	0.999	2.97e-247	2	MALAT1
1.62e-239	0.399904	0.271	0.092	4.49e-235	2	EMP2
9.02e-235	0.496489	0.564	0.308	2.5e-230	2	NASP
4.52e-228	0.616515	0.571	0.337	1.25e-223	2	HN1
4.93e-213	0.466561	0.662	0.424	1.36e-208	2	ANP32B
3.38e-212	0.397472	0.29	0.111	9.34e-208	2	SAE1
1.21e-208	0.453784	0.332	0.141	3.34e-204	2	DNMT1
4.02e-204	0.443605	0.703	0.476	1.11e-199	2	RANBP1
1.62e-192	0.48522	0.487	0.266	4.47e-188	2	HP1BP3
9.28e-190	0.351399	0.287	0.112	2.57e-185	2	CNTLN
1.57e-186	0.412027	0.31	0.133	4.34e-182	2	SYNE2
1.16e-177	0.410093	0.631	0.404	3.22e-173	2	LSM4
4.52e-177	0.407325	0.545	0.321	1.25e-172	2	CBX5
4.01e-175	0.374047	0.357	0.166	1.11e-170	2	HMGXB4
6.58e-174	0.412766	0.542	0.317	1.82e-169	2	CBX1
1.11e-173	0.397445	0.273	0.114	3.06e-169	2	TMEM106C
9.35e-172	0.382762	0.792	0.603	2.59e-167	2	RAN
1.04e-168	0.415153	0.677	0.461	2.89e-164	2	LSM5
5.2e-164	0.411833	0.407	0.21	1.44e-159	2	SMC1A
1.98e-162	0.372188	0.58	0.347	5.47e-158	2	FBLN1
4.52e-161	0.344511	0.352	0.162	1.25e-156	2	OVOS2
2.12e-159	0.310141	0.916	0.786	5.86e-155	2	HMGN1
1.36e-156	0.358615	0.303	0.137	3.75e-152	2	ITGB3BP
3.32e-151	0.295868	0.751	0.485	9.17e-147	2	PRRX1
3.54e-150	0.333118	0.855	0.718	9.8e-146	2	MZT2B
1.02e-149	0.35337	0.341	0.166	2.82e-145	2	TMEM97
7.59e-149	0.336385	0.698	0.459	2.1e-144	2	NFIB
2.19e-145	0.375514	0.392	0.207	6.06e-141	2	SMC3
1.07e-144	0.342139	0.626	0.394	2.96e-140	2	EMP3
2.12e-144	0.351084	0.261	0.115	5.85e-140	2	CMC2
5.02e-144	0.374977	0.36	0.182	1.39e-139	2	CCDC14
1.32e-142	0.343588	0.261	0.114	3.65e-138	2	LBR
3.81e-142	0.315955	0.83	0.677	1.05e-137	2	SRSF3
1.22e-141	0.372389	0.608	0.405	3.37e-137	2	SIVA1
2.59e-139	0.375545	0.263	0.119	7.15e-135	2	MCM3
9.74e-134	0.361786	0.754	0.585	2.69e-129	2	RBMX
4.5e-130	0.371988	0.515	0.324	1.24e-125	2	RHEB
5.77e-130	-0.321356	0.811	0.856	1.6e-125	2	EEF2
8.14e-129	-0.330733	0.786	0.834	2.25e-124	2	COX7C
9.81e-129	0.348968	0.552	0.357	2.71e-124	2	RBBP7
7.15e-126	0.371934	0.4	0.228	1.98e-121	2	STRA13
2.83e-125	0.333213	0.59	0.393	7.82e-121	2	SNRPB
8.25e-123	0.337835	0.577	0.382	2.28e-118	2	LSM3
2.67e-117	0.329943	0.313	0.164	7.38e-113	2	C19orf48
3.85e-116	0.320803	0.424	0.236	1.06e-111	2	MAB21L1
1.94e-115	-0.297242	0.859	0.896	5.38e-111	2	HSP90AB1
9.79e-113	0.265816	0.387	0.208	2.71e-108	2	EMILIN1
2.83e-112	-0.321492	0.803	0.84	7.83e-108	2	EIF3E
1.4e-107	0.290561	0.288	0.148	3.86e-103	2	RPA3
1.79e-106	0.309536	0.562	0.382	4.96e-102	2	HNRNPR
1.68e-104	0.313338	0.566	0.385	4.65e-100	2	SRSF2
5.81e-103	0.298417	0.75	0.596	1.61e-98	2	HNRNPA0
6e-101	0.332047	0.797	0.655	1.66e-96	2	HMGN3
3.43e-100	0.284924	0.273	0.141	9.49e-96	2	COMMD4
2.2e-96	0.29778	0.334	0.187	6.08e-92	2	SUPT16H
2.88e-96	0.282969	0.55	0.368	7.96e-92	2	LDHA
3.13e-96	0.319754	0.396	0.241	8.66e-92	2	PSME2
2.2e-94	0.287592	0.699	0.535	6.07e-90	2	2019-09-07
2.78e-94	0.265658	0.755	0.6	7.69e-90	2	BANF1
5.29e-93	0.290568	0.258	0.134	1.46e-88	2	PXMP2
1.22e-90	0.283967	0.634	0.468	3.37e-86	2	PTGES3
1.23e-90	-0.425197	0.473	0.592	3.39e-86	2	SNHG8
3.66e-88	0.253078	0.272	0.144	1.01e-83	2	CEP57
7.87e-87	0.299029	0.583	0.421	2.18e-82	2	ILF2
3.92e-86	0.288392	0.701	0.547	1.08e-81	2	MRPL51
7.56e-86	0.268535	0.346	0.203	2.09e-81	2	HSPB11
1.2e-84	-0.599725	0.437	0.528	3.31e-80	2	CD24
3.96e-84	0.297109	0.312	0.181	1.1e-79	2	PNRC2
4.21e-79	0.27187	0.489	0.33	1.17e-74	2	HNRNPD
1.09e-78	0.256504	0.387	0.242	3.03e-74	2	PSMC3
2.69e-78	0.287072	0.561	0.403	7.45e-74	2	HMGA2
4.76e-77	0.260388	0.46	0.306	1.32e-72	2	CARHSP1
2.85e-76	0.289135	0.637	0.486	7.89e-72	2	SFPQ
2.94e-74	-0.34885	0.995	0.994	8.15e-70	2	TMSB4X
3.3e-74	0.268787	0.481	0.331	9.12e-70	2	CBX3
3.2e-73	-0.439828	0.321	0.439	8.86e-69	2	CST3
7.01e-72	0.251446	0.383	0.242	1.94e-67	2	PHIP
7.98e-72	0.289804	0.493	0.35	2.21e-67	2	DCTN3
1.37e-71	0.259414	0.394	0.255	3.78e-67	2	SRSF10
2.61e-71	0.25701	0.558	0.406	7.23e-67	2	SRSF7
1.88e-70	0.261606	0.807	0.7	5.21e-66	2	PTMS
1.16e-69	0.251926	0.454	0.298	3.2e-65	2	GAS1
1.55e-69	-0.364986	0.18	0.312	4.29e-65	2	APRT
1.61e-68	-0.395551	0.289	0.414	4.45e-64	2	BEX2
3.81e-68	0.260465	0.451	0.31	1.05e-63	2	CDK4
1.68e-66	0.273733	0.426	0.291	4.64e-62	2	KIF5B
6.07e-63	0.266868	0.645	0.505	1.68e-58	2	HSP90B1
6.94e-60	0.257505	0.325	0.203	1.92e-55	2	MEIS2
7.19e-60	0.251287	0.55	0.411	1.99e-55	2	CALM3
4.19e-57	0.265783	0.712	0.586	1.16e-52	2	MORF4L2
9.76e-54	-0.324647	0.196	0.308	2.7e-49	2	CHMP2A
1.71e-52	-0.35681	0.18	0.286	4.73e-48	2	PCBD1
1.12e-51	-0.260755	0.576	0.636	3.1e-47	2	CUTA
4.13e-50	-0.265189	0.483	0.567	1.14e-45	2	TIMM13
2.07e-45	-0.365901	0.243	0.339	5.74e-41	2	SPINT2
1.25e-43	-0.407667	0.159	0.254	3.45e-39	2	NEAT1
1.03e-41	-0.259416	0.627	0.647	2.86e-37	2	COX5B
3.8e-40	-0.283576	0.224	0.32	1.05e-35	2	C19orf70
1.23e-37	-0.575101	0.273	0.335	3.41e-33	2	MPC2
1.73e-37	-0.551098	0.402	0.445	4.8e-33	2	ITM2B
2.92e-36	-0.449211	0.278	0.36	8.08e-32	2	TUBB2B
5.11e-35	-0.276689	0.451	0.509	1.41e-30	2	LAMTOR5
1.03e-33	-0.256676	0.266	0.351	2.86e-29	2	ALKBH7
1.11e-32	-0.513222	0.249	0.316	3.07e-28	2	SAT1
1.47e-30	-0.318176	0.253	0.329	4.06e-26	2	TXNIP
8.35e-30	-0.30292	0.209	0.287	2.31e-25	2	C4orf48
6.81e-27	-0.313999	0.275	0.341	1.88e-22	2	ODC1
3.24e-26	-0.254827	0.534	0.552	8.96e-22	2	ATP6V1F
4.93e-24	-0.277162	0.581	0.591	1.36e-19	2	S100A11
6.37e-22	-0.25641	0.573	0.58	1.76e-17	2	ATPIF1
7.68e-19	-0.373895	0.257	0.185	2.12e-14	2	COL2A1
1.93e-05	-0.316339	0.426	0.418	0.534327	2	PSMA2
0	1.24882	0.556	0.194	0	3	DLK1
0	1.22547	0.689	0.303	0	3	IGFBP5
0	0.936094	0.485	0.177	0	3	COL2A1
3.63e-280	0.932829	0.474	0.173	1e-275	3	OGN
1.56e-273	0.758067	0.917	0.656	4.33e-269	3	COL1A1
3.96e-271	0.692275	0.955	0.749	1.09e-266	3	COL1A2
3.53e-256	0.710447	0.277	0.069	9.78e-252	3	LECT1
6.65e-255	0.624745	0.905	0.612	1.84e-250	3	PTN
5.14e-228	0.719659	0.411	0.151	1.42e-223	3	COL11A1
1.2e-205	0.69543	0.254	0.07	3.31e-201	3	CTHRC1
2.77e-187	0.532305	0.45	0.198	7.66e-183	3	COL9A3
9.31e-167	0.61038	0.476	0.23	2.58e-162	3	COL9A2
1.51e-155	-0.575886	0.988	0.995	4.17e-151	3	TMSB4X
3.75e-149	0.66503	0.354	0.15	1.04e-144	3	CAPN6
5.06e-144	0.547727	0.643	0.373	1.4e-139	3	MGP
2.35e-128	0.82863	0.342	0.154	6.51e-124	3	ITM2A
2.61e-122	-0.830525	0.102	0.365	7.23e-118	3	TUBB2B
4.52e-122	0.530191	0.708	0.53	1.25e-117	3	CALD1
5.02e-122	-0.483337	0.778	0.912	1.39e-117	3	STMN1
8.66e-122	0.640136	0.304	0.128	2.4e-117	3	COL12A1
6.31e-120	0.567013	0.676	0.515	1.75e-115	3	TSC22D1
6.07e-114	-0.781286	0.293	0.531	1.68e-109	3	CD24
1.22e-102	0.565139	0.321	0.151	3.38e-98	3	C2orf40
1.09e-101	0.465233	0.282	0.123	3.01e-97	3	COL9A1
1.32e-92	-0.269784	0.98	0.994	3.65e-88	3	TMSB10
9e-84	0.463341	0.375	0.203	2.49e-79	3	SERTAD4
7.09e-75	0.586203	0.272	0.132	1.96e-70	3	ASPN
6.08e-70	0.41807	0.378	0.223	1.68e-65	3	TSPO
1.1e-69	-0.488724	0.165	0.365	3.03e-65	3	HN1
2.07e-69	0.420752	0.654	0.514	5.73e-65	3	VCAN
8.71e-69	-0.449086	0.636	0.791	2.41e-64	3	HMGN2
2.52e-65	0.518679	0.577	0.414	6.97e-61	3	SFRP2
4.14e-63	0.373112	0.643	0.512	1.14e-58	3	SPARC
2.22e-61	-0.265371	0.826	0.906	6.13e-57	3	MYL6
3.75e-61	-0.274298	0.842	0.913	1.04e-56	3	MDK
6.59e-59	-0.355109	0.586	0.729	1.82e-54	3	PPDPF
1.56e-58	0.368982	0.617	0.472	4.32e-54	3	NFIB
1.02e-57	0.421105	0.443	0.302	2.81e-53	3	FGFR1
1.31e-55	-0.505244	0.138	0.305	3.64e-51	3	TUBB4B
1.49e-55	-0.377556	0.168	0.348	4.11e-51	3	OCIAD2
1.95e-55	0.436348	0.427	0.284	5.39e-51	3	FN1
1.04e-53	0.399163	0.258	0.138	2.88e-49	3	FIBIN
2.36e-52	0.3768	0.377	0.237	6.52e-48	3	BOC
4.84e-52	-0.632509	0.186	0.337	1.34e-47	3	MPC2
3.88e-50	-0.434092	0.183	0.35	1.07e-45	3	CSRP2
3.89e-50	0.332249	0.552	0.405	1.08e-45	3	IL11RA
6.84e-50	0.361818	0.438	0.296	1.89e-45	3	DNM3OS
1.7e-48	-0.274006	0.674	0.802	4.7e-44	3	HMGN1
9.52e-47	-0.400764	0.184	0.342	2.63e-42	3	ODC1
5.29e-45	-0.769532	0.16	0.303	1.46e-40	3	HMGB2
8.94e-45	-0.356824	0.139	0.284	2.47e-40	3	PCBD1
4.88e-44	-0.316937	0.265	0.437	1.35e-39	3	CST3
6.03e-44	0.355204	0.316	0.197	1.67e-39	3	MMP2
8.01e-44	-0.380531	0.245	0.402	2.22e-39	3	MGST3
2.05e-43	-0.558025	0.557	0.689	5.68e-39	3	TUBA1B
2.33e-43	-0.432082	0.59	0.732	6.45e-39	3	TUBA1A
7.09e-43	-0.26818	0.71	0.827	1.96e-38	3	MARCKSL1
7.6e-43	0.352302	0.329	0.21	2.1e-38	3	ISLR
1.08e-41	-0.458817	0.136	0.277	3e-37	3	ARL6IP1
1.65e-40	0.407351	0.298	0.195	4.56e-36	3	PPIC
1.66e-40	0.410605	0.313	0.203	4.6e-36	3	FRZB
2.71e-40	-0.335676	0.144	0.286	7.49e-36	3	HMGB3
3.4e-40	-0.337285	0.309	0.462	9.4e-36	3	BSG
7e-38	-0.461029	0.862	0.885	1.94e-33	3	VIM
2.68e-37	-0.428452	0.242	0.39	7.42e-33	3	SOX11
2.7e-37	-0.264502	0.315	0.478	7.47e-33	3	DDAH2
6.47e-37	0.281924	0.254	0.151	1.79e-32	3	AIF1
2.43e-36	-0.325036	0.144	0.278	6.72e-32	3	CYBA
2.73e-36	-0.39152	0.13	0.26	7.54e-32	3	NOVA1
2.74e-36	-0.480874	0.188	0.317	7.59e-32	3	SAT1
3.52e-36	-0.298643	0.936	0.944	9.74e-32	3	FTH1
5.78e-36	0.335503	0.355	0.243	1.6e-31	3	FBN2
6.01e-33	-0.27452	0.23	0.372	1.66e-28	3	COA3
3.44e-32	-0.255404	0.305	0.454	9.53e-28	3	DYNLT1
3.35e-31	-0.498521	0.329	0.447	9.26e-27	3	ITM2B
3.9e-31	-0.327619	0.25	0.381	1.08e-26	3	TMSB15A
1.05e-30	-0.318218	0.138	0.255	2.91e-26	3	HES1
5.38e-30	-0.265907	0.228	0.361	1.49e-25	3	PKM
2.13e-29	-0.250337	0.416	0.555	5.88e-25	3	GPX4
4.59e-29	-0.263237	0.458	0.598	1.27e-24	3	NUCKS1
4.76e-29	-0.256611	0.297	0.438	1.32e-24	3	RTN4
9.25e-29	-0.3303	0.274	0.399	2.56e-24	3	SMS
1.81e-27	0.323815	0.575	0.483	5.01e-23	3	IGF2
2.17e-26	0.280608	0.311	0.218	6e-22	3	EMILIN1
5.44e-26	0.341271	0.267	0.186	1.5e-21	3	LMO4
1.34e-25	0.323211	0.283	0.198	3.71e-21	3	TRPS1
7.95e-25	0.291036	0.303	0.215	2.2e-20	3	CDH11
8.78e-25	0.326238	0.278	0.196	2.43e-20	3	LIMCH1
9.03e-25	-0.285245	0.214	0.328	2.5e-20	3	TXNIP
2.11e-24	-0.263028	0.232	0.35	5.84e-20	3	ID2
3.42e-24	-0.310926	0.169	0.273	9.47e-20	3	CKS1B
9.39e-24	0.25183	0.626	0.58	2.6e-19	3	SNHG8
1.06e-23	-0.378377	0.304	0.424	2.93e-19	3	PSMA2
1.31e-22	-0.251927	0.472	0.585	3.62e-18	3	ATPIF1
9.43e-22	0.327369	0.322	0.247	2.61e-17	3	FOXP1
1.92e-20	0.376591	0.281	0.212	5.31e-16	3	PEG10
6.17e-20	0.25892	0.337	0.257	1.71e-15	3	NFIA
4.13e-19	0.261259	0.261	0.188	1.14e-14	3	PCOLCE
1.05e-18	-0.395322	0.471	0.556	2.89e-14	3	CRABP1
3.35e-18	-0.286231	0.226	0.321	9.26e-14	3	MAP1B
3.08e-14	-0.252826	0.277	0.37	8.53e-10	3	MLLT11
4.36e-10	-0.49618	0.242	0.308	1.21e-05	3	HIST1H4C
4.97e-10	-0.27224	0.615	0.67	1.38e-05	3	H2AFZ
0	2.65285	0.74	0.178	0	4	COL2A1
0	2.18425	0.431	0.018	0	4	EPYC
0	2.14965	0.749	0.197	0	4	COL9A3
0	2.11022	0.595	0.067	0	4	LECT1
0	2.07686	0.64	0.119	0	4	COL9A1
0	1.83102	0.633	0.152	0	4	COL11A1
0	1.79287	0.774	0.229	0	4	COL9A2
0	1.78645	0.519	0.067	0	4	HAPLN1
0	1.75234	0.31	0.016	0	4	C2orf82
0	1.71479	0.442	0.025	0	4	COL11A2
0	1.66967	0.32	0.015	0	4	FGFBP2
0	1.60048	0.498	0.042	0	4	MATN4
0	1.48129	0.301	0.009	0	4	MATN1
0	1.4727	0.694	0.199	0	4	DLK1
0	1.40371	0.288	0.012	0	4	UCMA
0	1.30062	0.405	0.018	0	4	MIA
0	1.25482	0.393	0.047	0	4	S100B
0	1.17441	0.283	0.011	0	4	MATN3
0	1.12402	0.327	0.021	0	4	ACAN
0	1.02825	0.348	0.024	0	4	PRELP
0	0.83879	0.306	0.037	0	4	WWP2
0	0.749389	0.256	0.027	0	4	CSPG4
0	0.670711	0.255	0.029	0	4	ITGA10
7.78e-295	1.20578	0.361	0.066	2.15e-290	4	SORBS2
5.29e-290	0.932836	0.397	0.078	1.46e-285	4	COL27A1
8.98e-277	0.873574	0.39	0.077	2.48e-272	4	SOX9
7.9e-263	0.8822	0.327	0.057	2.19e-258	4	PLAC9
6.82e-262	0.940823	0.365	0.072	1.89e-257	4	CTHRC1
4.78e-254	1.12279	0.527	0.15	1.32e-249	4	C2orf40
2.68e-251	0.746813	0.257	0.038	7.43e-247	4	LGALS3
1.6e-233	0.812671	0.279	0.047	4.42e-229	4	CYR61
1.66e-203	0.831862	0.27	0.05	4.6e-199	4	C1QTNF3
4.14e-172	0.786326	0.472	0.153	1.14e-167	4	CAPN6
4.3e-160	0.939882	0.43	0.137	1.19e-155	4	FIBIN
6.33e-158	-0.790342	0.98	0.995	1.75e-153	4	TMSB4X
9.34e-156	-0.538323	0.967	0.994	2.58e-151	4	TMSB10
1.35e-154	0.77823	0.321	0.083	3.72e-150	4	CYTL1
4.35e-147	0.314129	1	0.998	1.2e-142	4	RPL15
1.81e-136	-0.679351	0.692	0.915	5.01e-132	4	MDK
4.18e-130	0.299096	1	1	1.16e-125	4	EEF1A1
4.2e-127	0.281937	1	0.999	1.16e-122	4	RPL10
2.32e-114	0.592955	0.278	0.079	6.43e-110	4	C9orf3
3.18e-107	-0.640538	0.751	0.909	8.79e-103	4	STMN1
6.86e-106	0.273713	1	0.998	1.9e-101	4	RPLP1
2.43e-105	0.694615	0.729	0.455	6.71e-101	4	CPE
3.96e-104	0.31478	0.995	0.977	1.09e-99	4	RPLP0
2.57e-101	0.601994	0.779	0.481	7.11e-97	4	IGF2
3.61e-99	0.270318	1	0.995	9.97e-95	4	RPL18A
1.42e-93	0.257099	1	0.998	3.92e-89	4	RPS2
1.82e-89	0.605864	0.368	0.144	5.03e-85	4	PMP22
3.31e-81	0.575431	0.47	0.224	9.15e-77	4	TSPO
2.13e-80	0.59884	0.728	0.518	5.89e-76	4	TSC22D1
7.81e-77	0.428579	0.262	0.088	2.16e-72	4	FABP7
5.39e-75	0.704491	0.68	0.457	1.49e-70	4	GPC3
8.09e-69	0.484908	0.29	0.112	2.24e-64	4	SOX6
3.04e-67	-0.836443	0.266	0.526	8.4e-63	4	CD24
2.57e-62	0.502422	0.353	0.16	7.11e-58	4	GSN
3.38e-62	0.44979	0.298	0.123	9.36e-58	4	NDRG2
2.48e-60	0.457074	0.341	0.15	6.87e-56	4	SNAI2
1.55e-59	0.564036	0.376	0.186	4.28e-55	4	LMO4
7.89e-59	-0.385274	0.83	0.905	2.18e-54	4	MYL6
1.79e-57	0.46852	0.349	0.158	4.95e-53	4	ITM2A
1.05e-56	0.448431	0.706	0.513	2.9e-52	4	SPARC
5.73e-56	-0.859326	0.12	0.359	1.59e-51	4	TUBB2B
7.78e-56	-0.33433	0.923	0.957	2.15e-51	4	ACTB
3.78e-55	-0.433581	0.676	0.825	1.05e-50	4	MARCKSL1
3.89e-52	0.57837	0.392	0.211	1.07e-47	4	PEG10
1.44e-50	0.601912	0.521	0.316	3.99e-46	4	IGFBP5
8.87e-50	-0.632694	0.555	0.73	2.45e-45	4	TUBA1A
1.49e-49	0.424638	0.28	0.122	4.11e-45	4	TIMP3
9.12e-47	0.523831	0.383	0.204	2.52e-42	4	FRZB
1.03e-45	0.381686	0.798	0.632	2.86e-41	4	KCNQ1OT1
2.18e-43	0.371783	0.747	0.578	6.03e-39	4	SNHG8
3.6e-43	0.475138	0.566	0.376	9.97e-39	4	S100A10
1.89e-41	0.432996	0.359	0.196	5.24e-37	4	PPIC
1.28e-40	-0.478041	0.522	0.698	3.55e-36	4	MARCKS
1.41e-39	0.395735	0.311	0.159	3.91e-35	4	OAF
2.69e-38	-0.502122	0.146	0.344	7.45e-34	4	OCIAD2
8.56e-37	-0.400729	0.793	0.86	2.37e-32	4	TUBB
3.96e-36	0.418572	0.477	0.305	1.1e-31	4	FGFR1
2.36e-35	0.314429	0.591	0.38	6.53e-31	4	MGP
1.49e-34	-0.575985	0.193	0.379	4.11e-30	4	TMSB15A
2.51e-34	-0.783951	0.409	0.556	6.94e-30	4	CRABP1
3.36e-34	0.317456	0.36	0.199	9.28e-30	4	MMP2
4.38e-34	-0.593008	0.126	0.301	1.21e-29	4	TUBB4B
1.17e-33	-0.370912	0.913	0.944	3.24e-29	4	FTH1
1.03e-32	-0.483844	0.113	0.281	2.84e-28	4	PCBD1
3.57e-32	0.313555	0.296	0.155	9.88e-28	4	DDR2
3.73e-32	0.253586	0.912	0.851	1.03e-27	4	EEF2
5.26e-32	-0.400636	0.284	0.474	1.46e-27	4	DDAH2
7.92e-32	0.410874	0.454	0.302	2.19e-27	4	CALU
8.12e-31	0.402317	0.373	0.227	2.25e-26	4	RHOBTB3
4.77e-30	-0.501417	0.173	0.347	1.32e-25	4	CSRP2
8.33e-30	0.357767	0.656	0.543	2.31e-25	4	SH3BGRL3
5.07e-29	0.312171	0.724	0.627	1.4e-24	4	OSTC
8.13e-29	-0.377708	0.568	0.689	2.25e-24	4	HSP90AA1
1.09e-28	0.358672	0.362	0.223	3.01e-24	4	LITAF
2.52e-28	-0.462879	0.192	0.359	6.96e-24	4	HN1
4.02e-28	-0.65868	0.569	0.686	1.11e-23	4	TUBA1B
1.09e-27	0.294031	0.362	0.212	3.02e-23	4	ISLR
1.73e-27	-0.666271	0.185	0.333	4.79e-23	4	MPC2
8.02e-27	0.253411	0.293	0.158	2.22e-22	4	PDGFRB
1.78e-26	-0.267623	0.765	0.828	4.92e-22	4	CFL1
1.89e-26	-0.519182	0.121	0.274	5.24e-22	4	ARL6IP1
2.66e-26	0.33329	0.544	0.402	7.36e-22	4	SERPINH1
2.68e-26	0.376685	0.289	0.169	7.41e-22	4	UGP2
4.66e-26	0.354918	0.418	0.287	1.29e-21	4	RPL22L1
1.09e-25	-0.269009	0.72	0.798	3.01e-21	4	HMGN1
1.6e-24	-0.442923	0.235	0.384	4.44e-20	4	BASP1
1.89e-24	0.287641	0.562	0.409	5.24e-20	4	EMP3
2.26e-24	0.330394	0.477	0.345	6.25e-20	4	P4HB
1.51e-23	-0.393045	0.138	0.283	4.18e-19	4	HMGB3
1.62e-23	-0.398844	0.289	0.434	4.49e-19	4	RTN4
2.81e-23	-0.374709	0.698	0.785	7.76e-19	4	HMGN2
3.85e-23	0.324611	0.547	0.431	1.07e-18	4	RBM3
1.15e-22	-0.38939	0.474	0.582	3.19e-18	4	ATPIF1
1.42e-22	-0.610907	0.319	0.445	3.94e-18	4	ITM2B
1.89e-22	-0.31505	0.764	0.808	5.22e-18	4	GSTP1
6.99e-22	0.257364	0.46	0.312	1.93e-17	4	MDFI
1.69e-21	-0.516959	0.559	0.621	4.67e-17	4	COL3A1
1.72e-21	-0.350044	0.466	0.594	4.76e-17	4	NUCKS1
2.75e-21	-0.318988	0.566	0.671	7.62e-17	4	HSPB1
3.43e-21	-0.776129	0.17	0.3	9.48e-17	4	HMGB2
4.71e-21	-0.26303	0.608	0.699	1.3e-16	4	PRDX2
5.63e-21	-0.411366	0.205	0.347	1.56e-16	4	KCTD12
9.82e-21	0.326387	0.269	0.164	2.72e-16	4	C5orf15
4.59e-20	-0.488929	0.186	0.32	1.27e-15	4	MAP1B
7.36e-20	-0.272868	0.519	0.634	2.04e-15	4	CUTA
1.04e-19	-0.417929	0.21	0.338	2.88e-15	4	ODC1
2.9e-19	-0.430765	0.586	0.67	8.03e-15	4	H2AFZ
6.17e-19	-0.389455	0.129	0.253	1.71e-14	4	HES1
1.23e-18	-0.319339	0.318	0.45	3.4e-14	4	DYNLT1
1.76e-18	-0.375586	0.188	0.313	4.87e-14	4	GAS1
2.32e-18	-0.397728	0.281	0.397	6.43e-14	4	MGST3
1.45e-17	-0.276543	0.546	0.636	4.02e-13	4	TPI1
2.03e-17	0.307985	0.305	0.195	5.61e-13	4	LUM
2.18e-17	-0.324677	0.242	0.368	6.04e-13	4	COA3
2.4e-17	-0.358625	0.35	0.457	6.65e-13	4	BSG
2.63e-17	0.262868	0.348	0.238	7.29e-13	4	CKAP4
2.76e-17	-0.347849	0.359	0.475	7.63e-13	4	NPC2
4.5e-17	0.262822	0.354	0.244	1.24e-12	4	CRTAP
6.43e-17	-0.293033	0.445	0.551	1.78e-12	4	GPX4
9.26e-17	0.265516	0.423	0.309	2.56e-12	4	RRBP1
1.37e-16	-0.353559	0.159	0.274	3.8e-12	4	CYBA
1.7e-16	-0.31767	0.295	0.413	4.69e-12	4	TMBIM6
2.25e-16	-0.312571	0.199	0.321	6.23e-12	4	CARHSP1
6.18e-16	0.258489	0.33	0.228	1.71e-11	4	SRM
9.34e-16	-0.35598	0.167	0.279	2.58e-11	4	GNG11
2.42e-15	0.313478	0.632	0.58	6.69e-11	4	SEC61G
2.46e-15	-0.251249	0.449	0.559	6.8e-11	4	DDX5
4.34e-15	-0.299333	0.305	0.42	1.2e-10	4	HOXA10
6.54e-15	-0.253739	0.49	0.601	1.81e-10	4	UBE2E3
6.71e-15	-0.377148	0.248	0.369	1.86e-10	4	MLLT11
7.19e-15	0.261073	0.34	0.236	1.99e-10	4	GOLIM4
8.65e-15	-0.272203	0.475	0.571	2.39e-10	4	PGRMC1
1.18e-13	-0.258586	0.507	0.589	3.26e-09	4	HSPE1
1.31e-13	-0.294084	0.327	0.432	3.61e-09	4	CST3
4.74e-13	-0.256203	0.594	0.647	1.31e-08	4	COX5B
8.93e-13	-0.648943	0.21	0.307	2.47e-08	4	HIST1H4C
1.18e-11	-0.250447	0.172	0.267	3.27e-07	4	ETFB
7e-10	-0.27307	0.858	0.823	1.94e-05	4	LGALS1
8.28e-10	-0.258757	0.235	0.325	2.29e-05	4	TXNIP
4.27e-09	-0.27718	0.307	0.39	0.000118	4	TPM1
9.49e-09	0.285908	0.431	0.357	0.000262	4	CTNNB1
1.32e-08	-0.312476	0.906	0.883	0.000366	4	VIM
1.86e-08	-0.27018	0.199	0.275	0.000514	4	PLPP3
5.29e-08	-0.358953	0.354	0.42	0.00146234	4	PSMA2
1.29e-07	-0.258802	0.316	0.396	0.00356454	4	IFITM3
1.92e-07	-0.265464	0.195	0.265	0.0053077	4	COL5A2
1.34e-06	-0.289201	0.316	0.385	0.0371026	4	SOX11
2.09e-05	-0.258886	0.709	0.719	0.578706	4	SOX4
5.95e-05	-0.329499	0.264	0.312	1	4	SAT1
0	1.7806	0.895	0.129	0	5	IGFBP7
0	1.74959	0.701	0.091	0	5	WFDC2
0	1.46716	0.588	0.021	0	5	MAL
0	1.42624	0.752	0.122	0	5	ATP1B1
0	1.42188	0.746	0.086	0	5	EPCAM
0	1.35918	0.684	0.074	0	5	EMX2
0	1.34426	0.594	0.054	0	5	KRT19
0	1.31538	0.86	0.26	0	5	MPC2
0	1.28216	0.963	0.462	0	5	CD24
0	1.25987	0.609	0.058	0	5	CLDN3
0	1.20613	0.762	0.251	0	5	SAT1
0	1.17123	0.258	0.005	0	5	SLC12A1
0	1.10901	0.527	0.023	0	5	CLDN6
0	1.08929	0.543	0.045	0	5	CLDN4
0	1.07896	0.447	0.074	0	5	SPP1
0	1.01789	0.264	0.012	0	5	TMEM52B
0	0.965007	0.462	0.072	0	5	KLHL13
0	0.949955	0.324	0.023	0	5	RP11-834C11.4
0	0.936179	0.485	0.048	0	5	CLDN7
0	0.923027	0.442	0.03	0	5	POU3F3
0	0.9099	0.446	0.041	0	5	PAX2
0	0.888252	0.644	0.167	0	5	CYB5A
0	0.874426	0.376	0.062	0	5	FXYD2
0	0.873554	0.663	0.22	0	5	CYBA
0	0.869226	0.534	0.183	0	5	ATP1A1
0	0.858834	0.565	0.116	0	5	TSTD1
0	0.857302	0.849	0.388	0	5	ITM2B
0	0.856965	0.539	0.091	0	5	KRT8
0	0.850702	0.299	0.006	0	5	TACSTD2
0	0.817152	0.536	0.118	0	5	CKB
0	0.813963	0.487	0.1	0	5	CD9
0	0.813765	0.393	0.033	0	5	CYS1
0	0.806627	0.416	0.044	0	5	HNF1B
0	0.805036	0.347	0.026	0	5	ERBB4
0	0.801147	0.285	0.025	0	5	HOTAIRM1
0	0.798153	0.605	0.171	0	5	APLP2
0	0.779905	0.535	0.088	0	5	SMIM24
0	0.779752	0.544	0.101	0	5	VAMP8
0	0.77772	0.706	0.313	0	5	S100A13
0	0.775526	0.378	0.047	0	5	EMX2OS
0	0.768715	0.344	0.02	0	5	VAV3
0	0.766938	0.492	0.1	0	5	CYSTM1
0	0.759446	0.669	0.225	0	5	PCBD1
0	0.759164	0.486	0.127	0	5	CITED2
0	0.756335	0.617	0.231	0	5	GNG11
0	0.73985	0.656	0.293	0	5	ODC1
0	0.734951	0.282	0.007	0	5	HOXB-AS3
0	0.7333	0.423	0.067	0	5	CEBPD
0	0.730826	0.397	0.057	0	5	RAB3IP
0	0.729086	0.436	0.093	0	5	ANXA4
0	0.72872	0.334	0.037	0	5	DPP4
0	0.727118	0.363	0.083	0	5	CLCN5
0	0.72643	0.411	0.064	0	5	HOXD8
0	0.725436	0.598	0.194	0	5	QPRT
0	0.71699	0.378	0.045	0	5	RBM47
0	0.716588	0.727	0.349	0	5	SMS
0	0.715669	0.408	0.054	0	5	PAX8
0	0.711595	0.947	0.693	0	5	PPDPF
0	0.709535	0.445	0.117	0	5	PTGR1
0	0.703955	0.512	0.169	0	5	GSTM3
0	0.703107	0.862	0.554	0	5	S100A11
0	0.70157	0.449	0.08	0	5	KRT18
0	0.700318	0.349	0.07	0	5	LRRC16A
0	0.690697	0.262	0.016	0	5	BMP3
0	0.68835	0.718	0.318	0	5	COA3
0	0.686265	0.468	0.112	0	5	EZR
0	0.67981	0.342	0.057	0	5	SDC4
0	0.673411	0.373	0.061	0	5	RBPMS
0	0.668162	0.427	0.105	0	5	PLEKHA1
0	0.663746	0.434	0.093	0	5	MYO6
0	0.662563	0.312	0.012	0	5	BLNK
0	0.647585	0.474	0.15	0	5	MECOM
0	0.646664	0.324	0.043	0	5	KCNJ15
0	0.640756	0.319	0.018	0	5	RAB25
0	0.639851	0.504	0.178	0	5	CHCHD10
0	0.634089	0.479	0.151	0	5	C12orf75
0	0.63297	0.442	0.108	0	5	S100A16
0	0.621839	0.412	0.09	0	5	TM7SF2
0	0.614413	0.321	0.054	0	5	GLRX
0	0.612558	0.609	0.285	0	5	TXNIP
0	0.611874	0.693	0.283	0	5	SPINT2
0	0.609391	0.319	0.048	0	5	ARHGAP29
0	0.60626	0.332	0.049	0	5	KIF12
0	0.605535	0.376	0.07	0	5	ANXA11
0	0.598869	0.706	0.353	0	5	MGST3
0	0.59744	0.303	0.043	0	5	UGT2B7
0	0.593601	0.871	0.541	0	5	ATPIF1
0	0.591836	0.778	0.434	0	5	CLIC1
0	0.591288	0.405	0.099	0	5	CD151
0	0.586806	0.953	0.788	0	5	GSTP1
0	0.585481	0.351	0.09	0	5	ALDH1A1
0	0.577426	0.339	0.066	0	5	CAMK2N1
0	0.574294	0.263	0.012	0	5	HOXB6
0	0.572023	0.353	0.072	0	5	COL18A1
0	0.571854	0.343	0.092	0	5	MRS2
0	0.570968	0.432	0.12	0	5	PTPRF
0	0.557258	0.87	0.614	0	5	ITM2C
0	0.556764	0.614	0.3	0	5	ATP6V0B
0	0.553016	0.298	0.057	0	5	PKP4
0	0.551616	0.477	0.195	0	5	MRPL32
0	0.551443	0.399	0.107	0	5	HIPK2
0	0.55113	0.468	0.143	0	5	DMKN
0	0.550827	0.285	0.042	0	5	DCDC2
0	0.545622	0.349	0.1	0	5	MIR503HG
0	0.544281	0.497	0.195	0	5	JUN
0	0.541897	0.675	0.329	0	5	NDUFA5
0	0.541638	0.786	0.431	0	5	NPC2
0	0.538633	0.714	0.306	0	5	TUBB2B
0	0.536851	0.387	0.162	0	5	NUDT4
0	0.536744	0.797	0.489	0	5	DSTN
0	0.535697	0.858	0.55	0	5	UQCR10
0	0.53419	0.276	0.036	0	5	HOOK1
0	0.533314	0.502	0.172	0	5	CLU
0	0.5322	0.304	0.08	0	5	ZNF503
0	0.532029	0.275	0.059	0	5	SCUBE3
0	0.53167	0.302	0.066	0	5	IMPA2
0	0.529742	1	0.994	0	5	TMSB4X
0	0.529532	0.304	0.048	0	5	SPINT1
0	0.528547	0.265	0.035	0	5	LHX1
0	0.524132	0.755	0.415	0	5	BSG
0	0.51824	0.263	0.025	0	5	LINC00958
0	0.517592	0.703	0.372	0	5	TMBIM6
0	0.515709	0.341	0.074	0	5	AIF1L
0	0.51445	0.479	0.22	0	5	HES1
0	0.513403	0.269	0.032	0	5	DSP
0	0.510388	0.47	0.17	0	5	MRPS36
0	0.509925	0.723	0.385	0	5	DBI
0	0.505305	0.314	0.059	0	5	ARSD
0	0.504649	0.264	0.032	0	5	RP11-532F12.5
0	0.504647	1	0.996	0	5	MT-CO2
0	0.504076	0.806	0.518	0	5	MYL12B
0	0.504064	0.279	0.066	0	5	PTBP3
0	0.503489	0.279	0.04	0	5	MFHAS1
0	0.503139	0.747	0.387	0	5	CST3
0	0.501938	0.252	0.026	0	5	RP11-445F12.1
0	0.499251	0.27	0.029	0	5	AP1M2
0	0.498065	0.314	0.072	0	5	FAM63B
0	0.49761	0.743	0.43	0	5	ARPC3
0	0.493843	0.309	0.084	0	5	JAG1
0	0.49007	0.886	0.659	0	5	HSP90AA1
0	0.48904	0.259	0.03	0	5	PRSS8
0	0.483681	0.775	0.479	0	5	NDUFB9
0	0.483405	0.28	0.041	0	5	DNER
0	0.480987	0.368	0.103	0	5	TMEM205
0	0.479203	0.264	0.042	0	5	HOXB2
0	0.476414	0.483	0.187	0	5	CXXC5
0	0.474502	0.388	0.12	0	5	TRAPPC6A
0	0.474484	0.274	0.047	0	5	HPN
0	0.473299	0.321	0.072	0	5	CXADR
0	0.471819	0.715	0.434	0	5	COX5A
0	0.470196	0.281	0.049	0	5	MITF
0	0.468345	0.468	0.179	0	5	LAPTM4B
0	0.46767	0.491	0.205	0	5	LRPAP1
0	0.467577	0.631	0.301	0	5	OCIAD2
0	0.465432	0.307	0.07	0	5	STARD10
0	0.46539	0.818	0.515	0	5	ATP6V1F
0	0.464617	0.404	0.109	0	5	BCAM
0	0.463097	0.312	0.069	0	5	PERP
0	0.462328	0.576	0.189	0	5	APOE
0	0.461112	0.26	0.05	0	5	UCP2
0	0.456534	0.284	0.069	0	5	ERICH1
0	0.456268	0.289	0.066	0	5	PTPN13
0	0.451381	0.659	0.36	0	5	C7orf73
0	0.450762	0.318	0.067	0	5	RP5-887A10.1
0	0.448336	0.865	0.617	0	5	COX5B
0	0.4447	0.477	0.216	0	5	NEAT1
0	0.444356	0.268	0.062	0	5	TSPAN12
0	0.444307	0.263	0.064	0	5	RAB11FIP2
0	0.443155	0.414	0.151	0	5	HES4
0	0.442806	0.348	0.102	0	5	ABRACL
0	0.44144	0.442	0.193	0	5	FLRT3
0	0.44036	0.336	0.098	0	5	TMEM123
0	0.434706	0.819	0.54	0	5	UBL5
0	0.433195	0.384	0.135	0	5	BNIP3
0	0.430856	0.41	0.166	0	5	IER2
0	0.428807	0.684	0.382	0	5	ANAPC16
0	0.427509	0.385	0.127	0	5	DAZAP2
0	0.425678	0.271	0.064	0	5	LAMB1
0	0.424789	0.786	0.497	0	5	UQCR11
0	0.423882	0.531	0.253	0	5	MRPL33
0	0.419032	0.477	0.191	0	5	HOXA9
0	0.417578	0.327	0.114	0	5	CAPG
0	0.417291	0.844	0.583	0	5	TXN
0	0.417272	0.477	0.203	0	5	LINC00998
0	0.41591	0.286	0.071	0	5	CDK2AP2
0	0.414574	0.528	0.243	0	5	LAMTOR2
0	0.412196	0.454	0.186	0	5	SCP2
0	0.41197	0.707	0.413	0	5	DYNLT1
0	0.411021	0.379	0.131	0	5	HOOK2
0	0.410767	0.436	0.178	0	5	PRR13
0	0.410159	0.275	0.066	0	5	DDR1
0	0.408654	0.279	0.075	0	5	COL4A1
0	0.408497	0.335	0.109	0	5	AGPAT2
0	0.408402	0.294	0.088	0	5	HRSP12
0	0.404773	0.955	0.814	0	5	COX7C
0	0.403918	0.5	0.235	0	5	CAPZA2
0	0.403322	0.565	0.282	0	5	DPY30
0	0.402685	0.574	0.287	0	5	PNKD
0	0.400392	0.321	0.099	0	5	ARID3A
0	0.390618	0.382	0.15	0	5	COL4A2
0	0.389948	0.293	0.086	0	5	NFATC3
0	0.385087	0.406	0.17	0	5	HINT2
0	0.384724	0.385	0.153	0	5	AKIRIN1
0	0.383646	0.26	0.069	0	5	RDH10
0	0.382907	0.367	0.134	0	5	REEP5
0	0.381986	0.264	0.085	0	5	IVNS1ABP
0	0.380319	0.257	0.062	0	5	CRYL1
0	0.375015	0.965	0.895	0	5	MYL6
0	0.37268	0.411	0.171	0	5	SYAP1
0	0.371151	0.401	0.159	0	5	IRF2BP2
0	0.370456	0.308	0.1	0	5	UTRN
0	0.370023	0.863	0.645	0	5	ATP6V1G1
0	0.364878	0.259	0.068	0	5	PCSK1N
0	0.364404	0.266	0.083	0	5	ADAM10
0	0.362641	0.253	0.061	0	5	GPRC5C
0	0.361171	0.529	0.248	0	5	C4orf48
0	0.359718	0.363	0.143	0	5	C7orf55
0	0.357493	0.299	0.093	0	5	SMIM14
0	0.355905	0.274	0.085	0	5	LRRFIP1
0	0.35025	0.397	0.164	0	5	TSPAN6
0	0.346407	0.274	0.089	0	5	NR2F6
0	0.339498	0.261	0.077	0	5	CD46
0	0.331758	0.32	0.118	0	5	CBR4
0	0.322372	1	0.998	0	5	MT-CO1
0	0.312179	0.259	0.084	0	5	UBAC2
0	0.31055	0.276	0.093	0	5	FAM60A
0	0.309108	0.998	0.991	0	5	MT-ND4
0	0.298948	1	0.999	0	5	MALAT1
0	-0.25261	0.995	0.995	0	5	RPL19
0	-0.257452	0.998	0.998	0	5	RPS3A
0	-0.258942	0.998	0.998	0	5	RPS8
0	-0.264634	1	0.999	0	5	RPL32
0	-0.265529	0.999	0.998	0	5	RPS23
0	-0.265865	0.996	0.996	0	5	RPS3
0	-0.272512	0.999	0.998	0	5	RPLP1
0	-0.276753	0.998	0.998	0	5	RPL11
0	-0.285595	0.986	0.986	0	5	RPS5
0	-0.288509	0.99	0.99	0	5	RPS20
0	-0.297175	0.999	1	0	5	EEF1A1
0	-0.297926	0.999	0.996	0	5	RPS24
0	-0.301033	0.994	0.994	0	5	RPL6
0	-0.30812	0.994	0.996	0	5	RPL18A
0	-0.313258	0.993	0.994	0	5	RPL9
0	-0.318665	1	0.999	0	5	RPL13
0	-0.320296	0.998	0.998	0	5	RPS15
0	-0.321439	0.988	0.987	0	5	RPL24
0	-0.334957	0.98	0.982	0	5	RPS25
0	-0.361326	0.999	0.999	0	5	RPS27A
0	-0.363258	0.993	0.994	0	5	RPL23A
0	-0.367905	0.99	0.992	0	5	RPS13
0	-0.392107	0.983	0.989	0	5	RPS16
0	-0.39748	0.998	0.998	0	5	RPL15
0	-0.402201	0.988	0.991	0	5	RPL30
0	-0.417158	1	0.999	0	5	RPS19
0	-0.434026	0.974	0.983	0	5	RPS11
0	-0.456895	0.993	0.996	0	5	RPL27A
0	-0.460466	1	1	0	5	RPL21
0	-0.474728	0.995	0.997	0	5	RPS12
0	-0.482502	0.999	1	0	5	RPL13A
0	-0.485564	0.783	0.831	0	5	NAP1L1
0	-0.488849	0.999	0.999	0	5	RPL10
0	-0.493637	0.915	0.945	0	5	NPM1
0	-0.579145	0.952	0.975	0	5	HNRNPA1
0	-0.800068	0.771	0.87	0	5	TUBB
0	-0.828581	0.319	0.567	0	5	CALD1
0	-0.836179	0.541	0.714	0	5	MARCKS
0	-0.838831	0.052	0.316	0	5	IGFBP4
0	-0.844622	0.174	0.465	0	5	TIMP1
0	-0.867055	0.068	0.348	0	5	MDFI
0	-0.870866	0.041	0.279	0	5	MAB21L1
0	-0.878464	0.079	0.341	0	5	GAS1
0	-0.881305	0.048	0.292	0	5	COL5A2
0	-0.926128	0.113	0.4	0	5	FBLN1
0	-0.934767	0.051	0.335	0	5	DNM3OS
0	-0.94367	0.158	0.403	0	5	TMSB15A
0	-0.955884	0.102	0.376	0	5	KCTD12
0	-0.964705	0.13	0.414	0	5	TPM2
0	-0.966776	0.049	0.325	0	5	PDGFRA
0	-0.971848	0.05	0.326	0	5	MAB21L2
0	-1.00961	0.101	0.422	0	5	COL6A2
0	-1.0139	0.22	0.494	0	5	CPE
0	-1.0476	0.05	0.365	0	5	MFAP4
0	-1.06908	0.103	0.454	0	5	EMP3
0	-1.13669	0.069	0.366	0	5	GAS2
0	-1.17544	0.088	0.454	0	5	IL11RA
0	-1.22188	0.17	0.53	0	5	IGF2
0	-1.24365	0.133	0.524	0	5	NFIB
0	-1.27203	0.091	0.48	0	5	ZFHX4
0	-1.29677	0.063	0.354	0	5	IGFBP5
0	-1.44561	0.082	0.466	0	5	SFRP2
0	-1.48258	0.108	0.559	0	5	PRRX1
0	-1.58663	0.108	0.422	0	5	MGP
0	-1.6987	0.358	0.812	0	5	COL1A2
0	-1.8114	0.208	0.598	0	5	CRABP1
0	-1.96233	0.158	0.681	0	5	COL3A1
0	-1.97735	0.187	0.683	0	5	PTN
0	-2.0533	0.183	0.732	0	5	COL1A1
0	-2.08045	0.434	0.876	0	5	LGALS1
0	-2.16211	0.529	0.931	0	5	VIM
6.63e-307	-0.287086	0.977	0.979	1.83e-302	5	RPL14
8.34e-306	0.313832	0.291	0.101	2.31e-301	5	FAM171A1
1.04e-305	0.304063	0.261	0.085	2.87e-301	5	FKBP4
6.02e-305	0.397849	0.687	0.397	1.67e-300	5	RTN4
4.08e-303	0.35091	0.397	0.167	1.13e-298	5	GSTK1
9.37e-301	0.410402	0.749	0.472	2.59e-296	5	LAMTOR5
1.13e-300	0.419436	0.397	0.173	3.12e-296	5	ATP1B3
3.38e-300	-0.757278	0.34	0.538	9.34e-296	5	CRABP2
4.73e-299	0.307449	0.284	0.1	1.31e-294	5	CIB1
1.7e-296	0.483268	0.699	0.437	4.71e-292	5	BTG1
3.13e-295	0.328018	0.304	0.112	8.65e-291	5	GIPC1
4.69e-294	-0.316998	0.961	0.959	1.3e-289	5	RPSA
4.75e-290	0.370534	0.32	0.124	1.31e-285	5	SYNE2
1.13e-287	0.319093	0.282	0.1	3.12e-283	5	ERBB2
1.57e-287	-0.335027	0.935	0.944	4.35e-283	5	RPL4
1.68e-287	-0.891309	0.109	0.344	4.64e-283	5	MAP1B
3.24e-287	0.407815	0.636	0.358	8.96e-283	5	GTF2H5
3.36e-287	0.315841	0.263	0.09	9.29e-283	5	PLEKHA5
1.08e-286	0.423797	0.285	0.104	2.98e-282	5	B4GALT1
3.72e-286	0.382868	0.406	0.18	1.03e-281	5	ACAA2
3.19e-283	0.33542	0.43	0.193	8.82e-279	5	RPAIN
2.38e-282	-0.968122	0.618	0.692	6.58e-278	5	TUBA1B
3.03e-282	0.307217	0.309	0.117	8.39e-278	5	MMP24-AS1
6.63e-282	0.412054	0.49	0.241	1.83e-277	5	HMGA1
7.83e-282	0.29429	0.291	0.106	2.17e-277	5	HDAC1
4.13e-279	-0.775859	0.066	0.29	1.14e-274	5	OLFML3
4.9e-279	0.329833	0.317	0.123	1.36e-274	5	PTS
1.84e-278	0.361766	0.386	0.168	5.1e-274	5	ADI1
2.44e-275	0.350709	0.46	0.217	6.76e-271	5	PSME1
7.95e-275	0.344641	0.425	0.193	2.2e-270	5	PTTG1IP
8.49e-275	-0.793265	0.054	0.274	2.35e-270	5	FBN2
5.13e-272	0.339211	0.435	0.201	1.42e-267	5	CISD1
6.38e-272	0.369507	0.45	0.215	1.76e-267	5	SUCLG1
6.48e-272	0.278806	0.252	0.086	1.79e-267	5	AIG1
9.64e-272	0.35479	0.923	0.809	2.67e-267	5	LDHB
2.65e-268	0.3506	0.481	0.234	7.33e-264	5	NAA38
6.42e-267	0.312634	0.312	0.122	1.78e-262	5	AK3
2.06e-266	0.344238	0.382	0.168	5.71e-262	5	ARF6
3.27e-265	0.329384	0.335	0.138	9.04e-261	5	RDH11
2.04e-264	-0.27059	0.978	0.978	5.65e-260	5	RPLP0
9.02e-264	-0.860795	0.096	0.316	2.49e-259	5	FN1
9.86e-264	0.348962	0.511	0.259	2.73e-259	5	PPP1CA
5.13e-260	-0.656908	0.34	0.541	1.42e-255	5	SPARC
1.61e-259	-0.75447	0.289	0.475	4.45e-255	5	MFAP2
2.17e-258	0.344114	0.874	0.681	6e-254	5	COX6A1
7.27e-257	0.34939	0.445	0.214	2.01e-252	5	CHCHD5
1.61e-254	0.318985	0.308	0.124	4.45e-250	5	COX17
5.4e-254	0.335553	0.481	0.237	1.49e-249	5	ETFB
1.14e-251	-0.728096	0.061	0.268	3.16e-247	5	BOC
2.43e-250	0.354001	0.683	0.407	6.72e-246	5	FKBP2
5.83e-250	0.353301	0.689	0.41	1.61e-245	5	NOP10
2.35e-249	0.343378	0.576	0.311	6.51e-245	5	NDUFA2
5.79e-249	0.290668	0.281	0.109	1.6e-244	5	SDHAF3
4.53e-248	-0.714526	0.074	0.285	1.25e-243	5	NFIA
1.99e-246	0.537101	0.626	0.391	5.49e-242	5	PSMA2
1.89e-245	0.300891	0.298	0.12	5.22e-241	5	REXO2
6.24e-244	0.394471	0.672	0.419	1.73e-239	5	MYL12A
5.7e-243	-0.661656	0.094	0.303	1.58e-238	5	ANXA6
1.04e-242	0.312371	0.363	0.161	2.89e-238	5	TMEM134
8.25e-242	0.347934	0.657	0.385	2.28e-237	5	NDUFB4
1.42e-241	-0.279715	0.959	0.962	3.94e-237	5	RPL22
1.57e-240	-0.821207	0.094	0.297	4.35e-236	5	PLPP3
7.18e-240	0.28523	0.299	0.121	1.99e-235	5	MORN2
8.91e-239	-0.434672	0.831	0.847	2.46e-234	5	CIRBP
1.71e-238	0.310443	0.296	0.12	4.74e-234	5	HOXA7
2.56e-237	-0.280321	0.968	0.969	7.08e-233	5	NACA
6.55e-237	-0.38764	0.815	0.832	1.81e-232	5	EEF1D
3.54e-236	-0.886909	0.066	0.264	9.79e-232	5	COL9A2
2.22e-234	0.30782	0.421	0.201	6.15e-230	5	MAGEF1
1.09e-233	0.341118	0.554	0.305	3.01e-229	5	SNRPN
5.05e-232	0.367294	0.688	0.425	1.4e-227	5	ENO1
2.86e-229	0.275583	0.266	0.103	7.91e-225	5	ACOT13
3.11e-229	0.275739	0.262	0.1	8.6e-225	5	ADAMTS9
4.56e-229	0.287697	0.344	0.152	1.26e-224	5	EEF1E1
1.31e-228	0.284913	0.259	0.1	3.61e-224	5	GALNT11
2.08e-228	0.29812	0.372	0.169	5.75e-224	5	ANP32E
2.01e-227	0.331837	0.519	0.278	5.55e-223	5	NDUFA3
5.77e-227	0.306391	0.52	0.272	1.6e-222	5	APRT
1.71e-226	0.303802	0.376	0.173	4.73e-222	5	CMTM6
2.6e-225	0.25492	0.252	0.095	7.2e-221	5	GDF11
6.32e-224	0.285907	0.344	0.153	1.75e-219	5	MIEN1
6.86e-223	0.297186	0.435	0.214	1.9e-218	5	FAM162A
1.4e-222	0.26731	0.317	0.135	3.88e-218	5	TMEM179B
2.7e-222	0.27182	0.302	0.126	7.48e-218	5	MOCS2
1.17e-221	0.324045	0.624	0.366	3.24e-217	5	ERP29
3.65e-221	-0.252563	0.972	0.968	1.01e-216	5	RPL27
1.66e-220	0.282277	0.352	0.159	4.6e-216	5	MRPL54
2.89e-220	0.306226	0.489	0.255	8.01e-216	5	CETN2
6.32e-220	0.28341	0.395	0.187	1.75e-215	5	ASAH1
1.19e-218	0.434772	0.438	0.234	3.28e-214	5	IDH2
1.43e-217	0.345547	0.641	0.399	3.95e-213	5	ATP6V0E1
2.54e-217	0.300465	0.409	0.198	7.02e-213	5	COX14
5.88e-217	0.301677	0.574	0.319	1.63e-212	5	PABPN1
1.22e-215	0.278245	0.361	0.165	3.36e-211	5	GRN
1.57e-215	0.2826	0.338	0.152	4.34e-211	5	HIGD1A
2.82e-215	0.292181	0.422	0.208	7.79e-211	5	VPS35
4.29e-215	-0.440903	0.723	0.771	1.19e-210	5	C6orf48
6.59e-215	0.323794	0.599	0.344	1.82e-210	5	NDUFC1
3.41e-214	0.252604	0.298	0.125	9.43e-210	5	ATP6AP1
1.08e-212	0.259948	0.311	0.135	3e-208	5	HEBP2
4.31e-211	0.328751	0.607	0.35	1.19e-206	5	S100A10
1.18e-210	0.280185	0.252	0.1	3.25e-206	5	CHP1
6e-208	0.252611	0.268	0.109	1.66e-203	5	ZDHHC4
1.91e-207	0.26477	0.29	0.123	5.29e-203	5	DPM3
4.09e-207	0.305882	0.494	0.265	1.13e-202	5	MRPL57
1.68e-206	-0.440824	0.905	0.906	4.65e-202	5	STMN1
2.39e-206	0.269861	0.37	0.174	6.62e-202	5	FAM127B
1.81e-204	-0.655208	0.099	0.282	5.02e-200	5	LTBP4
3.19e-204	0.284039	0.386	0.188	8.82e-200	5	TAX1BP1
1.14e-203	-0.584471	0.398	0.534	3.15e-199	5	CD99
2.21e-203	0.293296	0.487	0.26	6.13e-199	5	ENSA
1.01e-202	0.271937	0.309	0.136	2.78e-198	5	EPN1
1.53e-201	0.340701	0.714	0.476	4.22e-197	5	ATP5B
1.95e-199	0.282414	0.426	0.216	5.38e-195	5	IER3IP1
3.82e-199	0.273179	0.384	0.187	1.06e-194	5	SCOC
5.38e-199	0.27746	0.309	0.138	1.49e-194	5	CDV3
5.47e-199	-0.638236	0.379	0.514	1.51e-194	5	B2M
1.58e-196	0.307974	0.579	0.336	4.38e-192	5	TIMM8B
1.79e-196	0.305881	0.697	0.445	4.94e-192	5	TRAPPC1
3.47e-195	0.258838	0.336	0.156	9.59e-191	5	GSTO1
2.73e-194	0.300803	0.576	0.337	7.55e-190	5	FAM96B
3.74e-194	0.31204	0.711	0.458	1.04e-189	5	TMEM258
4.08e-194	0.269263	0.415	0.21	1.13e-189	5	TMEM219
5.29e-193	0.2759	0.334	0.157	1.46e-188	5	GSPT1
1.97e-190	0.250516	0.327	0.152	5.44e-186	5	SFT2D1
3.45e-190	-0.533649	0.777	0.784	9.54e-186	5	HMGN2
4.32e-190	0.319887	0.809	0.581	1.2e-185	5	NDUFB2
7.82e-190	0.270896	0.373	0.184	2.16e-185	5	SLC25A39
2.24e-189	-0.616954	0.181	0.359	6.19e-185	5	TCEAL7
3.86e-188	0.261035	0.331	0.155	1.07e-183	5	TMEM141
6.92e-188	0.299197	0.7	0.449	1.91e-183	5	NDUFS6
2.16e-187	0.360892	0.622	0.39	5.98e-183	5	HOXA10
2.26e-186	0.269158	0.384	0.192	6.26e-182	5	TMEM50A
2.65e-186	0.253672	0.322	0.149	7.32e-182	5	FAM200B
5.63e-185	0.25507	0.372	0.183	1.56e-180	5	CHCHD1
9.81e-185	0.280811	0.444	0.237	2.71e-180	5	BCAP31
1.66e-182	0.284928	0.617	0.376	4.58e-178	5	BEX2
1.88e-182	0.25227	0.41	0.209	5.21e-178	5	ZFP36L2
5.34e-182	0.28546	0.428	0.227	1.48e-177	5	TMEM167A
1.33e-181	0.256804	0.34	0.162	3.67e-177	5	ARID5B
1.5e-181	0.270358	0.439	0.233	4.15e-177	5	NDUFA8
1.09e-180	0.251198	0.27	0.117	3.03e-176	5	GNAQ
1.45e-180	0.255121	0.465	0.25	4.01e-176	5	TOMM20
6.09e-180	0.278455	0.471	0.259	1.68e-175	5	NDUFB3
6.62e-179	0.284306	0.587	0.347	1.83e-174	5	YWHAZ
9.77e-179	0.269424	0.319	0.151	2.7e-174	5	ACADVL
7.9e-177	0.2918	0.551	0.325	2.19e-172	5	TMEM59
8.22e-177	0.263607	0.366	0.184	2.27e-172	5	MRPL34
1.18e-175	0.320079	0.728	0.498	3.27e-171	5	COX7B
2.52e-175	0.284918	0.649	0.407	6.98e-171	5	SCAND1
1.38e-174	0.277696	0.56	0.328	3.81e-170	5	PKM
2.57e-174	0.277377	0.762	0.534	7.11e-170	5	WDR83OS
9.12e-173	0.278201	0.581	0.348	2.52e-168	5	FIS1
6.55e-172	0.276879	0.446	0.243	1.81e-167	5	ATP6AP2
2.61e-169	0.255222	0.553	0.321	7.21e-165	5	SMDT1
1.28e-168	0.289129	0.691	0.451	3.53e-164	5	USMG5
2.25e-167	0.271981	0.489	0.278	6.22e-163	5	RAB11A
2.63e-167	0.29397	0.623	0.39	7.26e-163	5	ATP5H
2.44e-166	0.271053	0.429	0.234	6.74e-162	5	PGK1
5.1e-166	0.260681	0.5	0.284	1.41e-161	5	PRDX3
9.78e-166	0.2593	0.554	0.324	2.71e-161	5	CAMTA1
2.39e-164	0.259091	0.885	0.732	6.62e-160	5	CD63
1.48e-162	0.278971	0.833	0.631	4.1e-158	5	ATP5J
2.78e-162	0.251934	0.485	0.274	7.7e-158	5	CHMP2A
7.99e-162	-0.545289	0.173	0.337	2.21e-157	5	NENF
2.92e-161	0.299765	0.694	0.462	8.08e-157	5	ATP5I
3.88e-161	-0.590402	0.39	0.502	1.07e-156	5	CNN3
1.48e-160	0.274556	0.848	0.655	4.08e-156	5	COX6C
8.02e-158	0.254273	0.547	0.325	2.22e-153	5	TMEM14C
9.19e-157	0.282757	0.406	0.221	2.54e-152	5	TMED4
1.92e-155	0.25572	0.57	0.346	5.31e-151	5	MINOS1
2.77e-155	0.251324	0.643	0.412	7.66e-151	5	DYNLRB1
5.97e-155	0.258461	0.453	0.255	1.65e-150	5	ECH1
9.13e-155	0.254141	0.452	0.254	2.52e-150	5	KTN1
8.24e-154	-0.541712	0.25	0.401	2.28e-149	5	LDHA
1.71e-152	-0.496361	0.569	0.645	4.73e-148	5	KCNQ1OT1
1.88e-151	0.263045	0.719	0.483	5.19e-147	5	POLR2L
3.85e-150	0.262538	0.585	0.364	1.07e-145	5	GPX1
3.76e-149	0.270143	0.615	0.393	1.04e-144	5	METTL9
2.71e-148	0.255745	0.512	0.305	7.48e-144	5	PHGDH
1.56e-144	0.252317	0.573	0.355	4.32e-140	5	NDUFA6
7.83e-143	0.250617	0.704	0.478	2.16e-138	5	CSTB
1.04e-139	0.25154	0.782	0.562	2.88e-135	5	HSPE1
4.68e-139	-0.572587	0.182	0.325	1.29e-134	5	FGFR1
4.12e-138	-0.586981	0.162	0.308	1.14e-133	5	TCF4
1.43e-132	-0.349325	0.73	0.746	3.95e-128	5	SSR2
2.52e-131	-0.527748	0.21	0.35	6.98e-127	5	CCND2
5.97e-131	-0.502417	0.363	0.468	1.65e-126	5	NDN
1.83e-127	-0.366863	0.903	0.884	5.06e-123	5	HMGB1
8.19e-127	-0.545761	0.396	0.501	2.26e-122	5	IGFBP2
8.85e-118	0.273814	0.715	0.508	2.45e-113	5	CDC42
1.55e-117	-0.530593	0.226	0.351	4.29e-113	5	FABP5
3.47e-108	0.260126	0.34	0.196	9.6e-104	5	AKAP12
4.43e-107	-0.250923	0.896	0.912	1.22e-102	5	MDK
6.07e-103	-0.33065	0.681	0.691	1.68e-98	5	SRSF3
1.98e-100	-0.266905	0.843	0.836	5.48e-96	5	EIF3E
4.01e-97	-0.501155	0.134	0.252	1.11e-92	5	GOLIM4
1.9e-93	-0.347654	0.629	0.648	5.25e-89	5	EIF3H
2.96e-85	-0.469554	0.378	0.471	8.19e-81	5	ID3
7.21e-85	-0.313136	0.705	0.715	1.99e-80	5	LAPTM4A
1.09e-84	-0.373788	0.512	0.554	3.02e-80	5	2019-09-07
1.51e-84	-0.459065	0.189	0.295	4.17e-80	5	CADM1
2.05e-84	-0.44273	0.22	0.324	5.67e-80	5	RRBP1
3.04e-77	-0.268358	0.764	0.744	8.41e-73	5	EEF1B2
2.03e-76	-0.278987	0.728	0.719	5.61e-72	5	HNRNPDL
6.43e-76	-0.449436	0.221	0.317	1.78e-71	5	FSTL1
4.2e-75	-0.487557	0.24	0.331	1.16e-70	5	AP1S2
6.78e-73	-0.346513	0.503	0.541	1.88e-68	5	NME4
4.6e-72	-0.417446	0.246	0.333	1.27e-67	5	RBFOX2
2.26e-71	-0.422884	0.177	0.27	6.25e-67	5	SERPINF1
9.12e-70	-0.410262	0.344	0.413	2.52e-65	5	SERPINH1
1.22e-66	-0.446601	0.729	0.726	3.39e-62	5	TUBA1A
1.4e-56	-0.384431	0.331	0.391	3.89e-52	5	H1FX
3.9e-56	-0.486829	0.311	0.373	1.08e-51	5	MLLT11
1.65e-55	-0.387792	0.264	0.337	4.56e-51	5	NASP
4.6e-55	-0.340437	0.507	0.527	1.27e-50	5	C12orf57
2.55e-52	-0.357735	0.179	0.255	7.06e-48	5	CRTAP
1.56e-49	-0.296973	0.56	0.568	4.31e-45	5	TTC3
1.08e-48	-0.469171	0.718	0.661	2.98e-44	5	H2AFZ
9.21e-47	-0.367033	0.251	0.313	2.55e-42	5	CALU
1.31e-43	-0.516267	0.436	0.465	3.63e-39	5	GPC3
6.7e-42	-0.347351	0.269	0.323	1.85e-37	5	EBPL
8.57e-39	-0.321903	0.219	0.28	2.37e-34	5	TPM4
8.23e-38	-0.345658	0.235	0.29	2.28e-33	5	PSIP1
8.78e-37	-0.254461	0.618	0.596	2.43e-32	5	RBMX
2.06e-34	-0.454012	0.346	0.388	5.7e-30	5	SOX11
6.62e-34	-0.357852	0.397	0.418	1.83e-29	5	HMGA2
1.18e-32	-0.286279	0.472	0.478	3.27e-28	5	MAGED1
2.12e-30	-0.376932	0.268	0.313	5.87e-26	5	EFNA5
9e-30	-0.373968	0.291	0.327	2.49e-25	5	GPM6B
3.26e-29	-0.275901	0.632	0.594	9.01e-25	5	UBE2E3
1.85e-28	-0.276359	0.514	0.512	5.13e-24	5	ZFP36L1
2.08e-27	-0.298069	0.31	0.341	5.76e-23	5	AP3S1
1.26e-25	-0.31698	0.234	0.275	3.49e-21	5	TSC22D3
2.57e-24	-0.262921	0.607	0.579	7.12e-20	5	SNHG8
7.01e-23	-0.346653	0.411	0.407	1.94e-18	5	2019-09-06
1.57e-19	-0.255173	0.286	0.315	4.35e-15	5	RDX
2.31e-19	-0.34131	0.237	0.274	6.39e-15	5	PTPRS
5.11e-19	-0.258316	0.217	0.251	1.41e-14	5	FKBP10
9.84e-18	-0.252756	0.283	0.306	2.72e-13	5	NPM3
3.34e-17	-0.255764	0.301	0.322	9.25e-13	5	CHD9
3.85e-15	-0.250468	0.326	0.337	1.06e-10	5	CBX1
5.72e-13	-0.432783	0.242	0.256	1.58e-08	5	NOVA1
8.27e-11	-0.711273	0.303	0.296	2.29e-06	5	HMGB2
7.41e-08	-0.278633	0.241	0.251	0.00205059	5	FOXP1
6.91e-07	-0.263713	0.405	0.377	0.0191234	5	BASP1
7.18e-06	-0.657832	0.32	0.303	0.198569	5	HIST1H4C
0	1.54514	0.548	0.023	0	6	SOX2
0	1.46111	0.582	0.125	0	6	NTRK2
0	1.29963	0.256	0.031	0	6	POMC
0	1.20745	0.799	0.442	0	6	ID3
0	1.15565	0.675	0.305	0	6	GPM6B
0	1.14349	0.368	0.022	0	6	TTYH1
0	1.02725	0.383	0.077	0	6	FABP7
0	1.01389	0.266	0.023	0	6	LY6H
0	0.973022	0.297	0.042	0	6	S100B
0	0.744099	0.274	0.026	0	6	ZIC2
0	0.731943	0.702	0.336	0	6	TUBB2B
0	0.724288	0.282	0.055	0	6	METRN
0	-1.50265	0.304	0.687	0	6	COL1A1
5.83e-306	-1.40205	0.26	0.638	1.61e-301	6	COL3A1
4.17e-296	0.910604	0.895	0.611	1.15e-291	6	PTN
2.09e-265	0.614318	0.347	0.105	5.78e-261	6	TUBB2A
3.92e-252	0.962862	0.65	0.37	1.09e-247	6	ID1
1.72e-242	-1.13144	0.143	0.505	4.76e-238	6	IGF2
4.92e-230	0.963955	0.585	0.297	1.36e-225	6	SAT1
2.46e-227	-1.08861	0.182	0.523	6.8e-223	6	PRRX1
3.39e-224	0.597682	0.261	0.071	9.39e-220	6	GDF10
3.75e-219	0.580062	0.309	0.096	1.04e-214	6	ZNF503
2.46e-195	0.674367	0.606	0.331	6.8e-191	6	ID2
2.81e-176	-0.731258	0.712	0.829	7.76e-172	6	LGALS1
3.95e-175	0.597086	0.372	0.148	1.09e-170	6	LTBP1
1.91e-174	-0.853733	0.63	0.765	5.29e-170	6	COL1A2
3.58e-174	0.464862	0.877	0.718	9.9e-170	6	TUBA1A
2.1e-168	-1.30792	0.113	0.399	5.81e-164	6	MGP
1.8e-164	0.523676	0.251	0.082	4.99e-160	6	SSFA2
5.28e-164	0.661803	0.563	0.308	1.46e-159	6	AP1S2
4.41e-161	-1.05371	0.306	0.565	1.22e-156	6	CRABP1
4.03e-157	0.497148	0.259	0.089	1.11e-152	6	FZD3
1.57e-154	0.470182	0.898	0.802	4.33e-150	6	CALM2
2.27e-147	0.525564	0.889	0.778	6.29e-143	6	HMGN2
3.1e-142	-0.986632	0.087	0.343	8.57e-138	6	GAS2
3.52e-141	0.512078	0.491	0.249	9.73e-137	6	NFIA
7.33e-139	0.265853	1	0.994	2.03e-134	6	TMSB4X
2.09e-136	-0.864615	0.298	0.532	5.79e-132	6	CD24
1.52e-134	-0.260478	0.999	0.997	4.2e-130	6	RPS12
5.5e-133	0.422842	0.936	0.884	1.52e-128	6	HMGB1
2.24e-129	0.427882	0.271	0.105	6.18e-125	6	IFI27L2
1.65e-128	0.451244	0.298	0.121	4.57e-124	6	WLS
5.79e-124	0.405593	0.387	0.182	1.6e-119	6	HLA-A
2.56e-122	0.499369	0.489	0.27	7.09e-118	6	C4orf48
5.67e-120	0.551071	0.813	0.677	1.57e-115	6	TUBA1B
1.88e-116	0.40837	0.267	0.109	5.21e-112	6	COTL1
4.17e-114	-0.732335	0.122	0.356	1.15e-109	6	KCTD12
1.29e-110	0.509817	0.375	0.189	3.56e-106	6	IFITM2
1.58e-108	-0.552109	0.378	0.592	4.37e-104	6	SNHG8
6.69e-105	-0.723051	0.09	0.304	1.85e-100	6	MAB21L2
5.02e-99	0.425291	0.296	0.136	1.39e-94	6	AK1
1.87e-95	0.48229	0.302	0.145	5.19e-91	6	ID4
1.83e-94	0.276722	0.975	0.955	5.07e-90	6	ACTB
2.97e-94	-0.683451	0.113	0.317	8.2e-90	6	EFNA5
1.77e-91	0.306292	0.951	0.904	4.9e-87	6	STMN1
1.02e-90	-0.602175	0.139	0.341	2.83e-86	6	SPINT2
1.33e-90	0.321727	0.853	0.716	3.69e-86	6	PPDPF
4.35e-89	-0.671649	0.072	0.26	1.2e-84	6	MAB21L1
8.7e-88	0.524494	0.772	0.662	2.41e-83	6	H2AFZ
1.24e-86	0.429769	0.532	0.351	3.44e-82	6	PSAP
1.35e-84	0.391761	0.256	0.118	3.72e-80	6	MGST1
1.6e-81	0.256892	0.952	0.914	4.42e-77	6	SRP14
3.07e-81	-0.617591	0.241	0.42	8.49e-77	6	IL11RA
3.67e-81	-0.420643	0.583	0.721	1.01e-76	6	LAPTM4A
1.24e-80	0.450306	0.323	0.17	3.44e-76	6	NLRP1
6.79e-80	0.341995	0.81	0.703	1.88e-75	6	PTMS
2.92e-79	-0.383246	0.66	0.771	8.08e-75	6	C6orf48
6.29e-79	0.275929	0.899	0.817	1.74e-74	6	MARCKSL1
9.28e-79	0.442084	0.657	0.48	2.57e-74	6	IGFBP2
9.73e-79	-0.6312	0.298	0.47	2.69e-74	6	CPE
4.03e-77	0.32313	0.844	0.686	1.11e-72	6	MARCKS
7.77e-77	0.403598	0.342	0.189	2.15e-72	6	CCDC167
7.51e-76	0.27343	0.883	0.824	2.08e-71	6	CFL1
1.54e-75	0.353152	0.782	0.636	4.25e-71	6	YWHAE
1.71e-75	0.589709	0.317	0.175	4.73e-71	6	HES4
5.87e-72	0.384609	0.541	0.375	1.62e-67	6	H2AFV
6.5e-71	0.397726	0.362	0.21	1.8e-66	6	FLNA
1.15e-69	0.363744	0.405	0.245	3.17e-65	6	FXYD6
1.06e-68	-0.543971	0.106	0.272	2.94e-64	6	OLFML3
4.59e-68	0.378948	0.417	0.261	1.27e-63	6	PARP1
5.47e-66	0.402893	0.541	0.387	1.51e-61	6	IFITM3
4.13e-64	-0.466431	0.366	0.522	1.14e-59	6	CRABP2
5.03e-64	0.346614	0.275	0.144	1.39e-59	6	TYMS
7.29e-64	0.351991	0.262	0.133	2.02e-59	6	NES
5.91e-60	0.314428	0.264	0.14	1.63e-55	6	GOLM1
4.47e-57	-0.426895	0.114	0.266	1.24e-52	6	SERPINF1
5.35e-57	0.307174	0.631	0.481	1.48e-52	6	CNN3
1.14e-56	0.321152	0.295	0.166	3.15e-52	6	ATP2B1
2.64e-56	0.303586	0.632	0.487	7.31e-52	6	RCN2
5.73e-55	-0.508623	0.188	0.335	1.59e-50	6	MFAP4
1.36e-54	0.356837	0.326	0.193	3.77e-50	6	SESN3
3.8e-54	0.262477	0.752	0.607	1.05e-49	6	TXN
1.6e-53	0.256085	0.291	0.158	4.44e-49	6	LINC00632
5.49e-53	-0.425814	0.197	0.347	1.52e-48	6	OCIAD2
5.61e-53	0.532791	0.268	0.151	1.55e-48	6	PCP4
7.53e-53	0.479907	0.424	0.29	2.08e-48	6	HMGB2
9.09e-53	0.352079	0.344	0.215	2.51e-48	6	CXXC5
2.46e-50	0.274717	0.714	0.614	6.81e-46	6	RAN
3.07e-48	0.311382	0.546	0.406	8.49e-44	6	ANXA2
5.54e-47	0.318312	0.297	0.179	1.53e-42	6	SEMA6A
5.83e-47	-0.646385	0.213	0.336	1.61e-42	6	MPC2
2.51e-46	0.311116	0.339	0.208	6.93e-42	6	KIAA0101
3.31e-46	0.250749	0.583	0.422	9.17e-42	6	CST3
5.42e-46	0.299863	0.63	0.506	1.5e-41	6	CALR
8.98e-46	0.307142	0.31	0.19	2.49e-41	6	QKI
2.03e-45	0.29783	0.256	0.145	5.61e-41	6	BEX1
2.51e-45	0.331909	0.403	0.273	6.94e-41	6	HMGB3
4.46e-45	0.289683	0.615	0.489	1.24e-40	6	SNRPG
7.41e-45	-0.279932	0.627	0.723	2.05e-40	6	SOX4
7.44e-45	-0.381379	0.412	0.528	2.06e-40	6	TSC22D1
9.82e-44	-0.415387	0.336	0.459	2.72e-39	6	MFAP2
3.36e-43	-0.27577	0.594	0.699	9.31e-39	6	ZFAS1
1.2e-42	0.269674	0.484	0.349	3.31e-38	6	PKM
2.38e-42	0.323484	0.273	0.163	6.58e-38	6	CDH2
3.21e-42	0.280417	0.517	0.367	8.88e-38	6	TMSB15A
5.56e-42	0.286997	0.258	0.149	1.54e-37	6	SNAI2
1.42e-41	0.337027	0.429	0.3	3.93e-37	6	FSTL1
6.01e-40	0.264161	0.265	0.16	1.66e-35	6	GSN
1.26e-39	0.270717	0.351	0.233	3.49e-35	6	TSPAN3
2.68e-39	0.280842	0.406	0.284	7.43e-35	6	UQCC2
2.36e-38	0.278975	0.403	0.276	6.54e-34	6	CADM1
4.12e-38	0.28217	0.458	0.341	1.14e-33	6	TMED9
1.61e-36	0.312782	0.342	0.23	4.46e-32	6	CCND1
3.69e-36	0.275259	0.266	0.164	1.02e-31	6	SKA2
4.3e-36	0.265611	0.6	0.489	1.19e-31	6	RANBP1
9.52e-36	0.256402	0.335	0.221	2.63e-31	6	PBX1
8.26e-35	0.26885	0.301	0.196	2.28e-30	6	GNAI2
2.04e-34	0.274326	0.604	0.493	5.65e-30	6	B2M
6.28e-34	0.251419	0.296	0.195	1.74e-29	6	ATP1B3
6.37e-34	0.270058	0.394	0.278	1.76e-29	6	PSIP1
1.83e-33	0.280291	0.315	0.21	5.07e-29	6	PEG10
4.49e-33	0.262878	0.532	0.422	1.24e-28	6	PFN2
4.91e-33	0.251818	0.308	0.205	1.36e-28	6	PDLIM7
8.3e-33	0.276983	0.42	0.306	2.3e-28	6	DEK
1.25e-32	0.257452	0.447	0.334	3.47e-28	6	SRI
1.22e-31	0.252781	0.504	0.394	3.37e-27	6	SRSF2
1.72e-29	-0.324994	0.172	0.279	4.77e-25	6	H1F0
3.04e-29	-0.424868	0.18	0.278	8.42e-25	6	PLPP3
1.04e-28	-0.428653	0.356	0.438	2.88e-24	6	ZFHX4
1.62e-28	0.253879	0.399	0.294	4.47e-24	6	TMEM160
5.17e-28	0.319761	0.29	0.199	1.43e-23	6	CKS2
1.34e-26	-0.33707	0.315	0.413	3.7e-22	6	2019-09-06
1.65e-26	0.365878	0.274	0.189	4.56e-22	6	PTTG1
2.72e-26	-0.377449	0.405	0.482	7.53e-22	6	NFIB
4.76e-26	-0.291579	0.314	0.421	1.32e-21	6	HMGA2
6.73e-26	0.252425	0.292	0.203	1.86e-21	6	SPTBN1
1.47e-25	0.254205	0.39	0.293	4.05e-21	6	FDPS
2.49e-25	-0.298744	0.286	0.385	6.88e-21	6	S100A10
5.42e-25	-0.253911	0.483	0.555	1.5e-20	6	MYL12B
1.06e-24	-0.281803	0.23	0.328	2.92e-20	6	RBFOX2
1.09e-24	-0.350912	0.31	0.389	3.01e-20	6	COL6A2
2.45e-24	-0.327506	0.202	0.289	6.77e-20	6	IGFBP4
7.06e-24	-0.278747	0.169	0.259	1.95e-19	6	LY6E
1.37e-23	0.275789	0.336	0.248	3.79e-19	6	SQLE
1.46e-21	-0.335106	0.185	0.267	4.04e-17	6	COL5A2
3.27e-21	-0.295535	0.22	0.306	9.05e-17	6	DNM3OS
5.24e-21	-0.311178	0.274	0.186	1.45e-16	6	COL2A1
3.42e-18	-0.286419	0.25	0.326	9.45e-14	6	TXNIP
1.3e-17	0.260401	0.296	0.224	3.59e-13	6	HMGCS1
1.16e-16	0.25979	0.333	0.265	3.2e-12	6	CKS1B
1.95e-16	-0.286921	0.181	0.253	5.4e-12	6	FOXP1
1.19e-14	-0.292038	0.188	0.251	3.31e-10	6	FBN2
7.11e-13	-0.29863	0.235	0.293	1.97e-08	6	FN1
1.44e-12	0.361374	0.385	0.317	3.98e-08	6	IGFBP5
4.65e-10	-0.34281	0.394	0.422	1.29e-05	6	SFRP2
4.21e-09	0.301374	0.314	0.268	0.000117	6	ARL6IP1
4.19e-07	0.303389	0.339	0.304	0.0115931	6	HIST1H4C
7.88e-06	-0.296695	0.964	0.963	0.218092	6	FTL
6.07e-05	-0.263972	0.402	0.42	1	6	PSMA2
0	2.19739	0.902	0.192	0	7	APOE
0	1.94999	0.996	0.961	0	7	FTL
0	1.86338	0.779	0.054	0	7	RP5-887A10.1
0	1.81501	0.791	0.076	0	7	SPP1
0	1.76312	0.726	0.083	0	7	ALDH1A1
0	1.69129	0.845	0.097	0	7	SMIM24
0	1.59527	0.561	0.017	0	7	IL32
0	1.54375	0.879	0.153	0	7	ATP1B1
0	1.4035	0.938	0.292	0	7	MPC2
0	1.3586	0.644	0.013	0	7	LGALS2
0	1.34075	0.584	0.029	0	7	CDH6
0	1.32911	0.995	0.94	0	7	FTH1
0	1.29109	0.794	0.174	0	7	CLU
0	1.28098	0.848	0.183	0	7	FLRT3
0	1.26893	0.608	0.015	0	7	AMN
0	1.25503	0.739	0.445	0	7	GPC3
0	1.20266	0.747	0.398	0	7	PSMA2
0	1.17659	0.785	0.188	0	7	CYB5A
0	1.15137	0.883	0.178	0	7	IGFBP7
0	1.13713	0.703	0.218	0	7	NEAT1
0	1.09693	0.92	0.412	0	7	ITM2B
0	1.08155	0.69	0.161	0	7	HLA-A
0	1.08019	0.471	0.012	0	7	AKR1C3
0	1.04892	0.477	0.011	0	7	CUBN
0	1.03617	0.703	0.119	0	7	VAMP8
0	1.02934	0.73	0.128	0	7	EPCAM
0	1.01378	0.615	0.066	0	7	FXYD2
0	1.01015	0.629	0.102	0	7	ANXA4
0	1.00836	0.686	0.112	0	7	EMX2
0	0.994976	0.905	0.446	0	7	NPC2
0	0.992783	0.635	0.114	0	7	DAB2
0	0.991686	0.846	0.367	0	7	MGST3
0	0.985013	0.659	0.114	0	7	CYSTM1
0	0.980465	0.529	0.096	0	7	MRS2
0	0.977724	0.462	0.006	0	7	FMO1
0	0.965959	0.583	0.079	0	7	CEBPD
0	0.952635	0.916	0.527	0	7	ATP6V1F
0	0.936122	0.456	0.007	0	7	UGT3A1
0	0.935494	0.873	0.429	0	7	BSG
0	0.931873	0.508	0.048	0	7	KCNJ15
0	0.929306	0.63	0.114	0	7	KRT8
0	0.927168	0.699	0.207	0	7	GCHFR
0	0.913278	0.355	0.021	0	7	CRYAB
0	0.912054	0.466	0.024	0	7	TMEM176A
0	0.909603	0.555	0.074	0	7	ERBB3
0	0.905195	0.401	0.017	0	7	GATM
0	0.901773	0.347	0.037	0	7	S100A1
0	0.898791	0.655	0.189	0	7	CHCHD10
0	0.893034	0.415	0.022	0	7	GLYATL1
0	0.891157	0.525	0.058	0	7	CRYL1
0	0.879896	0.855	0.403	0	7	CST3
0	0.878208	0.51	0.046	0	7	UGT2B7
0	0.877359	0.764	0.37	0	7	SMS
0	0.87493	0.364	0.029	0	7	DSEL
0	0.872045	0.545	0.07	0	7	RBPMS
0	0.870783	0.313	0.006	0	7	HNF4A
0	0.86446	0.836	0.352	0	7	S100A10
0	0.860168	0.548	0.078	0	7	AIG1
0	0.857176	0.578	0.094	0	7	CLDN3
0	0.854799	0.493	0.07	0	7	PPP1R16A
0	0.846715	0.503	0.074	0	7	CLDN7
0	0.845022	0.567	0.116	0	7	PLEKHA1
0	0.843226	0.558	0.085	0	7	HRSP12
0	0.841575	0.4	0.032	0	7	GPX3
0	0.83131	0.927	0.558	0	7	ATPIF1
0	0.827507	0.478	0.04	0	7	SLC9A3R1
0	0.82708	0.486	0.048	0	7	HPN
0	0.824812	0.928	0.495	0	7	CD24
0	0.820901	0.715	0.24	0	7	DNPH1
0	0.8203	0.345	0.012	0	7	CAPN3
0	0.817282	0.431	0.025	0	7	TMEM176B
0	0.814874	0.541	0.097	0	7	KRT18
0	0.814672	0.336	0.004	0	7	ACSM2A
0	0.810797	0.497	0.079	0	7	MSRB1
0	0.807993	0.619	0.141	0	7	TSTD1
0	0.806636	0.465	0.062	0	7	EMX2OS
0	0.806117	0.433	0.082	0	7	LRRC16A
0	0.802638	0.255	0.011	0	7	TSPAN1
0	0.79837	0.326	0.006	0	7	LRP2
0	0.798318	0.83	0.399	0	7	DBI
0	0.793611	0.853	0.451	0	7	CLIC1
0	0.788117	0.451	0.052	0	7	GLS
0	0.782924	0.439	0.082	0	7	CLDN4
0	0.777761	0.735	0.249	0	7	PCBD1
0	0.772476	0.479	0.066	0	7	PCSK1N
0	0.77201	0.663	0.219	0	7	TMEM256
0	0.766942	0.752	0.309	0	7	ODC1
0	0.762393	0.349	0.048	0	7	ARL4C
0	0.761765	0.454	0.063	0	7	TSPAN12
0	0.759466	0.621	0.183	0	7	PRR13
0	0.758826	0.48	0.085	0	7	NIT2
0	0.746199	0.471	0.058	0	7	KIF12
0	0.745612	0.615	0.163	0	7	C12orf75
0	0.745303	0.405	0.041	0	7	SMIM1
0	0.74294	1	0.996	0	7	MT-CO2
0	0.740733	0.682	0.214	0	7	QPRT
0	0.740245	0.462	0.064	0	7	HNF1B
0	0.737067	0.815	0.386	0	7	TMBIM6
0	0.734805	0.406	0.024	0	7	PDZK1
0	0.732641	0.857	0.53	0	7	GPX4
0	0.728509	0.757	0.314	0	7	OCIAD2
0	0.725463	0.531	0.108	0	7	MYO6
0	0.725362	0.461	0.061	0	7	RBM47
0	0.724201	0.7	0.257	0	7	RNF181
0	0.721429	0.426	0.048	0	7	DCDC2
0	0.720617	0.64	0.254	0	7	GNG11
0	0.718986	0.588	0.169	0	7	GSTK1
0	0.71856	0.439	0.052	0	7	SLC37A4
0	0.718053	0.429	0.05	0	7	DPP4
0	0.717345	0.735	0.329	0	7	MDH1
0	0.704565	0.475	0.107	0	7	RHOB
0	0.702209	0.514	0.104	0	7	TM7SF2
0	0.696552	0.877	0.609	0	7	SLC25A5
0	0.695783	0.514	0.123	0	7	CD9
0	0.695115	0.35	0.012	0	7	SLC3A1
0	0.694179	0.965	0.797	0	7	GSTP1
0	0.686786	0.602	0.182	0	7	ACAA2
0	0.682836	0.865	0.481	0	7	LAMTOR5
0	0.679288	0.397	0.026	0	7	HGD
0	0.677353	0.727	0.363	0	7	RHOC
0	0.676364	0.57	0.207	0	7	MRPL32
0	0.672782	0.384	0.036	0	7	C14orf105
0	0.672688	0.66	0.241	0	7	ETFB
0	0.657784	0.536	0.146	0	7	CITED2
0	0.651347	0.4	0.063	0	7	UGCG
0	0.649732	0.447	0.075	0	7	RAB3IP
0	0.648821	0.665	0.274	0	7	TUBB4B
0	0.644361	0.935	0.738	0	7	CD63
0	0.642963	0.441	0.074	0	7	PAX8
0	0.642016	0.519	0.131	0	7	EZR
0	0.639107	0.443	0.071	0	7	IMPA2
0	0.63436	0.44	0.123	0	7	KLF6
0	0.632895	0.528	0.142	0	7	BNIP3
0	0.62962	0.792	0.399	0	7	CALM3
0	0.621813	0.382	0.04	0	7	TMEM150A
0	0.618891	0.321	0.016	0	7	SLC27A2
0	0.615282	0.285	0.011	0	7	TINAG
0	0.614503	0.609	0.198	0	7	APLP2
0	0.613581	0.422	0.072	0	7	ANK3
0	0.612582	0.592	0.181	0	7	MRPS36
0	0.611907	0.307	0.039	0	7	C1QTNF3
0	0.602148	0.286	0.004	0	7	SLC51B
0	0.60128	0.734	0.284	0	7	SAT1
0	0.596662	0.553	0.21	0	7	JUN
0	0.596089	0.47	0.136	0	7	PTGR1
0	0.587879	0.418	0.071	0	7	ASS1
0	0.587363	0.312	0.011	0	7	SLC39A5
0	0.585868	0.896	0.596	0	7	TXN
0	0.578329	0.267	0.011	0	7	SLC39A4
0	0.575949	0.466	0.11	0	7	ABRACL
0	0.575248	0.523	0.161	0	7	HES4
0	0.575128	0.29	0.003	0	7	DPYS
0	0.573276	0.315	0.022	0	7	SLC44A4
0	0.566598	0.999	0.991	0	7	MT-ND4
0	0.562591	0.394	0.08	0	7	ALDH6A1
0	0.561601	0.41	0.079	0	7	CAMK2N1
0	0.560062	0.743	0.342	0	7	COA3
0	0.555286	0.441	0.1	0	7	ACAT1
0	0.550918	0.601	0.243	0	7	BRI3
0	0.54868	0.306	0.042	0	7	AP1M2
0	0.546046	1	0.998	0	7	MT-CO1
0	0.545601	0.39	0.093	0	7	JAG1
0	0.543513	0.323	0.04	0	7	STX3
0	0.541946	0.429	0.106	0	7	AIFM1
0	0.540546	0.275	0.006	0	7	VIL1
0	0.538162	0.505	0.155	0	7	TMEM141
0	0.536339	0.265	0.005	0	7	SLC7A7
0	0.530573	0.588	0.201	0	7	SPATS2L
0	0.528852	0.293	0.027	0	7	CDH16
0	0.528772	0.44	0.116	0	7	CTSB
0	0.528496	0.477	0.127	0	7	S100A16
0	0.527708	0.444	0.115	0	7	TMEM205
0	0.525752	0.434	0.116	0	7	CD151
0	0.521604	0.537	0.191	0	7	ASAH1
0	0.517785	0.706	0.308	0	7	SPINT2
0	0.517448	0.297	0.026	0	7	AK4
0	0.516889	0.361	0.068	0	7	GLRX
0	0.512539	0.285	0.016	0	7	RAB29
0	0.511596	0.384	0.084	0	7	EPHX2
0	0.508487	0.365	0.066	0	7	SCRN2
0	0.506997	0.361	0.062	0	7	C11orf54
0	0.506571	0.361	0.068	0	7	NEU1
0	0.505586	0.257	0.02	0	7	APOM
0	0.504403	0.626	0.255	0	7	LAMTOR2
0	0.5025	0.294	0.026	0	7	ENTPD5
0	0.50244	0.282	0.021	0	7	PPP1R14C
0	0.500638	0.314	0.039	0	7	SULT1E1
0	0.496709	0.292	0.039	0	7	PARD6B
0	0.492033	0.999	0.994	0	7	TMSB4X
0	0.48871	0.334	0.058	0	7	RGS14
0	0.488286	0.344	0.061	0	7	SPINT1
0	0.480563	0.3	0.038	0	7	ASRGL1
0	0.480427	0.449	0.134	0	7	BIN1
0	0.47973	0.365	0.072	0	7	BMP4
0	0.477661	0.542	0.201	0	7	CXXC5
0	0.476395	0.303	0.041	0	7	PRSS8
0	0.473555	0.999	0.983	0	7	MT-ATP6
0	0.469615	0.323	0.059	0	7	CYS1
0	0.467783	0.402	0.115	0	7	RP11-14N7.2
0	0.467668	0.324	0.053	0	7	AGTRAP
0	0.467489	0.301	0.039	0	7	SLC16A4
0	0.467226	0.544	0.199	0	7	MSRB2
0	0.465439	0.293	0.03	0	7	EPS8L2
0	0.464994	0.262	0.02	0	7	GJB1
0	0.464052	0.256	0.013	0	7	ABCC6
0	0.461416	0.376	0.092	0	7	PPP1R1A
0	0.460385	0.381	0.083	0	7	DUSP23
0	0.459416	0.284	0.051	0	7	MAP3K1
0	0.459268	0.404	0.122	0	7	CLIC4
0	0.452917	0.349	0.08	0	7	CDK2AP2
0	0.451687	0.441	0.145	0	7	EBP
0	0.43729	0.387	0.106	0	7	ACO2
0	0.432667	0.277	0.034	0	7	LACTB2
0	0.432399	0.257	0.04	0	7	NDRG1
0	0.42763	0.277	0.035	0	7	CLDN10
0	0.425619	0.321	0.062	0	7	STRADB
0	0.422737	0.258	0.032	0	7	FOLR1
0	0.420488	0.386	0.105	0	7	CIB1
0	0.411463	0.311	0.071	0	7	DDX10
0	0.407953	0.282	0.064	0	7	B4GALT5
0	0.405278	0.281	0.06	0	7	SNCA
0	0.403527	0.253	0.04	0	7	LINC00958
0	0.402363	0.292	0.052	0	7	GALM
0	0.40142	0.336	0.087	0	7	CXADR
0	0.399134	0.315	0.079	0	7	LGMN
0	0.399027	0.31	0.067	0	7	CNDP2
0	0.39656	0.307	0.075	0	7	LAMB1
0	0.395874	0.317	0.058	0	7	SORBS2
0	0.394654	0.263	0.046	0	7	C19orf81
0	0.392454	0.324	0.07	0	7	MGST2
0	0.391846	0.262	0.051	0	7	HOOK1
0	0.390812	0.326	0.075	0	7	HIBADH
0	0.390209	0.271	0.055	0	7	RHOBTB1
0	0.386638	0.252	0.051	0	7	LHX1
0	0.386215	0.267	0.058	0	7	KIF9
0	0.374907	0.27	0.049	0	7	HDHD3
0	0.374181	0.272	0.064	0	7	MITF
0	0.373324	0.29	0.048	0	7	USH1C
0	0.35802	0.269	0.04	0	7	HSD17B14
0	0.357371	0.32	0.078	0	7	COMMD8
0	0.355896	0.263	0.057	0	7	ABHD11
0	0.355207	0.328	0.088	0	7	FBXL5
0	0.354725	0.296	0.074	0	7	NQO2
0	0.337506	0.324	0.085	0	7	FAHD1
0	0.337148	0.272	0.056	0	7	TBC1D1
0	0.334941	1	0.998	0	7	MT-CO3
0	0.329429	0.254	0.049	0	7	PLPP1
0	0.318591	0.284	0.068	0	7	HMGCL
0	-0.305921	0.998	0.999	0	7	RPL13
0	-0.309221	0.998	0.999	0	7	RPL7
0	-0.320747	0.996	0.998	0	7	RPS23
0	-0.324516	0.999	0.998	0	7	RPL11
0	-0.326349	0.999	0.998	0	7	RPS8
0	-0.342385	0.995	0.998	0	7	RPS15A
0	-0.342516	0.996	0.997	0	7	RPS24
0	-0.367392	0.987	0.991	0	7	RPL18
0	-0.373359	0.999	1	0	7	RPS4X
0	-0.375271	0.988	0.993	0	7	RPL10A
0	-0.375627	0.997	0.999	0	7	RPS3A
0	-0.387399	0.984	0.988	0	7	H3F3A
0	-0.395123	0.999	0.999	0	7	RPL10
0	-0.399547	0.988	0.991	0	7	RPS9
0	-0.401095	0.989	0.994	0	7	RPL23A
0	-0.408836	0.993	0.996	0	7	RPS3
0	-0.426298	0.98	0.988	0	7	RPL24
0	-0.426668	0.982	0.988	0	7	RPS16
0	-0.426893	0.988	0.991	0	7	RPL30
0	-0.436903	0.999	0.999	0	7	RPS27A
0	-0.437584	0.976	0.982	0	7	RPL23
0	-0.463381	0.983	0.992	0	7	RPS13
0	-0.463786	0.99	0.99	0	7	RPS20
0	-0.467277	0.992	0.994	0	7	RPL6
0	-0.470542	0.95	0.96	0	7	RPSA
0	-0.487222	0.996	0.998	0	7	RPL15
0	-0.501679	0.993	0.996	0	7	RPL27A
0	-0.516663	0.99	0.996	0	7	PTMA
0	-0.544591	0.999	0.999	0	7	RPS19
0	-0.548049	0.998	1	0	7	RPL13A
0	-0.584746	0.999	1	0	7	RPL21
0	-0.603077	0.972	0.983	0	7	RPS11
0	-0.657294	0.995	0.997	0	7	RPS12
0	-0.671058	0.904	0.944	0	7	NPM1
0	-0.737754	0.76	0.85	0	7	CIRBP
0	-0.8059	0.946	0.974	0	7	HNRNPA1
0	-1.12373	0.184	0.535	0	7	CRABP2
0	-1.28609	0.147	0.509	0	7	IGF2
0	-1.45256	0.118	0.531	0	7	PRRX1
0	-1.77379	0.248	0.649	0	7	PTN
0	-1.77519	0.206	0.574	0	7	CRABP1
0	-1.83502	0.316	0.786	0	7	COL1A2
0	-1.87646	0.161	0.648	0	7	COL3A1
0	-1.96528	0.209	0.697	0	7	COL1A1
0	-1.96765	0.478	0.845	0	7	LGALS1
1.05e-307	-0.363008	0.99	0.994	2.91e-303	7	RPL9
4.86e-307	-0.319903	0.998	1	1.34e-302	7	EEF1A1
6.6e-306	0.326783	0.257	0.059	1.83e-301	7	DDAH1
1.68e-304	0.341731	0.253	0.058	4.64e-300	7	SERPINE2
1.53e-302	0.383607	0.412	0.13	4.23e-298	7	NINJ1
3.69e-301	0.412735	0.384	0.118	1.02e-296	7	BLVRB
6.44e-298	-0.382358	0.984	0.988	1.78e-293	7	RPL5
6.83e-298	0.428821	0.97	0.882	1.89e-293	7	EIF1
6.55e-297	-0.3019	0.997	0.999	1.81e-292	7	RPL32
1.15e-296	0.36827	0.332	0.093	3.18e-292	7	ACAA1
1.51e-295	-1.23136	0.098	0.455	4.18e-291	7	ZFHX4
1.34e-293	-1.19159	0.9	0.883	3.7e-289	7	VIM
3.8e-288	-1.40039	0.09	0.442	1.05e-283	7	SFRP2
2.58e-287	0.539177	0.594	0.251	7.13e-283	7	CYBA
2.41e-286	0.440442	0.528	0.201	6.66e-282	7	PTTG1IP
2.43e-284	0.36171	0.342	0.099	6.73e-280	7	ZDHHC9
3.2e-284	0.487504	0.636	0.28	8.84e-280	7	APRT
5.13e-284	0.604357	0.865	0.573	1.42e-279	7	S100A11
5.93e-284	0.500386	0.668	0.304	1.64e-279	7	CD164
4.59e-283	0.432635	0.412	0.136	1.27e-278	7	ID4
5.58e-283	-0.562676	0.877	0.894	1.54e-278	7	HSP90AB1
6.39e-283	-0.942241	0.511	0.705	1.77e-278	7	MARCKS
6.64e-282	0.359731	0.345	0.102	1.84e-277	7	COTL1
1.44e-279	-0.336191	0.993	0.996	3.99e-275	7	RPL18A
5.16e-279	0.375511	0.33	0.096	1.43e-274	7	GGH
5.68e-279	0.499393	0.887	0.631	1.57e-274	7	COX5B
2.37e-276	0.310381	0.253	0.062	6.54e-272	7	ARMT1
1.68e-274	0.374378	0.384	0.124	4.66e-270	7	MMP24-AS1
8.31e-274	0.391572	0.998	0.993	2.3e-269	7	TMSB10
1.75e-272	0.480827	0.529	0.209	4.83e-268	7	HMGCS1
5.24e-272	0.420426	0.504	0.19	1.45e-267	7	FARP1
2.42e-270	0.36639	0.403	0.134	6.69e-266	7	SLC25A1
6.8e-270	-0.411306	0.965	0.962	1.88e-265	7	RPL22
7.79e-270	0.34055	0.285	0.077	2.15e-265	7	ARSD
3.64e-269	0.513734	0.587	0.259	1.01e-264	7	ECH1
1.86e-268	0.467747	0.715	0.348	5.14e-264	7	NDUFA5
4.31e-267	0.465832	0.921	0.69	1.19e-262	7	COX6A1
1.45e-266	0.383558	0.402	0.136	4.01e-262	7	TRAPPC6A
3.59e-266	0.303959	0.278	0.073	9.93e-262	7	PMM1
2.84e-265	-1.12084	0.1	0.431	7.86e-261	7	IL11RA
8.46e-265	0.397454	0.516	0.198	2.34e-260	7	SCP2
1.53e-264	0.537281	0.807	0.486	4.24e-260	7	CSTB
2.19e-263	-0.604101	0.762	0.83	6.05e-259	7	NAP1L1
9.35e-263	-0.448782	0.934	0.943	2.59e-258	7	RPL4
1.71e-262	0.277665	0.317	0.091	4.73e-258	7	CTSC
7.25e-261	0.337385	0.349	0.108	2.01e-256	7	ACOT13
2.3e-258	0.479665	0.942	0.815	6.37e-254	7	LDHB
3.15e-256	-0.32664	0.995	0.997	8.72e-252	7	RPL35A
3.45e-256	0.449179	0.541	0.224	9.55e-252	7	MSMO1
7.82e-255	0.28614	0.254	0.065	2.16e-250	7	INO80C
1.85e-254	0.594155	0.897	0.654	5.1e-250	7	HSPB1
9.12e-254	0.426307	0.456	0.172	2.52e-249	7	GRN
6.63e-253	0.481232	0.769	0.41	1.83e-248	7	RTN4
3.67e-250	0.324616	0.299	0.086	1.02e-245	7	CD46
4.07e-250	0.342521	0.346	0.11	1.13e-245	7	MGMT
4.67e-250	-1.12078	0.175	0.479	1.29e-245	7	CPE
1.19e-249	0.339227	0.337	0.104	3.28e-245	7	KRT19
3.73e-249	0.415787	0.547	0.229	1.03e-244	7	MPST
2.16e-248	0.354462	0.347	0.111	5.97e-244	7	CBR1
4.77e-248	0.474043	0.843	0.511	1.32e-243	7	UQCR11
9.57e-248	0.413624	0.509	0.205	2.65e-243	7	CYB5R3
1.37e-246	0.358413	0.333	0.105	3.78e-242	7	GALNT11
1.49e-246	0.328958	0.33	0.102	4.12e-242	7	BLVRA
3.89e-245	0.437034	0.376	0.129	1.08e-240	7	BCAM
4.81e-243	0.356984	0.277	0.078	1.33e-238	7	SDC4
2.18e-241	0.45117	0.714	0.353	6.02e-237	7	NDUFC1
2.23e-241	0.46468	0.777	0.427	6.18e-237	7	ATOX1
2.77e-241	0.291818	0.302	0.089	7.67e-237	7	PEPD
5.34e-241	0.337335	0.298	0.088	1.48e-236	7	TMEM245
2.96e-240	0.478105	0.77	0.422	8.19e-236	7	NOP10
1.47e-239	0.28335	0.269	0.074	4.08e-235	7	BCAT2
3.39e-239	0.316603	0.267	0.074	9.38e-235	7	PKP4
9.04e-238	-0.292233	0.997	0.998	2.5e-233	7	RPS15
1.29e-237	0.298828	0.285	0.083	3.56e-233	7	PVRL2
1.29e-237	0.292662	0.326	0.101	3.58e-233	7	SIGIRR
3.25e-237	0.328764	0.354	0.117	8.99e-233	7	NIPSNAP1
1.16e-236	0.426188	0.593	0.267	3.22e-232	7	TXNDC17
9.82e-236	0.356968	0.291	0.087	2.72e-231	7	COL4A1
1.37e-235	0.338459	0.295	0.088	3.8e-231	7	FAM63B
8.66e-230	0.289788	0.297	0.089	2.4e-225	7	ALDH2
6.04e-228	0.369105	0.43	0.161	1.67e-223	7	COL4A2
1.74e-226	0.324442	0.316	0.1	4.8e-222	7	VAT1
1.94e-226	0.368902	0.465	0.182	5.37e-222	7	SYAP1
3.12e-226	0.289666	0.265	0.076	8.63e-222	7	TUBG1
7.16e-226	-0.373615	0.97	0.969	1.98e-221	7	NACA
7.56e-226	-1.59141	0.108	0.402	2.09e-221	7	MGP
4.55e-225	0.290166	0.291	0.088	1.26e-220	7	PLEKHB2
8.29e-224	0.319191	0.339	0.113	2.29e-219	7	SLC2A4RG
4.46e-223	0.296776	0.287	0.087	1.23e-218	7	ETHE1
3.86e-222	0.368403	0.517	0.217	1.07e-217	7	TMEM219
4.12e-221	-0.636546	0.853	0.859	1.14e-216	7	TUBB
6.27e-221	0.370635	0.486	0.199	1.74e-216	7	AKR7A2
1.76e-220	0.477749	0.536	0.241	4.88e-216	7	SERPINF1
1.73e-219	0.378091	0.522	0.221	4.78e-215	7	LRPAP1
2.03e-218	0.302718	0.328	0.108	5.61e-214	7	ECHDC2
1.02e-215	0.411573	0.669	0.332	2.82e-211	7	CAMTA1
4.67e-214	0.389624	0.556	0.248	1.29e-209	7	CAPZA2
1.42e-213	0.400374	0.469	0.192	3.93e-209	7	GYPC
1.92e-213	0.262093	0.251	0.071	5.3e-209	7	TOLLIP
3.5e-213	0.283404	0.254	0.073	9.68e-209	7	LAMC1
4.49e-213	0.306577	0.306	0.098	1.24e-208	7	NR2F6
1.22e-212	0.309277	0.341	0.117	3.37e-208	7	ALDH9A1
5.92e-212	0.370658	0.506	0.215	1.64e-207	7	RNF5
8.18e-212	0.365638	0.466	0.191	2.26e-207	7	COA1
5.98e-211	-0.269634	0.998	0.997	1.65e-206	7	RPL3
2.04e-210	0.292743	0.265	0.079	5.64e-206	7	STX7
1.02e-208	0.270973	0.269	0.081	2.82e-204	7	ECI1
1.39e-208	0.322943	0.329	0.112	3.85e-204	7	ARID3A
2.98e-208	0.286866	0.285	0.089	8.24e-204	7	HEXB
5.06e-203	0.338928	0.419	0.164	1.4e-198	7	MAT2A
6.25e-202	0.317704	0.355	0.128	1.73e-197	7	MORN2
1.88e-201	0.403997	0.759	0.42	5.21e-197	7	FKBP2
3.49e-201	0.297383	0.307	0.102	9.65e-197	7	MYH9
4.36e-201	0.293249	0.277	0.087	1.21e-196	7	CNKSR3
3.62e-200	-0.257886	0.998	0.998	1e-195	7	RPLP1
4.17e-199	-0.434346	0.879	0.888	1.15e-194	7	SUMO2
9.41e-198	0.308759	0.372	0.137	2.6e-193	7	LPP
1.03e-197	0.440844	0.434	0.18	2.86e-193	7	IER2
1.47e-197	0.382027	0.268	0.084	4.05e-193	7	ADAMTS1
1.69e-197	0.274017	0.284	0.091	4.69e-193	7	CERS2
1.72e-197	0.38463	0.54	0.247	4.77e-193	7	TKT
2.35e-197	-0.972936	0.071	0.344	6.5e-193	7	MFAP4
3.27e-197	0.313767	0.359	0.132	9.04e-193	7	COX17
7.77e-197	-0.56195	0.892	0.886	2.15e-192	7	HMGB1
7.93e-197	-0.590205	0.709	0.769	2.19e-192	7	C6orf48
8.76e-197	0.297558	0.351	0.127	2.42e-192	7	MCUR1
4.33e-195	0.42832	0.718	0.4	1.2e-190	7	METTL9
7.47e-195	0.360261	0.515	0.229	2.07e-190	7	CCNG1
1.29e-194	0.360264	0.499	0.219	3.58e-190	7	LINC00998
1.15e-193	0.338124	0.422	0.168	3.18e-189	7	ARID5B
1.69e-193	-0.492121	0.814	0.831	4.69e-189	7	EEF1D
2.27e-193	0.343001	0.373	0.142	6.27e-189	7	SQSTM1
1.41e-192	0.295506	0.296	0.099	3.9e-188	7	PLEKHA5
1.8e-192	0.260105	0.269	0.085	4.97e-188	7	PON2
1.91e-192	0.305243	0.304	0.104	5.29e-188	7	CLCN5
3.8e-192	-1.2626	0.064	0.336	1.05e-187	7	IGFBP5
5.37e-192	0.304301	0.271	0.087	1.49e-187	7	PERP
1.21e-190	0.355316	0.565	0.264	3.36e-186	7	ECHS1
2.22e-190	-0.289783	0.985	0.986	6.14e-186	7	RPS5
2.8e-190	0.294682	0.314	0.109	7.74e-186	7	HAGH
7.03e-190	0.407864	0.75	0.429	1.94e-185	7	DYNLT1
8.4e-190	0.398419	0.745	0.428	2.32e-185	7	NDUFB10
1.21e-189	-0.922752	0.05	0.318	3.35e-185	7	DNM3OS
1.04e-188	0.27114	0.343	0.124	2.89e-184	7	COQ4
7.19e-188	0.285986	0.272	0.088	1.99e-183	7	PLIN2
2.56e-187	0.307981	0.403	0.158	7.09e-183	7	TRAM1
4e-187	0.316764	0.44	0.182	1.11e-182	7	BORCS7
8.96e-187	0.390773	0.864	0.569	2.48e-182	7	UQCR10
3.1e-186	0.407422	0.855	0.571	8.56e-182	7	HSPE1
4.44e-186	0.273841	0.275	0.089	1.23e-181	7	PICALM
5.05e-186	-1.09356	0.084	0.346	1.4e-181	7	GAS2
7.15e-186	0.373263	0.538	0.251	1.98e-181	7	TECR
7.22e-186	0.420302	0.721	0.416	2e-181	7	C4orf3
2.62e-185	-0.855985	0.068	0.33	7.25e-181	7	MDFI
5e-185	0.272353	0.269	0.087	1.38e-180	7	STARD10
7.07e-185	0.285243	0.34	0.124	1.96e-180	7	DHRS4L2
1.2e-184	0.319391	0.364	0.14	3.33e-180	7	GAMT
2.78e-184	0.33933	0.578	0.274	7.7e-180	7	MRPL57
3.56e-184	0.347342	0.564	0.264	9.85e-180	7	CETN2
5.42e-184	0.382632	0.302	0.107	1.5e-179	7	KLHL13
6.36e-184	0.364741	0.549	0.262	1.76e-179	7	AKR1A1
5.08e-183	-0.321297	0.968	0.969	1.4e-178	7	RPL27
1.87e-182	0.356132	0.313	0.113	5.18e-178	7	MGST1
3.18e-182	-0.778518	0.61	0.733	8.79e-178	7	TUBA1A
2.43e-180	-1.01819	0.133	0.39	6.73e-176	7	TMSB15A
3.93e-180	0.341171	0.527	0.244	1.09e-175	7	NDUFAF3
6.4e-180	-0.270618	0.99	0.99	1.77e-175	7	RPLP2
1.14e-178	-0.872654	0.147	0.4	3.16e-174	7	COL6A2
3.93e-178	-0.296418	0.976	0.978	1.09e-173	7	NGFRAP1
1.08e-177	-0.951988	0.055	0.309	2.98e-173	7	MAB21L2
1.33e-177	0.317904	0.351	0.135	3.67e-173	7	SYNE2
1.43e-177	0.286882	0.351	0.133	3.96e-173	7	AHCYL1
1.09e-176	0.294726	0.415	0.17	3.01e-172	7	TMEM134
[truncated: 4,915 more rows]
