# Supplementary material for: Single cell census of human kidney organoids shows reproducibility and diminished off-target cells after transplantation
Source: Nat Commun. 2019 Nov 29;10:5462. doi: 10.1038/s41467-019-13382-0 (PMC6884507; doi:10.1038/s41467-019-13382-0)
Supplement: Supplementary file 6 — Supplementary Data 3 [file 41467_2019_13382_MOESM6_ESM.xlsx]

## Sheet: D29-ThF-celltypemapping
Supplementary Data 3. Random forest gene lists
Cluster	Putative_cell_types
10	Podocyte
5	PCT
3	TAL_Distal
6	CD
4	Proliferating
0	Mesenchymal_1
2	Mesenchymal_2
8	Mesenchymal_3
12	Mesenchymal_4
13	Mesenchymal_5
14	Melanoma_like
15	Ribosome_rich
9	Neuron_like
1	Neural_Precursor_1
7	Neural_Precursor_2
11	Muscle_like

## Sheet: D29-ThF
p_val	avg_logFC	pct.1	pct.2	p_val_adj	cluster	gene
0	1.08918	0.978	0.806	0	0	VIM
0	0.907351	0.288	0.065	0	0	ASPN
0	0.901032	0.392	0.089	0	0	SIX1
0	0.891379	0.383	0.13	0	0	OGN
0	0.852027	0.3	0.07	0	0	MEIS2
0	0.768325	0.876	0.51	0	0	COL3A1
6.73604e-277	0.42143	0.965	0.752	2.26964e-272	0	LGALS1
3.53033e-271	-1.48474	0.03	0.306	1.18951e-266	0	IGFBP7
7.29227e-268	0.409856	0.969	0.871	2.45706e-263	0	MDK
7.35012e-256	-0.851254	0.168	0.47	2.47655e-251	0	S100A10
1.61558e-231	0.320983	0.981	0.962	5.44355e-227	0	HNRNPA1
7.91402e-214	0.61853	0.548	0.313	2.66655e-209	0	ZFHX4
4.094e-211	-1.10225	0.032	0.265	1.37943e-206	0	ATP1B1
2.63666e-207	0.534602	0.62	0.395	8.88395e-203	0	CRABP2
3.1922e-202	-0.326257	0.999	0.998	1.07558e-197	0	MT-CO2
3.16198e-197	-0.904412	0.132	0.377	1.0654e-192	0	MPC2
2.96413e-194	0.592605	0.345	0.148	9.98733e-190	0	MAB21L1
1.71052e-187	0.622785	0.357	0.162	5.76342e-183	0	PLPP3
3.75086e-171	0.554319	0.433	0.228	1.26382e-166	0	PDGFRA
3.45045e-163	-0.877053	0.262	0.486	1.16259e-158	0	ITM2B
7.69425e-163	0.570439	0.518	0.335	2.5925e-158	0	2019-09-06
2.87288e-150	-0.718141	0.138	0.356	9.67989e-146	0	SAT1
4.11665e-145	-0.606025	0.067	0.263	1.38706e-140	0	CLU
5.76409e-144	0.273563	0.972	0.955	1.94215e-139	0	H3F3B
7.77767e-135	-0.541197	0.153	0.366	2.62061e-130	0	SPINT2
1.01727e-133	0.251302	0.954	0.92	3.4276e-129	0	NPM1
5.15653e-129	0.465021	0.259	0.111	1.73744e-124	0	DCN
3.0339e-128	-0.852448	0.102	0.288	1.02224e-123	0	APOE
1.12297e-126	-0.525369	0.078	0.261	3.78375e-122	0	APLP2
5.3002e-124	-0.398813	0.695	0.813	1.78585e-119	0	GSTP1
3.44564e-122	0.501289	0.331	0.174	1.16097e-117	0	CCDC80
9.0947e-121	-0.47367	0.261	0.47	3.06437e-116	0	DBI
7.53402e-117	0.283022	0.806	0.682	2.53851e-112	0	SOX4
1.71613e-105	0.285132	0.863	0.807	5.78233e-101	0	CIRBP
2.62908e-102	0.414103	0.423	0.265	8.85842e-98	0	MDFI
5.87826e-99	0.3252	0.578	0.397	1.98062e-94	0	IGF2
1.09002e-98	-0.464617	0.224	0.408	3.67272e-94	0	MGST3
4.53068e-98	0.419704	0.496	0.352	1.52657e-93	0	MFAP2
6.56996e-98	-0.386285	0.089	0.253	2.21368e-93	0	CXXC5
7.56141e-98	0.415975	0.386	0.234	2.54774e-93	0	MFAP4
6.90552e-96	-0.432775	0.469	0.636	2.32674e-91	0	ATPIF1
3.45818e-95	-0.376332	0.55	0.714	1.1652e-90	0	HSP90AA1
1.62599e-94	0.378424	0.48	0.317	5.47862e-90	0	KCTD12
1.95586e-94	-0.507895	0.269	0.448	6.59006e-90	0	SMS
5.00072e-92	-0.363068	0.384	0.573	1.68494e-87	0	DSTN
8.17634e-92	0.587354	0.402	0.273	2.75493e-87	0	CSRP2
4.4025e-91	-0.480104	0.19	0.364	1.48338e-86	0	ODC1
2.33673e-89	0.293628	0.571	0.391	7.87338e-85	0	SFRP2
4.41195e-88	0.353891	0.49	0.333	1.48656e-83	0	IL11RA
7.99343e-85	0.374436	0.389	0.243	2.69331e-80	0	DNM3OS
9.30318e-85	0.45586	0.378	0.239	3.13461e-80	0	FN1
2.71421e-84	0.459267	0.283	0.16	9.14527e-80	0	ZFHX3
9.90276e-84	-0.383711	0.118	0.274	3.33664e-79	0	QPRT
2.40162e-83	-0.394056	0.139	0.297	8.09202e-79	0	PCBD1
5.23464e-83	0.411899	0.382	0.247	1.76376e-78	0	TCF4
1.1893e-80	-0.402086	0.28	0.449	4.00722e-76	0	CST3
5.71251e-79	0.318807	0.485	0.346	1.92477e-74	0	SOX11
2.83072e-78	0.41376	0.473	0.357	9.53783e-74	0	HMGA2
1.19424e-77	-0.524519	0.457	0.576	4.02388e-73	0	CD24
2.3561e-77	-0.378682	0.329	0.496	7.93866e-73	0	CLIC1
8.72999e-76	-0.382874	0.126	0.276	2.94148e-71	0	JUN
1.59888e-75	-0.396332	0.143	0.293	5.38726e-71	0	CYBA
1.34629e-71	-0.344776	0.418	0.575	4.53619e-67	0	ATP6V1F
1.79838e-71	-0.352173	0.314	0.478	6.05947e-67	0	BSG
5.2827e-71	0.343367	0.457	0.326	1.77995e-66	0	COL6A2
5.6796e-71	-0.374845	0.244	0.407	1.91368e-66	0	S100A13
2.7046e-69	-0.299779	0.508	0.659	9.1129e-65	0	UQCR10
1.80758e-68	-0.312761	0.643	0.737	6.09045e-64	0	PPDPF
3.06419e-65	-0.274656	0.443	0.605	1.03245e-60	0	UQCR11
1.01972e-64	-0.356788	0.315	0.462	3.43584e-60	0	NPC2
2.41189e-64	0.272606	0.395	0.255	8.12663e-60	0	GAS2
3.52907e-64	-0.284041	0.162	0.31	1.18908e-59	0	LAMTOR2
5.64521e-64	-0.293345	0.536	0.665	1.9021e-59	0	ITM2C
1.29662e-63	-0.364138	0.495	0.622	4.36885e-59	0	S100A11
5.02075e-62	-0.322624	0.277	0.429	1.69169e-57	0	TMBIM6
7.294e-62	-0.325908	0.298	0.455	2.45764e-57	0	RTN4
9.31523e-62	-0.284864	0.22	0.38	3.13868e-57	0	PSAP
8.81901e-61	-0.297984	0.152	0.29	2.97148e-56	0	DNPH1
9.62503e-61	0.251853	0.736	0.687	3.24306e-56	0	SSR2
1.0534e-60	-0.29945	0.241	0.394	3.54933e-56	0	COA3
3.88392e-60	-0.388767	0.164	0.3	1.30865e-55	0	TUBB4B
1.17967e-59	-0.284708	0.236	0.39	3.97479e-55	0	NDUFA5
1.20275e-59	-0.298004	0.368	0.522	4.05255e-55	0	LAMTOR5
3.19379e-59	-0.509258	0.957	0.965	1.07612e-54	0	FTL
1.25986e-58	-0.269443	0.267	0.427	4.24496e-54	0	C7orf73
2.61287e-58	-0.278846	0.289	0.446	8.80381e-54	0	ENO1
2.68456e-58	-0.679838	0.169	0.293	9.04537e-54	0	HMGB2
3.83973e-57	-0.323233	0.125	0.251	1.29376e-52	0	GNG11
2.00776e-56	-0.278619	0.406	0.56	6.76496e-52	0	MYL12B
5.38207e-56	0.308608	0.345	0.234	1.81343e-51	0	IGFBP4
1.83291e-55	-0.278775	0.324	0.481	6.17582e-51	0	FKBP2
2.55781e-55	-0.284394	0.294	0.446	8.61827e-51	0	CALM3
3.31045e-55	0.317681	0.323	0.214	1.11542e-50	0	OLFML3
1.31165e-54	-0.274594	0.489	0.627	4.41947e-50	0	TXN
1.77684e-54	-0.28199	0.21	0.35	5.98689e-50	0	PKM
4.86112e-53	-0.367286	0.152	0.278	1.63791e-48	0	NEAT1
2.41231e-52	-0.405908	0.156	0.28	8.12804e-48	0	ARL6IP1
1.35501e-51	-0.342244	0.144	0.262	4.56556e-47	0	CKS1B
3.36637e-51	-0.373367	0.424	0.551	1.13426e-46	0	S100A6
3.80496e-49	-0.250344	0.312	0.459	1.28204e-44	0	ARPC3
7.40939e-49	-0.322867	0.18	0.305	2.49652e-44	0	FOXP1
3.36071e-48	-0.339496	0.927	0.931	1.13236e-43	0	FTH1
3.53011e-47	0.276072	0.395	0.285	1.18944e-42	0	GAS1
1.82888e-46	-0.285285	0.433	0.564	6.16222e-42	0	VCAN
3.91284e-41	-0.353662	0.357	0.48	1.31839e-36	0	GPC3
4.75532e-41	0.28147	0.259	0.173	1.60226e-36	0	RAMP2
4.47921e-37	0.257161	0.599	0.553	1.50923e-32	0	UBE2E3
8.89866e-37	0.263349	0.291	0.204	2.99832e-32	0	CDH11
4.16193e-34	-0.352449	0.571	0.664	1.40232e-29	0	H2AFZ
9.37108e-34	0.269125	0.302	0.221	3.15749e-29	0	LTBP4
4.41784e-30	0.255772	0.307	0.226	1.48855e-25	0	MAB21L2
9.71679e-28	0.294906	0.327	0.257	3.27397e-23	0	EFNA5
2.45255e-27	0.267565	0.361	0.299	8.26364e-23	0	COL6A1
7.99607e-27	-0.336241	0.274	0.376	2.6942e-22	0	PSMA2
1.03229e-25	0.267949	0.295	0.231	3.47819e-21	0	TPM4
6.18218e-25	0.250954	0.373	0.308	2.08303e-20	0	ID2
2.98538e-23	0.258032	0.267	0.207	1.00589e-18	0	FRMD4A
7.0402e-13	-0.287825	0.303	0.367	2.37212e-08	0	TUBB2B
3.46335e-12	-0.252967	0.996	0.995	1.16694e-07	0	TMSB4X
8.98272e-07	-0.309431	0.609	0.605	0.0302664	0	PTN
5.89335e-06	-0.285271	0.623	0.659	0.198571	0	TUBA1B
0.0004971	-0.521975	0.334	0.365	1	0	HIST1H4C
0	0.295656	1	0.999	0	1	RPS19
0	0.259062	1	1	0	1	RPL13A
3.7903e-293	0.262298	1	1	1.2771e-288	1	RPL21
2.10719e-292	0.264524	1	0.999	7.09997e-288	1	RPS27A
1.51321e-260	0.263119	1	0.999	5.0986e-256	1	RPL34
6.14577e-259	0.468357	0.919	0.682	2.07076e-254	1	COL1A2
2.34177e-257	0.670411	0.695	0.454	7.89036e-253	1	NFIB
1.7477e-227	0.256416	1	0.996	5.88869e-223	1	RPS12
3.3244e-211	-1.38028	0.042	0.297	1.12012e-206	1	IGFBP7
2.04384e-202	0.257261	1	0.998	6.8865e-198	1	RPS27
3.14939e-202	0.390204	0.877	0.593	1.06115e-197	1	COL1A1
5.06251e-191	0.366313	0.953	0.76	1.70576e-186	1	LGALS1
6.62436e-187	0.547262	0.748	0.539	2.23201e-182	1	CRABP1
4.38014e-174	-1.05872	0.036	0.259	1.47584e-169	1	ATP1B1
1.31122e-173	-0.549034	0.988	0.996	4.41802e-169	1	TMSB4X
4.80623e-162	-0.793738	0.142	0.395	1.61941e-157	1	TUBB2B
1.50855e-148	0.581409	0.591	0.392	5.0829e-144	1	SFRP2
8.55768e-138	0.434147	0.655	0.443	2.88342e-133	1	PRRX1
3.25099e-134	-0.542973	0.214	0.457	1.09539e-129	1	CST3
2.91964e-133	-0.677282	0.129	0.352	9.83745e-129	1	SAT1
3.68476e-123	-0.810417	0.267	0.479	1.24154e-118	1	ITM2B
5.97525e-123	-0.744903	0.162	0.366	2.0133e-118	1	MPC2
5.81513e-116	-0.40821	0.559	0.75	1.95935e-111	1	PPDPF
1.143e-115	-0.488852	0.243	0.471	3.85123e-111	1	NPC2
5.7707e-104	-0.500438	0.233	0.45	1.94438e-99	1	SMS
1.4424e-102	-0.526154	0.099	0.284	4.86002e-98	1	NEAT1
3.45731e-102	-0.426954	0.264	0.483	1.1649e-97	1	BSG
9.24323e-102	-0.458697	0.157	0.36	3.11441e-97	1	SPINT2
3.75302e-100	-0.500763	0.119	0.305	1.26454e-95	1	TUBB4B
1.42015e-98	-0.422816	0.898	0.937	4.78504e-94	1	FTH1
9.22223e-98	-0.430323	0.286	0.5	3.10734e-93	1	CLIC1
7.42594e-96	-0.443192	0.084	0.256	2.50209e-91	1	APLP2
8.63203e-96	0.459498	0.545	0.373	2.90848e-91	1	MGP
1.15025e-94	-0.359509	0.129	0.323	3.87565e-90	1	TMEM14C
1.17888e-89	-0.356432	0.567	0.746	3.97211e-85	1	CD63
1.91268e-86	-0.386315	0.12	0.296	6.44459e-82	1	PCBD1
1.31749e-83	-0.274698	0.678	0.826	4.43914e-79	1	CFL1
3.92806e-80	-0.406721	0.153	0.331	1.32352e-75	1	HN1
5.44925e-80	-0.409136	0.218	0.405	1.83607e-75	1	MGST3
1.11816e-79	-0.310068	0.564	0.739	3.76753e-75	1	PFN1
5.13909e-77	-0.431111	0.184	0.361	1.73156e-72	1	ODC1
2.90663e-76	-0.351112	0.258	0.459	9.7936e-72	1	RTN4
1.21551e-75	-0.389291	0.449	0.627	4.09552e-71	1	S100A11
8.59066e-74	-0.327523	0.691	0.811	2.89454e-69	1	GSTP1
3.03894e-73	-0.352581	0.272	0.463	1.02394e-68	1	DBI
6.35318e-73	-0.364081	0.452	0.635	2.14064e-68	1	ATPIF1
3.03341e-72	-0.25421	0.747	0.862	1.02208e-67	1	GAPDH
1.02943e-71	-0.43446	0.125	0.283	3.46856e-67	1	ARL6IP1
1.95349e-71	-0.378507	0.167	0.334	6.58208e-67	1	TXNIP
5.78561e-70	0.395786	0.465	0.342	1.9494e-65	1	IL11RA
7.38764e-70	-0.384287	0.105	0.252	2.48919e-65	1	HES1
8.29968e-70	-0.529071	0.505	0.68	2.79649e-65	1	TUBA1B
1.77418e-68	-0.33425	0.249	0.43	5.97791e-64	1	TMBIM6
5.18293e-68	-0.328919	0.441	0.621	1.74634e-63	1	SLC25A5
4.44195e-67	0.38632	0.454	0.326	1.49667e-62	1	KCTD12
1.56852e-66	0.494679	0.376	0.265	5.28496e-62	1	FOXP1
4.32722e-66	-0.328796	0.547	0.71	1.45801e-61	1	HSP90AA1
1.50092e-65	-0.319341	0.12	0.27	5.05719e-61	1	QPRT
1.45329e-63	-0.292941	0.27	0.455	4.8967e-59	1	DYNLT1
5.0244e-63	-0.294187	0.121	0.266	1.69292e-58	1	IDH2
5.48481e-63	-0.458704	0.44	0.576	1.84805e-58	1	CD24
8.07252e-63	-0.30798	0.187	0.351	2.71996e-58	1	PKM
1.79798e-62	0.409874	0.253	0.147	6.0581e-58	1	NPW
2.54347e-62	0.390436	0.34	0.222	8.56996e-58	1	MAB21L2
1.05552e-60	0.283977	0.729	0.709	3.55646e-56	1	C6orf48
2.46916e-60	-0.259411	0.137	0.288	8.3196e-56	1	CAPZA2
2.46317e-59	-0.281759	0.225	0.393	8.2994e-55	1	COA3
1.23592e-57	-0.264127	0.175	0.332	4.16432e-53	1	OCIAD2
2.1286e-56	-0.287444	0.122	0.259	7.17212e-52	1	NR2F2
2.8547e-56	0.298851	0.551	0.439	9.61863e-52	1	CPE
3.24367e-56	-0.274611	0.456	0.63	1.09292e-51	1	TXN
6.001e-56	-0.266876	0.286	0.46	2.02198e-51	1	ARPC3
8.96232e-56	-0.261698	0.269	0.447	3.01977e-51	1	CALM3
1.95152e-54	-0.263873	0.186	0.342	6.57545e-50	1	ATP6V0B
3.88378e-51	0.406546	0.416	0.32	1.3086e-46	1	FBLN1
1.01365e-50	-0.283366	0.408	0.573	3.4154e-46	1	ATP6V1F
3.54602e-50	-0.604884	0.152	0.274	1.19479e-45	1	APOE
1.00459e-49	-0.253166	0.377	0.552	3.38486e-45	1	GPX4
1.79822e-48	-0.287693	0.672	0.802	6.05891e-44	1	CALM2
1.89175e-48	-0.263263	0.142	0.274	6.37406e-44	1	HMGB3
2.63175e-45	-0.282153	0.158	0.287	8.86742e-41	1	CYBA
1.86661e-44	0.366293	0.298	0.205	6.28935e-40	1	CDH11
3.69339e-44	-0.465785	0.577	0.713	1.24445e-39	1	TUBA1A
1.40011e-42	-0.260489	0.256	0.4	4.71753e-38	1	S100A13
5.28055e-42	0.328583	0.372	0.283	1.77923e-37	1	FGFR1
5.63304e-42	-0.274906	0.141	0.259	1.898e-37	1	CKS1B
2.92884e-41	-0.308549	0.189	0.316	9.86844e-37	1	CSRP2
3.44506e-40	0.341239	0.281	0.194	1.16078e-35	1	COL5A1
5.36151e-38	0.368365	0.327	0.243	1.80651e-33	1	NFIA
2.50625e-37	0.313406	0.345	0.257	8.44456e-33	1	FBN2
1.51657e-36	-0.580559	0.181	0.288	5.10994e-32	1	HMGB2
4.96865e-34	-0.298409	0.592	0.724	1.67414e-29	1	SOX4
1.00487e-31	0.281964	0.411	0.337	3.38582e-27	1	COL6A2
4.79008e-31	0.317715	0.315	0.242	1.61397e-26	1	IGFBP4
2.82811e-30	-0.359805	0.206	0.312	9.52904e-26	1	MAP1B
9.54201e-30	-0.325635	0.255	0.377	3.21509e-25	1	PSMA2
1.02192e-29	0.298282	0.322	0.248	3.44325e-25	1	COL5A2
1.11462e-27	0.377736	0.449	0.416	3.7556e-23	1	CALM1
1.16471e-27	-0.454231	0.958	0.964	3.92437e-23	1	FTL
3.67859e-27	-0.610756	0.266	0.377	1.23946e-22	1	HIST1H4C
8.94393e-27	0.293883	0.291	0.222	3.01357e-22	1	OLFML3
1.18466e-26	0.366236	0.254	0.193	3.99161e-22	1	SEMA6A
1.24013e-24	0.277112	0.26	0.195	4.17849e-20	1	SELM
2.70721e-24	0.26934	0.259	0.193	9.12168e-20	1	ISLR
5.85032e-23	0.283228	0.376	0.325	1.97121e-18	1	FSTL1
2.08135e-22	0.250075	0.563	0.537	7.0129e-18	1	VCAN
9.03967e-21	0.267069	0.368	0.321	3.04583e-16	1	CCND2
4.44172e-20	-0.267545	0.555	0.665	1.49659e-15	1	H2AFZ
8.93843e-20	-0.281323	0.252	0.352	3.01171e-15	1	MLLT11
2.64288e-16	-0.259289	0.257	0.196	8.90491e-12	1	COL9A3
6.35279e-13	0.271812	0.318	0.282	2.14051e-08	1	PTPRS
1.20449e-11	-0.253512	0.392	0.47	4.0584e-07	1	GPC3
0	1.40029	0.342	0.046	0	2	TNMD
0	1.22949	0.832	0.321	0	2	MGP
0	1.10265	0.642	0.214	0	2	GAS2
0	1.02188	0.387	0.112	0	2	NEFL
0	1.01512	0.974	0.576	0	2	COL1A1
0	0.992243	0.373	0.045	0	2	PTGFR
0	0.944408	0.317	0.077	0	2	NEFM
0	0.862009	0.899	0.516	0	2	COL3A1
0	0.813457	0.818	0.414	0	2	PRRX1
0	0.808334	0.974	0.673	0	2	COL1A2
0	0.794324	0.886	0.555	0	2	PTN
0	0.786914	0.334	0.067	0	2	FOXP2
0	0.778781	0.441	0.166	0	2	TRPS1
0	0.772506	0.533	0.21	0	2	COL5A2
0	0.614595	0.985	0.755	0	2	LGALS1
0	0.515796	0.864	0.519	0	2	CRABP1
0	0.313675	0.999	0.996	0	2	RPS12
0	0.259862	1	1	0	2	RPL13A
0	-0.771078	0.837	0.947	0	2	FTH1
0	-0.853971	0.992	0.995	0	2	TMSB4X
1.37637e-304	0.616479	0.758	0.443	4.63756e-300	2	NFIB
1.73745e-302	0.292421	1	0.997	5.85415e-298	2	RPL15
9.22434e-301	0.251967	1	0.999	3.10805e-296	2	RPS27A
3.07613e-289	0.251312	1	0.999	1.03647e-284	2	RPS19
6.97328e-282	0.258177	1	1	2.34958e-277	2	RPL10
1.83592e-274	0.620561	0.278	0.073	6.18593e-270	2	SULF1
1.15395e-260	0.543838	0.376	0.129	3.88813e-256	2	PCP4
3.43881e-255	0.629933	0.505	0.229	1.15867e-250	2	FBN2
3.07914e-248	0.574045	0.265	0.072	1.03748e-243	2	LHX9
1.79306e-241	0.755001	0.324	0.109	6.04154e-237	2	ITM2A
1.4302e-235	0.596332	0.349	0.124	4.81893e-231	2	LHFP
4.59479e-234	0.670117	0.434	0.19	1.54817e-229	2	S100A4
3.83431e-232	-0.365765	0.99	0.995	1.29193e-227	2	TMSB10
4.5107e-227	0.504998	0.737	0.491	1.51984e-222	2	S100A6
4.22135e-221	0.526907	0.67	0.385	1.42234e-216	2	IGF2
8.43105e-209	0.300505	0.36	0.134	2.84076e-204	2	COL11A1
1.18971e-201	0.536852	0.568	0.305	4.00859e-197	2	KCTD12
1.0097e-199	0.501215	0.833	0.662	3.40209e-195	2	MARCKS
1.39818e-197	0.521876	0.303	0.107	4.71102e-193	2	ELN
3.4337e-193	0.510842	0.65	0.381	1.15695e-188	2	SFRP2
5.79891e-192	-1.37558	0.054	0.294	1.95389e-187	2	IGFBP7
4.02131e-186	0.529488	0.434	0.203	1.35494e-181	2	BOC
7.5298e-182	0.290993	0.977	0.949	2.53709e-177	2	RPSA
4.91609e-179	0.502682	0.436	0.205	1.65643e-174	2	MAB21L2
3.37832e-177	0.359182	0.933	0.879	1.13829e-172	2	HSP90AB1
1.35856e-170	-1.07655	0.038	0.258	4.57752e-166	2	ATP1B1
5.18269e-165	-0.646263	0.526	0.736	1.74626e-160	2	SOX4
1.56509e-164	0.451442	0.335	0.138	5.27341e-160	2	C2orf40
9.81564e-156	0.527227	0.347	0.157	3.30728e-151	2	PCOLCE
1.16399e-152	-0.493065	0.599	0.743	3.92193e-148	2	PPDPF
2.93103e-150	0.488128	0.491	0.271	9.87582e-146	2	GAS1
1.67726e-142	0.454524	0.367	0.176	5.65136e-138	2	SELM
2.01552e-141	0.458138	0.545	0.32	6.7911e-137	2	ZFHX4
9.00348e-141	0.27019	0.966	0.919	3.03363e-136	2	NPM1
1.00075e-140	0.489532	0.432	0.23	3.37193e-136	2	MFAP4
7.20776e-126	0.398583	0.633	0.425	2.42858e-121	2	CPE
4.18851e-121	-0.710169	0.146	0.348	1.41128e-116	2	SAT1
1.79151e-117	0.436426	0.431	0.24	6.0363e-113	2	DNM3OS
4.98932e-117	0.437843	0.301	0.14	1.6811e-112	2	EBF3
6.50288e-117	0.472758	0.336	0.175	2.19108e-112	2	SND1
1.05895e-115	0.486295	0.42	0.242	3.56804e-111	2	EFNA5
1.74134e-115	0.381003	0.302	0.138	5.86728e-111	2	RUNX1T1
6.77481e-114	0.39336	0.681	0.522	2.2827e-109	2	SNHG8
6.34615e-109	0.388141	0.7	0.579	2.13827e-104	2	EIF3H
2.76319e-108	-0.852919	0.104	0.282	9.3103e-104	2	APOE
1.03389e-107	0.373629	0.53	0.33	3.48358e-103	2	IL11RA
5.11211e-105	-0.384849	0.598	0.732	1.72247e-100	2	PFN1
5.74433e-102	0.405917	0.486	0.307	1.9355e-97	2	FBLN1
1.18686e-100	0.400398	0.331	0.172	3.99899e-96	2	SERTAD4
9.83461e-100	-0.493742	0.099	0.273	3.31367e-95	2	QPRT
1.42543e-98	-0.753213	0.195	0.359	4.80285e-94	2	MPC2
3.33175e-98	-0.579602	0.951	0.965	1.1226e-93	2	FTL
1.13137e-95	0.392153	0.27	0.13	3.81205e-91	2	FLRT2
1.19276e-94	0.773119	0.281	0.142	4.01887e-90	2	LUM
7.99271e-94	-0.262602	0.937	0.958	2.69306e-89	2	ACTB
1.18609e-93	-0.476225	0.089	0.254	3.99643e-89	2	APLP2
5.76778e-93	0.265586	0.87	0.802	1.94339e-88	2	EEF1D
1.47566e-91	0.394921	0.516	0.352	4.97208e-87	2	MFAP2
6.77783e-91	-0.386145	0.505	0.655	2.28372e-86	2	UQCR10
9.40864e-90	-0.640017	0.218	0.398	3.17015e-85	2	SOX11
2.29863e-89	-0.315283	0.69	0.794	7.745e-85	2	HMGN1
7.33247e-89	0.376873	0.265	0.13	2.4706e-84	2	CAPN6
1.83533e-87	0.401222	0.367	0.218	6.18395e-83	2	LMNA
2.16343e-85	0.365143	0.335	0.184	7.28945e-81	2	COL5A1
3.95022e-85	0.349761	0.492	0.323	1.33099e-80	2	COL6A2
6.159e-84	-0.76214	0.326	0.468	2.07521e-79	2	ITM2B
1.16531e-82	0.372549	0.294	0.156	3.9264e-78	2	CXCL12
5.80943e-82	-0.37207	0.478	0.625	1.95743e-77	2	TXN
1.12781e-81	0.387125	0.273	0.144	3.80003e-77	2	LTBP3
2.86851e-80	0.269951	0.794	0.697	9.66514e-76	2	C6orf48
5.5028e-80	0.424884	0.29	0.154	1.85411e-75	2	OGN
4.37288e-78	0.345555	0.337	0.193	1.4734e-73	2	EMILIN1
3.72062e-77	0.337535	0.295	0.158	1.25363e-72	2	FRZB
7.68117e-77	0.363331	0.258	0.135	2.58809e-72	2	NPDC1
5.10537e-76	0.354483	0.272	0.144	1.7202e-71	2	NPW
1.00341e-75	0.415868	0.379	0.237	3.38089e-71	2	GOLIM4
1.60299e-74	-0.405209	0.123	0.277	5.40113e-70	2	HMGB3
1.12545e-72	-0.456282	0.186	0.344	3.79209e-68	2	ID2
1.23216e-72	-0.334369	0.831	0.883	4.15162e-68	2	HMGB1
2.00051e-72	-0.437807	0.169	0.327	6.74052e-68	2	HN1
8.36249e-71	0.336563	0.27	0.147	2.81766e-66	2	OVOS2
1.69824e-69	-0.397969	0.319	0.472	5.72206e-65	2	BSG
1.89783e-68	0.317552	0.374	0.232	6.39454e-64	2	IGFBP4
3.29024e-67	-0.263249	0.737	0.815	1.10861e-62	2	CFL1
1.86923e-65	-0.430649	0.183	0.33	6.29819e-61	2	TXNIP
2.83483e-65	0.306378	0.387	0.242	9.55168e-61	2	PDGFRA
3.36423e-65	-0.320731	0.531	0.664	1.13354e-60	2	YWHAE
7.65122e-63	0.347168	0.417	0.288	2.578e-58	2	FABP5
9.09945e-63	0.329593	0.293	0.174	3.06597e-58	2	FCGRT
2.14383e-62	-0.494949	0.232	0.371	7.22342e-58	2	TMSB15A
1.43437e-61	0.288061	0.312	0.186	4.83295e-57	2	TSPO
3.49921e-60	0.320975	0.312	0.191	1.17902e-55	2	SERPINF1
3.54664e-59	-0.407671	0.257	0.397	1.195e-54	2	MGST3
1.20991e-58	0.335511	0.326	0.205	4.07667e-54	2	TIMP2
3.23879e-58	-0.449956	0.305	0.437	1.09128e-53	2	SMS
2.31545e-57	-0.474023	0.557	0.664	7.80166e-53	2	H2AFZ
2.32815e-57	-0.34526	0.309	0.455	7.84447e-53	2	DBI
2.64793e-57	-0.451497	0.145	0.279	8.92193e-53	2	ARL6IP1
9.08698e-57	-0.426903	0.218	0.354	3.06177e-52	2	ODC1
1.69718e-56	-0.349007	0.126	0.258	5.71849e-52	2	NR2F2
9.91981e-56	-0.342192	0.301	0.452	3.34238e-51	2	TPM1
3.95174e-55	0.25289	0.482	0.338	1.3315e-50	2	EMP3
4.47147e-55	0.31743	0.37	0.244	1.50662e-50	2	FN1
2.02637e-53	-0.414665	0.168	0.295	6.82764e-49	2	TUBB4B
1.38529e-51	0.362752	0.379	0.265	4.66759e-47	2	FOXP1
2.67553e-51	-0.526751	0.247	0.375	9.01493e-47	2	TUBB2B
3.56341e-51	-0.364956	0.161	0.286	1.20065e-46	2	CYBA
1.48817e-50	-0.258213	0.584	0.694	5.01425e-46	2	RPS26
3.47793e-50	0.290809	0.432	0.31	1.17185e-45	2	CCND2
9.12266e-50	0.288823	0.423	0.305	3.07379e-45	2	LDHA
1.20754e-47	0.264133	0.33	0.215	4.0687e-43	2	OLFML3
1.3049e-47	0.279024	0.332	0.218	4.39672e-43	2	LTBP4
5.00167e-47	-0.280839	0.321	0.458	1.68526e-42	2	COX5A
6.54084e-47	0.291177	0.43	0.315	2.20387e-42	2	FSTL1
7.27145e-47	0.298581	0.459	0.347	2.45004e-42	2	IGFBP2
9.13142e-47	-0.257219	0.527	0.637	3.07674e-42	2	UBL5
6.4971e-46	-0.306821	0.257	0.387	2.18913e-41	2	COA3
2.57755e-45	-0.311649	0.296	0.421	8.6848e-41	2	TMBIM6
7.04525e-45	-0.258764	0.502	0.618	2.37383e-40	2	GNG5
1.17687e-44	-0.27721	0.763	0.798	3.96535e-40	2	GSTP1
3.26206e-42	-0.299197	0.152	0.266	1.09912e-37	2	HMGA1
3.00056e-41	0.260209	0.251	0.158	1.01101e-36	2	LOXL1
6.62023e-41	-0.267538	0.162	0.279	2.23062e-36	2	TMEM256
3.47621e-40	-0.279001	0.434	0.541	1.17127e-35	2	GPX4
5.62507e-40	-0.38034	0.162	0.272	1.89531e-35	2	NEAT1
8.23036e-40	0.267866	0.535	0.442	2.77314e-35	2	PRDX4
2.71137e-39	-0.268709	0.262	0.381	9.13569e-35	2	NDUFA5
5.54803e-39	-0.297351	0.323	0.436	1.86935e-34	2	CST3
1.87382e-38	-0.255985	0.187	0.302	6.31366e-34	2	LAMTOR2
7.12745e-38	-0.279728	0.165	0.276	2.40152e-33	2	SQLE
3.68668e-37	-0.254878	0.534	0.643	1.24219e-32	2	SET
5.67017e-37	-0.257565	0.19	0.304	1.91051e-32	2	CARHSP1
7.32633e-37	-0.253011	0.36	0.481	2.46853e-32	2	NOP10
7.76444e-37	-0.257035	0.326	0.444	2.61615e-32	2	DYNLT1
2.23545e-36	0.309571	0.255	0.169	7.53211e-32	2	PPP3CA
4.54042e-36	-0.661954	0.191	0.286	1.52985e-31	2	HMGB2
6.2546e-36	-0.309574	0.352	0.451	2.10742e-31	2	NPC2
4.19169e-33	-0.299252	0.548	0.617	1.41235e-28	2	ATPIF1
1.22513e-32	-0.733846	0.277	0.375	4.12794e-28	2	HIST1H4C
2.85092e-32	-0.268949	0.185	0.284	9.60588e-28	2	PCBD1
1.66885e-31	-0.299893	0.542	0.61	5.62301e-27	2	S100A11
2.483e-31	-0.277609	0.389	0.48	8.36621e-27	2	CLIC1
1.834e-30	-0.254407	0.471	0.561	6.17947e-26	2	ATP6V1F
2.94688e-30	-0.428214	0.277	0.372	9.92921e-26	2	PSMA2
3.97676e-29	-0.261021	0.252	0.352	1.33993e-24	2	C4orf48
1.07572e-27	-0.253993	0.343	0.443	3.62452e-23	2	RTN4
1.17751e-27	-0.263573	0.863	0.887	3.96751e-23	2	STMN1
1.59997e-21	-0.391474	0.549	0.556	5.39093e-17	2	CD24
2.42547e-20	-0.251842	0.178	0.252	8.17238e-16	2	CKS1B
1.8155e-19	-0.309185	0.273	0.193	6.11715e-15	2	COL9A3
4.2415e-18	-0.250022	0.336	0.418	1.42913e-13	2	CTNNB1
2.02196e-17	-0.263276	0.328	0.397	6.8128e-13	2	ID1
3.62216e-11	-0.348611	0.626	0.657	1.22045e-06	2	TUBA1B
0	1.7457	0.537	0.01	0	3	SLC12A1
0	1.54088	0.697	0.088	0	3	SPP1
0	1.50276	0.912	0.18	0	3	IGFBP7
0	1.40671	0.602	0.031	0	3	RP11-834C11.4
0	1.31688	0.636	0.078	0	3	CLDN3
0	1.31244	0.512	0.044	0	3	MAL
0	1.30842	0.507	0.103	0	3	WFDC2
0	1.29463	0.641	0.085	0	3	KLHL13
0	1.28708	0.584	0.04	0	3	HOTAIRM1
0	1.23965	0.711	0.112	0	3	EPCAM
0	1.20393	0.969	0.506	0	3	CD24
0	1.17356	0.857	0.273	0	3	MPC2
0	1.16182	0.757	0.162	0	3	ATP1B1
0	1.13353	0.513	0.075	0	3	FXYD2
0	1.10317	0.436	0.032	0	3	S100A14
0	1.06813	0.547	0.066	0	3	CLDN4
0	1.06611	0.527	0.084	0	3	CLCN5
0	1.05128	0.523	0.065	0	3	CLDN7
0	1.01694	0.38	0.012	0	3	TACSTD2
0	1.01412	0.505	0.056	0	3	POU3F3
0	0.988716	0.449	0.042	0	3	ERBB4
0	0.986677	0.467	0.04	0	3	CLDN6
0	0.947929	0.552	0.111	0	3	CYSTM1
0	0.946137	0.729	0.258	0	3	TXNIP
0	0.944725	0.759	0.333	0	3	S100A13
0	0.942014	0.444	0.052	0	3	DPP4
0	0.924934	0.69	0.291	0	3	ODC1
0	0.920854	0.643	0.18	0	3	APLP2
0	0.884887	0.304	0.035	0	3	CLDN10
0	0.876461	0.796	0.372	0	3	SMS
0	0.872072	0.571	0.134	0	3	TSTD1
0	0.868544	0.444	0.101	0	3	GMDS
0	0.867116	0.353	0.022	0	3	BMP3
0	0.861935	0.56	0.129	0	3	CKB
0	0.852376	0.422	0.051	0	3	CYS1
0	0.846057	0.631	0.224	0	3	CYBA
0	0.834381	0.532	0.147	0	3	CITED2
0	0.833802	0.871	0.396	0	3	ITM2B
0	0.831795	0.518	0.11	0	3	MIR503HG
0	0.828119	0.441	0.08	0	3	RBPMS
0	0.824179	0.327	0.012	0	3	TMPRSS4
0	0.82409	0.498	0.103	0	3	KRT8
0	0.823122	0.366	0.036	0	3	VAV3
0	0.816944	0.441	0.064	0	3	ARHGAP29
0	0.808764	0.731	0.334	0	3	MGST3
0	0.807577	0.892	0.565	0	3	S100A11
0	0.804701	0.54	0.192	0	3	HES1
0	0.800709	0.478	0.105	0	3	ANXA4
0	0.797678	0.41	0.061	0	3	HNF1B
0	0.778116	0.551	0.127	0	3	VAMP8
0	0.765681	0.531	0.108	0	3	EMX2
0	0.764532	0.405	0.065	0	3	RBM47
0	0.753273	0.328	0.034	0	3	LRRK2
0	0.75128	0.468	0.113	0	3	S100A16
0	0.742002	0.369	0.051	0	3	UGT2B7
0	0.739568	0.443	0.099	0	3	CD9
0	0.738354	0.491	0.126	0	3	EZR
0	0.734641	0.321	0.024	0	3	MGLL
0	0.733867	0.4	0.073	0	3	CEBPD
0	0.732885	0.42	0.078	0	3	KRT19
0	0.732176	0.392	0.078	0	3	RAB3IP
0	0.730423	0.619	0.228	0	3	PCBD1
0	0.723099	0.788	0.429	0	3	CLIC1
0	0.713836	0.381	0.07	0	3	PKP4
0	0.707019	0.367	0.065	0	3	KIF12
0	0.706014	0.307	0.016	0	3	IRX1
0	0.705772	0.67	0.276	0	3	SAT1
0	0.701538	0.457	0.125	0	3	PLEKHA1
0	0.698601	0.957	0.773	0	3	GSTP1
0	0.692453	0.938	0.695	0	3	PPDPF
0	0.689553	0.274	0.017	0	3	MUC1
0	0.687638	0.278	0.023	0	3	LINC01320
0	0.657675	0.325	0.072	0	3	SDC4
0	0.653773	0.352	0.066	0	3	IMPA2
0	0.653311	0.293	0.023	0	3	BLNK
0	0.644532	0.393	0.091	0	3	KRT18
0	0.643644	0.414	0.106	0	3	CD151
0	0.640165	0.292	0.029	0	3	UGT8
0	0.639007	0.368	0.074	0	3	PAX8
0	0.638989	0.354	0.073	0	3	PLOD2
0	0.637818	0.297	0.027	0	3	RAB25
0	0.635341	0.366	0.075	0	3	HOXD8
0	0.623401	0.406	0.104	0	3	MYO6
0	0.622503	0.261	0.026	0	3	KCNJ16
0	0.609889	0.343	0.077	0	3	FAM63B
0	0.609662	0.455	0.112	0	3	SMIM24
0	0.60743	0.42	0.082	0	3	RP5-887A10.1
0	0.592116	0.254	0.029	0	3	DBNDD1
0	0.587989	0.294	0.046	0	3	HOOK1
0	0.58706	0.303	0.061	0	3	GLRX
0	0.577541	0.267	0.025	0	3	HOXB6
0	0.560453	0.312	0.065	0	3	KCNJ15
0	0.55958	0.296	0.053	0	3	HPN
0	0.549951	0.269	0.039	0	3	LINC00958
0	0.535364	0.254	0.028	0	3	TFAP2B
0	0.525443	0.262	0.036	0	3	MTURN
0	0.505245	0.261	0.038	0	3	AP1M2
0	0.394039	1	0.998	0	3	MT-CO2
0	0.253143	0.993	0.96	0	3	FTL
0	-0.449311	1	1	0	3	RPL21
0	-0.465876	1	1	0	3	RPL13A
0	-0.479825	1	0.999	0	3	RPS19
0	-0.486722	0.995	0.997	0	3	RPS12
0	-0.495981	1	1	0	3	RPL10
0	-0.53588	0.992	0.996	0	3	RPL27A
0	-0.658342	0.93	0.969	0	3	HNRNPA1
0	-1.43021	0.098	0.521	0	3	PRRX1
0	-1.79889	0.221	0.613	0	3	CRABP1
0	-1.82509	0.463	0.881	0	3	VIM
0	-1.84459	0.146	0.625	0	3	COL3A1
0	-1.84777	0.206	0.653	0	3	PTN
0	-1.87721	0.432	0.832	0	3	LGALS1
0	-1.88796	0.25	0.774	0	3	COL1A2
0	-2.0114	0.147	0.694	0	3	COL1A1
7.87766e-306	-0.342434	1	0.999	2.6543e-301	3	RPL13
1.03673e-303	-0.489886	0.963	0.98	3.49315e-299	3	RPS11
1.48061e-303	0.543454	0.319	0.071	4.98877e-299	3	ARSD
2.87297e-302	-0.365696	1	0.999	9.68019e-298	3	RPS27A
1.16452e-299	-0.359754	0.999	0.998	3.92373e-295	3	RPS23
8.31056e-298	0.512465	0.28	0.055	2.80016e-293	3	DYNC2LI1
6.19933e-289	0.352777	1	0.999	2.0888e-284	3	MALAT1
1.78122e-288	0.509534	0.303	0.067	6.00164e-284	3	MITF
4.28277e-288	0.572065	0.382	0.103	1.44304e-283	3	CAPG
5.52287e-288	0.501251	0.294	0.062	1.86087e-283	3	PAX2
3.6647e-286	0.503326	0.277	0.057	1.23478e-281	3	SPINT1
1.12758e-285	0.477559	0.97	0.887	3.79926e-281	3	MYL6
8.52145e-284	-0.42504	0.979	0.988	2.87122e-279	3	RPS16
6.89619e-282	-0.392189	0.991	0.996	2.3236e-277	3	RPL18A
1.68911e-281	-0.391049	1	0.998	5.69129e-277	3	RPL15
2.92561e-281	0.657294	0.554	0.21	9.85755e-277	3	QPRT
9.13348e-281	0.512978	0.302	0.068	3.07743e-276	3	TSPAN12
1.90332e-276	0.557908	0.347	0.089	6.41305e-272	3	SSFA2
4.94742e-272	0.615349	0.764	0.397	1.66699e-267	3	NPC2
1.97976e-269	-1.24571	0.155	0.531	6.67059e-265	3	NFIB
1.98863e-269	-0.326812	1	0.999	6.70049e-265	3	RPL32
3.17965e-267	0.558631	0.329	0.084	1.07135e-262	3	ERICH1
3.28672e-267	0.508872	0.692	0.316	1.10743e-262	3	TUBB2B
4.71609e-267	0.505755	0.317	0.077	1.58904e-262	3	PERP
4.69482e-266	0.614188	0.891	0.661	1.58187e-261	3	HSP90AA1
7.79616e-264	-1.4555	0.081	0.463	2.62684e-259	3	SFRP2
3.97441e-263	0.552704	0.346	0.092	1.33914e-258	3	IVNS1ABP
5.91141e-263	0.31906	1	0.994	1.99179e-258	3	TMSB4X
3.92704e-260	-0.574871	0.875	0.932	1.32318e-255	3	NPM1
2.61169e-258	0.636239	0.683	0.33	8.79983e-254	3	COA3
3.51446e-258	0.555794	0.873	0.576	1.18416e-253	3	ATPIF1
2.50854e-255	-0.318033	0.996	0.999	8.45229e-251	3	RPS3A
2.69477e-253	-0.383103	0.995	0.993	9.07975e-249	3	RPL23A
1.15489e-252	0.509768	0.303	0.075	3.89129e-248	3	ANK3
3.95655e-252	0.615782	0.808	0.508	1.33312e-247	3	DSTN
6.96375e-251	-0.329599	0.998	0.999	2.34637e-246	3	RPS15
1.17842e-249	0.619201	0.866	0.616	3.97058e-245	3	ITM2C
3.44059e-248	0.601059	0.747	0.377	1.15927e-243	3	S100A10
6.88309e-248	-0.313036	0.998	0.998	2.31919e-243	3	RPL11
7.06457e-247	0.507362	0.297	0.073	2.38033e-242	3	LAMB1
1.91384e-246	0.578864	0.746	0.381	6.4485e-242	3	CST3
4.51164e-246	0.407146	0.281	0.065	1.52015e-241	3	USP18
7.58055e-246	-0.388062	0.986	0.991	2.55419e-241	3	RPL30
2.44799e-245	-0.351061	0.993	0.996	8.24825e-241	3	RPS3
6.23893e-244	0.436888	0.406	0.126	2.10214e-239	3	BCAM
1.22568e-243	-0.282516	1	0.999	4.12981e-239	3	RPS14
3.25665e-243	0.542292	0.356	0.102	1.09729e-238	3	JAG1
9.32344e-242	0.537973	0.875	0.603	3.14144e-237	3	UQCR10
1.24252e-239	0.50267	0.317	0.085	4.18655e-235	3	STARD10
1.19733e-238	0.613065	0.707	0.366	4.03428e-234	3	TMBIM6
3.91052e-237	0.430804	0.277	0.064	1.31761e-232	3	DNER
3.98199e-235	-0.362698	0.99	0.995	1.34169e-230	3	RPL6
4.76898e-235	0.56654	0.326	0.09	1.60686e-230	3	ADAMTS1
3.35012e-233	0.509891	0.323	0.089	1.12879e-228	3	CXADR
3.96199e-233	0.50677	0.341	0.098	1.33495e-228	3	AIF1L
3.96782e-233	0.51278	0.34	0.099	1.33692e-228	3	TMEM205
4.23019e-233	-0.325219	0.995	0.996	1.42532e-228	3	RPL19
1.49844e-231	0.49104	0.302	0.079	5.04885e-227	3	DDR1
2.46911e-231	0.595932	0.316	0.087	8.31942e-227	3	LRRC16A
4.60134e-230	-0.73941	0.735	0.845	1.55038e-225	3	TUBB
2.00402e-226	0.481971	0.293	0.077	6.75235e-222	3	ANXA11
1.93939e-225	0.501174	0.325	0.092	6.53457e-221	3	COL4A1
2.8298e-223	0.506794	0.493	0.184	9.53472e-219	3	CYB5A
5.27118e-221	-0.372504	0.989	0.991	1.77607e-216	3	RPS13
2.06755e-220	0.466277	0.26	0.062	6.96642e-216	3	HOXA3
4.55375e-220	0.286296	0.991	0.923	1.53434e-215	3	FTH1
7.7562e-220	0.488853	0.328	0.095	2.61337e-215	3	TM7SF2
4.43054e-219	0.45952	0.265	0.065	1.49283e-214	3	MYEF2
2.50255e-218	-1.57176	0.102	0.434	8.43209e-214	3	MGP
5.82282e-217	-0.323781	1	1	1.96194e-212	3	EEF1A1
8.67467e-217	0.501804	0.29	0.078	2.92284e-212	3	PTPN13
1.09633e-216	-0.338595	0.998	0.998	3.69397e-212	3	RPS2
5.73281e-214	0.493109	0.92	0.787	1.93161e-209	3	LDHB
2.88773e-213	0.495301	0.302	0.084	9.72993e-209	3	COL18A1
5.39615e-213	0.387804	0.545	0.221	1.81818e-208	3	APOE
2.45505e-212	-0.374318	0.984	0.986	8.27203e-208	3	RPL24
6.00982e-212	-0.871669	0.497	0.71	2.02495e-207	3	MARCKS
3.27912e-211	0.521624	0.453	0.171	1.10487e-206	3	LAPTM4B
4.05757e-210	-0.385777	0.967	0.974	1.36716e-205	3	RPL14
7.0138e-210	0.499001	0.364	0.119	2.36323e-205	3	BNIP3
2.5943e-209	0.462374	0.269	0.069	8.74122e-205	3	MYO9A
2.37191e-208	-0.274844	1	1	7.99191e-204	3	RPS4X
6.38917e-205	-0.317858	0.997	0.998	2.15277e-200	3	RPL35A
6.13559e-204	0.495679	0.392	0.134	2.06733e-199	3	HIPK2
1.5598e-202	-0.296409	0.999	0.996	5.25559e-198	3	RPS24
1.61566e-200	0.445963	0.283	0.079	5.44379e-196	3	CDK2AP2
8.73225e-199	0.401852	0.285	0.078	2.94224e-194	3	PCSK1N
2.8674e-198	-0.3716	0.98	0.983	9.66142e-194	3	RPS25
5.27622e-197	0.573892	0.513	0.218	1.77777e-192	3	JUN
1.45946e-196	-1.02758	0.079	0.394	4.9175e-192	3	IL11RA
3.80388e-196	0.432305	0.273	0.074	1.28168e-191	3	CTDSPL
5.40585e-196	0.480232	0.623	0.294	1.82145e-191	3	SPINT2
1.12852e-194	-0.280181	1	0.998	3.80243e-190	3	RPLP1
2.81876e-194	-0.32198	0.991	0.993	9.49754e-190	3	RPL9
8.3219e-192	0.554271	0.483	0.197	2.80398e-187	3	FLRT3
2.27118e-191	0.54437	0.784	0.503	7.65251e-187	3	MYL12B
2.31985e-191	-0.338975	0.992	0.996	7.81649e-187	3	PTMA
3.01169e-191	0.536046	0.437	0.17	1.01476e-186	3	C12orf75
4.10599e-189	0.504557	0.376	0.132	1.38347e-184	3	PTPRF
5.27094e-189	0.532116	0.707	0.4	1.77599e-184	3	ARPC3
2.02162e-188	0.487073	0.4	0.146	6.81165e-184	3	DMKN
9.57374e-186	0.453697	0.29	0.085	3.22578e-181	3	TRIB2
2.99706e-185	-0.307992	0.991	0.991	1.00983e-180	3	RPS9
4.54933e-185	-0.333171	0.985	0.985	1.53285e-180	3	RPS5
1.27979e-184	0.510478	0.718	0.4	4.31214e-180	3	DBI
8.16395e-184	-0.275056	1	0.998	2.75076e-179	3	RPS8
1.17233e-183	-1.04523	0.084	0.386	3.95004e-179	3	ZFHX4
2.2095e-183	0.481443	0.802	0.518	7.44469e-179	3	ATP6V1F
1.24396e-182	-1.04014	0.076	0.377	4.19141e-178	3	KCTD12
2.5296e-180	0.433177	0.288	0.087	8.52322e-176	3	HRSP12
2.94326e-180	0.45219	0.3	0.092	9.91701e-176	3	LGR4
6.30595e-179	0.519676	0.631	0.332	2.12473e-174	3	NDUFA5
4.06418e-178	0.49693	0.366	0.132	1.36938e-173	3	SYNE2
1.41182e-176	-0.320564	1	0.999	4.75697e-172	3	RPL39
5.37548e-176	-0.318714	0.989	0.987	1.81121e-171	3	RPS20
2.58903e-175	0.518281	0.667	0.37	8.72349e-171	3	GTF2H5
2.27589e-174	0.514844	0.434	0.178	7.66838e-170	3	ACAA2
1.34156e-173	-0.549035	0.731	0.82	4.52027e-169	3	NAP1L1
2.16597e-173	0.462091	0.296	0.094	7.29803e-169	3	ADAM10
3.48182e-173	-1.02401	0.178	0.458	1.17316e-168	3	IGF2
1.98572e-171	-0.951133	0.077	0.365	6.69069e-167	3	FBLN1
4.95518e-171	-0.361021	0.968	0.976	1.6696e-166	3	RPLP0
4.08827e-170	0.539747	0.567	0.288	1.3775e-165	3	ATP6V0B
4.7369e-167	0.514738	0.439	0.186	1.59605e-162	3	CHCHD10
1.724e-162	0.479181	0.715	0.418	5.80886e-158	3	BSG
9.8328e-162	-0.86932	0.108	0.389	3.31306e-157	3	EMP3
1.65907e-161	-0.266815	1	1	5.59008e-157	3	RPL34
1.10639e-160	-0.900919	0.103	0.378	3.72786e-156	3	COL6A2
1.51616e-160	0.456173	0.838	0.595	5.10856e-156	3	UBL5
3.39188e-158	0.400422	0.43	0.175	1.14286e-153	3	HES4
1.51546e-157	0.416724	0.888	0.699	5.1062e-153	3	CD63
4.76882e-157	0.450893	0.819	0.547	1.60681e-152	3	UQCR11
1.75648e-155	-0.283307	0.999	0.997	5.91829e-151	3	RPL3
2.10075e-155	0.426902	0.402	0.161	7.07825e-151	3	GSTM3
3.53621e-154	0.461417	0.688	0.397	1.19149e-149	3	RTN4
7.58468e-154	0.460403	0.429	0.183	2.55558e-149	3	MRPS36
3.25575e-152	0.351029	0.957	0.842	1.09699e-147	3	COX7C
4.21098e-151	0.445614	0.418	0.176	1.41885e-146	3	COL4A2
4.84727e-151	0.485959	0.737	0.468	1.63324e-146	3	NDUFB9
1.9328e-150	0.379431	0.307	0.106	6.51238e-146	3	ADAMTS9
7.50302e-150	0.474622	0.497	0.237	2.52807e-145	3	CAPZA2
2.69277e-149	-0.897651	0.034	0.287	9.07301e-145	3	MFAP4
3.94906e-149	0.48473	0.403	0.172	1.3306e-144	3	ATP1B3
6.30651e-149	-0.894206	0.042	0.298	2.12492e-144	3	FBN2
6.36068e-149	-0.395029	0.911	0.936	2.14317e-144	3	RPL4
2.99303e-148	-0.894835	0.07	0.332	1.00847e-143	3	GAS1
3.29265e-148	-0.898352	0.04	0.296	1.10942e-143	3	DNM3OS
1.19906e-147	-1.26799	0.041	0.294	4.04013e-143	3	IGFBP5
3.09345e-147	-0.874252	0.098	0.357	1.04231e-142	3	TPM2
9.163e-147	-0.26165	0.998	0.998	3.08738e-142	3	RPS15A
5.85295e-146	0.43442	0.374	0.152	1.97209e-141	3	AKIRIN1
1.03422e-145	0.432481	0.351	0.137	3.48469e-141	3	RDH11
1.05743e-145	-0.832889	0.065	0.32	3.56291e-141	3	MDFI
3.52871e-145	-0.917351	0.04	0.29	1.18896e-140	3	PDGFRA
8.74892e-145	0.395824	0.336	0.126	2.94786e-140	3	HOXA7
1.22805e-144	0.3534	0.271	0.087	4.13779e-140	3	FOXC1
7.02663e-143	0.40203	0.354	0.138	2.36755e-138	3	DAZAP2
8.23407e-143	0.406007	0.292	0.103	2.77439e-138	3	TMEM123
1.12161e-142	0.449673	0.447	0.202	3.77914e-138	3	COX20
1.06098e-141	0.572416	0.418	0.19	3.57487e-137	3	ATP1A1
1.39925e-141	0.438819	0.534	0.267	4.71462e-137	3	DPY30
2.42484e-140	0.440544	0.451	0.203	8.17026e-136	3	GNG11
7.95626e-140	0.435619	0.438	0.197	2.68078e-135	3	LRPAP1
4.68243e-139	0.401029	0.346	0.136	1.5777e-134	3	HOOK2
9.23023e-139	-0.791947	0.036	0.279	3.11003e-134	3	IGFBP4
1.12271e-138	-1.0383	0.058	0.305	3.78287e-134	3	GAS2
2.20574e-137	0.390218	0.32	0.121	7.43201e-133	3	TRAPPC6A
3.41607e-137	-0.260554	0.995	0.993	1.15101e-132	3	RPL10A
5.97718e-136	0.389839	0.27	0.093	2.01395e-131	3	LRRFIP1
2.66146e-135	0.420481	0.45	0.203	8.96752e-131	3	CLU
7.45631e-134	0.434399	0.674	0.397	2.51233e-129	3	DYNLT1
1.19892e-133	-0.944407	0.131	0.375	4.03963e-129	3	TMSB15A
1.00937e-132	0.411768	0.441	0.201	3.40097e-128	3	LINC00998
3.54825e-132	0.391373	0.338	0.135	1.19555e-127	3	REEP5
3.99713e-132	0.402846	0.841	0.631	1.34679e-127	3	COX5B
1.90473e-131	-0.266267	0.999	0.998	6.41779e-127	3	RPS27
2.02103e-131	0.367013	0.27	0.094	6.80967e-127	3	NFATC3
7.06552e-131	-0.855643	0.034	0.265	2.38066e-126	3	MAB21L2
1.10684e-130	0.394393	0.295	0.108	3.72937e-126	3	ERBB2
1.84459e-130	0.387063	0.297	0.11	6.21515e-126	3	ARID3A
3.57731e-130	-0.720137	0.333	0.543	1.20534e-125	3	CALD1
6.24938e-130	0.368857	0.315	0.121	2.10566e-125	3	PTGR1
1.13196e-129	-0.874985	0.05	0.284	3.81403e-125	3	COL5A2
7.47216e-129	0.347814	0.255	0.086	2.51767e-124	3	CD46
4.65996e-128	0.426179	0.516	0.264	1.57013e-123	3	RAB11A
6.35116e-128	-0.343887	0.95	0.954	2.13996e-123	3	RPSA
4.70277e-127	0.488079	0.418	0.192	1.58455e-122	3	AKAP12
5.19378e-127	0.398579	0.391	0.17	1.74999e-122	3	ASAH1
1.13226e-126	0.380535	0.387	0.169	3.81503e-122	3	HINT2
5.29807e-126	0.419686	0.7	0.436	1.78513e-121	3	TRAPPC1
2.98466e-124	0.371974	0.295	0.112	1.00565e-119	3	AGPAT2
6.08156e-123	0.401541	0.375	0.164	2.04912e-118	3	CMTM6
6.64093e-123	-0.863504	0.27	0.478	2.23759e-118	3	CPE
3.68466e-122	-0.251296	0.993	0.989	1.24151e-117	3	RPL18
3.78516e-121	0.362825	0.445	0.206	1.27537e-116	3	HOXA9
1.39957e-120	-0.273267	0.985	0.981	4.7157e-116	3	RPL23
5.47369e-120	0.414698	0.647	0.39	1.8443e-115	3	ANAPC16
7.8793e-120	-0.779694	0.161	0.388	2.65485e-115	3	IGFBP2
2.13154e-119	0.383724	0.272	0.1	7.18203e-115	3	MRS2
1.78014e-118	0.322503	0.277	0.103	5.99799e-114	3	CIB1
2.17056e-118	0.391034	0.723	0.468	7.31347e-114	3	LAMTOR5
3.64136e-118	0.378305	0.39	0.176	1.22692e-113	3	SYAP1
4.90721e-118	0.399598	0.505	0.258	1.65344e-113	3	LAMTOR2
7.86451e-118	-0.306001	0.953	0.962	2.64987e-113	3	RPL22
8.24201e-118	0.354905	0.271	0.1	2.77706e-113	3	UTRN
1.19865e-117	0.396317	0.419	0.197	4.03874e-113	3	PSME1
1.93579e-117	0.379004	0.322	0.132	6.52244e-113	3	MYL9
7.08628e-117	-0.95384	0.274	0.48	2.38765e-112	3	GPC3
2.38118e-116	0.423829	0.625	0.372	8.02316e-112	3	C7orf73
4.23437e-115	0.419782	0.546	0.298	1.42673e-110	3	MRPL33
7.17719e-115	-0.284176	0.965	0.969	2.41828e-110	3	RPL27
5.89261e-114	0.373369	0.392	0.179	1.98545e-109	3	PRR13
1.72212e-113	0.360073	0.833	0.632	5.80252e-109	3	ATP6V1G1
1.07367e-112	0.378196	0.468	0.234	3.61763e-108	3	ETFB
4.18102e-112	0.373199	0.346	0.15	1.40875e-107	3	MIEN1
5.87467e-112	-0.502025	0.866	0.885	1.97941e-107	3	STMN1
8.96154e-111	0.392698	0.647	0.391	3.0195e-106	3	ENO1
1.25546e-110	0.403124	0.344	0.151	4.23016e-106	3	IER2
4.71185e-110	0.370968	0.405	0.192	1.58761e-105	3	MAGEF1
5.58091e-109	0.379295	0.481	0.248	1.88043e-104	3	CETN2
1.39774e-108	0.382566	0.38	0.177	4.70956e-104	3	ARF6
1.19978e-107	0.369341	0.466	0.24	4.04254e-103	3	NDFIP1
5.30802e-107	0.37238	0.484	0.253	1.78848e-102	3	PPP1CA
1.73192e-106	0.324171	0.277	0.109	5.83552e-102	3	FAM171A1
3.69974e-105	0.34362	0.298	0.122	1.24659e-100	3	RHOB
5.61747e-105	0.371705	0.413	0.202	1.89275e-100	3	CXXC5
1.28416e-104	0.373835	0.455	0.232	4.32685e-100	3	ATP6AP2
1.70617e-104	0.386474	0.365	0.169	5.74876e-100	3	NUDT4
1.74742e-104	0.371981	0.537	0.294	5.88774e-100	3	PNKD
2.35308e-104	0.365582	0.681	0.426	7.92848e-100	3	FKBP2
7.65847e-104	0.324826	0.284	0.115	2.58044e-99	3	GIPC1
3.82256e-103	0.358152	0.394	0.189	1.28798e-98	3	SCP2
6.25927e-103	0.399323	0.454	0.232	2.109e-98	3	NEAT1
1.7806e-102	0.377322	0.457	0.236	5.99957e-98	3	TMEM167A
7.60136e-102	0.345144	0.296	0.125	2.5612e-97	3	PTS
7.95669e-102	0.362124	0.404	0.199	2.68093e-97	3	SUCLG1
6.30564e-101	0.362897	0.688	0.436	2.12462e-96	3	NOP10
1.04956e-100	0.354932	0.376	0.179	3.53638e-96	3	TMEM50A
1.46294e-100	0.446158	0.426	0.222	4.92924e-96	3	IDH2
2.39431e-100	0.353648	0.413	0.205	8.06739e-96	3	CISD1
3.15516e-100	-0.713491	0.062	0.259	1.0631e-95	3	BOC
1.56063e-99	0.360632	0.489	0.263	5.25839e-95	3	NAA38
1.16291e-98	0.339157	0.266	0.108	3.91833e-94	3	ABRACL
2.58861e-97	0.329236	0.314	0.137	8.72205e-93	3	ARL1
8.70949e-97	0.352864	0.423	0.217	2.93458e-92	3	BCAP31
8.75979e-97	-0.676168	0.065	0.256	2.95152e-92	3	LTBP4
1.12812e-94	0.323285	0.859	0.683	3.80108e-90	3	COX6A1
1.60482e-94	0.326429	0.376	0.179	5.40727e-90	3	IRF2BP2
2.40618e-94	0.343799	0.533	0.301	8.10739e-90	3	PKM
2.38641e-93	0.329795	0.341	0.159	8.04077e-89	3	TMEM134
2.76735e-93	0.356468	0.647	0.401	9.32431e-89	3	NDUFB4
7.538e-93	0.375335	0.598	0.369	2.53986e-88	3	UCHL1
9.55613e-93	0.336873	0.333	0.155	3.21984e-88	3	GSPT1
1.09262e-92	-0.670809	0.122	0.317	3.68148e-88	3	FGFR1
1.43034e-91	0.285484	0.252	0.101	4.8194e-87	3	CAPN1
1.56896e-91	0.349897	0.56	0.33	5.28644e-87	3	FIS1
1.95787e-91	-0.812861	0.122	0.316	6.59684e-87	3	MAP1B
4.48697e-91	0.37076	0.588	0.368	1.51184e-86	3	ATP6V0E1
5.95677e-91	0.358137	0.355	0.172	2.00707e-86	3	ADI1
8.85749e-91	0.330423	0.334	0.156	2.98444e-86	3	COX17
1.00679e-90	0.342313	0.426	0.222	3.39228e-86	3	CHCHD5
2.18751e-90	0.327169	0.822	0.626	7.37061e-86	3	NDUFB2
2.63624e-90	0.313623	0.376	0.185	8.88256e-86	3	RPAIN
3.30109e-90	0.352279	0.569	0.337	1.11227e-85	3	NDUFA2
3.26494e-89	0.334662	0.638	0.395	1.10009e-84	3	NDUFC1
3.33473e-89	0.303621	0.282	0.122	1.12361e-84	3	MMP24-AS1
7.95733e-89	0.345707	0.562	0.335	2.68114e-84	3	NDUFA3
1.17735e-88	0.323895	0.337	0.158	3.96696e-84	3	C7orf55
2.53254e-88	-0.271135	0.956	0.96	8.53315e-84	3	NACA
4.69417e-88	0.299076	0.309	0.14	1.58166e-83	3	SFT2D1
5.80845e-88	-0.746836	0.306	0.482	1.9571e-83	3	ID3
1.0133e-87	-0.660854	0.214	0.397	3.4142e-83	3	MFAP2
1.94349e-87	-0.615854	0.156	0.349	6.54839e-83	3	CCND2
5.80364e-87	0.40771	0.279	0.125	1.95548e-82	3	B4GALT1
1.09962e-86	0.325212	0.407	0.209	3.70506e-82	3	VPS35
1.41534e-86	0.345142	0.603	0.37	4.76883e-82	3	YWHAZ
1.89066e-86	-0.415851	0.779	0.821	6.3704e-82	3	CIRBP
4.35139e-86	0.323976	0.454	0.245	1.46616e-81	3	CHMP2A
5.60448e-86	0.31024	0.356	0.172	1.88837e-81	3	GRN
7.08352e-86	-0.669735	0.093	0.275	2.38672e-81	3	NFIA
4.96557e-85	0.303349	0.255	0.108	1.6731e-80	3	APMAP
7.80571e-85	0.301597	0.306	0.141	2.63005e-80	3	EPN1
8.26353e-85	0.346758	0.527	0.312	2.78431e-80	3	TMEM59
1.03039e-84	-0.671388	0.108	0.29	3.47179e-80	3	TCF4
1.04494e-84	-0.358696	0.779	0.817	3.52083e-80	3	EEF1D
1.47702e-83	0.345733	0.504	0.293	4.97666e-79	3	TIMM17B
6.17182e-83	0.335132	0.654	0.431	2.07953e-78	3	BTG1
1.46362e-82	0.325578	0.386	0.198	4.93151e-78	3	PTTG1IP
2.47809e-82	0.311948	0.801	0.579	8.34967e-78	3	TXN
6.37452e-82	0.316498	0.291	0.133	2.14783e-77	3	DHRS7
8.26349e-82	0.310534	0.495	0.278	2.7843e-77	3	APRT
1.29546e-81	0.296334	0.837	0.67	4.36491e-77	3	SKP1
5.55604e-81	0.269102	0.287	0.129	1.87205e-76	3	TMEM179B
6.78379e-81	0.285378	0.303	0.141	2.28573e-76	3	EEF1E1
1.2624e-80	0.298914	0.605	0.378	4.25354e-76	3	PRDX6
1.53098e-80	0.294018	0.259	0.113	5.15848e-76	3	MORN2
2.91025e-80	0.306964	0.406	0.213	9.80579e-76	3	IER3IP1
5.11959e-80	0.300407	0.505	0.284	1.725e-75	3	OCIAD2
8.93974e-80	0.293048	0.338	0.164	3.01215e-75	3	TSPAN6
1.96125e-79	0.289835	0.3	0.141	6.60825e-75	3	GSTO1
2.19674e-79	0.312166	0.568	0.346	7.40171e-75	3	ERP29
3.591e-79	-0.608872	0.08	0.251	1.20995e-74	3	OLFML3
4.54585e-79	0.284643	0.272	0.122	1.53168e-74	3	ZFYVE21
5.07694e-79	0.262705	0.263	0.115	1.71062e-74	3	SYPL1
1.03656e-78	0.3343	0.589	0.37	3.49259e-74	3	METTL9
1.7936e-78	0.318782	0.682	0.461	6.04337e-74	3	NDUFS6
3.33387e-78	-0.671025	0.143	0.315	1.12331e-73	3	AP1S2
4.46945e-78	0.340776	0.669	0.455	1.50593e-73	3	ATP5B
8.50568e-78	0.349345	0.363	0.186	2.86591e-73	3	MECOM
1.30548e-77	0.291319	0.313	0.151	4.39869e-73	3	TMEM141
1.88698e-76	0.301425	0.346	0.173	6.35799e-72	3	ARID5B
4.16979e-76	0.266217	0.255	0.113	1.40497e-71	3	SVIP
2.54024e-75	0.299641	0.516	0.302	8.55908e-71	3	SMDT1
1.1752e-74	0.301157	0.537	0.325	3.95973e-70	3	FAM96B
2.33126e-74	0.301714	0.604	0.384	7.85495e-70	3	DYNLRB1
5.13963e-74	0.332968	0.601	0.391	1.73175e-69	3	MYL12A
3.52189e-73	0.305159	0.575	0.358	1.18667e-68	3	BEX2
8.8001e-73	0.300689	0.542	0.33	2.9651e-68	3	EMC10
1.91567e-72	0.301635	0.46	0.264	6.45465e-68	3	PRDX3
2.47954e-72	0.290534	0.357	0.185	8.35455e-68	3	FAM162A
2.67618e-72	0.296995	0.36	0.188	9.01713e-68	3	TAX1BP1
3.47569e-72	-0.592963	0.302	0.451	1.1711e-67	3	B2M
3.75192e-72	0.27674	0.312	0.154	1.26417e-67	3	GBAS
4.65571e-72	-0.28201	0.874	0.891	1.5687e-67	3	BTF3
2.8591e-71	0.337518	0.708	0.521	9.63344e-67	3	VCAN
4.63422e-71	0.292934	0.33	0.168	1.56146e-66	3	GSTK1
5.12712e-71	0.2771	0.256	0.117	1.72753e-66	3	GLUD1
7.64863e-71	0.28354	0.331	0.169	2.57713e-66	3	SELT
8.88027e-71	-0.565293	0.3	0.448	2.99212e-66	3	CNN3
1.32576e-70	0.311309	0.464	0.272	4.467e-66	3	TMEM14C
6.95442e-70	-0.540596	0.334	0.471	2.34322e-65	3	CD99
1.07282e-69	0.300171	0.461	0.269	3.61477e-65	3	NDUFB3
2.60781e-69	0.299826	0.401	0.222	8.78674e-65	3	COX14
2.83347e-69	-0.394632	0.866	0.876	9.5471e-65	3	HMGB1
3.51877e-69	0.297555	0.684	0.473	1.18561e-64	3	NDUFA1
3.96854e-69	-0.572535	0.182	0.339	1.33716e-64	3	LDHA
5.6762e-69	0.275245	0.328	0.166	1.91254e-64	3	ANP32E
6.79969e-69	-0.35218	0.779	0.817	2.29109e-64	3	EIF3E
9.78515e-69	0.280027	0.348	0.182	3.29701e-64	3	CNIH4
1.95476e-68	0.287	0.469	0.272	6.58638e-64	3	MRPL57
3.04949e-68	0.286556	0.713	0.508	1.0275e-63	3	WDR83OS
1.40741e-67	0.270808	0.265	0.126	4.74213e-63	3	REXO2
6.22382e-67	0.274152	0.266	0.126	2.09705e-62	3	PBDC1
1.37606e-66	0.273058	0.399	0.223	4.63649e-62	3	NDUFA8
1.62876e-66	-0.270941	0.954	0.958	5.48795e-62	3	H3F3B
6.98113e-66	-0.532471	0.101	0.255	2.35222e-61	3	ANXA6
8.29849e-66	0.336285	0.723	0.522	2.79609e-61	3	CDC42
8.69242e-66	0.301042	0.62	0.416	2.92883e-61	3	COX5A
2.93851e-65	0.295794	0.357	0.193	9.90101e-61	3	SPATS2L
3.01328e-65	0.28183	0.811	0.638	1.0153e-60	3	ATP5J
5.32047e-64	-0.384016	0.658	0.718	1.79268e-59	3	C6orf48
2.48272e-63	0.259607	0.271	0.132	8.36527e-59	3	KLF6
2.5291e-63	0.279278	0.416	0.239	8.52155e-59	3	ECH1
3.4122e-63	0.275517	0.675	0.459	1.14971e-58	3	ATOX1
4.09636e-63	-0.532685	0.311	0.449	1.38023e-58	3	CRABP2
4.67489e-63	0.291903	0.359	0.195	1.57516e-58	3	SESN3
7.5147e-63	0.253454	0.815	0.64	2.532e-58	3	TBCA
1.43457e-62	0.276751	0.722	0.521	4.83362e-58	3	USMG5
1.68012e-62	0.264806	0.291	0.147	5.661e-58	3	ACADVL
3.05732e-62	0.275989	0.367	0.204	1.03013e-57	3	PGK1
5.36501e-62	-0.581447	0.121	0.275	1.80769e-57	3	GOLIM4
1.84803e-61	-0.655063	0.132	0.279	6.22674e-57	3	FN1
6.52292e-61	-0.521586	0.291	0.436	2.19783e-56	3	CALM1
6.7334e-61	0.264673	0.477	0.289	2.26875e-56	3	SNRPN
8.6281e-61	0.259257	0.35	0.19	2.90715e-56	3	MRPL32
8.97864e-61	-0.562905	0.175	0.323	3.02526e-56	3	FABP5
3.95771e-60	-0.461941	0.539	0.628	1.33351e-55	3	KCNQ1OT1
4.47615e-60	0.251115	0.261	0.129	1.50819e-55	3	GNAQ
5.89716e-60	0.253325	0.311	0.162	1.98699e-55	3	FAM200B
6.38782e-60	0.252349	0.269	0.135	2.15231e-55	3	MPC1
1.08135e-59	0.253544	0.85	0.695	3.64351e-55	3	COX6C
2.10334e-59	0.270138	0.58	0.379	7.08699e-55	3	TIMM8B
2.61024e-59	0.260901	0.319	0.171	8.79494e-55	3	CHMP4A
8.74649e-59	0.255045	0.302	0.159	2.94704e-54	3	MRPL54
1.84179e-58	-0.377656	0.615	0.672	6.20574e-54	3	SRSF3
2.0075e-58	0.25447	0.322	0.172	6.76407e-54	3	CDK16
2.99179e-58	0.279384	0.614	0.417	1.00805e-53	3	NDUFA13
4.03639e-58	0.259549	0.43	0.255	1.36002e-53	3	ENSA
4.13359e-58	-0.489754	0.24	0.387	1.39277e-53	3	TIMP1
6.38043e-58	0.262395	0.56	0.365	2.14982e-53	3	NDUFA6
1.12463e-57	-0.348389	0.684	0.723	3.78933e-53	3	EEF1B2
1.92212e-57	0.251102	0.535	0.336	6.47639e-53	3	CAMTA1
1.64291e-56	0.263956	0.718	0.534	5.53563e-52	3	NDUFB7
6.33812e-56	0.282048	0.566	0.373	2.13557e-51	3	ATP5H
1.13276e-55	0.251566	0.762	0.576	3.81671e-51	3	HSPE1
2.53309e-55	-0.266481	0.848	0.861	8.53499e-51	3	SUMO2
4.20458e-55	0.265645	0.518	0.332	1.41669e-50	3	PSAP
4.75729e-55	-0.284631	0.877	0.888	1.60292e-50	3	HSP90AB1
1.91913e-54	0.256561	0.461	0.283	6.46632e-50	3	KTN1
2.14645e-54	0.255155	0.609	0.413	7.23227e-50	3	ZNHIT1
6.33272e-54	-0.736757	0.625	0.656	2.13375e-49	3	TUBA1B
4.52922e-53	0.252676	0.539	0.353	1.52608e-48	3	MINOS1
5.40513e-53	0.252384	0.333	0.187	1.8212e-48	3	SCOC
4.18697e-51	0.262398	0.521	0.342	1.41076e-46	3	GPX1
4.49692e-50	-0.340327	0.661	0.699	1.51519e-45	3	SSR2
6.82546e-47	-0.388415	0.534	0.605	2.29977e-42	3	EIF3H
2.51784e-45	-0.469287	0.18	0.304	8.48361e-41	3	TCEAL7
3.77837e-45	-0.458441	0.194	0.319	1.27308e-40	3	RRBP1
9.57988e-45	-0.294485	0.701	0.736	3.22784e-40	3	SNRPE
1.23432e-43	-0.549084	0.635	0.649	4.15892e-39	3	H2AFZ
1.00129e-40	-0.432571	0.184	0.299	3.37376e-36	3	NENF
6.59123e-39	-0.44736	0.165	0.28	2.22085e-34	3	CADM1
2.98121e-36	-0.40709	0.468	0.533	1.00449e-31	3	SPARC
1.2542e-35	-0.287593	0.66	0.696	4.22591e-31	3	EIF3F
1.3885e-35	-0.417483	0.765	0.759	4.6784e-31	3	HMGN2
1.09302e-34	-0.27274	0.675	0.695	3.68283e-30	3	HNRNPDL
1.22583e-33	-0.396413	0.151	0.253	4.1303e-29	3	TPM4
1.19284e-29	-0.351199	0.435	0.495	4.01917e-25	3	C12orf57
1.49897e-29	-0.311083	0.523	0.573	5.05063e-25	3	TTC3
2.06582e-29	-0.399489	0.229	0.321	6.96058e-25	3	NASP
3.08567e-29	-0.42525	0.257	0.342	1.03969e-24	3	FSTL1
4.83153e-28	-0.515298	0.262	0.345	1.62794e-23	3	MLLT11
4.43879e-26	-0.317743	0.46	0.508	1.49561e-21	3	NME4
1.88681e-24	-0.362871	0.225	0.304	6.35741e-20	3	CALU
2.0855e-23	-0.357367	0.233	0.307	7.02687e-19	3	RBFOX2
3.17515e-23	-0.292072	0.487	0.528	1.06983e-18	3	2019-09-07
1.9241e-22	-0.376811	0.32	0.385	6.48306e-18	3	HMGA2
3.61619e-22	-0.264609	0.539	0.566	1.21844e-17	3	RBMX
3.66011e-22	-0.3854	0.186	0.261	1.23324e-17	3	TSC22D3
7.2767e-22	-0.413557	0.216	0.296	2.45181e-17	3	PTPRS
5.97396e-21	-0.335564	0.193	0.265	2.01287e-16	3	EBPL
1.69695e-20	-0.313974	0.2	0.274	5.71771e-16	3	NPM3
2.65662e-19	-0.329674	0.299	0.359	8.95121e-15	3	H1FX
1.04063e-18	-0.261982	0.529	0.549	3.5063e-14	3	SNRPD1
1.69214e-18	-0.286486	0.526	0.548	5.70149e-14	3	SNHG8
3.24926e-18	-0.28595	0.254	0.32	1.09481e-13	3	TMEM98
4.73833e-18	-0.30612	0.264	0.327	1.59653e-13	3	AP3S1
6.30236e-18	-0.312761	0.362	0.406	2.12352e-13	3	NDN
1.0845e-17	-0.323252	0.338	0.387	3.65412e-13	3	SERPINH1
2.91894e-17	-0.255836	0.528	0.541	9.83506e-13	3	GLTSCR2
1.47081e-15	-0.279791	0.427	0.457	4.95574e-11	3	MAGED1
7.85157e-15	-0.366086	0.28	0.324	2.64551e-10	3	GPM6B
1.26688e-14	-0.280658	0.236	0.292	4.26863e-10	3	CARHSP1
1.97291e-12	-0.739645	0.335	0.363	6.64751e-08	3	HIST1H4C
6.25256e-12	-0.390107	0.7	0.691	2.10674e-07	3	TUBA1A
4.99539e-10	-0.252099	0.26	0.295	1.68315e-05	3	RAB34
5.10276e-09	-0.259925	0.224	0.259	0.000171932	3	PSIP1
1.16955e-05	-0.584557	0.262	0.272	0.394069	3	HMGB2
2.10619e-05	-0.258652	0.28	0.298	0.709661	3	CSRP2
0.000461749	-0.33476	0.37	0.371	1	3	SOX11
0.0012483	-0.25256	0.277	0.283	1	3	FOXP1
0	2.19613	0.819	0.328	0	4	HIST1H4C
0	2.12682	0.947	0.225	0	4	HMGB2
0	2.04216	0.759	0.07	0	4	UBE2C
0	2.00809	0.755	0.058	0	4	CENPF
0	2.00792	0.792	0.056	0	4	TOP2A
0	1.68481	0.988	0.63	0	4	TUBA1B
0	1.61436	0.695	0.137	0	4	PTTG1
0	1.5781	0.642	0.033	0	4	MKI67
0	1.57744	0.816	0.157	0	4	KIAA0101
0	1.52089	0.697	0.143	0	4	CKS2
0	1.50355	0.63	0.039	0	4	NUSAP1
0	1.36269	0.542	0.118	0	4	KPNA2
0	1.34977	0.645	0.077	0	4	SMC4
0	1.34636	0.495	0.02	0	4	ASPM
0	1.34388	0.562	0.035	0	4	CDK1
0	1.3398	0.601	0.048	0	4	BIRC5
0	1.33803	0.984	0.625	0	4	H2AFZ
0	1.21239	0.729	0.208	0	4	CKS1B
0	1.16937	0.473	0.025	0	4	TPX2
0	1.1451	0.396	0.047	0	4	CCNB1
0	1.14304	0.563	0.069	0	4	H2AFX
0	1.1268	0.98	0.745	0	4	HMGN2
0	1.08906	0.383	0.015	0	4	CENPA
0	1.08389	0.857	0.315	0	4	TMSB15A
0	1.07236	0.56	0.107	0	4	TYMS
0	1.05747	0.442	0.024	0	4	AURKB
0	1.05646	0.427	0.023	0	4	MXD3
0	0.996804	0.355	0.022	0	4	CDC20
0	0.979344	0.372	0.018	0	4	CENPE
0	0.978042	0.43	0.047	0	4	KIF20B
0	0.975992	0.386	0.026	0	4	CDKN3
0	0.975148	0.997	0.866	0	4	HMGB1
0	0.965596	0.987	0.823	0	4	TUBB
0	0.952374	0.356	0.032	0	4	CCNB2
0	0.947427	0.932	0.57	0	4	NUCKS1
0	0.947195	0.51	0.082	0	4	CENPW
0	0.928984	0.43	0.047	0	4	MAD2L1
0	0.917318	0.375	0.017	0	4	GTSE1
0	0.905209	0.33	0.021	0	4	SPC24
0	0.90488	0.342	0.026	0	4	SGOL2
0	0.892564	0.38	0.028	0	4	RRM2
0	0.877874	0.326	0.016	0	4	DLGAP5
0	0.874635	0.251	0.008	0	4	PIF1
0	0.855742	0.344	0.021	0	4	PRC1
0	0.849989	0.343	0.02	0	4	CCNA2
0	0.846756	0.356	0.046	0	4	CKAP2
0	0.836594	0.424	0.055	0	4	ZWINT
0	0.835384	0.395	0.046	0	4	UBE2T
0	0.821504	0.427	0.085	0	4	UBE2S
0	0.820125	0.992	0.876	0	4	STMN1
0	0.786884	0.446	0.095	0	4	SMC2
0	0.768487	0.321	0.015	0	4	KIFC1
0	0.758033	0.322	0.018	0	4	SPC25
0	0.757341	0.286	0.015	0	4	CDCA3
0	0.754013	0.298	0.013	0	4	NDC80
0	0.738649	0.292	0.019	0	4	FAM64A
0	0.737373	0.328	0.049	0	4	TUBB6
0	0.720051	0.263	0.012	0	4	ARHGAP11B
0	0.715147	0.286	0.014	0	4	KIF11
0	0.712207	0.279	0.014	0	4	NUF2
0	0.708146	0.274	0.011	0	4	DEPDC1
0	0.69885	0.35	0.062	0	4	KIF22
0	0.697011	0.307	0.04	0	4	MIS18BP1
0	0.69418	0.301	0.028	0	4	RAD51AP1
0	0.687964	0.258	0.012	0	4	KIF2C
0	0.661698	0.254	0.01	0	4	KIF23
0	0.661182	0.268	0.017	0	4	SGOL1
0	0.655393	0.262	0.01	0	4	CKAP2L
0	0.641044	0.266	0.024	0	4	TACC3
0	0.638771	0.295	0.037	0	4	CENPK
0	0.61968	0.287	0.033	0	4	CENPN
0	0.614367	0.279	0.034	0	4	FBXO5
0	0.600627	0.274	0.032	0	4	MND1
0	0.594031	0.269	0.027	0	4	C21orf58
0	0.563248	0.261	0.031	0	4	CENPM
2.81339e-305	0.638413	0.312	0.05	9.47944e-301	4	CDCA4
2.21859e-302	0.866009	0.774	0.333	7.47532e-298	4	H2AFV
5.88365e-283	0.779874	0.49	0.132	1.98244e-278	4	DTYMK
8.87332e-280	1.29142	0.61	0.234	2.98978e-275	4	ARL6IP1
2.34718e-268	1.06036	0.639	0.251	7.90857e-264	4	TUBB4B
5.73191e-261	0.598474	0.333	0.065	1.93131e-256	4	LMNB2
1.68075e-258	0.626435	0.337	0.068	5.66311e-254	4	LMNB1
1.47148e-243	0.838235	0.576	0.205	4.95802e-239	4	RAD21
3.02638e-238	0.382719	0.999	0.996	1.01971e-233	4	PTMA
8.80054e-238	0.563942	0.313	0.062	2.96525e-233	4	EZH2
1.28909e-236	0.756453	0.672	0.276	4.34347e-232	4	DEK
4.34769e-230	0.702385	0.51	0.159	1.46491e-225	4	CCDC34
2.54431e-217	0.730832	0.342	0.083	8.57279e-213	4	MZT1
1.56345e-209	0.760032	0.946	0.771	5.2679e-205	4	CALM2
4.04068e-205	0.707785	0.46	0.147	1.36147e-200	4	BUB3
5.45989e-204	0.542363	0.292	0.063	1.83965e-199	4	RRM1
3.18675e-201	0.822968	0.382	0.111	1.07374e-196	4	TUBA1C
3.19105e-197	0.713576	0.453	0.147	1.07519e-192	4	SKA2
3.40639e-191	0.598023	0.391	0.111	1.14775e-186	4	TMPO
3.93388e-187	0.785773	0.562	0.233	1.32548e-182	4	HMGB3
1.02598e-181	0.609232	0.899	0.671	3.45694e-177	4	HNRNPA2B1
5.47275e-180	0.671253	0.575	0.234	1.84399e-175	4	PSIP1
4.56214e-176	0.54572	0.303	0.075	1.53717e-171	4	CKAP5
3.90409e-175	0.734065	0.619	0.281	1.31544e-170	4	HN1
4.34747e-166	0.623024	0.458	0.165	1.46484e-161	4	ANP32E
5.05661e-162	0.535804	0.373	0.115	1.70377e-157	4	NUDT1
4.24067e-158	0.48648	0.296	0.077	1.42885e-153	4	WHSC1
9.95737e-158	0.496526	0.284	0.073	3.35504e-153	4	RHNO1
1.4189e-153	0.651125	0.964	0.778	4.78085e-149	4	LGALS1
3.40192e-138	-0.778065	0.95	0.964	1.14624e-133	4	FTL
1.91268e-134	-0.375833	1	0.999	6.44458e-130	4	MALAT1
5.26138e-124	0.489852	0.326	0.108	1.77277e-119	4	USP1
7.48631e-119	0.547415	0.687	0.39	2.52244e-114	4	ANP32B
5.36587e-118	0.549256	0.628	0.334	1.80798e-113	4	H1FX
1.0259e-117	0.568653	0.714	0.416	3.45666e-113	4	B2M
3.23673e-115	0.583651	0.369	0.142	1.09058e-110	4	PCNA
5.77763e-110	0.56744	0.534	0.265	1.94671e-105	4	HP1BP3
1.15384e-108	0.472741	0.311	0.107	3.88775e-104	4	HELLS
1.91894e-106	0.613452	0.596	0.329	6.46568e-102	4	DUT
6.56701e-106	0.447804	0.271	0.088	2.21269e-101	4	GGH
7.09551e-105	0.422739	0.27	0.087	2.39076e-100	4	GMNN
1.56619e-100	0.435348	0.876	0.587	5.27713e-96	4	PTN
2.98431e-100	0.422769	0.297	0.104	1.00553e-95	4	SAE1
8.06168e-94	0.476203	0.562	0.294	2.7163e-89	4	NASP
2.74988e-93	0.466305	0.789	0.548	9.26545e-89	4	RBMX
7.80108e-91	0.458606	0.656	0.392	2.6285e-86	4	LSM4
3.24927e-89	0.45636	0.725	0.455	1.09481e-84	4	LSM5
3.35329e-89	0.383073	0.926	0.768	1.12986e-84	4	HMGN1
7.3362e-83	0.450637	0.694	0.455	2.47186e-78	4	RANBP1
5.1319e-81	0.430572	0.319	0.131	1.72914e-76	4	DNMT1
3.475e-80	0.385139	0.324	0.133	1.17087e-75	4	ITGB3BP
3.57574e-80	0.372789	0.265	0.096	1.20481e-75	4	GINS2
2.42089e-79	0.375551	0.852	0.653	8.15693e-75	4	SRSF3
1.83446e-78	0.356363	0.279	0.105	6.18102e-74	4	CNTLN
6.09356e-78	0.38729	0.287	0.112	2.05316e-73	4	LBR
6.79692e-77	0.421328	0.777	0.577	2.29015e-72	4	RAN
9.98852e-77	0.416539	0.553	0.309	3.36553e-72	4	CBX1
2.42831e-76	0.415457	0.43	0.21	8.18193e-72	4	SMC1A
1.16552e-73	0.387247	0.271	0.107	3.92711e-69	4	CMC2
8.43786e-73	0.374222	0.339	0.148	2.84305e-68	4	HMGXB4
1.09422e-72	0.383391	0.572	0.318	3.68686e-68	4	FBLN1
2.1747e-71	0.382202	0.779	0.568	7.32742e-67	4	HNRNPA0
4.2072e-71	0.36046	0.341	0.15	1.41757e-66	4	TMEM97
1.19131e-67	-0.375471	0.822	0.856	4.014e-63	4	COX7C
2.65735e-67	0.390249	0.557	0.326	8.95368e-63	4	CBX5
4.2102e-66	0.382408	0.598	0.366	1.41859e-61	4	HNRNPR
5.26156e-66	-1.27921	0.069	0.27	1.77283e-61	4	IGFBP7
2.27856e-62	0.352424	0.318	0.146	7.67738e-58	4	SYNE2
9.26953e-62	0.291507	0.923	0.839	3.12327e-57	4	GAPDH
9.49693e-62	0.39028	0.354	0.17	3.1999e-57	4	CCDC14
3.96022e-60	0.329849	0.737	0.475	1.33435e-55	4	NFIB
2.51706e-58	0.331446	0.858	0.686	8.48098e-54	4	MZT2B
2.18142e-57	0.322334	0.857	0.709	7.35006e-53	4	EEF1B2
3.09189e-57	0.360224	0.547	0.332	1.04178e-52	4	RBBP7
2.55049e-55	0.384646	0.516	0.31	8.59361e-51	4	RHEB
4.71521e-55	0.333775	0.306	0.145	1.58874e-50	4	C19orf48
2.24249e-53	0.345162	0.521	0.309	7.55586e-49	4	LDHA
1.55208e-52	0.347302	0.588	0.384	5.22957e-48	4	SIVA1
6.15957e-52	0.301034	0.395	0.203	2.07541e-47	4	EMILIN1
7.10576e-52	0.320863	0.255	0.115	2.39422e-47	4	TMEM106C
3.14147e-51	0.34488	0.82	0.65	1.05849e-46	4	HMGN3
4.33766e-51	0.354447	0.564	0.362	1.46153e-46	4	SRSF2
5.12983e-51	0.338695	0.59	0.382	1.72844e-46	4	ILF2
7.02916e-51	0.3355	0.718	0.524	2.36841e-46	4	MRPL51
7.47269e-51	0.251398	0.917	0.804	2.51785e-46	4	NAP1L1
1.56275e-50	0.316686	0.346	0.172	5.26554e-46	4	MAB21L1
3.28383e-50	0.34514	0.582	0.372	1.10645e-45	4	LSM3
4.57695e-50	0.313277	0.281	0.133	1.54216e-45	4	COMMD4
1.52222e-49	0.280408	0.263	0.121	5.12898e-45	4	WDR34
2.67684e-49	0.304026	0.572	0.361	9.01934e-45	4	SNRPB
1.5709e-48	0.295899	0.263	0.119	5.29301e-44	4	TRIL
7.51674e-48	0.336124	0.334	0.174	2.53269e-43	4	PNRC2
1.05829e-47	0.340453	0.507	0.312	3.56581e-43	4	CBX3
1.16181e-47	0.312348	0.369	0.196	3.91461e-43	4	SMC3
1.71253e-47	0.354469	0.661	0.469	5.77021e-43	4	SFPQ
2.80518e-47	0.290225	0.857	0.677	9.45177e-43	4	MARCKS
5.20922e-47	0.309879	0.841	0.687	1.75519e-42	4	PTMS
8.54799e-47	0.313541	0.643	0.442	2.88016e-42	4	PTGES3
1.97969e-46	0.261134	0.534	0.316	6.67038e-42	4	TPM2
2.32198e-46	0.256969	0.703	0.461	7.82368e-42	4	PRRX1
3.23712e-46	-0.312486	0.835	0.86	1.09071e-41	4	EEF2
4.3893e-46	-0.318986	0.861	0.889	1.47893e-41	4	HSP90AB1
4.54293e-46	0.258932	0.454	0.251	1.5307e-41	4	PDGFRA
1.91371e-44	0.2851	0.275	0.133	6.44804e-40	4	CEP57
1.06609e-43	0.34237	0.396	0.228	3.59207e-39	4	PSME2
1.20252e-43	-0.337254	0.745	0.792	4.05178e-39	4	COMMD6
2.24488e-43	-0.488393	0.421	0.555	7.5639e-39	4	SNHG8
2.46229e-43	0.28955	0.556	0.346	8.29644e-39	4	EMP3
2.96661e-43	0.347838	0.452	0.277	9.99571e-39	4	KIF5B
2.5033e-42	0.256741	0.286	0.141	8.43463e-38	4	NT5DC2
3.08382e-42	0.299168	0.616	0.417	1.03906e-37	4	KHDRBS1
1.41551e-41	-0.510373	0.229	0.391	4.76941e-37	4	BEX2
2.24724e-41	0.285292	0.325	0.171	7.57187e-37	4	SUPT16H
4.56396e-41	0.271718	0.767	0.573	1.53778e-36	4	COX8A
3.7318e-40	0.33579	0.493	0.317	1.25739e-35	4	DCTN3
5.33417e-40	0.297088	0.7	0.512	1.79729e-35	4	2019-09-07
6.66951e-40	0.257461	0.331	0.177	2.24723e-35	4	XPO1
1.5361e-39	0.278997	0.367	0.206	5.17574e-35	4	MYH10
3.14716e-39	0.266803	0.29	0.148	1.06041e-34	4	LTBP1
4.45477e-39	-0.624636	0.47	0.561	1.50099e-34	4	CD24
6.90317e-39	0.264933	0.282	0.146	2.32595e-34	4	RPA3
8.453e-39	0.314635	0.552	0.366	2.84815e-34	4	HMGA2
1.63611e-38	0.289273	0.397	0.232	5.51271e-34	4	TPM4
3.42758e-37	0.265384	0.742	0.575	1.15489e-32	4	BANF1
9.83729e-37	0.298777	0.263	0.134	3.31458e-32	4	SIX1
1.65614e-36	0.314186	0.383	0.23	5.58021e-32	4	STRA13
1.67648e-36	0.256376	0.49	0.309	5.64874e-32	4	HNRNPH3
2.68483e-35	-0.525813	0.303	0.427	9.04625e-31	4	CST3
3.69002e-35	-0.305184	0.783	0.815	1.24332e-30	4	EIF3E
9.21607e-35	0.253823	0.708	0.527	3.10526e-30	4	HNRNPA3
2.08706e-34	0.305952	0.726	0.574	7.03215e-30	4	MORF4L2
6.17238e-34	0.266023	0.454	0.289	2.07972e-29	4	H2AFY
1.61769e-33	0.280252	0.468	0.294	5.45066e-29	4	GAS1
1.77567e-33	0.260611	0.452	0.285	5.98294e-29	4	CDK4
2.5449e-33	0.25298	0.505	0.329	8.57479e-29	4	HNRNPD
5.59334e-33	0.300129	0.378	0.233	1.88462e-28	4	GLRX5
1.05387e-32	0.251651	0.648	0.478	3.55092e-28	4	C12orf57
1.71655e-32	0.278312	0.458	0.296	5.78373e-28	4	TPR
1.10171e-31	0.25268	0.408	0.253	3.71211e-27	4	SRSF10
5.76062e-28	-0.45888	0.211	0.336	1.94098e-23	4	SPINT2
1.2057e-26	-0.333334	0.996	0.995	4.06247e-22	4	TMSB4X
4.51798e-25	-0.703408	0.379	0.451	1.52229e-20	4	ITM2B
8.14608e-25	-0.381625	0.192	0.308	2.74474e-20	4	APRT
1.90425e-24	-0.303647	0.703	0.719	6.41618e-20	4	CD63
2.346e-23	-0.363452	0.162	0.274	7.90462e-19	4	CHMP2A
3.94888e-23	-0.307723	0.481	0.557	1.33054e-18	4	TIMM13
5.20805e-23	-0.495746	0.154	0.262	1.7548e-18	4	NEAT1
1.52429e-22	-0.390996	0.168	0.276	5.13596e-18	4	PCBD1
1.76595e-22	0.253205	0.664	0.52	5.9502e-18	4	HSP90B1
2.86757e-22	-0.253096	0.649	0.679	9.662e-18	4	RPL36AL
3.42587e-22	-0.646073	0.257	0.339	1.15431e-17	4	MPC2
1.34932e-21	-0.353648	0.206	0.315	4.5464e-17	4	C19orf70
1.39024e-21	-0.387087	0.148	0.253	4.68429e-17	4	QPRT
1.97659e-21	-0.285188	0.554	0.606	6.65992e-17	4	CUTA
4.45251e-21	-0.288553	0.644	0.654	1.50023e-16	4	COX5B
5.68137e-19	-0.696128	0.174	0.26	1.91428e-14	4	APOE
7.23393e-19	-0.270631	0.622	0.648	2.4374e-14	4	NDUFB2
7.58843e-18	-0.324839	0.439	0.499	2.55685e-13	4	LAMTOR5
6.22252e-16	-0.283987	0.364	0.438	2.09662e-11	4	ZNHIT1
1.68258e-15	-0.391349	0.31	0.202	5.66927e-11	4	COL2A1
2.70522e-15	-0.386993	0.233	0.313	9.11497e-11	4	TXNIP
2.77906e-15	-0.260521	0.545	0.578	9.36378e-11	4	UQCR11
2.81049e-15	-0.295969	0.315	0.394	9.46965e-11	4	ATP5G1
8.92528e-15	-0.342907	0.263	0.342	3.00729e-10	4	C4orf48
2.15928e-14	-0.250021	0.54	0.58	7.27547e-10	4	ATP5I
1.7396e-13	-0.268486	0.432	0.485	5.8614e-09	4	ATOX1
2.58259e-13	-0.293845	0.546	0.548	8.70178e-09	4	ATP6V1F
2.56205e-12	-0.26829	0.464	0.498	8.63258e-08	4	NDUFB9
4.13681e-12	-0.326102	0.323	0.382	1.39386e-07	4	S100A13
1.10517e-11	-0.289238	0.622	0.606	3.72375e-07	4	ATPIF1
1.14789e-11	-0.303039	0.606	0.599	3.8677e-07	4	S100A11
1.55987e-10	-0.269124	0.259	0.318	5.25581e-06	4	ALKBH7
3.51278e-10	-0.251274	0.393	0.435	1.1836e-05	4	ARPC3
4.54851e-10	-0.389647	0.296	0.36	1.53257e-05	4	TUBB2B
2.94108e-08	-0.31954	0.292	0.336	0.000990968	4	ODC1
1.28467e-07	-0.34974	0.28	0.32	0.00432857	4	SAT1
0.000193579	-0.255626	0.543	0.528	1	4	S100A6
0	2.07716	0.903	0.213	0	5	APOE
0	1.91239	1	0.961	0	5	FTL
0	1.88149	0.822	0.072	0	5	RP5-887A10.1
0	1.78636	0.712	0.075	0	5	ALDH1A1
0	1.77403	0.589	0.017	0	5	IL32
0	1.66212	0.845	0.103	0	5	SMIM24
0	1.6023	0.801	0.11	0	5	SPP1
0	1.53191	0.7	0.015	0	5	LGALS2
0	1.47731	0.874	0.182	0	5	ATP1B1
0	1.37235	0.999	0.926	0	5	FTH1
0	1.36038	0.618	0.016	0	5	AMN
0	1.3368	0.935	0.295	0	5	MPC2
0	1.2995	0.532	0.028	0	5	CDH6
0	1.27595	0.854	0.186	0	5	FLRT3
0	1.2132	0.541	0.01	0	5	CUBN
0	1.17773	0.717	0.225	0	5	NEAT1
0	1.11602	0.757	0.194	0	5	CLU
0	1.07539	0.7	0.143	0	5	DAB2
0	1.06838	0.857	0.388	0	5	SMS
0	1.06326	0.34	0.009	0	5	TSPAN1
0	1.05811	0.356	0.007	0	5	HNF4A
0	1.05317	0.675	0.165	0	5	HLA-A
0	1.04241	0.729	0.183	0	5	CYB5A
0	1.03951	0.926	0.415	0	5	ITM2B
0	1.038	0.896	0.406	0	5	NPC2
0	1.02748	0.557	0.06	0	5	KCNJ15
0	1.0166	0.632	0.088	0	5	FXYD2
0	1.01652	0.417	0.012	0	5	CAPN3
0	1.01454	0.403	0.023	0	5	CRYAB
0	0.997837	0.397	0.007	0	5	LRP2
0	0.986739	0.688	0.142	0	5	EPCAM
0	0.984953	0.699	0.137	0	5	VAMP8
0	0.981422	0.382	0.028	0	5	DSEL
0	0.96947	0.416	0.012	0	5	AKR1C3
0	0.968056	0.926	0.523	0	5	ATP6V1F
0	0.962954	0.474	0.03	0	5	TMEM176A
0	0.960278	0.567	0.076	0	5	ERBB3
0	0.94631	0.655	0.125	0	5	CYSTM1
0	0.944258	0.855	0.391	0	5	CST3
0	0.934197	0.495	0.092	0	5	CLDN4
0	0.933106	0.607	0.114	0	5	ANXA4
0	0.929698	0.547	0.081	0	5	MSRB1
0	0.919301	0.421	0.006	0	5	FMO1
0	0.916374	0.612	0.131	0	5	PLEKHA1
0	0.900577	0.484	0.094	0	5	MRS2
0	0.898942	0.349	0.005	0	5	ACSM2A
0	0.893588	0.59	0.115	0	5	KRT8
0	0.887634	0.868	0.422	0	5	BSG
0	0.885408	0.821	0.347	0	5	MGST3
0	0.880041	0.357	0.013	0	5	GATM
0	0.876036	0.567	0.089	0	5	RBPMS
0	0.871342	0.444	0.031	0	5	TMEM176B
0	0.867846	0.607	0.123	0	5	EMX2
0	0.864427	0.396	0.008	0	5	UGT3A1
0	0.85331	0.868	0.217	0	5	IGFBP7
0	0.848999	0.515	0.076	0	5	AIG1
0	0.842902	0.516	0.087	0	5	CLDN7
0	0.835949	0.571	0.108	0	5	CLDN3
0	0.83024	0.485	0.059	0	5	UGT2B7
0	0.824147	0.439	0.09	0	5	LRRC16A
0	0.817578	0.629	0.15	0	5	TSTD1
0	0.814923	0.649	0.194	0	5	GCHFR
0	0.814906	0.452	0.058	0	5	GLS
0	0.814843	0.523	0.116	0	5	RHOB
0	0.811292	0.472	0.058	0	5	CRYL1
0	0.796083	0.444	0.045	0	5	SLC9A3R1
0	0.782376	0.361	0.021	0	5	GLYATL1
0	0.780304	0.491	0.082	0	5	CEBPD
0	0.775458	0.465	0.079	0	5	NIT2
0	0.775285	0.302	0.042	0	5	S100A1
0	0.771944	0.415	0.028	0	5	PDZK1
0	0.771672	0.444	0.055	0	5	HPN
0	0.770115	0.457	0.073	0	5	UGCG
0	0.768522	0.536	0.11	0	5	MYO6
0	0.768106	0.478	0.075	0	5	PCSK1N
0	0.758464	0.384	0.042	0	5	GPX3
0	0.757219	0.489	0.083	0	5	HRSP12
0	0.756258	0.357	0.012	0	5	SLC3A1
0	0.750822	0.477	0.076	0	5	RBM47
0	0.749189	0.434	0.071	0	5	PPP1R16A
0	0.744168	0.473	0.068	0	5	DPP4
0	0.734272	0.48	0.072	0	5	KIF12
0	0.729451	0.412	0.053	0	5	DCDC2
0	0.729405	0.377	0.044	0	5	SMIM1
0	0.728331	0.428	0.071	0	5	TSPAN12
0	0.72158	0.488	0.099	0	5	KRT18
0	0.714362	0.443	0.075	0	5	HNF1B
0	0.709291	0.325	0.018	0	5	TINAG
0	0.69285	0.329	0.016	0	5	SLC27A2
0	0.692643	0.389	0.031	0	5	HGD
0	0.692396	0.334	0.022	0	5	ADAMTS9-AS1
0	0.656933	0.466	0.088	0	5	RAB3IP
0	0.651219	0.333	0.041	0	5	C1QTNF3
0	0.64195	0.999	0.998	0	5	MT-CO2
0	0.641746	0.386	0.053	0	5	SLC37A4
0	0.639932	0.353	0.039	0	5	TMEM150A
0	0.635018	0.31	0.024	0	5	SULT1E1
0	0.627132	0.433	0.083	0	5	PAX8
0	0.627101	0.322	0.025	0	5	SLC44A4
0	0.62101	0.321	0.014	0	5	SLC39A5
0	0.618412	0.326	0.024	0	5	AK4
0	0.617862	0.299	0.008	0	5	VIL1
0	0.617519	0.34	0.042	0	5	C14orf105
0	0.595617	0.306	0.04	0	5	UGT8
0	0.582289	0.267	0.003	0	5	DPYS
0	0.58031	0.28	0.034	0	5	LINC01320
0	0.57219	0.315	0.027	0	5	ENTPD5
0	0.562322	0.322	0.047	0	5	STX3
0	0.560631	0.276	0.011	0	5	F10
0	0.556083	0.339	0.052	0	5	RGS14
0	0.553576	0.283	0.017	0	5	RAB29
0	0.551865	0.306	0.032	0	5	PPP1R14C
0	0.538945	0.307	0.043	0	5	NDRG1
0	0.506371	1	0.999	0	5	MT-CO1
0	0.499072	0.269	0.026	0	5	CYP27A1
0	0.480604	0.291	0.039	0	5	SLC16A4
0	0.476228	0.255	0.026	0	5	PAIP2B
0	0.469152	0.273	0.029	0	5	EPS8L2
0	-0.578909	0.999	1	0	5	RPL13A
0	-0.5995	1	0.999	0	5	RPS19
0	-0.612333	0.999	1	0	5	RPL21
0	-0.67069	0.997	0.996	0	5	RPS12
0	-1.7974	0.295	0.747	0	5	COL1A2
0	-1.93022	0.435	0.813	0	5	LGALS1
2.01904e-307	0.825168	0.621	0.186	6.80296e-303	5	CHCHD10
4.05927e-305	0.662959	0.508	0.121	1.36773e-300	5	BNIP3
1.03672e-304	0.506918	0.266	0.034	3.49311e-300	5	CDH16
4.48708e-302	0.571114	0.396	0.076	1.51188e-297	5	IMPA2
3.32833e-299	0.865526	0.855	0.388	1.12145e-294	5	S100A10
1.71769e-293	0.52047	0.34	0.057	5.78759e-289	5	BMP4
2.73346e-290	0.779122	0.498	0.124	9.21012e-286	5	KLF6
2.78671e-287	0.596935	0.344	0.061	9.38954e-283	5	EMX2OS
7.21134e-286	0.791024	0.95	0.529	2.42979e-281	5	CD24
1.42118e-283	0.537357	1	0.995	4.78852e-279	5	TMSB4X
1.62235e-282	0.467765	0.289	0.044	5.46633e-278	5	PRSS8
2.8426e-282	-0.55349	0.995	0.996	9.57786e-278	5	RPL27A
3.45323e-282	-0.779064	0.938	0.967	1.16353e-277	5	HNRNPA1
1.25529e-280	0.787106	0.739	0.279	4.22957e-276	5	OCIAD2
3.7148e-280	0.523719	0.347	0.063	1.25167e-275	5	SPINT1
7.10091e-279	0.514281	0.998	0.994	2.39258e-274	5	MT-ND4
7.5099e-278	0.532884	0.354	0.065	2.53039e-273	5	C11orf54
2.76762e-277	0.74178	0.688	0.238	9.32521e-273	5	DNPH1
5.36361e-275	0.67674	0.47	0.114	1.80722e-270	5	CD9
9.21409e-275	-1.93982	0.192	0.666	3.10459e-270	5	COL1A1
5.00787e-274	0.55555	0.391	0.08	1.68735e-269	5	ANK3
8.10543e-273	0.541099	0.35	0.066	2.73104e-268	5	NEU1
6.55855e-272	-0.45526	0.997	0.999	2.20984e-267	5	RPS3A
1.84245e-271	0.78433	0.67	0.235	6.20794e-267	5	TMEM256
2.22735e-269	0.520728	0.371	0.072	7.50482e-265	5	ASS1
8.57512e-268	0.574732	0.434	0.099	2.8893e-263	5	TM7SF2
1.6748e-264	0.569433	0.37	0.075	5.64308e-260	5	ALDH6A1
2.50571e-264	0.70742	0.692	0.241	8.44275e-260	5	PCBD1
2.11478e-263	-0.502751	0.998	0.998	7.12555e-259	5	RPL15
1.11174e-262	-0.454031	1	0.999	3.7459e-258	5	RPS27A
3.04338e-262	0.754186	0.929	0.586	1.02544e-257	5	ATPIF1
3.54338e-261	0.607936	0.449	0.108	1.19391e-256	5	CTSB
2.68157e-259	0.472981	0.29	0.048	9.03527e-255	5	LINC00958
4.32483e-259	0.491745	0.284	0.046	1.45721e-254	5	PARD6B
1.28007e-258	0.716629	0.573	0.177	4.31305e-254	5	PRR13
3.62288e-258	0.67569	0.587	0.18	1.22069e-253	5	ACAA2
1.98888e-256	0.65572	0.579	0.174	6.70134e-252	5	C12orf75
1.9899e-256	0.493985	0.295	0.05	6.70476e-252	5	LRRK2
3.48528e-256	-0.605577	0.963	0.979	1.17433e-251	5	RPS11
2.35447e-255	0.622056	0.516	0.141	7.93316e-251	5	EZR
3.19553e-255	0.526011	0.283	0.047	1.0767e-250	5	AP1M2
9.28772e-255	0.81467	0.847	0.442	3.12941e-250	5	CLIC1
2.27341e-253	0.417128	0.26	0.039	7.66001e-249	5	ASRGL1
7.79536e-250	0.495493	1	0.993	2.62657e-245	5	TMSB10
2.34642e-249	0.561385	0.434	0.105	7.90604e-245	5	ABRACL
1.19131e-243	0.643606	0.543	0.162	4.014e-239	5	GSTK1
4.07142e-239	-0.487577	0.997	0.994	1.37183e-234	5	RPL6
1.59364e-238	-0.468121	0.997	0.996	5.3696e-234	5	RPS3
3.33449e-238	0.781211	0.744	0.307	1.12352e-233	5	ODC1
5.87194e-237	-1.88208	0.139	0.603	1.97849e-232	5	COL3A1
2.67045e-236	-0.394005	1	1	8.9978e-232	5	RPS4X
3.31219e-236	0.657385	0.548	0.164	1.11601e-231	5	CITED2
4.92874e-236	0.442129	0.29	0.052	1.66069e-231	5	AGTRAP
9.83211e-236	0.803099	0.854	0.503	3.31283e-231	5	GPX4
9.98536e-236	0.479333	0.329	0.065	3.36447e-231	5	SCRN2
4.10465e-231	0.600921	0.586	0.186	1.38302e-226	5	SPATS2L
9.42738e-229	-1.86518	0.21	0.631	3.17646e-224	5	PTN
2.08983e-228	0.397019	0.28	0.049	7.04147e-224	5	CLDN10
1.258e-226	0.603201	0.578	0.185	4.23869e-222	5	MRPS36
2.38378e-225	-0.505958	0.984	0.991	8.0319e-221	5	RPS13
2.39742e-225	0.471156	0.336	0.07	8.07788e-221	5	GLRX
1.58387e-224	0.7049	0.805	0.376	5.3367e-220	5	TMBIM6
4.29408e-224	0.459846	0.3	0.057	1.44685e-219	5	C19orf81
1.88756e-223	0.410664	0.269	0.047	6.35993e-219	5	HDHD3
4.04223e-222	0.491109	0.343	0.074	1.36199e-217	5	CYS1
5.76451e-222	0.807942	0.727	0.334	1.94229e-217	5	RHOC
1.7059e-221	0.414769	0.261	0.045	5.74784e-217	5	LSR
3.08809e-218	0.574282	0.428	0.111	1.0405e-213	5	RP11-14N7.2
3.20289e-218	0.511313	0.364	0.084	1.07918e-213	5	EPHX2
1.53073e-217	0.611561	0.963	0.781	5.15764e-213	5	GSTP1
1.92691e-216	0.606007	0.629	0.222	6.49252e-212	5	QPRT
5.14925e-216	0.693461	0.867	0.471	1.73499e-211	5	LAMTOR5
6.43221e-216	0.521711	0.3	0.059	2.16727e-211	5	S100A14
8.8306e-216	-0.406655	0.999	0.998	2.97538e-211	5	RPS8
2.42976e-215	0.571901	0.422	0.11	8.18684e-211	5	JAG1
2.05329e-213	0.491524	0.328	0.071	6.91837e-209	5	LGMN
8.18616e-213	0.512397	0.326	0.07	2.75824e-208	5	B4GALT5
1.44141e-212	-0.375592	1	0.999	4.85668e-208	5	RPL13
3.73762e-212	-0.477634	0.993	0.996	1.25935e-207	5	PTMA
4.64619e-211	0.576312	0.556	0.179	1.56549e-206	5	HES4
8.17108e-211	0.504533	0.465	0.13	2.75316e-206	5	S100A16
1.48839e-210	0.499589	0.37	0.088	5.015e-206	5	PPP1R1A
2.70962e-209	-0.480135	0.979	0.988	9.12981e-205	5	RPS16
5.85802e-208	0.439145	1	0.987	1.9738e-203	5	MT-ATP6
1.04071e-206	-0.67836	0.886	0.929	3.50658e-202	5	NPM1
1.19315e-205	0.409648	0.273	0.051	4.0202e-201	5	GALM
4.00893e-205	0.446918	0.308	0.064	1.35077e-200	5	CAMK2N1
1.47229e-199	0.530639	0.438	0.124	4.96073e-195	5	BIN1
2.6285e-198	0.681041	0.805	0.409	8.85647e-194	5	DBI
6.52418e-198	0.631468	0.646	0.254	2.19826e-193	5	RNF181
1.61647e-196	-0.400269	1	1	5.44654e-192	5	RPL10
6.02361e-196	-0.447613	0.988	0.987	2.0296e-191	5	RPS20
1.89935e-193	-0.41596	0.995	0.991	6.39966e-189	5	RPS9
1.30685e-191	-1.80223	0.219	0.595	4.4033e-187	5	CRABP1
1.62624e-191	-0.450149	0.988	0.991	5.47945e-187	5	RPL30
9.33936e-191	-0.472534	0.977	0.986	3.1468e-186	5	RPL24
1.01328e-189	0.412448	0.299	0.065	3.41415e-185	5	MGST2
2.26614e-189	-0.335537	0.999	0.999	7.63553e-185	5	RPL7
2.57006e-189	0.549815	0.584	0.206	8.65957e-185	5	APLP2
7.83326e-189	0.496086	0.39	0.105	2.63934e-184	5	AIFM1
1.56111e-188	-0.440671	0.991	0.993	5.26001e-184	5	RPL23A
5.42101e-186	0.462824	0.342	0.085	1.82656e-181	5	CDK2AP2
1.01973e-185	-0.390956	0.998	0.998	3.43586e-181	5	RPS15A
1.81331e-184	0.427444	0.293	0.064	6.10977e-180	5	MAP3K1
3.12168e-184	0.444882	0.278	0.059	1.05182e-179	5	PRKAR1B
1.74427e-183	0.659905	0.593	0.227	5.87715e-179	5	JUN
2.40317e-183	-0.406845	0.991	0.993	8.09724e-179	5	RPL10A
4.23211e-183	0.349603	0.27	0.055	1.42597e-178	5	USH1C
2.24265e-182	0.573566	0.51	0.173	7.5564e-178	5	ASAH1
3.54494e-182	0.456885	0.383	0.103	1.19443e-177	5	ZDHHC9
5.65612e-182	0.633157	0.782	0.396	1.90577e-177	5	CALM3
8.80287e-182	0.501129	0.415	0.12	2.96604e-177	5	CD151
9.57112e-182	-0.369458	0.998	0.997	3.22489e-177	5	RPS24
1.58923e-181	0.4342	0.296	0.066	5.35475e-177	5	RHOBTB1
2.28281e-178	-0.347271	1	0.999	7.69171e-174	5	RPL32
1.40811e-177	0.515734	0.417	0.122	4.74447e-173	5	CLIC4
1.50063e-177	0.621639	0.924	0.705	5.05623e-173	5	CD63
1.53551e-177	0.483971	0.977	0.868	5.17375e-173	5	EIF1
2.4296e-177	0.385345	0.262	0.054	8.18629e-173	5	DSP
1.49796e-175	-0.358851	0.998	0.999	5.04721e-171	5	RPS15
5.15528e-175	0.460279	0.373	0.102	1.73702e-170	5	ACAT1
1.14463e-174	-0.450427	0.979	0.982	3.85671e-170	5	RPL23
1.62291e-174	0.439653	0.316	0.077	5.46823e-170	5	MITF
8.72368e-174	0.691478	0.88	0.581	2.93936e-169	5	S100A11
8.89748e-172	-0.35211	0.999	0.998	2.99792e-167	5	RPS23
9.4976e-172	-1.40743	0.112	0.5	3.20012e-167	5	PRRX1
3.8006e-171	-0.34088	1	0.998	1.28058e-166	5	RPL11
4.49228e-171	0.391074	0.276	0.061	1.51363e-166	5	SERPINE2
5.75755e-171	0.297449	1	0.999	1.93995e-166	5	MT-CO3
2.45194e-170	0.565903	0.602	0.236	8.26155e-166	5	ETFB
3.60654e-170	0.382212	0.277	0.062	1.21519e-165	5	STRADB
9.45307e-170	0.538343	0.569	0.214	3.18512e-165	5	BRI3
1.89325e-169	0.407175	0.269	0.059	6.37913e-165	5	HOOK1
1.20009e-168	0.411829	0.262	0.057	4.04359e-164	5	INADL
7.55335e-168	0.619105	0.674	0.301	2.54503e-163	5	MDH1
7.9881e-168	0.483838	0.69	0.293	2.69151e-163	5	SAT1
1.37004e-166	-0.39057	0.988	0.99	4.61623e-162	5	RPL18
1.94517e-166	-0.391116	0.994	0.993	6.55405e-162	5	RPL9
2.7103e-166	-0.518282	0.942	0.954	9.13209e-162	5	RPSA
2.77129e-166	-0.388814	0.998	0.996	9.33758e-162	5	RPL18A
1.05891e-165	0.421057	0.373	0.105	3.56788e-161	5	CIB1
1.49852e-164	0.36461	0.26	0.057	5.04911e-160	5	ABHD11
1.99231e-162	0.573211	0.894	0.584	6.71289e-158	5	TXN
8.9919e-162	0.487849	0.51	0.18	3.02973e-157	5	MSRB2
5.00357e-161	0.705725	0.861	0.575	1.6859e-156	5	SLC25A5
1.53239e-159	0.529358	0.694	0.305	5.16323e-155	5	SPINT2
8.56586e-159	-0.365392	0.998	0.998	2.88618e-154	5	RPL35A
2.00887e-158	-0.412448	0.987	0.985	6.76869e-154	5	RPL5
5.07019e-158	0.587162	0.604	0.254	1.70835e-153	5	TUBB4B
1.41023e-157	-0.705086	0.713	0.817	4.75163e-153	5	NAP1L1
5.86625e-156	0.286842	0.295	0.071	1.97657e-151	5	SORBS2
8.3237e-156	0.475923	0.403	0.124	2.80459e-151	5	PTGR1
3.00881e-154	-0.295766	1	0.999	1.01379e-149	5	RPS18
1.87703e-153	0.359413	0.326	0.087	6.32445e-149	5	DUSP23
2.41387e-152	0.387098	0.332	0.09	8.1333e-148	5	FBXL5
2.76258e-152	0.380839	0.361	0.103	9.30824e-148	5	CXCL14
3.72092e-151	0.400807	0.398	0.122	1.25373e-146	5	NINJ1
8.8525e-151	0.367257	0.287	0.071	2.98276e-146	5	CNDP2
5.15259e-150	0.407243	0.353	0.102	1.73611e-145	5	ACO2
2.48954e-149	0.423651	0.365	0.108	8.38826e-145	5	TMEM205
9.718e-149	0.341843	0.308	0.08	3.27438e-144	5	FAHD1
2.9874e-148	0.533575	0.667	0.3	1.00658e-143	5	CD164
6.29896e-148	1.01807	0.664	0.338	2.12237e-143	5	PSMA2
1.04405e-147	0.324821	0.253	0.058	3.51783e-143	5	TBC1D1
1.21486e-147	-0.316121	0.999	0.998	4.09335e-143	5	RPLP1
2.98127e-147	0.386322	0.325	0.089	1.00451e-142	5	ACAA1
7.60342e-146	0.397135	0.308	0.083	2.5619e-141	5	LAMB1
1.48237e-145	0.442136	0.442	0.15	4.99468e-141	5	TMEM141
3.34477e-145	0.377201	0.273	0.068	1.12699e-140	5	KIF9
1.4376e-144	0.575454	0.582	0.246	4.84385e-140	5	CYBA
3.49234e-144	0.383856	0.308	0.083	1.17671e-139	5	ARSD
7.00762e-144	-1.43027	0.091	0.444	2.36115e-139	5	SFRP2
4.59645e-142	-0.363398	0.998	0.998	1.54873e-137	5	RPS27
7.9544e-142	0.395429	0.343	0.1	2.68016e-137	5	VAT1
6.80347e-141	0.374921	0.341	0.099	2.29236e-136	5	CXADR
1.43173e-139	0.56348	0.526	0.209	4.82406e-135	5	GNG11
6.96632e-139	0.354453	0.264	0.066	2.34723e-134	5	PMM1
1.23099e-138	-0.373486	0.998	0.999	4.14769e-134	5	RPL39
1.26685e-137	0.554376	0.805	0.479	4.26853e-133	5	CSTB
7.47243e-137	0.335703	0.281	0.074	2.51776e-132	5	HIBADH
8.84578e-137	0.472422	0.482	0.179	2.9805e-132	5	FARP1
1.04192e-135	0.410978	0.34	0.102	3.51065e-131	5	COL4A1
1.30604e-132	0.312433	0.256	0.064	4.40058e-128	5	BCAT2
3.24547e-132	-0.422362	0.963	0.961	1.09353e-127	5	RPL22
4.12119e-132	-0.324165	0.999	1	1.38859e-127	5	EEF1A1
5.62729e-132	-0.26786	0.998	0.999	1.89606e-127	5	RPS14
7.77819e-131	0.478421	0.602	0.263	2.62078e-126	5	LAMTOR2
8.26812e-131	0.429685	0.512	0.199	2.78586e-126	5	PTTG1IP
5.53934e-128	0.372172	0.268	0.072	1.86643e-123	5	PLIN2
1.79299e-127	-0.470988	0.921	0.934	6.0413e-123	5	RPL4
2.46164e-127	0.381822	0.359	0.115	8.29423e-123	5	ARID3A
9.98795e-127	0.485101	0.761	0.406	3.36534e-122	5	RTN4
2.58291e-126	0.34999	0.322	0.097	8.70287e-122	5	ACOT13
2.74145e-126	0.441796	0.498	0.196	9.23704e-122	5	RNF5
2.56492e-125	-1.16269	0.13	0.448	8.64225e-121	5	IGF2
4.88678e-125	-0.647968	0.741	0.822	1.64655e-120	5	CIRBP
4.57893e-124	0.370383	0.372	0.124	1.54283e-119	5	MMP24-AS1
6.12392e-124	0.508492	0.477	0.189	2.06339e-119	5	MRPL32
9.20407e-124	0.432411	0.511	0.205	3.10122e-119	5	CXXC5
1.48912e-123	0.318074	0.252	0.066	5.01743e-119	5	DDAH1
1.51325e-122	0.4473	0.715	0.345	5.09876e-118	5	COA3
2.23684e-122	0.589644	0.426	0.158	7.53679e-118	5	CKB
4.11924e-122	0.452248	0.462	0.178	1.38794e-117	5	GYPC
1.04282e-121	-1.61607	0.111	0.418	3.51368e-117	5	MGP
1.05675e-121	0.367989	0.31	0.093	3.56062e-117	5	TMEM245
3.0522e-121	0.520545	0.383	0.134	1.02841e-116	5	INSR
6.28793e-121	0.347455	0.287	0.082	2.11866e-116	5	ZNF704
1.20568e-120	-0.321463	0.997	0.997	4.06242e-116	5	RPL3
2.97791e-120	-0.535888	0.878	0.888	1.00338e-115	5	HSP90AB1
6.01686e-119	0.434652	0.322	0.101	2.02732e-114	5	ADAMTS1
3.93842e-118	0.530743	0.414	0.156	1.32701e-113	5	IER2
5.54917e-118	-0.338883	0.985	0.986	1.86974e-113	5	H3F3A
5.36582e-117	0.424439	0.498	0.203	1.80796e-112	5	CYB5R3
5.55207e-117	-0.294597	0.995	0.996	1.87071e-112	5	RPL19
7.85438e-117	-0.315372	0.994	0.991	2.64645e-112	5	RPLP2
3.56264e-116	0.327705	0.261	0.072	1.20039e-111	5	NQO2
1.75206e-115	0.576353	0.898	0.67	5.90341e-111	5	HSPB1
4.21367e-115	0.304747	0.264	0.074	1.41975e-110	5	ETHE1
1.64891e-114	0.322204	0.262	0.073	5.55583e-110	5	HEXB
1.87495e-114	0.392445	0.38	0.135	6.31746e-110	5	EBP
4.27961e-114	0.332573	0.252	0.069	1.44197e-109	5	DDX10
5.11722e-114	0.462958	0.798	0.462	1.7242e-109	5	ATOX1
8.88034e-114	-1.10026	0.189	0.474	2.99214e-109	5	CPE
1.96448e-113	-0.276178	0.998	0.997	6.6191e-109	5	RPS6
2.34234e-113	0.414855	0.92	0.687	7.89229e-109	5	COX6A1
2.89011e-113	-0.364612	0.971	0.968	9.73795e-109	5	RPL27
3.15853e-113	0.474292	0.778	0.442	1.06423e-108	5	NOP10
7.1999e-113	0.310716	0.273	0.079	2.42593e-108	5	PEPD
1.86521e-112	0.422981	0.51	0.216	6.28463e-108	5	MPST
2.04107e-111	0.405578	0.393	0.144	6.87717e-107	5	SQSTM1
1.72074e-110	-0.954027	0.161	0.452	5.79787e-106	5	CRABP2
2.25976e-110	0.391635	0.465	0.184	7.61403e-106	5	COL4A2
5.09622e-110	-0.285734	1	0.999	1.71712e-105	5	RPL34
9.73676e-110	0.380519	0.29	0.09	3.2807e-105	5	PLOD2
1.91277e-109	-0.849313	0.561	0.696	6.44487e-105	5	MARCKS
1.92184e-109	0.434397	0.585	0.271	6.47544e-105	5	TXNDC17
5.49066e-109	-1.0624	0.076	0.373	1.85002e-104	5	ZFHX4
1.10471e-108	0.410874	0.441	0.175	3.72222e-104	5	GRN
1.27291e-108	-0.329271	0.987	0.985	4.28894e-104	5	RPS5
1.57549e-108	-1.02442	0.087	0.379	5.30847e-104	5	IL11RA
4.11006e-108	0.405382	0.491	0.205	1.38484e-103	5	LRPAP1
1.07654e-107	0.38056	0.494	0.204	3.62728e-103	5	TMEM219
4.91576e-107	0.369532	0.479	0.193	1.65632e-102	5	SCP2
1.49666e-106	0.356103	0.356	0.125	5.04285e-102	5	SLC25A1
3.42175e-106	0.313483	0.306	0.098	1.15292e-101	5	SIGIRR
1.43127e-105	0.324583	0.292	0.092	4.82251e-101	5	CNKSR3
1.61056e-105	0.448362	0.741	0.399	5.42663e-101	5	NDUFC1
6.84884e-105	0.360301	0.28	0.087	2.30765e-100	5	SDC4
6.2148e-103	0.31687	0.321	0.108	2.09401e-98	5	NIPSNAP1
6.61659e-103	0.337757	0.357	0.128	2.22939e-98	5	TRAPPC6A
3.31653e-102	0.306011	0.286	0.09	1.11747e-97	5	MGMT
3.46408e-102	0.406523	0.678	0.343	1.16719e-97	5	NDUFA5
1.14808e-101	0.268207	0.258	0.077	3.86834e-97	5	USP18
1.25307e-101	0.317611	0.29	0.093	4.22208e-97	5	FAM63B
1.19069e-100	0.410516	0.361	0.131	4.01192e-96	5	SEMA5A
1.09387e-99	0.319703	0.3	0.099	3.68569e-95	5	NR2F6
1.71063e-99	0.31946	0.295	0.097	5.76378e-95	5	STARD10
2.86973e-99	0.276445	0.255	0.076	9.66926e-95	5	COMMD8
3.51444e-99	0.304374	0.287	0.092	1.18416e-94	5	CD46
4.0342e-99	-0.351857	0.971	0.972	1.35928e-94	5	RPL37
1.21102e-98	0.30551	0.317	0.108	4.0804e-94	5	ALDH9A1
3.1259e-98	0.305308	0.283	0.091	1.05324e-93	5	PICALM
7.36342e-98	0.306545	0.276	0.088	2.48103e-93	5	GGH
1.69882e-97	0.402143	0.59	0.282	5.72399e-93	5	APRT
2.40888e-97	0.36031	0.445	0.183	8.11649e-93	5	SYAP1
4.85514e-97	0.446167	0.52	0.241	1.63589e-92	5	ECH1
8.13462e-97	0.384658	0.417	0.169	2.74088e-92	5	TGIF1
1.24393e-96	0.303137	0.27	0.085	4.19129e-92	5	CERS2
1.53657e-96	0.34959	0.266	0.084	5.17731e-92	5	RDH10
1.75994e-96	0.409833	0.875	0.639	5.92995e-92	5	COX5B
1.902e-96	-0.361118	0.964	0.959	6.40862e-92	5	NACA
2.38049e-96	0.31177	0.329	0.115	8.02082e-92	5	ASPH
2.50303e-96	0.43845	0.726	0.406	8.4337e-92	5	DYNLT1
1.61495e-95	0.313891	0.314	0.109	5.4414e-91	5	CBR1
4.24124e-95	0.383136	0.5	0.223	1.42904e-90	5	CCNG1
3.28206e-94	-0.318758	0.974	0.976	1.10586e-89	5	NGFRAP1
3.67488e-94	0.331626	0.375	0.144	1.23821e-89	5	HOOK2
4.71537e-94	-0.336433	0.984	0.975	1.5888e-89	5	RPLP0
1.95749e-93	0.336252	0.394	0.155	6.59555e-89	5	TRAM1
2.00419e-93	0.320957	0.322	0.115	6.75291e-89	5	MYH9
2.45978e-93	0.375799	0.535	0.247	8.28798e-89	5	CAPZA2
3.88356e-93	0.303165	0.299	0.102	1.30853e-88	5	ECHDC2
5.09535e-92	0.304837	0.276	0.091	1.71683e-87	5	PKP4
6.54183e-92	0.389761	0.654	0.338	2.2042e-87	5	CAMTA1
2.16826e-91	0.328781	0.372	0.144	7.30572e-87	5	PTPRF
2.65874e-91	0.334934	0.397	0.158	8.95836e-87	5	MAT2A
3.65019e-91	0.355852	0.324	0.118	1.2299e-86	5	AGPAT2
4.38075e-91	0.398303	0.844	0.558	1.47605e-86	5	UQCR11
4.71192e-91	0.464563	0.724	0.429	1.58763e-86	5	RHOA
1.10839e-90	-0.26748	0.997	0.997	3.7346e-86	5	RPL26
1.54781e-90	0.421308	0.94	0.792	5.21519e-86	5	LDHB
1.97757e-90	0.369319	0.344	0.13	6.66321e-86	5	KLHL13
5.12466e-90	-0.27914	0.996	0.993	1.7267e-85	5	RPS17
7.61263e-90	0.31481	0.308	0.109	2.565e-85	5	BLVRB
2.68478e-89	-0.982053	0.291	0.504	9.0461e-85	5	NFIB
1.27929e-88	-0.492435	0.79	0.814	4.31043e-84	5	EEF1D
1.44204e-88	0.320911	0.273	0.092	4.8588e-84	5	PERP
2.339e-88	0.270558	0.274	0.092	7.88102e-84	5	PLEKHB2
4.02607e-88	0.281535	0.324	0.118	1.35654e-83	5	CLCN5
5.68393e-88	0.341136	0.479	0.21	1.91514e-83	5	CISD1
1.23183e-87	0.346256	0.364	0.143	4.15052e-83	5	SYNE2
2.06e-87	-0.850543	0.057	0.309	6.94098e-83	5	MDFI
3.23937e-87	-0.269627	0.99	0.989	1.09147e-82	5	RPL28
3.5408e-87	0.39749	0.725	0.414	1.19304e-82	5	ARPC3
5.90692e-87	-0.884706	0.862	0.835	1.99028e-82	5	VIM
1.02113e-86	0.412689	0.497	0.232	3.4406e-82	5	HMGCS1
1.66056e-86	0.320999	0.393	0.161	5.5951e-82	5	COX17
3.87789e-86	0.347411	0.312	0.115	1.30662e-81	5	VMP1
8.78499e-86	0.374569	0.753	0.434	2.96002e-81	5	FKBP2
1.23237e-85	0.306375	0.37	0.145	4.15235e-81	5	LPP
2.49203e-85	0.396914	0.491	0.228	8.39666e-81	5	TMED4
4.41541e-85	-0.527936	0.878	0.874	1.48773e-80	5	HMGB1
5.59057e-85	-0.270841	0.998	0.998	1.88369e-80	5	RPS2
7.9247e-85	0.328975	0.401	0.167	2.67015e-80	5	YBX3
2.48745e-84	0.280571	0.295	0.105	8.3812e-80	5	SLC2A4RG
7.57091e-84	0.355986	0.911	0.708	2.55094e-79	5	PPDPF
8.06549e-84	0.302216	0.315	0.117	2.71759e-79	5	GAMT
8.9492e-84	-0.997546	0.118	0.365	3.01534e-79	5	TMSB15A
1.23742e-83	0.412797	0.695	0.395	4.16937e-79	5	C4orf3
1.98689e-83	0.275114	0.252	0.083	6.69463e-79	5	BPHL
9.12051e-83	0.359588	0.893	0.663	3.07306e-78	5	OST4
1.19531e-82	0.372798	0.65	0.351	4.02748e-78	5	ERP29
2.47374e-82	0.318159	0.331	0.127	8.33501e-78	5	EIF4EBP2
2.74696e-82	-0.308534	0.985	0.982	9.2556e-78	5	RPS25
5.63735e-82	0.26591	0.281	0.099	1.89945e-77	5	ERICH1
8.79695e-82	0.264852	0.276	0.096	2.96404e-77	5	PLEKHA5
6.83548e-81	0.331941	0.412	0.177	2.30315e-76	5	ARID5B
1.04623e-80	-0.880611	0.046	0.283	3.52516e-76	5	DNM3OS
2.37078e-80	0.268689	0.282	0.101	7.98809e-76	5	LRRFIP1
3.86316e-80	0.28055	0.341	0.133	1.30165e-75	5	TPT1-AS1
1.00792e-79	0.385371	0.84	0.579	3.39608e-75	5	HSPE1
1.51579e-79	0.259683	0.29	0.105	5.10731e-75	5	ZDHHC4
1.59917e-79	0.317449	0.422	0.183	5.38823e-75	5	ARF6
2.37141e-79	0.264081	0.29	0.105	7.99024e-75	5	CARD19
5.17981e-79	0.306999	0.39	0.164	1.74529e-74	5	TMEM134
3.5094e-78	0.282114	0.286	0.104	1.18246e-73	5	HAGH
5.96688e-78	0.312689	0.482	0.223	2.01048e-73	5	BCAP31
1.77593e-77	0.277596	0.384	0.16	5.98381e-73	5	MRPL54
1.85472e-77	-0.566664	0.653	0.716	6.24929e-73	5	C6orf48
1.96334e-77	-0.85125	0.045	0.275	6.61527e-73	5	MFAP4
1.98102e-77	-1.18266	0.048	0.281	6.67486e-73	5	IGFBP5
2.04104e-77	0.298347	0.361	0.148	6.87709e-73	5	DAZAP2
9.33248e-77	-0.292595	0.985	0.972	3.14449e-72	5	RPL14
9.88561e-77	0.281355	0.357	0.145	3.33086e-72	5	DDRGK1
1.45627e-76	0.315744	0.504	0.24	4.90676e-72	5	FAM213A
1.55842e-76	0.313994	0.92	0.698	5.25095e-72	5	PFN1
1.59534e-76	0.278304	0.287	0.107	5.37532e-72	5	STARD3NL
2.95725e-76	0.322292	0.553	0.276	9.96416e-72	5	MRPL57
8.68942e-76	-0.875915	0.051	0.278	2.92781e-71	5	PDGFRA
1.28639e-75	-1.041	0.066	0.293	4.33438e-71	5	GAS2
2.64808e-75	-0.820968	0.135	0.363	8.92243e-71	5	COL6A2
1.10158e-74	0.321826	0.483	0.229	3.71166e-70	5	RAB5C
1.1774e-74	-0.863644	0.09	0.319	3.96714e-70	5	GAS1
1.86664e-74	0.346263	0.866	0.604	6.28944e-70	5	UBL5
2.63689e-74	-0.873308	0.051	0.278	8.88473e-70	5	FN1
3.13119e-74	0.264578	0.334	0.134	1.05502e-69	5	TMEM179B
9.89007e-74	0.28216	0.379	0.162	3.33236e-69	5	MTCH2
1.205e-73	-0.557569	0.84	0.833	4.06013e-69	5	TUBB
1.76359e-73	0.323034	0.648	0.343	5.94223e-69	5	NDUFA2
5.2254e-73	-0.821395	0.12	0.344	1.76065e-68	5	TPM2
1.37201e-72	0.263247	0.364	0.152	4.62286e-68	5	FAT1
2.93072e-72	0.303529	0.467	0.218	9.87478e-68	5	IER3IP1
3.08604e-72	0.340315	0.669	0.375	1.03981e-67	5	METTL9
9.71894e-72	0.272348	0.357	0.15	3.2747e-67	5	CAPNS1
1.29855e-71	0.276795	0.357	0.15	4.37533e-67	5	QDPR
2.79499e-71	0.295057	0.255	0.093	9.41743e-67	5	POU3F3
2.80057e-71	0.299476	0.506	0.247	9.43623e-67	5	ECHS1
3.20495e-71	0.34484	0.702	0.412	1.07987e-66	5	NDUFB10
5.24872e-71	-0.382755	0.854	0.86	1.76851e-66	5	SUMO2
9.57268e-71	0.264054	0.263	0.097	3.22542e-66	5	NUMB
3.06953e-70	0.350259	0.421	0.196	1.03425e-65	5	SERPINF1
5.10618e-70	0.325099	0.864	0.639	1.72048e-65	5	ATP6V1G1
5.99275e-70	0.305912	0.451	0.212	2.0192e-65	5	LINC00998
6.23814e-70	0.306788	0.465	0.224	2.10188e-65	5	EIF6
1.08199e-69	0.261601	0.329	0.134	3.64567e-65	5	SHISA5
1.20076e-69	0.312044	0.486	0.239	4.04584e-65	5	AKR1A1
3.59367e-69	-0.784004	0.094	0.31	1.21085e-64	5	FGFR1
8.54874e-69	0.272058	0.382	0.167	2.88041e-64	5	MTIF3
1.32831e-68	0.274372	0.417	0.189	4.4756e-64	5	AKR7A2
2.27073e-68	0.286138	0.343	0.146	7.65098e-64	5	GSTO1
4.76081e-68	0.305036	0.524	0.265	1.60411e-63	5	LMAN2
7.40877e-68	0.256592	0.295	0.117	2.49631e-63	5	MORN2
8.57866e-68	0.309038	0.562	0.291	2.89049e-63	5	C19orf70
1.42624e-67	0.302022	0.47	0.23	4.80558e-63	5	MSMO1
2.05074e-67	0.297302	0.435	0.205	6.90978e-63	5	RAB7A
2.60917e-67	0.250587	0.378	0.165	8.79133e-63	5	FAM200B
5.21359e-67	0.320597	0.874	0.616	1.75667e-62	5	UQCR10
1.46666e-66	0.25485	0.968	0.847	4.94176e-62	5	COX7C
1.57924e-66	-0.811335	0.048	0.253	5.32109e-62	5	MAB21L2
2.27432e-66	0.34525	0.441	0.215	7.6631e-62	5	HES1
2.54071e-66	0.262617	0.321	0.133	8.56065e-62	5	AHCYL1
7.09399e-66	-0.872806	0.153	0.358	2.39025e-61	5	KCTD12
9.81586e-66	0.262845	0.322	0.134	3.30735e-61	5	ID4
1.25042e-65	-0.83253	0.065	0.272	4.21316e-61	5	COL5A2
2.57903e-65	0.378184	0.308	0.13	8.68977e-61	5	B4GALT1
2.81503e-65	0.289871	0.399	0.183	9.48497e-61	5	ATP1B3
4.22364e-65	0.314159	0.831	0.561	1.42311e-60	5	ATP5I
8.0339e-65	0.269598	0.335	0.143	2.70694e-60	5	MPZL1
3.72571e-64	0.295048	0.538	0.279	1.25534e-59	5	DPY30
3.96701e-64	0.289694	0.515	0.264	1.33665e-59	5	PLEKHJ1
4.30448e-64	0.28005	0.509	0.257	1.45035e-59	5	CETN2
8.9672e-64	-0.766378	0.176	0.376	3.02141e-59	5	IGFBP2
9.36264e-64	0.376414	0.794	0.527	3.15465e-59	5	CDC42
1.53564e-63	0.324211	0.764	0.478	5.17418e-59	5	NDUFB9
2.44236e-63	0.296795	0.595	0.32	8.22928e-59	5	TMEM147
2.47302e-63	0.304001	0.457	0.226	8.33261e-59	5	TECR
2.1205e-62	0.30535	0.673	0.383	7.14481e-58	5	GTF2H5
2.46985e-62	0.274083	0.569	0.3	8.3219e-58	5	ATRAID
2.9603e-62	0.261798	0.389	0.179	9.97442e-58	5	HINT2
4.62476e-62	0.268064	0.266	0.106	1.55827e-57	5	GALNT11
5.20066e-62	0.317352	0.8	0.525	1.75231e-57	5	USMG5
5.65745e-62	0.260163	0.386	0.178	1.90622e-57	5	ADI1
8.22612e-62	0.308292	0.864	0.642	2.77171e-57	5	ATP5J
2.03613e-61	0.283862	0.554	0.292	6.86053e-57	5	TXNIP
2.21243e-61	0.827171	0.628	0.447	7.45455e-57	5	GPC3
2.61975e-61	0.28024	0.472	0.236	8.82698e-57	5	TKT
3.7316e-61	0.266799	0.473	0.235	1.25733e-56	5	NDUFAF3
5.6199e-61	0.25808	0.446	0.216	1.89357e-56	5	VPS35
6.00428e-61	-0.771241	0.086	0.283	2.02308e-56	5	FBN2
1.08643e-60	0.26574	0.462	0.229	3.66062e-56	5	CHCHD5
2.31612e-60	0.251593	0.463	0.229	7.80395e-56	5	IDH2
4.25894e-60	0.263077	0.615	0.334	1.43501e-55	5	PSAP
6.42079e-60	0.359122	0.755	0.499	2.16342e-55	5	PRDX1
1.07808e-59	0.31749	0.695	0.417	3.63248e-55	5	PCBP1
1.40672e-59	0.289368	0.671	0.388	4.73981e-55	5	BLOC1S1
7.68988e-59	0.258382	0.472	0.237	2.59103e-54	5	MLEC
8.69711e-59	-0.733072	0.088	0.283	2.9304e-54	5	TCF4
8.50312e-58	0.262085	0.394	0.189	2.86504e-53	5	YIF1A
1.79504e-57	0.298932	0.643	0.371	6.04821e-53	5	AURKAIP1
2.38545e-57	0.311012	0.864	0.632	8.03752e-53	5	NDUFB2
3.69876e-57	0.257028	0.393	0.188	1.24626e-52	5	LAPTM4B
5.17804e-57	0.253078	0.491	0.252	1.74469e-52	5	CHMP2A
8.87216e-57	0.264365	0.702	0.409	2.98939e-52	5	NDUFB4
9.85367e-57	0.301367	0.819	0.574	3.32009e-52	5	ATP5D
3.34958e-56	0.266495	0.445	0.224	1.12861e-51	5	GCSH
3.62995e-56	-0.641152	0.175	0.372	1.22307e-51	5	EMP3
4.52927e-56	0.269884	0.47	0.242	1.52609e-51	5	GHITM
5.23262e-56	0.25371	0.493	0.255	1.76308e-51	5	TMCO1
8.90578e-56	0.292864	0.534	0.291	3.00071e-51	5	ARL6IP5
8.92108e-56	0.277632	0.7	0.42	3.00587e-51	5	COX5A
1.37929e-55	0.273253	0.654	0.374	4.64736e-51	5	ATP6V0E1
1.67669e-55	0.296764	0.669	0.402	5.64944e-51	5	ENO1
1.60631e-54	0.2523	0.53	0.281	5.4123e-50	5	CANX
1.85848e-54	0.281096	0.849	0.634	6.26198e-50	5	PRDX5
6.60566e-54	0.252957	0.268	0.114	2.22571e-49	5	RNF130
1.52595e-52	-0.660466	0.199	0.378	5.14154e-48	5	2019-09-06
4.16307e-52	-0.314072	0.901	0.889	1.4027e-47	5	BTF3
6.31298e-52	-0.716861	0.304	0.474	2.12709e-47	5	ID3
1.49461e-51	0.25982	0.548	0.304	5.03595e-47	5	EIF5
2.30256e-51	0.278408	0.618	0.365	7.75825e-47	5	VPS28
5.32301e-51	0.258268	0.857	0.628	1.79354e-46	5	ITM2C
1.47519e-50	0.265	0.611	0.358	4.97052e-46	5	PRELID1
1.65401e-50	-0.37955	0.812	0.813	5.57301e-46	5	EIF3E
3.95841e-50	0.268745	0.634	0.377	1.33375e-45	5	ATP5H
2.17158e-49	0.299189	0.815	0.609	7.31691e-45	5	ATP5G3
8.73293e-49	-0.681619	0.23	0.387	2.94247e-44	5	MFAP2
4.55603e-48	-0.531189	0.773	0.759	1.53511e-43	5	HMGN2
2.32794e-47	0.253154	0.639	0.387	7.84378e-43	5	PRDX6
2.42538e-47	-0.431192	0.662	0.694	8.17207e-43	5	EIF3F
2.61283e-47	0.293646	0.277	0.128	8.80366e-43	5	GMDS
1.04856e-46	0.252551	0.638	0.383	3.53302e-42	5	C7orf73
1.074e-46	-0.817594	0.216	0.381	3.61875e-42	5	SOX11
1.87982e-46	0.252455	0.741	0.479	6.33385e-42	5	NDUFA1
4.08413e-46	-0.426384	0.909	0.882	1.37611e-41	5	STMN1
1.75847e-45	0.280246	0.471	0.262	5.92498e-41	5	MT-ND6
1.92163e-45	-0.609278	0.252	0.402	6.47476e-41	5	UCHL1
3.55043e-45	-0.673015	0.105	0.266	1.19628e-40	5	NFIA
4.9e-45	0.265768	0.323	0.158	1.65101e-40	5	SUMF2
1.82649e-44	0.264429	0.646	0.398	6.15417e-40	5	MYL12A
3.60777e-44	0.262562	0.778	0.539	1.2156e-39	5	NDUFB7
4.18619e-44	-0.280813	0.9	0.877	1.41049e-39	5	ATP5L
4.42243e-44	0.258388	0.453	0.252	1.49009e-39	5	YWHAH
9.90183e-44	0.283387	0.752	0.519	3.33632e-39	5	MYL12B
1.07212e-43	-0.4193	0.636	0.668	3.61239e-39	5	SRSF3
7.72573e-42	-0.544447	0.389	0.495	2.60311e-37	5	C12orf57
4.56875e-41	-0.271313	0.932	0.91	1.5394e-36	5	UBB
3.3572e-40	-0.601509	0.166	0.317	1.13117e-35	5	FABP5
6.32759e-40	-0.495522	0.513	0.571	2.13202e-35	5	TTC3
2.734e-39	-0.605118	0.654	0.694	9.21193e-35	5	TUBA1A
1.61306e-38	-0.431093	0.815	0.78	5.43503e-34	5	CALM2
1.74727e-38	0.308186	0.614	0.392	5.88726e-34	5	CTNNB1
2.19944e-38	-0.501176	0.45	0.528	7.4108e-34	5	2019-09-07
1.77758e-37	-0.577908	0.227	0.367	5.98938e-33	5	BASP1
5.93823e-37	-0.357788	0.748	0.731	2.00083e-32	5	SNRPE
3.68676e-36	-0.463537	0.569	0.599	1.24222e-31	5	EIF3H
5.05502e-36	-0.448423	0.563	0.6	1.70324e-31	5	MAGED2
1.06136e-34	-0.656659	0.224	0.342	3.57616e-30	5	FBLN1
3.37036e-34	-0.568271	0.211	0.341	1.13561e-29	5	FSTL1
9.08051e-34	-0.536368	0.166	0.299	3.05959e-29	5	TCEAL7
7.86126e-32	-0.360299	0.645	0.655	2.64877e-27	5	EID1
3.49753e-30	-0.4376	0.513	0.549	1.17846e-25	5	SNRPD1
4.15309e-28	-0.297749	0.816	0.801	1.39934e-23	5	MARCKSL1
4.85539e-27	-0.428266	0.502	0.543	1.63598e-22	5	NREP
5.08743e-26	-0.395973	0.547	0.572	1.71416e-21	5	NCL
5.57125e-26	-0.298165	0.738	0.725	1.87718e-21	5	RPS10
2.18347e-25	-0.323501	0.711	0.692	7.35697e-21	5	HNRNPDL
1.76495e-24	-0.464361	0.202	0.305	5.94684e-20	5	RBFOX2
7.91512e-24	-0.501141	0.219	0.317	2.66692e-19	5	NASP
1.75316e-23	0.284209	0.604	0.444	5.90709e-19	5	BTG1
2.71023e-23	-0.5446	0.206	0.303	9.13186e-19	5	AP1S2
8.87009e-22	-0.478065	0.242	0.328	2.98869e-17	5	LDHA
3.97481e-21	-0.374659	0.555	0.561	1.33927e-16	5	UBE2E3
9.5525e-21	-0.508734	0.181	0.275	3.21862e-16	5	EFNA5
6.21986e-20	-0.288037	0.73	0.693	2.09572e-15	5	SSR2
1.48828e-19	-0.440848	0.351	0.405	5.01461e-15	5	NDN
1.92846e-19	-0.250126	0.763	0.708	6.49776e-15	5	ERH
1.01248e-18	-0.44549	0.389	0.435	3.41146e-14	5	CNN3
1.49204e-18	-0.311083	0.659	0.622	5.02728e-14	5	EIF3L
2.43004e-18	-0.271597	0.713	0.677	8.18776e-14	5	WBP5
4.59521e-18	-0.390583	0.4	0.442	1.54831e-13	5	HNRNPM
1.25543e-17	-0.33565	0.563	0.563	4.23006e-13	5	RBMX
3.25398e-17	-0.39542	0.552	0.546	1.0964e-12	5	SNHG8
3.25514e-17	-0.477252	0.251	0.324	1.09679e-12	5	GPM6B
1.72802e-16	-0.411497	0.293	0.356	5.82238e-12	5	H1FX
3.27892e-16	-0.373863	0.424	0.456	1.1048e-11	5	MAGED1
4.79868e-16	-0.261798	0.735	0.694	1.61687e-11	5	PTMS
5.65949e-16	-0.378855	0.333	0.384	1.90691e-11	5	HNRNPR
6.78688e-16	-0.388005	0.186	0.262	2.28677e-11	5	EBPL
1.97873e-15	-0.509082	0.234	0.3	6.66715e-11	5	CSRP2
2.65555e-15	-0.409506	0.269	0.328	8.9476e-11	5	CBX1
4.93046e-15	-0.378874	0.199	0.27	1.66127e-10	5	NPM3
1.02567e-14	-0.328949	0.5	0.503	3.45588e-10	5	NME4
1.63726e-14	-0.614942	0.719	0.648	5.51658e-10	5	TUBA1B
3.11315e-14	-0.359043	0.357	0.398	1.04894e-09	5	ILF2
4.07374e-14	-0.381438	0.248	0.312	1.37261e-09	5	CHD9
5.09782e-14	-0.513075	0.225	0.292	1.71766e-09	5	PTPRS
4.46734e-13	-0.519086	0.289	0.34	1.50523e-08	5	MLLT11
9.05092e-13	-0.390704	0.248	0.305	3.04962e-08	5	DEK
2.27883e-12	-0.305186	0.564	0.538	7.67828e-08	5	GLTSCR2
1.28144e-11	-0.339662	0.3	0.343	4.3177e-07	5	MRPS6
6.36537e-11	-0.29532	0.533	0.513	2.14475e-06	5	LUC7L3
7.46713e-11	-0.259289	0.634	0.589	2.51597e-06	5	PABPC1
1.16746e-10	-0.360873	0.203	0.257	3.93365e-06	5	IGFBP4
3.81461e-10	-0.345298	0.361	0.383	1.2853e-05	5	SERPINH1
1.57667e-09	-0.340577	0.312	0.339	5.31242e-05	5	SH3BGRL
3.52025e-09	-0.36173	0.305	0.339	0.000118611	5	C4orf48
1.08063e-08	-0.305934	0.333	0.357	0.000364107	5	RSL1D1
2.30954e-08	-0.289686	0.392	0.404	0.000778177	5	MYL6B
5.14742e-08	-0.316015	0.308	0.33	0.00173437	5	OAZ2
8.41881e-08	-0.30566	0.319	0.342	0.00283663	5	CBX5
1.91333e-07	-0.317812	0.277	0.303	0.00644676	5	ZC3H13
1.99127e-07	-0.32025	0.407	0.408	0.00670939	5	HOXA10
2.32933e-07	-0.276591	0.342	0.359	0.00784846	5	FBL
3.25097e-07	-0.323453	0.271	0.297	0.0109538	5	CALU
3.46066e-07	-0.259013	0.434	0.43	0.0116604	5	KHDRBS1
5.92159e-07	-0.325742	0.236	0.27	0.0199522	5	CADM1
6.65018e-07	-0.288874	0.464	0.446	0.0224071	5	PLD3
2.3657e-06	-0.294389	0.329	0.34	0.0797099	5	PHF14
3.14238e-06	-0.318305	0.316	0.329	0.105879	5	CCND2
3.16339e-06	-0.39505	0.757	0.641	0.106587	5	H2AFZ
3.40145e-06	-0.26545	0.421	0.409	0.114609	5	HDAC2
3.89033e-06	-0.28655	0.486	0.454	0.131081	5	CD99
5.76961e-06	-0.290387	0.229	0.257	0.194401	5	PSIP1
2.12116e-05	-0.264862	0.26	0.282	0.714703	5	NKTR
2.20515e-05	-0.262709	0.378	0.373	0.743003	5	DNAJA1
7.68628e-05	-0.325079	0.396	0.377	1	5	HMGA2
0.000149365	-0.271433	0.295	0.303	1	5	TPGS1
0.000352815	-0.275026	0.589	0.516	1	5	CALD1
0.000496695	-0.265229	0.35	0.34	1	5	HNRNPD
0.000541419	-0.253786	0.531	0.466	1	5	RANBP1
0.000573498	-0.343143	0.277	0.283	1	5	FOXP1
0.000804033	-0.653699	0.274	0.271	1	5	HMGB2
0.00110981	-0.413567	0.294	0.296	1	5	MAP1B
0.00111398	-0.258186	0.277	0.283	1	5	EPB41L4A-AS1
0	1.69632	0.518	0.01	0	6	TMEM52B
0	1.62275	0.839	0.117	0	6	EMX2
0	1.41334	0.763	0.114	0	6	WFDC2
0	1.32515	0.648	0.086	0	6	KRT19
0	1.24614	0.892	0.224	0	6	IGFBP7
0	1.22347	0.761	0.196	0	6	ATP1B1
0	1.1537	0.383	0.002	0	6	GATA3
0	1.09909	0.515	0.055	0	6	EMX2OS
0	1.08052	0.557	0.069	0	6	MAL
0	1.07808	0.711	0.147	0	6	EPCAM
0	1.07158	0.553	0.063	0	6	PAX2
0	1.03851	0.85	0.307	0	6	MPC2
0	1.01366	0.696	0.205	0	6	GNG11
0	1.00176	0.413	0.027	0	6	HOXB-AS3
0	0.965807	0.53	0.121	0	6	PTGR1
0	0.965011	0.703	0.191	0	6	CYB5A
0	0.916105	0.396	0.037	0	6	ARL4C
0	0.901534	0.431	0.066	0	6	SCUBE3
0	0.875891	0.492	0.081	0	6	ZNF503
0	0.830952	0.397	0.041	0	6	LHX1
0	0.830193	0.417	0.074	0	6	PTBP3
0	0.634896	0.321	0.03	0	6	RP11-445F12.1
1.19032e-304	-1.85668	0.49	0.855	4.01065e-300	6	VIM
1.9617e-303	0.692387	0.402	0.068	6.60975e-299	6	CLDN6
3.03375e-292	0.572802	0.334	0.049	1.02219e-287	6	UCP2
1.08486e-291	0.834955	0.471	0.096	3.65532e-287	6	ALDH1A1
1.69522e-290	0.743619	0.553	0.127	5.71186e-286	6	SMIM24
3.1504e-279	0.668275	0.422	0.081	1.06149e-274	6	HNF1B
4.85949e-269	-1.88642	0.44	0.808	1.63736e-264	6	LGALS1
1.26889e-260	1.02263	0.765	0.294	4.2754e-256	6	SAT1
9.09355e-258	0.65795	0.426	0.088	3.06398e-253	6	PAX8
1.98304e-255	0.512944	0.266	0.035	6.68165e-251	6	HOXB3
1.232e-230	0.668777	0.409	0.089	4.15111e-226	6	HOXD8
3.51368e-229	0.668747	0.373	0.076	1.1839e-224	6	KCNJ15
9.08362e-229	0.63486	0.371	0.076	3.06063e-224	6	CYS1
2.88661e-225	0.629268	0.402	0.087	9.72615e-221	6	POU3F3
1.25497e-223	0.756266	0.417	0.096	4.22849e-219	6	LRRC16A
1.4882e-223	1.23061	0.738	0.338	5.01435e-219	6	PSMA2
2.45442e-223	0.773973	0.943	0.535	8.26991e-219	6	CD24
5.25796e-222	0.47455	0.262	0.039	1.77162e-217	6	HOXB6
2.85046e-220	-1.88523	0.181	0.661	9.60433e-216	6	COL1A1
4.71882e-218	0.885032	0.599	0.194	1.58996e-213	6	ATP1A1
1.60992e-203	0.529132	0.309	0.058	5.42446e-199	6	VAV3
6.88224e-203	0.602895	0.329	0.066	2.3189e-198	6	RAB11FIP2
6.86271e-199	-0.425273	1	1	2.31232e-194	6	RPL13A
3.53648e-197	0.42196	1	0.998	1.19158e-192	6	MT-CO2
9.26036e-197	0.835323	0.557	0.188	3.12019e-192	6	MRPL32
5.08273e-193	0.480787	0.293	0.055	1.71257e-188	6	DSP
1.80058e-192	0.516222	0.31	0.061	6.06686e-188	6	SALL1
2.7694e-186	0.47312	0.28	0.052	9.33121e-182	6	LINC01116
3.67646e-186	0.712975	0.355	0.083	1.23875e-181	6	SLC12A2
1.8824e-184	0.572893	0.408	0.105	6.34256e-180	6	TM7SF2
1.64458e-183	0.50877	0.294	0.058	5.54125e-179	6	HOXB2
2.27059e-180	-0.436991	1	1	7.65051e-176	6	RPL10
7.91953e-179	0.680158	0.396	0.103	2.66841e-174	6	MRS2
3.07241e-178	0.698898	0.539	0.181	1.03522e-173	6	C12orf75
1.1167e-177	-1.37102	0.418	0.735	3.76262e-173	6	COL1A2
4.27793e-176	0.552895	0.384	0.097	1.44141e-171	6	RAB3IP
7.5592e-175	-1.7875	0.225	0.625	2.547e-170	6	PTN
8.67574e-175	-1.79397	0.174	0.595	2.9232e-170	6	COL3A1
5.51495e-169	0.541028	0.371	0.094	1.85821e-164	6	CEBPD
1.48863e-168	0.534816	0.437	0.121	5.01579e-164	6	CLDN3
1.66916e-168	0.51211	0.358	0.088	5.62406e-164	6	RBM47
2.88552e-167	0.545599	0.448	0.129	9.72247e-163	6	KRT8
8.8559e-165	0.576519	0.509	0.162	2.98391e-160	6	TSTD1
2.70665e-162	0.61505	0.641	0.249	9.11978e-158	6	PCBD1
2.19754e-160	0.465091	0.29	0.063	7.40439e-156	6	MFHAS1
2.20789e-159	0.720886	0.5	0.17	7.43928e-155	6	GSTM3
2.03265e-155	0.489888	0.288	0.064	6.84881e-151	6	DCDC2
1.90784e-151	0.474994	0.296	0.068	6.42826e-147	6	CAMK2N1
3.24382e-151	0.561739	0.482	0.156	1.09297e-146	6	DMKN
5.82352e-150	0.527584	0.355	0.094	1.96218e-145	6	COL18A1
1.52612e-146	0.409514	0.264	0.057	5.1421e-142	6	RP11-532F12.5
2.64471e-146	0.626728	0.732	0.348	8.91108e-142	6	COA3
2.81102e-146	0.491574	0.386	0.109	9.47144e-142	6	KRT18
2.38705e-143	-1.76997	0.247	0.589	8.04292e-139	6	CRABP1
2.42834e-142	0.505601	0.37	0.103	8.18205e-138	6	CLDN4
8.07365e-142	0.51933	0.331	0.087	2.72034e-137	6	ANXA11
8.88924e-142	0.542591	0.938	0.709	2.99514e-137	6	PPDPF
9.76484e-142	0.648094	0.518	0.188	3.29017e-137	6	MECOM
2.86805e-140	0.54944	0.401	0.122	9.66362e-136	6	CD9
8.06542e-140	-1.40402	0.103	0.496	2.71756e-135	6	PRRX1
1.53144e-136	-1.30308	0.126	0.51	5.16005e-132	6	NFIB
4.22859e-135	0.516142	0.447	0.147	1.42478e-130	6	HIPK2
1.25729e-133	0.602904	0.524	0.196	4.23631e-129	6	CHCHD10
9.32036e-131	0.521378	0.668	0.289	3.1404e-126	6	OCIAD2
1.8593e-130	-0.342847	0.999	1	6.26474e-126	6	RPL21
6.20253e-130	0.559494	0.573	0.229	2.08988e-125	6	QPRT
3.22217e-127	0.460376	0.587	0.238	1.08568e-122	6	APOE
1.00207e-126	0.532704	0.388	0.123	3.37638e-122	6	MYO6
1.68426e-123	0.421263	0.46	0.156	5.67496e-119	6	VAMP8
1.61579e-119	-0.34054	1	1	5.44426e-115	6	EEF1A1
1.02601e-117	0.459594	0.357	0.111	3.45704e-113	6	TMEM123
2.85281e-115	0.478442	0.419	0.144	9.61225e-111	6	PTPRF
5.35384e-114	-0.352321	0.997	0.998	1.80392e-109	6	RPL15
2.74496e-113	-1.00916	0.218	0.542	9.24887e-109	6	SPARC
1.12152e-112	0.431581	0.969	0.848	3.77885e-108	6	COX7C
[truncated: 3,157 more rows]

## Sheet: FetalTrimester2-celltypemapping
cluster	putative_cell_type
19	Podocyte-1
13	Podocyte-2
16	Proximal_Nephron
10	Distal_Nephron
21	CD
3	Nephron_Progenitor-1
0	Nephron_Progenitor-2
18	Nephron_Progenitor-3
11	Mesenchymal-1
7	Mesenchymal-2
5	Mesenchymal-3
4	Mesenchymal-4
15	Mesenchymal_5
17	Mesenchymal_6
20	Proliferating-1
8	Proliferating-2
22	Proliferating-3
12	Proliferating-4
9	Endothelial
2	Plvap+Endothelial
6	Macrophage
14	NKT
23	Immune
1	MT_rich

## Sheet: Fetal-Trimester2-genelists
p_val	avg_logFC	pct.1	pct.2	p_val_adj	cluster	gene
2.04522e-259	1.06551	0.517	0.026	6.69564e-255	0	COL8A1
1.97192e-147	0.902656	0.882	0.271	6.45567e-143	0	POSTN
2.56859e-140	1.17252	0.778	0.213	8.40905e-136	0	CYP1B1
3.76598e-108	1.02428	0.66	0.178	1.23291e-103	0	CLDN11
2.66699e-104	0.87718	0.997	0.854	8.7312e-100	0	IFITM3
2.24809e-96	0.837877	0.947	0.717	7.35978e-92	0	GNAS
2.68555e-93	0.968764	0.607	0.191	8.79196e-89	0	TPBG
2.50936e-91	0.899233	0.927	0.424	8.21514e-87	0	MFAP4
1.11789e-88	0.363103	1	0.999	3.65975e-84	0	RPS12
1.91054e-87	0.881853	0.753	0.273	6.25473e-83	0	TGFBI
1.62531e-82	0.320784	1	1	5.32094e-78	0	RPL15
2.38075e-77	0.633184	0.365	0.07	7.7941e-73	0	CFI
1.09114e-71	0.583463	0.326	0.059	3.57217e-67	0	ITGA4
1.9284e-69	0.883653	0.537	0.163	6.3132e-65	0	SPARCL1
4.58447e-66	0.595499	1	0.848	1.50086e-61	0	GPC3
6.21408e-65	0.798066	0.649	0.276	2.03437e-60	0	PTRF
1.63852e-63	0.410382	1	0.991	5.3642e-59	0	NPM1
2.0799e-61	0.260885	1	1	6.80918e-57	0	RPS27A
1.43958e-60	0.467633	0.826	0.349	4.7129e-56	0	PCOLCE
1.8323e-60	0.518269	0.994	0.972	5.99858e-56	0	CIRBP
8.05549e-58	0.759352	0.461	0.144	2.63721e-53	0	FGF7
8.92799e-58	0.421076	1	0.998	2.92284e-53	0	HSP90AB1
1.0458e-55	0.656344	0.34	0.08	3.42374e-51	0	RGCC
5.80799e-55	0.595565	0.978	0.818	1.90142e-50	0	IGF2
4.413e-50	-0.945794	0.112	0.551	1.44473e-45	0	PEG10
4.52747e-50	0.780238	0.579	0.284	1.4822e-45	0	HSD17B11
8.2681e-50	0.648703	0.632	0.281	2.70681e-45	0	LDB2
3.67212e-49	0.653414	0.784	0.52	1.20218e-44	0	MYH10
1.36194e-48	0.493869	0.778	0.417	4.45871e-44	0	TPM2
6.2618e-46	0.76708	0.722	0.452	2.04999e-41	0	LIMA1
5.73819e-45	0.589343	0.966	0.963	1.87857e-40	0	DNAJA1
8.82444e-45	0.435587	0.604	0.26	2.88895e-40	0	ITM2A
6.27373e-44	0.656842	0.913	0.811	2.05389e-39	0	WBP5
8.14581e-43	-0.900413	0.087	0.479	2.66678e-38	0	TUBB2B
4.09764e-42	-0.913096	0.076	0.458	1.34149e-37	0	SYT1
6.4991e-42	0.644423	0.966	0.934	2.12767e-37	0	HSPE1
3.0265e-40	-1.46652	0.149	0.496	9.90814e-36	0	IGFBP7
7.14509e-40	0.638697	0.722	0.515	2.33916e-35	0	PBX1
6.94105e-39	0.513256	0.362	0.121	2.27236e-34	0	ISLR
9.30584e-39	-0.719706	0.037	0.392	3.04655e-34	0	PDLIM1
1.87543e-38	-0.463939	0.91	0.981	6.13979e-34	0	GAPDH
4.04402e-38	0.535075	0.86	0.684	1.32393e-33	0	MEIS2
1.21599e-37	0.437879	0.975	0.847	3.98092e-33	0	MEST
3.82435e-37	0.418239	0.781	0.562	1.25202e-32	0	SAT1
7.22473e-37	0.293993	1	0.997	2.36523e-32	0	EIF1
3.07196e-36	0.33588	1	0.992	1.0057e-31	0	MT-CYB
1.21462e-35	0.640936	0.879	0.757	3.97644e-31	0	CKS2
1.31096e-35	0.550136	0.767	0.544	4.29183e-31	0	SEPP1
1.87845e-35	0.420855	0.924	0.884	6.14968e-31	0	SSR2
4.15381e-35	-0.993293	0.011	0.332	1.35988e-30	0	C8orf4
4.67802e-35	-1.07752	0.166	0.498	1.53149e-30	0	NNAT
1.0831e-34	0.526454	0.89	0.851	3.54585e-30	0	DNAJB6
1.41914e-34	-0.711104	0.017	0.338	4.64598e-30	0	PCSK1N
1.49389e-34	0.65367	0.61	0.362	4.8907e-30	0	PIM1
4.67024e-34	0.728213	0.812	0.691	1.52894e-29	0	LDHA
1.9234e-33	0.384666	0.935	0.845	6.29682e-29	0	MAGED2
8.05669e-33	0.378352	0.972	0.956	2.6376e-28	0	EIF4A2
4.46275e-32	0.522757	0.354	0.137	1.46102e-27	0	DHRS3
7.82538e-32	-0.689	0.02	0.323	2.56187e-27	0	EPCAM
1.12814e-31	0.504266	0.806	0.658	3.69329e-27	0	SH3BGRL
1.58934e-31	0.827564	0.834	0.722	5.20318e-27	0	TSC22D1
3.76242e-31	0.519289	0.657	0.377	1.23174e-26	0	CXCL12
1.50591e-30	0.542245	0.357	0.144	4.93006e-26	0	PEG3
1.59755e-30	-0.865151	0.025	0.319	5.23006e-26	0	DAPL1
1.83397e-30	-0.936336	0.879	0.948	6.00406e-26	0	HSPB1
4.41172e-30	0.474264	0.337	0.13	1.44431e-25	0	SLC8A1
6.1956e-30	-0.647292	0.02	0.309	2.02832e-25	0	CD9
2.88086e-29	0.500545	0.899	0.792	9.43137e-25	0	HSPH1
1.30531e-28	0.350766	0.992	0.985	4.27331e-24	0	MT-ND2
2.75824e-28	-0.832847	0.289	0.601	9.02994e-24	0	BTG2
9.37835e-28	-0.681508	0.441	0.743	3.07028e-23	0	ATF3
1.5043e-27	0.50218	0.801	0.683	4.92479e-23	0	PGRMC1
1.79576e-27	-1.63615	0.028	0.298	5.87897e-23	0	DCN
1.83939e-27	-0.256956	0.744	0.389	6.02179e-23	0	COL1A2
1.86194e-27	0.581608	0.59	0.383	6.09563e-23	0	CSRP1
3.62209e-27	0.3774	0.963	0.937	1.1858e-22	0	NGFRAP1
7.2602e-27	-0.704278	0.281	0.553	2.37685e-22	0	FAM60A
1.62624e-26	0.42296	0.303	0.113	5.32399e-22	0	MECOM
3.63127e-26	0.461853	0.84	0.717	1.18881e-21	0	TPM4
4.17716e-26	0.427511	0.851	0.734	1.36752e-21	0	CNN3
5.2634e-26	-0.513386	0.014	0.267	1.72313e-21	0	PAX2
5.68737e-26	-0.522598	0.037	0.305	1.86193e-21	0	UCHL1
6.08992e-26	0.394242	0.834	0.731	1.99372e-21	0	UBE2E3
8.02369e-26	0.541736	0.82	0.709	2.62679e-21	0	IFITM2
1.0715e-25	0.395228	0.264	0.095	3.50788e-21	0	MLLT3
1.31124e-25	-0.68307	0.031	0.289	4.29273e-21	0	WFDC2
2.54527e-25	0.42188	0.553	0.294	8.3327e-21	0	EMCN
2.75302e-25	0.310747	0.969	0.932	9.01284e-21	0	LAPTM4A
3.59473e-25	-0.687897	0.062	0.33	1.17684e-20	0	BEX1
4.8308e-25	0.365632	0.559	0.282	1.58151e-20	0	OLFML3
6.90007e-25	0.479711	0.486	0.265	2.25894e-20	0	IFI16
7.59004e-25	-1.35321	0.02	0.266	2.48483e-20	0	SULT1E1
1.25177e-24	-0.530507	0.022	0.272	4.09804e-20	0	EZR
2.37173e-24	-0.503928	0.16	0.465	7.76457e-20	0	RHOB
2.4299e-24	0.542941	0.399	0.2	7.95501e-20	0	CDC42EP3
2.49001e-24	0.486696	0.419	0.201	8.1518e-20	0	SHISA3
3.99352e-24	-0.459174	0.031	0.282	1.3074e-19	0	ITGA8
1.93577e-23	0.57948	0.64	0.459	6.33732e-19	0	MAFF
2.71632e-23	0.582146	0.421	0.23	8.89267e-19	0	PLEKHA4
4.29051e-23	-0.436835	0.051	0.305	1.40463e-18	0	FOXP1
6.71651e-23	0.555732	0.604	0.444	2.19885e-18	0	DAAM1
6.95241e-23	0.445765	0.351	0.158	2.27608e-18	0	MATN2
7.74508e-23	0.394208	0.365	0.162	2.53558e-18	0	NUPR1
9.39978e-23	0.425816	0.711	0.571	3.0773e-18	0	JUND
1.08433e-22	0.470809	0.593	0.396	3.54988e-18	0	EPB41L2
1.64827e-22	0.357343	0.902	0.859	5.39611e-18	0	C6orf48
1.72153e-22	-0.490256	0.059	0.31	5.63593e-18	0	CRIP2
1.96364e-22	0.39543	0.84	0.777	6.42855e-18	0	ARF4
2.95498e-22	-0.410036	0.048	0.297	9.67401e-18	0	C9orf3
3.75601e-22	0.435007	0.843	0.803	1.22964e-17	0	CACYBP
5.17038e-22	-0.365463	0.225	0.536	1.69268e-17	0	PSME1
7.40641e-22	-0.619113	0.056	0.301	2.42471e-17	0	PHLDA1
7.43051e-22	0.649498	0.669	0.55	2.4326e-17	0	HERPUD1
1.07269e-21	0.498127	0.489	0.292	3.51178e-17	0	PHACTR2
1.07954e-21	0.501022	0.52	0.329	3.53421e-17	0	NR2F2-AS1
1.18469e-21	-0.42235	0.039	0.272	3.87843e-17	0	ENC1
1.22007e-21	0.528336	0.789	0.731	3.99425e-17	0	MYADM
1.3914e-21	-0.455482	0.079	0.33	4.55516e-17	0	DLC1
1.41293e-21	-0.509146	0.118	0.386	4.62564e-17	0	MAP1B
2.48479e-21	0.389061	0.475	0.255	8.13469e-17	0	NFIA
3.0585e-21	-0.594294	0.056	0.289	1.00129e-16	0	ZEB2
7.05908e-21	0.557464	0.508	0.33	2.311e-16	0	KLF10
8.1259e-21	-0.392848	0.233	0.526	2.66026e-16	0	PARP1
8.83895e-21	0.504903	0.52	0.359	2.8937e-16	0	NPTN
1.26938e-20	-0.461302	0.101	0.349	4.1557e-16	0	AP1S2
1.42033e-20	-0.457862	0.163	0.432	4.64988e-16	0	2019-09-06
1.79203e-20	-0.567308	0.284	0.55	5.86675e-16	0	VCAN
2.30028e-20	0.361988	0.809	0.725	7.53067e-16	0	C12orf57
3.92908e-20	-0.438285	0.834	0.945	1.2863e-15	0	JUN
5.16407e-20	-0.409675	0.067	0.305	1.69061e-15	0	LAMA4
8.81308e-20	-0.554942	0.764	0.88	2.88523e-15	0	ITM2C
9.24592e-20	-0.409526	0.096	0.336	3.02693e-15	0	GNAI1
9.3748e-20	-0.589724	0.056	0.283	3.06912e-15	0	HLA-C
2.40464e-19	-0.461231	0.076	0.308	7.87231e-15	0	BCAM
4.99138e-19	0.46293	0.607	0.418	1.63408e-14	0	TAGLN
8.63125e-19	0.682319	0.621	0.497	2.8257e-14	0	LITAF
1.00163e-18	-0.472165	0.183	0.439	3.27913e-14	0	CTSB
1.18449e-18	-0.865817	0.362	0.586	3.87777e-14	0	DUSP1
1.46755e-18	-0.304881	0.096	0.343	4.80447e-14	0	NDUFA7.1
1.49675e-18	-0.340278	0.621	0.827	4.90007e-14	0	RCN2
1.73234e-18	-0.332171	0.076	0.305	5.67134e-14	0	ASAH1
1.76063e-18	-0.376936	0.242	0.518	5.76396e-14	0	VDAC1
2.03356e-18	-0.559446	0.205	0.445	6.65747e-14	0	COL4A1
2.12621e-18	0.369976	0.77	0.696	6.96077e-14	0	SELK
3.05551e-18	-0.524837	0.056	0.27	1.00031e-13	0	SPINT2
3.47566e-18	-0.375436	0.067	0.288	1.13786e-13	0	BCL7A
3.68528e-18	-0.364872	0.048	0.259	1.20649e-13	0	SVIP
4.08149e-18	-0.477567	0.407	0.658	1.3362e-13	0	KLF6
4.31179e-18	-0.500157	0.065	0.281	1.41159e-13	0	NCOA7
4.48955e-18	0.431433	0.261	0.115	1.46979e-13	0	CA11
6.60586e-18	-0.62735	0.096	0.315	2.16263e-13	0	MYC
1.57429e-17	-0.380457	0.115	0.348	5.15392e-13	0	UNC5B
1.66766e-17	0.281831	0.882	0.837	5.45959e-13	0	EIF3H
2.08906e-17	-0.356523	0.475	0.734	6.83915e-13	0	TXN
2.60086e-17	-0.691917	0.118	0.329	8.51471e-13	0	LYPD1
3.17059e-17	-0.395839	0.081	0.3	1.03799e-12	0	RND3
3.37508e-17	0.332378	0.806	0.759	1.10493e-12	0	PNN
3.90938e-17	-0.427875	0.385	0.618	1.27985e-12	0	PFN2
5.29813e-17	-0.433773	0.292	0.549	1.7345e-12	0	COTL1
7.65573e-17	0.373341	0.256	0.115	2.50633e-12	0	DPP6
7.70208e-17	0.358777	0.368	0.195	2.52151e-12	0	MMP2
8.83744e-17	-0.40428	0.233	0.486	2.8932e-12	0	DBI
9.35181e-17	-0.735643	0.315	0.528	3.06159e-12	0	BST2
1.09994e-16	0.415323	0.556	0.377	3.60098e-12	0	HLA-E
2.00256e-16	-0.362125	0.163	0.4	6.55597e-12	0	PHGDH
2.31234e-16	0.397314	0.643	0.529	7.57013e-12	0	PLD3
2.91969e-16	0.336779	0.949	0.928	9.55848e-12	0	HSPD1
3.17611e-16	-0.48957	0.112	0.325	1.0398e-11	0	CITED2
3.39868e-16	-0.322171	0.39	0.658	1.11266e-11	0	CSTB
6.18629e-16	-0.339216	0.09	0.298	2.02527e-11	0	CXXC5
6.27081e-16	-0.340081	0.239	0.488	2.05294e-11	0	H2AFY
8.98591e-16	-0.372937	0.079	0.281	2.94181e-11	0	BEX2
2.25022e-15	-0.362008	0.194	0.423	7.36676e-11	0	HMGB3
3.22937e-15	-0.335186	0.272	0.514	1.05723e-10	0	NME1
3.26483e-15	-0.290685	0.219	0.475	1.06884e-10	0	PPP1CA
5.08072e-15	-0.334104	0.112	0.319	1.66333e-10	0	PON2
5.23917e-15	0.435476	0.632	0.542	1.7152e-10	0	AHSA1
5.9045e-15	-0.332588	0.188	0.417	1.93301e-10	0	FXYD6
7.54318e-15	0.393543	0.57	0.46	2.46949e-10	0	MFAP2
7.98166e-15	-0.304173	0.157	0.381	2.61304e-10	0	GSTO1
8.10785e-15	0.35842	0.705	0.582	2.65435e-10	0	STAT3
8.26592e-15	-0.424341	0.093	0.29	2.7061e-10	0	WT1
8.65041e-15	-0.300398	0.228	0.474	2.83197e-10	0	IDH2
9.41508e-15	-0.269566	0.132	0.354	3.08231e-10	0	C7orf50
1.35088e-14	0.460059	0.427	0.283	4.42252e-10	0	SERPING1
1.53733e-14	-0.408314	0.14	0.358	5.03291e-10	0	SERPINE2
1.88672e-14	0.27857	0.438	0.248	6.17673e-10	0	MOXD1
2.5002e-14	-0.30337	0.166	0.391	8.18516e-10	0	YBX3
3.14154e-14	-0.294737	0.115	0.323	1.02848e-09	0	SGCE
4.09432e-14	-0.338564	0.166	0.387	1.3404e-09	0	CYB5A
4.09992e-14	-0.312371	0.267	0.516	1.34223e-09	0	TPM3
4.16031e-14	0.448746	0.559	0.396	1.362e-09	0	IRF1
4.4735e-14	-0.360341	0.334	0.589	1.46453e-09	0	SH3BGRL3
4.59823e-14	-0.327132	0.194	0.415	1.50537e-09	0	SYNE2
4.85728e-14	-0.323884	0.194	0.409	1.59017e-09	0	SMC3
5.19859e-14	-0.345231	0.329	0.585	1.70191e-09	0	CLIC1
5.32488e-14	-0.675113	0.354	0.558	1.74326e-09	0	IER2
5.3352e-14	-0.827705	0.525	0.69	1.74664e-09	0	FOS
5.48562e-14	-0.295916	0.194	0.414	1.79588e-09	0	ARL6IP6
5.79504e-14	-0.300083	0.492	0.728	1.89718e-09	0	KTN1
6.37066e-14	0.310966	0.823	0.747	2.08563e-09	0	MRPL18
9.35409e-14	-0.259821	0.865	0.94	3.06234e-09	0	HMGN1
1.26797e-13	0.360261	0.767	0.717	4.15107e-09	0	CYCS
1.51595e-13	0.314592	0.52	0.371	4.96291e-09	0	EMP3
1.55877e-13	-0.287609	0.424	0.675	5.10312e-09	0	RCN1
1.5593e-13	0.300229	0.795	0.74	5.10485e-09	0	NREP
1.74175e-13	-0.290226	0.236	0.47	5.70215e-09	0	PTPLAD1
2.29497e-13	-0.278405	0.169	0.391	7.51329e-09	0	CD151
2.74517e-13	0.322597	0.843	0.803	8.98713e-09	0	MORF4L2
2.99989e-13	0.389535	0.626	0.568	9.82103e-09	0	UBE2B
3.13288e-13	0.358302	0.545	0.428	1.02564e-08	0	CCND2
3.31578e-13	0.408786	0.514	0.405	1.08552e-08	0	TRAF4
3.44656e-13	-0.283033	0.683	0.861	1.12833e-08	0	YBX1
4.26254e-13	0.397578	0.424	0.281	1.39547e-08	0	RARRES2
4.58631e-13	0.384447	0.626	0.545	1.50147e-08	0	TOP1
5.42275e-13	0.294747	0.267	0.133	1.7753e-08	0	NTM
8.69203e-13	0.263192	0.868	0.856	2.8456e-08	0	HNRNPA0
9.72515e-13	-0.592289	0.087	0.258	3.18382e-08	0	S100A10
1.00096e-12	0.349091	0.348	0.213	3.27695e-08	0	FHL3
1.0232e-12	-0.343142	0.236	0.447	3.34974e-08	0	HOXA10
1.10539e-12	0.381359	0.848	0.857	3.61882e-08	0	HSPA5
1.45422e-12	0.363989	0.711	0.665	4.76082e-08	0	CCNL1
1.56142e-12	-0.598688	0.346	0.505	5.11179e-08	0	CRABP2
1.70938e-12	0.379707	0.396	0.268	5.59616e-08	0	AAK1
2.10901e-12	-0.326962	0.222	0.428	6.90448e-08	0	COL4A2
2.13391e-12	0.360437	0.365	0.231	6.98599e-08	0	PLSCR1
2.99765e-12	0.376829	0.596	0.507	9.81372e-08	0	CNN2
3.24555e-12	0.352536	0.711	0.679	1.06253e-07	0	SNHG8
3.38182e-12	0.29693	0.632	0.52	1.10714e-07	0	SDC2
3.71708e-12	0.257247	0.815	0.79	1.2169e-07	0	ARF1
4.02215e-12	0.365951	0.303	0.17	1.31677e-07	0	PDGFRB
4.47341e-12	-0.272197	0.107	0.289	1.46451e-07	0	SQLE
4.528e-12	-0.388019	0.584	0.78	1.48238e-07	0	PPP1R15A
6.46002e-12	-0.334543	0.154	0.345	2.11488e-07	0	MCM7
7.02097e-12	-0.300641	0.562	0.74	2.29852e-07	0	PKM
7.25212e-12	-0.265418	0.626	0.804	2.3742e-07	0	PEBP1
1.11028e-11	-0.273083	0.677	0.819	3.63484e-07	0	SRP9
1.52741e-11	0.368121	0.506	0.39	5.00045e-07	0	LMO4
1.61922e-11	-0.434559	0.101	0.263	5.30101e-07	0	PMP22
1.71386e-11	-0.272179	0.093	0.265	5.61084e-07	0	HOXA9
2.10034e-11	0.414239	0.463	0.356	6.8761e-07	0	REL
2.14065e-11	-0.257198	0.309	0.537	7.00806e-07	0	LSMD1
2.49713e-11	0.27406	0.941	0.935	8.1751e-07	0	TUBA1A
2.57364e-11	-0.274114	0.14	0.328	8.42559e-07	0	TUBB2A
3.32746e-11	-0.794315	0.272	0.453	1.08934e-06	0	HMGB2
4.24026e-11	-0.303988	0.115	0.287	1.38818e-06	0	MSMO1
4.41657e-11	0.310042	0.284	0.163	1.4459e-06	0	ETV1
4.70011e-11	0.324467	0.64	0.562	1.53872e-06	0	QPRT
5.28809e-11	0.32032	0.733	0.694	1.73122e-06	0	TCP1
5.89715e-11	-0.303133	0.278	0.493	1.93061e-06	0	ATP2B1
6.04889e-11	-0.269967	0.705	0.831	1.98029e-06	0	RAN
6.1412e-11	-0.689675	0.654	0.403	2.01051e-06	0	COL1A1
7.01634e-11	-0.449579	0.132	0.303	2.29701e-06	0	RGS2
7.15187e-11	-0.712523	0.16	0.312	2.34138e-06	0	PLAC9
7.76955e-11	0.272011	0.823	0.801	2.54359e-06	0	RSL24D1
7.89135e-11	-0.259394	0.169	0.363	2.58347e-06	0	GOLIM4
8.5299e-11	0.329675	0.264	0.154	2.79252e-06	0	SCPEP1
9.40676e-11	0.391264	0.404	0.297	3.07958e-06	0	C12orf44
1.2479e-10	-0.251073	0.171	0.36	4.08539e-06	0	MFGE8
1.34747e-10	-0.252467	0.185	0.372	4.41136e-06	0	H2AFY2
1.41417e-10	0.2533	0.323	0.196	4.6297e-06	0	SELM
1.4663e-10	-0.327719	0.301	0.495	4.80036e-06	0	FABP5
1.97108e-10	0.36931	0.556	0.485	6.45292e-06	0	STIP1
2.03161e-10	0.253973	0.27	0.148	6.65108e-06	0	C1S
2.05103e-10	0.285352	0.548	0.452	6.71467e-06	0	TCF4
2.18696e-10	0.343125	0.34	0.227	7.15966e-06	0	TCF12
2.45224e-10	-0.638944	0.138	0.291	8.02814e-06	0	TCF21
2.70669e-10	-0.409466	0.919	0.932	8.86117e-06	0	STMN1
3.36065e-10	0.346195	0.438	0.324	1.10021e-05	0	MEIS1
3.41109e-10	-0.294395	0.323	0.525	1.11672e-05	0	S100A13
3.49113e-10	0.406254	0.362	0.257	1.14293e-05	0	ERF
5.84227e-10	-0.325882	0.11	0.261	1.91264e-05	0	CPE
8.68504e-10	0.303649	0.287	0.174	2.84331e-05	0	AFF3
9.17277e-10	0.47174	0.404	0.312	3.00298e-05	0	MLF1
1.11317e-09	0.278804	0.385	0.258	3.64429e-05	0	ARID5A
1.13493e-09	-0.726652	0.705	0.795	3.71553e-05	0	SPARC
1.59203e-09	-0.250293	0.11	0.262	5.21199e-05	0	TSPO
1.59391e-09	0.336913	0.357	0.256	5.21816e-05	0	CCDC50
2.29328e-09	0.298111	0.27	0.162	7.50774e-05	0	SSFA2
2.31007e-09	0.380666	0.59	0.567	7.56271e-05	0	BUD31
2.45893e-09	-0.274656	0.205	0.383	8.05005e-05	0	LBH
2.52841e-09	-0.392041	0.494	0.659	8.2775e-05	0	S100A11
3.78064e-09	0.323149	0.424	0.337	0.00012377	0	JMJD6
3.92251e-09	0.338648	0.674	0.586	0.000128415	0	FOSB
4.52091e-09	-0.434596	0.154	0.308	0.000148005	0	SOCS3
5.70847e-09	-0.259885	0.18	0.349	0.000186884	0	ARRDC3
8.04432e-09	0.304928	0.548	0.478	0.000263355	0	LY6E
8.60396e-09	0.257219	0.666	0.618	0.000281676	0	SEPW1
9.67242e-09	0.350501	0.292	0.195	0.000316656	0	NUDT9
1.16503e-08	0.259278	0.306	0.193	0.000381407	0	EBF1
1.47851e-08	0.335034	0.573	0.534	0.000484033	0	ARMCX3
3.6561e-08	0.320277	0.458	0.365	0.00119693	0	SQSTM1
5.8736e-08	0.362925	0.34	0.25	0.0019229	0	PNPLA8
5.96123e-08	0.298431	0.5	0.425	0.00195159	0	RPL22L1
7.44458e-08	-0.774694	0.143	0.276	0.00243721	0	HSPA6
1.09059e-07	-0.302874	0.188	0.337	0.00357037	0	TSHZ2
1.23577e-07	-0.344193	0.132	0.267	0.00404568	0	CKB
1.54044e-07	0.270893	0.374	0.274	0.00504309	0	COL6A1
1.96024e-07	-0.26747	0.152	0.292	0.00641743	0	SPRY1
2.23116e-07	0.267135	0.598	0.562	0.00730439	0	NPC2
2.57685e-07	0.302656	0.542	0.503	0.0084361	0	AP3S1
2.6991e-07	-0.293151	0.126	0.252	0.0088363	0	TYMS
2.89864e-07	0.340799	0.402	0.33	0.00948957	0	TNFRSF1A
4.91501e-07	0.261736	0.492	0.451	0.0160908	0	ZFAND6
5.39218e-07	0.28214	0.275	0.188	0.0176529	0	RGL2
5.45696e-07	0.273497	0.629	0.622	0.017865	0	ARPC5
5.77212e-07	-0.477278	0.388	0.515	0.0188968	0	ID2
6.13293e-07	-0.253415	0.146	0.277	0.020078	0	CD55
6.33526e-07	-0.600111	0.169	0.303	0.0207404	0	MT2A
8.49399e-07	0.299802	0.506	0.441	0.0278076	0	CCDC80
9.54676e-07	0.268465	0.284	0.204	0.0312542	0	CLTB
1.19513e-06	-0.603899	0.494	0.635	0.0391261	0	FBLN1
1.2764e-06	0.301473	0.331	0.249	0.0417869	0	NFIC
1.6981e-06	-0.344608	0.41	0.588	0.0555925	0	ARL6IP1
1.98363e-06	-0.313123	0.829	0.842	0.0649399	0	DNAJB1
4.25214e-06	-0.275757	0.191	0.318	0.139207	0	PCNA
4.28392e-06	0.255733	0.382	0.316	0.140247	0	AFF4
5.30691e-06	-0.279052	0.174	0.292	0.173738	0	SMC4
8.65839e-06	0.304178	0.503	0.481	0.283458	0	LSM2
9.08535e-06	0.250191	0.424	0.365	0.297436	0	LAPTM4B
1.19284e-05	0.258583	0.618	0.622	0.390511	0	PGK1
1.4006e-05	-0.388435	0.486	0.588	0.45853	0	ID1
1.40156e-05	0.286414	0.52	0.46	0.458841	0	H1F0
1.7977e-05	0.268043	0.514	0.503	0.588532	0	GNAI3
1.92396e-05	0.34329	0.374	0.329	0.629867	0	DNAJB9
2.68224e-05	-0.577221	0.433	0.525	0.878111	0	PTN
3.31871e-05	-0.305267	0.306	0.429	1	0	HIST2H2BE
3.43946e-05	0.264585	0.326	0.265	1	0	CPQ
4.21773e-05	0.260421	0.289	0.229	1	0	HBP1
5.28083e-05	-0.292348	0.174	0.274	1	0	KIAA0101
6.15332e-05	-0.313104	0.433	0.529	1	0	CDH11
7.40556e-05	0.290758	0.354	0.309	1	0	GNL1
0.000137094	0.287661	0.371	0.33	1	0	AMD1
0.000160033	0.304071	0.331	0.279	1	0	AHI1
0.000228713	-0.303085	0.433	0.589	1	0	CST3
0.000336636	-0.495617	0.298	0.36	1	0	BGN
0.000345448	0.252266	0.402	0.371	1	0	TOX4
0.000348405	0.275715	0.449	0.406	1	0	TCEAL7
0.000379501	-0.35946	0.202	0.291	1	0	HIST1H2AC
0.000553076	-1.08567	0.205	0.292	1	0	CCL2
0.00127159	-0.36339	0.497	0.576	1	0	AKAP12
0.00163316	-0.530766	0.618	0.726	1	0	NEAT1
0.00163732	0.26148	0.416	0.39	1	0	SKIL
0.00279159	-0.300994	0.228	0.323	1	0	PRCP
0.00281626	-0.310534	0.199	0.277	1	0	RAMP2
0.00417419	-0.253558	0.73	0.806	1	0	H2AFZ
7.31183e-123	1.10742	0.978	0.443	2.39375e-118	1	CRABP2
1.76009e-110	1.01455	0.959	0.42	5.76219e-106	1	NNAT
1.13072e-87	0.386096	1	0.999	3.70177e-83	1	RPS4X
4.36877e-80	-1.57584	0.575	0.866	1.43025e-75	1	DNAJB1
2.27913e-79	0.344952	1	1	7.46142e-75	1	RPL3
8.91003e-77	0.632082	0.758	0.265	2.91696e-72	1	PCSK1N
1.64021e-76	-1.18256	0.855	0.951	5.36971e-72	1	UBC
1.12682e-74	0.713419	0.893	0.399	3.68898e-70	1	TUBB2B
3.82148e-71	-0.98956	0.962	0.978	1.25108e-66	1	HSPA1B
3.77986e-67	0.521745	1	0.935	1.23745e-62	1	MDK
5.83759e-66	-0.916958	0.994	0.989	1.91111e-61	1	HSPA1A
1.98244e-65	0.705497	0.434	0.103	6.4901e-61	1	UNC5B-AS1
8.35588e-65	0.552985	1	0.924	2.73555e-60	1	STMN1
1.44579e-64	0.275473	1	0.999	4.73324e-60	1	RPS3A
4.93084e-63	0.317412	1	0.999	1.61426e-58	1	RPL5
5.7853e-59	0.531227	0.44	0.112	1.89399e-54	1	CITED1
7.55869e-58	0.647527	0.686	0.254	2.47456e-53	1	DAPL1
1.35224e-57	0.590902	0.899	0.471	4.42697e-53	1	BST2
1.66044e-57	0.307242	1	0.997	5.43596e-53	1	RPL7A
3.0812e-57	-2.46436	0.336	0.706	1.00872e-52	1	FOS
9.08986e-55	0.266469	1	1	2.97584e-50	1	RPS14
2.19757e-54	0.568584	0.981	0.858	7.1944e-50	1	ITM2C
4.08823e-54	-1.68966	0.17	0.602	1.3384e-49	1	DUSP1
2.25646e-52	0.604594	0.849	0.484	7.38721e-48	1	FAM213A
7.85064e-52	0.268359	1	0.999	2.57014e-47	1	RPS6
1.18695e-51	0.556312	0.95	0.742	3.88583e-47	1	PRDX2
5.86352e-51	0.595773	0.758	0.373	1.9196e-46	1	2019-09-06
6.61835e-51	0.47999	0.459	0.136	2.16671e-46	1	COL9A2
1.89096e-50	0.416941	0.997	0.972	6.19061e-46	1	GAPDH
4.1979e-50	0.529488	0.472	0.151	1.37431e-45	1	WASF3
4.57333e-50	0.636339	0.657	0.271	1.49722e-45	1	BEX1
1.11081e-49	-1.42734	0.123	0.552	3.63656e-45	1	EGR1
6.27218e-49	0.258973	1	1	2.05339e-44	1	RPL35A
7.83646e-49	-1.67372	0.066	0.5	2.5655e-44	1	IGFBP7
1.71266e-48	0.271552	1	0.997	5.60692e-44	1	RPL29
3.08628e-48	-1.34496	0.541	0.786	1.01039e-43	1	ID3
3.4795e-48	-1.03216	0.89	0.938	1.13912e-43	1	JUN
1.22677e-47	-1.58695	0.236	0.622	4.0162e-43	1	JUNB
4.26836e-45	0.480633	0.686	0.273	1.39738e-40	1	LYPD1
4.31857e-45	0.296947	1	0.999	1.41381e-40	1	H3F3A
8.89596e-45	0.525748	0.384	0.11	2.91236e-40	1	PDK4
9.80384e-45	-1.74694	0.192	0.578	3.20958e-40	1	CYR61
4.39145e-43	-0.888074	0.758	0.878	1.43767e-38	1	IFITM3
7.94532e-43	-1.19603	0.142	0.529	2.60114e-38	1	ANXA2
1.77063e-42	0.490355	0.506	0.184	5.79667e-38	1	SCG5
1.15926e-41	-1.56482	0.453	0.7	3.79518e-37	1	LGALS1
1.54759e-41	-1.26579	0.201	0.57	5.06649e-37	1	IER2
1.5523e-40	0.457233	0.588	0.25	5.08192e-36	1	UCHL1
3.19163e-40	-1.91773	0.299	0.618	1.04488e-35	1	ZFP36
3.323e-40	-0.852658	0.997	0.996	1.08788e-35	1	TMSB4X
5.76591e-40	-0.459406	0.984	0.996	1.88764e-35	1	UBB
7.06493e-40	0.259414	1	0.998	2.31292e-35	1	RPL12
8.7753e-40	0.383402	1	0.999	2.87286e-35	1	ACTG1
8.96021e-40	-1.19971	0.16	0.535	2.93339e-35	1	ID2
2.09835e-39	0.252371	1	0.999	6.86958e-35	1	RPL35
6.07076e-39	0.547424	0.814	0.48	1.98745e-34	1	PEG10
6.90513e-39	0.482512	0.855	0.496	2.2606e-34	1	FAM60A
7.48648e-39	-1.29538	0.116	0.484	2.45092e-34	1	CTSC
1.22817e-38	0.272066	1	0.997	4.02077e-34	1	MT-CO1
1.69164e-38	0.263524	1	0.996	5.5381e-34	1	GNB2L1
2.08437e-38	-0.757578	0.478	0.749	6.8238e-34	1	ZFP36L1
6.58175e-38	-1.26668	0.06	0.426	2.15473e-33	1	PCOLCE
1.0167e-37	-0.953692	0.336	0.652	3.32846e-33	1	DNAJB4
1.44819e-37	-1.90015	0.072	0.432	4.74107e-33	1	COL3A1
8.60548e-37	-1.92939	0.104	0.457	2.81726e-32	1	COL1A1
1.09507e-36	0.273193	1	0.997	3.58503e-32	1	HNRNPA1
1.54153e-36	-1.09737	0.535	0.745	5.04667e-32	1	CALD1
7.94215e-36	-1.7523	0.107	0.453	2.6001e-31	1	COL1A2
9.46928e-36	0.396308	0.365	0.117	3.10005e-31	1	EYA1
4.42665e-35	-1.15932	0.035	0.384	1.4492e-30	1	BGN
1.09861e-34	-0.936697	0.006	0.348	3.59663e-30	1	EMCN
1.24817e-34	0.487905	0.651	0.339	4.08624e-30	1	C1QTNF4
1.70472e-34	0.265149	1	0.995	5.58091e-30	1	RPL36A
1.7613e-34	-1.15756	0.142	0.481	5.76616e-30	1	TPM2
3.88995e-34	0.504721	0.403	0.143	1.27349e-29	1	C1QTNF3
6.40628e-33	-0.856689	0.642	0.817	2.09729e-28	1	HSPH1
9.18204e-33	-0.893474	0.009	0.337	3.00601e-28	1	OLFML3
1.67717e-32	0.273594	0.997	0.993	5.49072e-28	1	RPS21
6.15256e-32	-1.26445	0.201	0.498	2.01422e-27	1	MFAP4
6.32283e-32	-1.20062	0.33	0.601	2.06997e-27	1	ID1
6.56607e-32	-0.972198	0.022	0.347	2.1496e-27	1	TGFBI
1.2089e-31	0.437392	0.443	0.176	3.95768e-27	1	HOXB-AS3
1.22512e-31	-0.657299	0.78	0.86	4.01079e-27	1	MAGED2
3.42963e-31	0.324678	0.28	0.078	1.12279e-26	1	ELAVL4
5.68298e-31	-0.902434	0.428	0.676	1.8605e-26	1	NR4A1
9.01319e-31	0.408011	0.921	0.704	2.95074e-26	1	PKM
1.35458e-30	-0.833106	0.022	0.341	4.43463e-26	1	CCND1
1.48605e-30	0.254894	0.997	0.988	4.86504e-26	1	RPSA
3.46831e-30	-1.08921	0.016	0.324	1.13546e-25	1	PLAC9
3.52761e-30	0.417273	0.456	0.189	1.15487e-25	1	PDGFC
4.49991e-30	0.312293	0.997	0.951	1.47318e-25	1	SKP1
6.96248e-30	0.371312	0.453	0.182	2.27938e-25	1	COL2A1
9.74297e-30	0.296826	0.531	0.239	3.18965e-25	1	WFDC2
2.15323e-29	0.381824	0.431	0.178	7.04923e-25	1	NBAS
2.38309e-29	0.505448	0.673	0.378	7.80176e-25	1	TNFRSF12A
3.32672e-29	0.488032	0.484	0.219	1.0891e-24	1	SIL1
4.38713e-29	0.342646	0.981	0.895	1.43626e-24	1	HINT1
5.70415e-29	0.35064	0.365	0.132	1.86743e-24	1	SIX1
7.00337e-29	0.396868	0.909	0.753	2.29276e-24	1	ALDOA
8.1043e-29	-0.911155	0.645	0.772	2.65319e-24	1	PPP1R15A
1.6226e-28	0.383495	0.336	0.118	5.31206e-24	1	ETV4
1.79384e-28	-0.638797	0.006	0.302	5.87266e-24	1	NFIA
9.64298e-28	-1.56416	0.119	0.417	3.15692e-23	1	IGFBP5
3.32457e-27	-0.873111	0.324	0.592	1.0884e-22	1	AKAP12
4.2855e-27	-0.776395	0.305	0.59	1.40299e-22	1	SEPP1
5.14138e-27	0.257435	0.997	0.978	1.68318e-22	1	SRP14
6.78003e-27	-0.682984	0.025	0.311	2.21965e-22	1	IFI16
1.29529e-26	-0.712787	0.016	0.296	4.24052e-22	1	COL21A1
1.51739e-26	0.292785	0.28	0.088	4.96764e-22	1	NKAIN3
1.81092e-26	-0.730966	0.013	0.291	5.92858e-22	1	MOXD1
6.13041e-26	-0.682486	0.05	0.336	2.00697e-21	1	PTRF
6.87494e-26	-1.15179	0.038	0.317	2.25072e-21	1	ITM2A
7.16633e-26	-0.783738	0.362	0.616	2.34611e-21	1	FOSB
1.15363e-25	-0.702831	0.057	0.339	3.77677e-21	1	LDB2
8.8193e-25	-0.673524	0.022	0.29	2.88726e-20	1	ZEB2
1.94109e-24	-0.880125	0.871	0.881	6.35475e-20	1	B2M
2.1252e-24	-0.800728	0.025	0.29	6.95747e-20	1	CYP1B1
2.76924e-24	0.377391	0.767	0.498	9.06594e-20	1	NTRK2
5.68673e-24	-0.658745	0.17	0.438	1.86172e-19	1	EPB41L2
6.53375e-24	-0.550204	0.506	0.714	2.13902e-19	1	CLK1
1.27816e-23	0.383921	0.855	0.701	4.18443e-19	1	MIF
1.29644e-23	-0.637581	0.406	0.637	4.24428e-19	1	CALM1
2.40256e-23	-0.655044	0.06	0.33	7.86551e-19	1	FN1
3.27891e-23	-0.592992	0.387	0.638	1.07345e-18	1	BTG1
3.41089e-23	-0.866722	0.915	0.944	1.11666e-18	1	HSPB1
4.27233e-23	-0.630633	0.006	0.253	1.39867e-18	1	PDGFRA
8.4809e-23	-0.635738	0.019	0.269	2.77648e-18	1	PMP22
1.05962e-22	0.270518	0.553	0.27	3.469e-18	1	EPCAM
1.30641e-22	0.320504	0.94	0.836	4.27693e-18	1	CLTA
1.54843e-22	-0.610504	0.582	0.751	5.06924e-18	1	MARCKS
1.74107e-22	-0.740722	0.846	0.867	5.69993e-18	1	SERPINH1
2.02503e-22	0.312618	0.39	0.173	6.62953e-18	1	G6PD
2.07317e-22	-0.570489	0.22	0.488	6.78715e-18	1	FCGRT
2.84388e-22	0.331103	0.912	0.751	9.31029e-18	1	CUTA
3.16097e-22	-0.561818	0.057	0.312	1.03484e-17	1	PEAR1
3.8595e-22	-0.586517	0.025	0.272	1.26352e-17	1	COL5A2
4.16877e-22	0.378633	0.903	0.735	1.36477e-17	1	ENO1
5.62615e-22	-0.563292	0.186	0.458	1.84189e-17	1	MCL1
4.8546e-21	-1.35289	0.028	0.262	1.5893e-16	1	SULT1E1
4.34488e-20	-0.760539	0.072	0.314	1.42243e-15	1	SOCS3
4.56183e-20	0.281554	0.314	0.128	1.49345e-15	1	MAP2
5.47522e-20	-0.896677	0.195	0.423	1.79248e-15	1	CXCL12
6.94197e-20	-0.636421	0.057	0.295	2.27266e-15	1	CEBPD
1.51063e-19	-0.846065	0.035	0.258	4.9455e-15	1	MYLK
3.98812e-19	-0.559039	0.031	0.251	1.30563e-14	1	LRRC17
5.40459e-19	-0.5284	0.066	0.299	1.76936e-14	1	RND3
7.66452e-19	0.306607	0.918	0.774	2.50921e-14	1	PEBP1
1.32756e-18	-0.996925	0.245	0.457	4.34615e-14	1	MYL9
1.41978e-18	0.375329	0.459	0.241	4.64809e-14	1	NCOA7
1.56547e-18	-0.510515	0.173	0.423	5.12505e-14	1	LMO4
1.69599e-18	-0.432926	0.075	0.304	5.55234e-14	1	CDK6
2.01949e-18	-0.751673	0.138	0.364	6.61142e-14	1	FILIP1L
2.53326e-18	-0.510957	0.255	0.495	8.29339e-14	1	RRBP1
2.77224e-18	-0.654732	0.223	0.441	9.07577e-14	1	COL4A1
3.75027e-18	-0.936819	0.752	0.79	1.22776e-13	1	SPARC
4.89906e-18	-0.945422	0.214	0.437	1.60386e-13	1	ZFAND2A
5.92933e-18	-0.467128	0.057	0.276	1.94114e-13	1	TGFB1I1
6.01347e-18	-0.583882	0.286	0.529	1.96869e-13	1	KCNQ1OT1
8.82314e-18	-0.654256	0.484	0.648	2.88852e-13	1	KLF6
1.2259e-17	0.351106	0.682	0.47	4.01336e-13	1	RTN3
2.11165e-17	-0.576095	0.157	0.386	6.91313e-13	1	SERTAD1
2.65311e-17	-0.616073	0.142	0.369	8.68574e-13	1	BAG3
2.82537e-17	0.270582	0.553	0.306	9.24971e-13	1	MCM7
2.90978e-17	-0.843446	0.079	0.294	9.52603e-13	1	TCF21
5.09282e-17	-0.275841	0.991	0.991	1.66729e-12	1	H3F3B
5.83586e-17	0.35533	0.566	0.361	1.91055e-12	1	MSI2
6.33221e-17	-0.870206	0.406	0.599	2.07304e-12	1	SAT1
6.66508e-17	-1.1347	0.138	0.347	2.18201e-12	1	POSTN
6.74221e-17	-0.52109	0.094	0.312	2.20727e-12	1	SNAI2
7.83752e-17	0.254525	0.308	0.137	2.56585e-12	1	CHN1
7.88674e-17	0.30034	0.403	0.204	2.58196e-12	1	ROBO2
9.27203e-17	0.345927	0.503	0.292	3.03548e-12	1	TUBB2A
9.92338e-17	-0.428524	0.384	0.607	3.24872e-12	1	C1orf63
1.06826e-16	0.31234	0.648	0.4	3.49727e-12	1	SYT1
1.1523e-16	-0.811644	0.327	0.521	3.77239e-12	1	MEG3
1.21797e-16	-0.401079	0.069	0.28	3.98739e-12	1	CDC42EP1
1.23091e-16	-0.446581	0.522	0.686	4.02975e-12	1	SH3BGRL
1.36458e-16	-0.547974	0.368	0.562	4.46738e-12	1	MYH10
1.4425e-16	0.309628	0.381	0.193	4.72245e-12	1	SLC25A4
2.16572e-16	-0.488889	0.214	0.437	7.09014e-12	1	FSTL1
3.49539e-16	-0.499124	0.06	0.264	1.14432e-11	1	CPE
3.65869e-16	-0.458033	0.116	0.329	1.19778e-11	1	PHACTR2
3.82275e-16	0.259275	0.928	0.796	1.25149e-11	1	RCN2
5.56634e-16	-1.77379	0.082	0.28	1.82231e-11	1	HSPA6
5.8057e-16	0.288947	0.66	0.452	1.90067e-11	1	LYRM4
7.12274e-16	0.34229	0.67	0.474	2.33184e-11	1	NME1
7.61247e-16	-0.527124	0.745	0.827	2.49217e-11	1	WBP5
7.81782e-16	0.259081	0.352	0.171	2.5594e-11	1	ZNF516
9.81039e-16	0.301802	0.836	0.691	3.21172e-11	1	SNRPB
2.13118e-15	-0.47945	0.333	0.531	6.97705e-11	1	FLNA
2.27481e-15	0.282224	0.381	0.194	7.44728e-11	1	CXADR
2.44134e-15	-0.525995	0.119	0.327	7.99245e-11	1	HLA-A
2.98691e-15	-0.437584	0.937	0.929	9.77855e-11	1	HSPD1
3.41248e-15	-0.315955	0.874	0.91	1.11718e-10	1	DYNLL1
3.90737e-15	-0.527823	0.132	0.337	1.2792e-10	1	COL6A3
3.94465e-15	0.259034	0.519	0.307	1.2914e-10	1	AP1S2
4.51406e-15	-0.489528	0.195	0.416	1.47781e-10	1	ZFP36L2
5.32932e-15	0.300047	0.547	0.336	1.74471e-10	1	OCIAD2
5.38506e-15	0.278248	0.497	0.305	1.76296e-10	1	TMEM123
9.88591e-15	-0.345775	0.965	0.977	3.23645e-10	1	ITM2B
1.14836e-14	0.311138	0.491	0.294	3.75951e-10	1	CYSTM1
1.46122e-14	0.323181	0.676	0.49	4.78374e-10	1	S100A13
1.5362e-14	-0.404942	0.972	0.971	5.02922e-10	1	HSPA8
2.51605e-14	-0.391711	0.072	0.26	8.23703e-10	1	PLSCR1
4.48053e-14	-0.402628	0.101	0.292	1.46684e-09	1	PLS3
7.19499e-14	-0.408484	0.233	0.432	2.3555e-09	1	EFEMP2
1.0996e-13	0.299101	0.509	0.321	3.59986e-09	1	HOTAIRM1
1.69125e-13	0.30749	0.651	0.483	5.53681e-09	1	PARP1
1.77805e-13	-0.478381	0.66	0.764	5.82098e-09	1	MRPL18
1.93721e-13	0.274246	0.638	0.427	6.34203e-09	1	TMSB15A
1.9946e-13	-0.385316	0.27	0.479	6.52992e-09	1	LEPROT
2.70009e-13	0.308697	0.494	0.31	8.83955e-09	1	UNC5B
4.26548e-13	-0.421587	0.67	0.753	1.39643e-08	1	CNN3
5.77874e-13	-0.500638	0.154	0.338	1.89185e-08	1	TSHZ2
5.94546e-13	0.292441	0.434	0.257	1.94643e-08	1	C9orf3
6.48875e-13	0.272877	0.67	0.483	2.12429e-08	1	LSM4
1.6703e-12	-0.385734	0.377	0.551	5.46824e-08	1	P4HB
1.82534e-12	0.283037	0.425	0.246	5.97581e-08	1	BEX2
1.95904e-12	0.2801	0.538	0.354	6.41349e-08	1	YBX3
2.55569e-12	-0.335745	0.591	0.714	8.3668e-08	1	PCBP1
2.76315e-12	-0.365105	0.264	0.456	9.04598e-08	1	ADD3
2.9582e-12	0.253324	0.415	0.243	9.68456e-08	1	ITGA8
2.95956e-12	0.281019	0.56	0.378	9.68901e-08	1	SYNE2
3.8261e-12	-0.337234	0.387	0.559	1.25259e-07	1	RAB1A
4.66648e-12	-0.415703	0.415	0.582	1.52771e-07	1	SDCBP
4.8753e-12	-0.366897	0.097	0.274	1.59608e-07	1	COL6A2
5.09272e-12	-0.376915	0.528	0.683	1.66725e-07	1	CCNL1
6.14921e-12	0.258855	0.418	0.252	2.01313e-07	1	BCL7A
6.82283e-12	0.27815	0.447	0.287	2.23366e-07	1	THOC3
6.89387e-12	0.261983	0.437	0.258	2.25692e-07	1	HELLS
1.09212e-11	-0.424646	0.11	0.279	3.57538e-07	1	CD55
1.24237e-11	0.259208	0.588	0.416	4.06727e-07	1	PRKDC
1.92281e-11	-0.301971	0.186	0.371	6.29489e-07	1	COPS4
1.93132e-11	-0.301529	1	0.998	6.32276e-07	1	HSP90AA1
2.24561e-11	-0.286967	0.638	0.769	7.35169e-07	1	TMEM59
2.27621e-11	-0.263311	0.943	0.935	7.45186e-07	1	LAPTM4A
2.6303e-11	-0.31458	0.572	0.706	8.61108e-07	1	ATF4
3.23874e-11	-0.365737	0.541	0.648	1.0603e-06	1	ANXA5
3.42522e-11	-0.556883	0.119	0.284	1.12135e-06	1	RAMP2
3.7467e-11	0.254983	0.274	0.14	1.2266e-06	1	HOMER1
4.41543e-11	-0.320206	0.123	0.289	1.44552e-06	1	GPX8
4.83223e-11	-0.326526	0.101	0.263	1.58198e-06	1	TSPAN4
6.48894e-11	-0.333322	0.525	0.655	2.12435e-06	1	RTN4
8.67726e-11	0.264363	0.44	0.283	2.84076e-06	1	CUX1
1.08376e-10	-0.43379	0.233	0.399	3.54802e-06	1	EMP3
1.15807e-10	-0.386977	0.987	0.961	3.7913e-06	1	DNAJA1
1.28489e-10	-0.283029	0.116	0.286	4.20648e-06	1	CPQ
1.32415e-10	-0.376194	0.516	0.641	4.335e-06	1	2019-09-11
1.3748e-10	-0.353507	0.164	0.332	4.50083e-06	1	IL6ST
1.48935e-10	-0.328786	0.255	0.452	4.87584e-06	1	RHOB
1.87625e-10	-0.448251	0.236	0.409	6.14246e-06	1	HLA-E
1.89626e-10	-1.00739	0.44	0.523	6.20796e-06	1	PTN
2.17837e-10	-0.339251	0.192	0.351	7.13154e-06	1	TNFRSF1A
2.22482e-10	-0.567142	0.453	0.598	7.28363e-06	1	LMNA
2.80518e-10	-0.321091	0.164	0.327	9.18358e-06	1	GNAI1
4.40185e-10	-0.389805	0.283	0.455	1.44108e-05	1	ARID5B
4.46299e-10	-0.32687	0.151	0.321	1.4611e-05	1	SPTBN1
6.5513e-10	-0.318277	0.77	0.81	2.14477e-05	1	CACYBP
6.78181e-10	-0.502591	0.148	0.308	2.22023e-05	1	MYC
7.11573e-10	-0.387656	0.123	0.28	2.32955e-05	1	TUBA1C
8.13591e-10	-0.322274	0.11	0.266	2.66353e-05	1	SLC38A2
8.65523e-10	-0.381725	0.267	0.421	2.83355e-05	1	COL4A2
9.29499e-10	-0.302269	0.607	0.727	3.04299e-05	1	WSB1
9.4502e-10	0.256121	0.453	0.3	3.09381e-05	1	C4orf48
9.6774e-10	-0.372724	0.333	0.487	3.16819e-05	1	RHOC
1.23042e-09	-0.317511	0.226	0.388	4.02814e-05	1	NPTN
1.24638e-09	-0.453314	0.66	0.74	4.0804e-05	1	TSC22D1
1.58106e-09	-0.27288	0.11	0.261	5.17608e-05	1	MAGEH1
1.97396e-09	-0.690444	0.396	0.555	6.46237e-05	1	CTGF
3.00226e-09	0.268947	0.431	0.291	9.82881e-05	1	RNF19A
4.55575e-09	-0.269528	0.16	0.321	0.000149146	1	C12orf44
4.61508e-09	-0.32927	0.236	0.404	0.000151088	1	TXNIP
5.46067e-09	-1.24466	0.123	0.262	0.000178771	1	ACTA2
5.50504e-09	-0.500155	0.418	0.53	0.000180224	1	CDH11
5.85669e-09	-0.299145	0.186	0.334	0.000191736	1	GSTM3
7.70066e-09	-0.294421	0.921	0.904	0.000252104	1	CD63
8.67224e-09	-0.371482	0.233	0.378	0.000283912	1	CLEC11A
1.09851e-08	-0.462375	0.673	0.718	0.000359631	1	ATF3
1.20722e-08	-0.271075	0.601	0.707	0.00039522	1	TCP1
1.58841e-08	-0.31536	0.667	0.724	0.000520015	1	HMGN3
2.1786e-08	-0.404432	0.113	0.252	0.00071323	1	PLK2
2.25781e-08	-0.551974	0.443	0.565	0.000739163	1	NFKBIA
3.47325e-08	-0.341612	0.431	0.545	0.00113707	1	PBX1
4.00189e-08	-1.37009	0.16	0.282	0.00131014	1	DCN
4.01695e-08	-0.271945	0.651	0.738	0.00131507	1	ITGB1
4.8401e-08	-0.405199	0.16	0.292	0.00158455	1	SMC4
5.50867e-08	-0.288698	0.695	0.736	0.00180343	1	C12orf57
5.66581e-08	-0.302979	0.465	0.586	0.00185487	1	RAP1B
8.60048e-08	-0.275581	0.299	0.439	0.00281563	1	SLC3A2
8.68945e-08	-0.318165	0.145	0.278	0.00284475	1	MIR24-2
8.7797e-08	-0.253592	0.484	0.643	0.0028743	1	FAM133B
9.53096e-08	-0.355914	0.16	0.299	0.00312025	1	RGS2
1.0736e-07	-0.257787	0.638	0.743	0.00351474	1	TAF7
1.20379e-07	-0.282119	0.157	0.301	0.00394098	1	PLIN2
1.34319e-07	-0.28088	0.211	0.355	0.00439735	1	BCAS2
1.47574e-07	-0.311017	0.296	0.418	0.00483127	1	PDLIM7
1.79992e-07	-0.264959	0.28	0.419	0.00589256	1	RBMS1
4.02675e-07	-0.253677	0.324	0.469	0.0131828	1	TIMP3
4.27419e-07	-1.39934	0.173	0.294	0.0139928	1	CCL2
5.48184e-07	-0.270375	0.305	0.445	0.0179465	1	CHORDC1
5.70529e-07	-0.796812	0.569	0.611	0.018678	1	HES1
5.92573e-07	-0.460498	0.984	0.988	0.0193997	1	FTL
7.93062e-07	-0.295443	0.236	0.359	0.0259633	1	CSRP2
7.95769e-07	-0.30058	0.223	0.358	0.0260519	1	KLF10
1.15733e-06	-0.283148	0.5	0.592	0.0378888	1	CALU
1.42212e-06	-0.307165	0.324	0.449	0.0465575	1	VMP1
2.04143e-06	-0.319594	0.192	0.305	0.0668325	1	RARRES2
2.12058e-06	-0.517672	0.711	0.742	0.0694234	1	GNAS
2.20785e-06	-0.311452	0.45	0.538	0.0722807	1	SDC2
2.774e-06	-0.308729	0.239	0.368	0.0908153	1	HIST1H2BK
3.95621e-06	-0.503994	0.403	0.484	0.129518	1	FABP5
4.12684e-06	-0.334323	0.333	0.436	0.135105	1	TAGLN2
4.66922e-06	-0.263516	0.27	0.397	0.152861	1	PIM1
5.22831e-06	-0.499637	0.33	0.434	0.171164	1	GADD45B
6.12461e-06	-0.421175	0.78	0.768	0.200508	1	CKS2
6.24153e-06	-0.29821	0.299	0.42	0.204335	1	IGFBP4
6.93123e-06	-0.448512	0.214	0.323	0.226915	1	PRCP
7.23128e-06	-0.261511	0.613	0.677	0.236738	1	NR2F2
9.35447e-06	-0.292866	0.286	0.4	0.306247	1	TSC22D3
9.76906e-06	-0.269053	0.752	0.773	0.31982	1	CD99
1.02739e-05	-0.320684	0.201	0.314	0.336346	1	CITED2
1.26794e-05	-0.336291	0.274	0.383	0.415098	1	SQSTM1
1.52839e-05	-0.253081	0.211	0.322	0.500364	1	HSD17B11
2.11429e-05	-0.251869	0.233	0.342	0.692175	1	ARRDC3
3.45538e-05	-0.256174	0.843	0.832	1	1	DSTN
4.11321e-05	-0.378977	0.154	0.251	1	1	PTTG1
7.92048e-05	-0.350048	0.189	0.286	1	1	PHLDA1
9.28302e-05	-0.278803	0.956	0.935	1	1	HSPE1
9.37321e-05	-0.381195	0.195	0.291	1	1	HIST1H2AC
0.000129171	-0.520352	0.343	0.418	1	1	IRF1
0.000523232	-0.279961	0.767	0.608	1	1	FBLN1
0.000714191	-0.291531	0.333	0.407	1	1	KPNA2
0.00101782	-0.366707	0.522	0.575	1	1	BTG2
0.0010298	-0.256193	0.981	0.914	1	1	VIM
0.00172572	-0.270359	0.626	0.645	1	1	S100A11
0.0018682	-0.263721	0.23	0.307	1	1	C8orf4
0.00330906	-0.300486	0.277	0.343	1	1	SERPINE2
0.00786614	-0.646589	0.406	0.439	1	1	HMGB2
0.00962809	-0.255126	0.396	0.452	1	1	CCDC80
0.00986299	-0.269805	0.242	0.295	1	1	HMGA1
7.6203e-88	1.15789	0.708	0.245	2.49473e-83	2	HIST1H2AC
5.50531e-85	0.932425	0.933	0.47	1.80233e-80	2	BST2
4.75012e-82	0.417692	1	0.999	1.55509e-77	2	RPS4X
6.21819e-81	1.07628	0.819	0.382	2.03571e-76	2	HIST2H2BE
2.41833e-79	0.394032	1	1	7.91712e-75	2	RPL3
1.70946e-78	0.946863	0.889	0.429	5.59642e-74	2	NNAT
1.274e-72	0.785431	0.987	0.858	4.17083e-68	2	ITM2C
2.20174e-67	0.336405	1	1	7.20807e-63	2	RPL35A
1.76128e-59	-1.52961	0.389	0.798	5.76607e-55	2	ID3
1.62922e-56	0.298793	1	1	5.33375e-52	2	RPL34
1.1782e-55	-1.04774	0.604	0.891	3.85718e-51	2	IFITM3
4.49094e-54	-2.30468	0.279	0.708	1.47024e-49	2	FOS
1.0524e-53	-1.63684	0.121	0.603	3.44535e-49	2	DUSP1
6.2718e-53	-1.71556	0.164	0.626	2.05326e-48	2	JUNB
9.27082e-53	-1.33532	0.047	0.535	3.03508e-48	2	ANXA2
1.07942e-52	-1.27078	0.604	0.861	3.53379e-48	2	DNAJB1
2.03969e-52	0.299784	1	0.999	6.67752e-48	2	RPL5
7.94186e-52	0.720878	0.842	0.458	2.60001e-47	2	CRABP2
1.02577e-51	0.356759	1	0.997	3.35817e-47	2	HNRNPA1
1.13482e-49	0.737445	0.638	0.261	3.71518e-45	2	DAPL1
1.94137e-48	-1.69245	0.044	0.499	6.35566e-44	2	IGFBP7
4.58845e-48	-1.39548	0.097	0.551	1.50217e-43	2	EGR1
1.76988e-47	0.267564	1	0.999	5.79422e-43	2	RPL6
5.54001e-47	0.710364	0.624	0.279	1.81369e-42	2	PCSK1N
3.03004e-46	0.302894	1	0.996	9.91973e-42	2	GNB2L1
4.58729e-46	-1.30631	0.128	0.575	1.50179e-41	2	IER2
7.30213e-46	0.255373	1	0.999	2.39057e-41	2	RPS3A
3.46705e-45	-1.94825	0.208	0.624	1.13504e-40	2	ZFP36
1.01045e-44	0.253268	1	0.999	3.308e-40	2	RPL11
1.53597e-43	-0.85143	0.822	0.953	5.02847e-39	2	UBC
1.95584e-43	-1.09585	0.688	0.897	6.40304e-39	2	B2M
3.75855e-43	-1.23502	0.107	0.538	1.23047e-38	2	ID2
4.55057e-43	-1.35234	0.06	0.487	1.48977e-38	2	CTSC
6.76369e-42	0.284267	1	0.997	2.2143e-37	2	RPL7A
2.01945e-41	-1.75106	0.181	0.576	6.61129e-37	2	CYR61
7.41822e-41	0.416703	1	0.999	2.42858e-36	2	MALAT1
2.68738e-40	-1.31418	0.023	0.427	8.79794e-36	2	PCOLCE
2.76724e-40	-1.23614	0.211	0.61	9.0594e-36	2	ID1
1.5682e-39	0.840358	0.644	0.332	5.13396e-35	2	HIST1H2BK
5.01189e-39	-0.708812	0.98	0.976	1.64079e-34	2	HSPA1B
9.47312e-39	-1.13175	0.45	0.752	3.10131e-34	2	CALD1
1.88619e-38	-1.21694	0.091	0.484	6.17502e-34	2	TPM2
2.01835e-38	0.572737	0.362	0.111	6.60767e-34	2	UNC5B-AS1
7.32468e-38	-0.940299	0.547	0.825	2.39795e-33	2	HSPH1
7.73863e-38	-1.94868	0.074	0.458	2.53347e-33	2	COL1A1
5.17217e-37	0.365754	1	0.999	1.69326e-32	2	ACTG1
6.44896e-37	-1.39103	0.409	0.703	2.11126e-32	2	LGALS1
7.38987e-37	0.280836	1	0.997	2.4193e-32	2	MT-CO1
1.53165e-36	-0.792694	0.255	0.649	5.01432e-32	2	CALM1
3.27549e-36	-0.897292	0.856	0.941	1.07233e-31	2	JUN
6.15438e-36	-0.814697	0.997	0.996	2.01482e-31	2	TMSB4X
8.02669e-36	-1.73422	0.081	0.454	2.62778e-31	2	COL1A2
1.82111e-35	-1.19248	0.017	0.384	5.96195e-31	2	BGN
1.92484e-35	-0.937174	0.46	0.787	6.30155e-31	2	PPP1R15A
5.41209e-35	-0.658118	0.99	0.99	1.77181e-30	2	HSPA1A
1.90272e-34	-0.641649	0.799	0.941	6.22912e-30	2	HSPD1
4.94411e-33	0.255309	1	0.997	1.6186e-28	2	RPL29
9.79726e-33	-1.82207	0.081	0.43	3.20743e-28	2	COL3A1
1.55266e-32	-0.895137	0	0.341	5.08311e-28	2	CCND1
2.61143e-32	0.339693	1	0.972	8.54929e-28	2	CIRBP
3.12425e-32	0.356378	0.98	0.966	1.02282e-27	2	EIF3E
5.3403e-32	-0.979594	0.007	0.347	1.74831e-27	2	TGFBI
5.62937e-32	-0.890172	0.346	0.681	1.84294e-27	2	NR4A1
1.23967e-31	-0.917345	0.01	0.346	4.05844e-27	2	EMCN
1.45734e-31	0.572455	0.745	0.495	4.77103e-27	2	FAM213A
8.02637e-31	-1.02161	0.185	0.533	2.62767e-26	2	MEG3
7.93506e-30	0.637884	0.721	0.49	2.59778e-25	2	PEG10
1.00721e-29	-0.869738	0.013	0.335	3.29741e-25	2	OLFML3
1.19367e-29	-1.26399	0.215	0.543	3.90785e-25	2	PTN
1.22969e-29	-0.800411	0.151	0.505	4.02577e-25	2	FABP5
1.3282e-29	-1.17058	0.178	0.499	4.34825e-25	2	MFAP4
1.46024e-29	-0.68756	0.215	0.574	4.78053e-25	2	MYH10
3.25767e-29	0.632776	0.419	0.177	1.0665e-24	2	HIST2H2AA3
4.48511e-29	-0.669442	0.144	0.493	1.46833e-24	2	FCGRT
4.5707e-29	-0.64795	0.285	0.645	1.49635e-24	2	BTG1
2.26365e-28	-1.07787	0.013	0.322	7.41073e-24	2	PLAC9
3.05889e-27	-0.724324	0.03	0.34	1.00142e-22	2	LDB2
3.73802e-27	-0.714761	0.678	0.882	1.22375e-22	2	SERPINH1
3.91143e-27	-1.17943	0.017	0.317	1.28052e-22	2	ITM2A
3.92277e-27	-0.922405	0.279	0.594	1.28424e-22	2	AKAP12
4.31931e-27	0.325565	0.997	0.925	1.41406e-22	2	STMN1
5.42946e-27	-0.659159	0.477	0.759	1.7775e-22	2	MARCKS
5.76072e-27	0.435761	0.789	0.504	1.88594e-22	2	FAM60A
9.02261e-27	-0.589468	0.117	0.463	2.95382e-22	2	MCL1
9.7499e-27	-0.727932	0.003	0.295	3.19192e-22	2	COL21A1
9.76072e-27	-0.690253	0.013	0.31	3.19547e-22	2	IFI16
1.06922e-26	-0.639772	0.007	0.3	3.50042e-22	2	NFIA
3.60562e-26	0.423277	0.906	0.84	1.18041e-21	2	CLTA
1.81416e-25	-0.601355	0.443	0.751	5.93921e-21	2	ZFP36L1
2.1797e-25	-0.541372	0.842	0.945	7.1359e-21	2	HSPE1
4.45377e-25	-0.66748	0.04	0.335	1.45807e-20	2	PTRF
5.97065e-25	-0.520146	0.215	0.564	1.95467e-20	2	P4HB
1.09585e-24	-0.589272	0.681	0.868	3.58758e-20	2	MAGED2
1.39043e-24	0.488689	0.416	0.194	4.552e-20	2	PDGFC
1.52091e-24	0.319337	0.983	0.953	4.97917e-20	2	SKP1
3.037e-24	0.469237	0.275	0.094	9.94252e-20	2	SLC15A1
5.54925e-24	0.519384	0.369	0.162	1.81671e-19	2	WASF3
1.03985e-23	-0.609056	0.131	0.44	3.40426e-19	2	EPB41L2
1.07172e-23	-0.700027	0.017	0.289	3.50861e-19	2	MOXD1
2.49082e-23	0.429266	0.681	0.421	8.15444e-19	2	TUBB2B
2.65573e-23	0.48189	0.413	0.194	8.69431e-19	2	SCG5
2.82523e-23	0.520692	0.329	0.132	9.24923e-19	2	HIST1H2BD
3.75499e-23	0.437543	0.403	0.181	1.22931e-18	2	HOXB-AS3
7.05953e-23	-1.01265	0.171	0.462	2.31115e-18	2	MYL9
1.34175e-22	-0.637976	0	0.252	4.39261e-18	2	PDGFRA
1.52907e-22	-0.76402	0.023	0.288	5.00588e-18	2	CYP1B1
1.59518e-22	-0.643637	0.023	0.288	5.2223e-18	2	ZEB2
2.81302e-22	-0.623129	0.097	0.39	9.20926e-18	2	SERTAD1
3.41612e-22	0.372435	0.893	0.748	1.11837e-17	2	PRDX2
5.26278e-22	0.269338	0.99	0.979	1.72293e-17	2	SRP14
6.40247e-22	-0.336398	0.826	0.948	2.09604e-17	2	PPIA
9.50856e-22	-0.540204	0.034	0.301	3.11291e-17	2	RND3
1.06019e-21	-0.585921	0.017	0.271	3.47087e-17	2	COL5A2
1.08045e-21	-1.3686	0.013	0.262	3.53717e-17	2	SULT1E1
1.19033e-21	-0.868857	0.01	0.259	3.89689e-17	2	MYLK
1.25632e-21	-0.681301	0.329	0.618	4.11296e-17	2	FOSB
1.43629e-21	0.463296	0.594	0.39	4.70214e-17	2	2019-09-06
1.79737e-21	-0.743151	0.792	0.918	5.88424e-17	2	TUBA1B
1.83654e-21	-0.561373	0.463	0.743	6.01247e-17	2	IFITM2
1.89811e-21	-0.883172	0.282	0.578	6.21403e-17	2	NFKBIA
1.91993e-21	-0.677615	0.037	0.296	6.28548e-17	2	CEBPD
2.40065e-21	-0.586649	0.007	0.252	7.85923e-17	2	LRRC17
4.07968e-21	-0.733337	0.091	0.367	1.3356e-16	2	FILIP1L
4.34592e-21	-0.382498	0.745	0.921	1.42277e-16	2	DYNLL1
9.67259e-21	-0.47598	0.362	0.668	3.16661e-16	2	RTN4
1.22498e-20	-0.755817	0.054	0.315	4.01034e-16	2	SOCS3
1.22932e-20	-0.368325	0.815	0.915	4.02456e-16	2	DDX5
2.35136e-20	-0.61216	0.023	0.267	7.69788e-16	2	PMP22
2.58106e-20	-0.605668	0.064	0.328	8.44986e-16	2	FN1
2.94798e-20	-0.433526	0.111	0.397	9.65111e-16	2	NPTN
3.37583e-20	-0.566519	0.138	0.42	1.10518e-15	2	ZFP36L2
4.06865e-20	0.294828	0.973	0.946	1.33199e-15	2	ATP5G2
4.12451e-20	0.417837	0.389	0.189	1.35028e-15	2	COL2A1
4.51881e-20	-0.487127	0.52	0.765	1.47937e-15	2	CNN3
5.40313e-20	-0.464845	0.366	0.663	1.76888e-15	2	ANXA5
7.40136e-20	-0.5613	0.027	0.266	2.42306e-15	2	CPE
8.8971e-20	-0.545618	0.06	0.314	2.91273e-15	2	SNAI2
1.38633e-19	-0.513165	0.057	0.31	4.53857e-15	2	PEAR1
2.40122e-19	-0.729716	0.416	0.643	7.86112e-15	2	DNAJB4
2.68789e-19	-0.450608	0.027	0.263	8.79961e-15	2	PLSCR1
3.96174e-19	-0.945047	0.322	0.605	1.29699e-14	2	SAT1
4.42708e-19	-0.492838	0.54	0.773	1.44934e-14	2	MRPL18
4.97539e-19	0.290314	0.987	0.937	1.62884e-14	2	MDK
8.31279e-19	-0.64518	0.497	0.733	2.72144e-14	2	ATF3
8.72162e-19	-0.607571	0.174	0.444	2.85529e-14	2	COL4A1
1.004e-18	-0.881083	0.282	0.564	3.2869e-14	2	CTGF
2.18121e-18	-0.482359	0.148	0.424	7.14086e-14	2	LMO4
2.35202e-18	-0.77633	0.054	0.283	7.70003e-14	2	KIAA0101
2.91017e-18	-0.611783	0.383	0.656	9.52733e-14	2	KLF6
3.3477e-18	-0.450604	0.081	0.331	1.09597e-13	2	PHACTR2
7.48198e-18	-0.468685	0.047	0.275	2.44945e-13	2	TGFB1I1
1.14547e-17	-0.485714	0.463	0.723	3.75003e-13	2	LDHA
1.4128e-17	0.277813	0.98	0.895	4.62521e-13	2	HINT1
1.55553e-17	-0.459202	0.322	0.608	5.09251e-13	2	CALU
1.74695e-17	0.330248	0.913	0.857	5.71915e-13	2	PNISR
2.12686e-17	-0.399788	0.946	0.973	6.96292e-13	2	HSPA8
2.13083e-17	-0.371242	0.107	0.37	6.97592e-13	2	TRAM1
3.08287e-17	0.408651	0.292	0.131	1.00927e-12	2	MAP2
3.2251e-17	0.285335	0.956	0.938	1.05583e-12	2	CCNI
6.13911e-17	-0.400029	0.054	0.28	2.00982e-12	2	CDC42EP1
6.6067e-17	-0.430258	0.342	0.618	2.1629e-12	2	PFN2
8.47319e-17	-1.24444	0.174	0.41	2.77395e-12	2	IGFBP5
1.0608e-16	-0.468133	0.04	0.257	3.47284e-12	2	NFKBIZ
1.21541e-16	-0.433092	0.463	0.717	3.97902e-12	2	CLK1
1.64341e-16	0.377505	0.809	0.734	5.38021e-12	2	COX7A2L
2.2433e-16	0.350164	0.279	0.123	7.34412e-12	2	SPOCK2
2.34416e-16	-0.886712	0.198	0.437	7.67432e-12	2	ZFAND2A
2.35061e-16	-0.408913	0.094	0.337	7.69544e-12	2	IL6ST
2.41491e-16	-0.613578	0.342	0.585	7.90594e-12	2	SEPP1
2.42562e-16	-0.46194	0.228	0.495	7.94098e-12	2	RRBP1
2.46866e-16	-0.351471	0.53	0.764	8.08191e-12	2	U2AF1
2.48514e-16	0.407615	0.416	0.223	8.13586e-12	2	RSPO3
2.84316e-16	-0.487066	0.302	0.584	9.30794e-12	2	HERPUD1
2.99177e-16	-0.433622	0.221	0.496	9.79445e-12	2	RHOC
4.3811e-16	-0.458383	0.178	0.428	1.43429e-11	2	COL4A2
4.83115e-16	-0.378787	0.074	0.303	1.58162e-11	2	CDK6
5.32648e-16	-0.439422	0.332	0.597	1.74378e-11	2	RAP1B
7.097e-16	-0.47531	0.087	0.313	2.32342e-11	2	RARRES2
9.68859e-16	-0.450478	0.225	0.483	3.17185e-11	2	DBI
1.48063e-15	-0.492104	0.161	0.405	4.8473e-11	2	EMP3
1.50925e-15	-0.574546	0.171	0.413	4.941e-11	2	HLA-E
1.97839e-15	-1.00029	0.225	0.455	6.47685e-11	2	TAGLN
2.06635e-15	-0.565883	0.302	0.539	6.76483e-11	2	CDH11
2.52443e-15	-0.346147	0.456	0.719	8.26449e-11	2	TCP1
2.98022e-15	-0.688823	0.205	0.445	9.75664e-11	2	GADD45B
3.04697e-15	-0.589813	0.054	0.256	9.97517e-11	2	TYMS
3.23016e-15	-0.608323	0.074	0.287	1.05749e-10	2	RAMP2
3.32096e-15	-0.460091	0.641	0.836	1.08721e-10	2	WBP5
3.72567e-15	-0.369564	0.292	0.573	1.21971e-10	2	AHSA1
4.13871e-15	-1.65358	0.074	0.279	1.35493e-10	2	HSPA6
4.41363e-15	-0.804114	0.084	0.293	1.44493e-10	2	TCF21
4.53925e-15	-0.341311	0.289	0.567	1.48606e-10	2	RAB1A
4.88546e-15	-0.36705	0.057	0.266	1.5994e-10	2	TSPAN4
6.7225e-15	-0.33372	0.054	0.265	2.20081e-10	2	UXS1
6.96177e-15	-0.390945	0.285	0.557	2.27914e-10	2	PBX1
7.54395e-15	-0.349411	0.195	0.454	2.46974e-10	2	ACTR3
8.29945e-15	0.281551	0.913	0.887	2.71707e-10	2	EIF3L
1.34573e-14	-0.385794	0.081	0.293	4.40567e-10	2	PLS3
1.45113e-14	-0.362952	0.117	0.35	4.75072e-10	2	ATP1B3
1.60846e-14	-0.451901	0.138	0.365	5.26578e-10	2	KLF10
1.88744e-14	0.319804	0.477	0.278	6.1791e-10	2	EPCAM
2.40515e-14	-0.715499	0.201	0.421	7.87397e-10	2	CXCL12
2.66729e-14	-0.498619	0.138	0.368	8.73217e-10	2	BAG3
3.01752e-14	0.377561	0.436	0.266	9.87874e-10	2	UCHL1
3.5012e-14	-0.342154	0.497	0.751	1.14622e-09	2	ITGB1
3.74968e-14	-0.341269	0.426	0.682	1.22757e-09	2	HNRNPF
3.76651e-14	-0.970448	0.44	0.622	1.23308e-09	2	HES1
4.41975e-14	-0.430164	0.289	0.533	1.44694e-09	2	FLNA
4.52741e-14	0.322003	0.829	0.759	1.48218e-09	2	CUTA
4.6284e-14	0.329567	0.695	0.59	1.51525e-09	2	HIGD2A
4.83478e-14	-0.400211	0.195	0.434	1.58281e-09	2	EFEMP2
5.11947e-14	-0.458296	0.087	0.298	1.67601e-09	2	SMC4
5.31414e-14	-0.412687	0.336	0.588	1.73974e-09	2	SDCBP
6.19176e-14	-0.335418	0.718	0.879	2.02706e-09	2	2019-09-07
6.68204e-14	0.37701	0.339	0.187	2.18757e-09	2	NBAS
7.17956e-14	-0.581366	0.104	0.311	2.35045e-09	2	MYC
7.28341e-14	-0.28743	0.081	0.292	2.38444e-09	2	RER1
8.93609e-14	-0.313441	0.336	0.61	2.9255e-09	2	C1orf63
9.73485e-14	-1.74893	0.101	0.3	3.18699e-09	2	CCL2
9.98286e-14	-0.405159	0.195	0.437	3.26819e-09	2	FSTL1
1.03749e-13	-0.344732	0.487	0.728	3.39652e-09	2	TXN
1.04869e-13	-0.361645	0.215	0.459	3.4332e-09	2	ADD3
1.30914e-13	-0.287932	0.221	0.486	4.28585e-09	2	SYPL1
1.46625e-13	-0.345022	0.255	0.51	4.80021e-09	2	MRPS6
1.53161e-13	-0.426125	0.081	0.281	5.01417e-09	2	CD55
1.57769e-13	0.270295	0.926	0.907	5.16503e-09	2	COMMD6
1.85494e-13	0.314144	0.802	0.736	6.07271e-09	2	UBE2E3
2.2869e-13	-0.315166	0.211	0.47	7.48686e-09	2	TMEM50A
2.54829e-13	0.306276	0.799	0.723	8.34259e-09	2	MARCKSL1
2.68648e-13	0.299743	0.889	0.869	8.79499e-09	2	PCBP2
2.75991e-13	-0.403644	0.158	0.383	9.03541e-09	2	CLEC11A
3.59906e-13	-0.329421	0.265	0.527	1.17826e-08	2	CALM3
4.68438e-13	-0.481225	0.544	0.75	1.53357e-08	2	TSC22D1
5.36667e-13	-0.297794	0.258	0.52	1.75694e-08	2	NOP10
5.57393e-13	-0.407125	0.084	0.282	1.82479e-08	2	TUBA1C
5.89919e-13	-0.280176	0.101	0.312	1.93128e-08	2	WDR1
5.99575e-13	-0.331617	0.51	0.732	1.96289e-08	2	SRSF7
6.14903e-13	0.306218	0.272	0.129	2.01307e-08	2	CITED1
7.16747e-13	0.323303	0.671	0.508	2.34649e-08	2	NTRK2
7.18062e-13	-0.305342	0.121	0.339	2.35079e-08	2	GSTM3
9.00822e-13	-0.351803	0.171	0.396	2.94911e-08	2	PHGDH
9.12132e-13	0.393776	0.292	0.152	2.98614e-08	2	COL9A2
9.71772e-13	-0.491948	0.299	0.527	3.18139e-08	2	LITAF
9.98805e-13	-0.324481	0.517	0.752	3.26989e-08	2	C12orf57
1.19238e-12	-0.615587	0.208	0.429	3.90361e-08	2	IRF1
1.51492e-12	-0.322993	0.232	0.477	4.95954e-08	2	DDX21
1.79279e-12	-0.419563	0.091	0.286	5.86925e-08	2	ARID5A
1.89364e-12	0.308259	0.258	0.123	6.19939e-08	2	PDK4
2.07289e-12	-0.44758	0.121	0.326	6.78623e-08	2	HLA-A
2.73955e-12	-0.273981	0.07	0.261	8.96874e-08	2	IFNGR1
2.78556e-12	-0.40116	0.185	0.407	9.11938e-08	2	TXNIP
3.08871e-12	-0.271434	0.084	0.283	1.01118e-07	2	PXDN
3.10358e-12	-0.276997	0.154	0.38	1.01605e-07	2	RRAGA
3.52399e-12	-0.276286	0.074	0.263	1.15368e-07	2	MAGEH1
3.65283e-12	-0.290783	0.178	0.407	1.19586e-07	2	NOP58
4.26879e-12	-0.462371	0.114	0.306	1.39752e-07	2	HMGA1
4.8115e-12	-0.326349	0.577	0.801	1.57519e-07	2	ARF4
5.51363e-12	-0.286664	0.221	0.461	1.80505e-07	2	CAP1
6.09904e-12	-0.437432	0.128	0.322	1.9967e-07	2	PCNA
6.12186e-12	-0.300071	0.403	0.668	2.00417e-07	2	C4orf3
6.65925e-12	-0.284883	0.218	0.454	2.18011e-07	2	RHOB
6.83153e-12	-0.32839	0.674	0.842	2.23651e-07	2	NUCKS1
7.18441e-12	-0.333987	0.081	0.267	2.35203e-07	2	SLC38A2
8.35633e-12	-0.329099	0.07	0.251	2.73569e-07	2	H2AFX
1.14356e-11	0.368218	0.419	0.285	3.7438e-07	2	CUX1
1.15385e-11	-0.597022	0.55	0.756	3.77746e-07	2	GNAS
1.27614e-11	-0.354865	0.091	0.274	4.17781e-07	2	COL6A2
1.3148e-11	-0.319795	0.148	0.354	4.30439e-07	2	TNFRSF1A
1.34972e-11	-0.363166	0.433	0.647	4.41872e-07	2	2019-09-11
1.35817e-11	-0.377004	0.268	0.496	4.44637e-07	2	LIMA1
1.35985e-11	-0.309354	0.148	0.359	4.45186e-07	2	BCAS2
1.76187e-11	-0.268402	0.161	0.375	5.768e-07	2	LSM6
1.83199e-11	-0.267127	0.087	0.272	5.99758e-07	2	CKLF
1.86632e-11	0.343108	0.497	0.368	6.10997e-07	2	MSI2
1.96098e-11	-0.351496	0.832	0.912	6.41986e-07	2	CD63
1.99162e-11	-0.278215	0.228	0.45	6.52017e-07	2	RPL22L1
2.02767e-11	-0.273536	0.144	0.352	6.63817e-07	2	GRN
2.38316e-11	-0.276288	0.621	0.823	7.802e-07	2	MORF4L2
2.6162e-11	-0.413602	0.309	0.527	8.5649e-07	2	TUBB4B
2.76493e-11	-0.407754	0.181	0.39	9.05183e-07	2	SQSTM1
2.86494e-11	-0.472977	0.081	0.254	9.37923e-07	2	PLK2
4.10444e-11	-0.980399	0.171	0.343	1.34371e-06	2	POSTN
4.28409e-11	-0.337959	0.225	0.445	1.40252e-06	2	TAGLN2
4.33482e-11	-0.266661	0.356	0.615	1.41913e-06	2	MTDH
4.69836e-11	0.332046	0.493	0.355	1.53815e-06	2	C1QTNF4
4.83884e-11	-0.271631	0.101	0.288	1.58414e-06	2	NANS
5.21057e-11	-0.287463	0.131	0.329	1.70584e-06	2	GNAI1
5.3682e-11	-0.252816	0.198	0.42	1.75744e-06	2	IER3IP1.1
6.09036e-11	0.257609	0.849	0.809	1.99386e-06	2	SEC11A
6.33606e-11	-0.277679	0.094	0.28	2.0743e-06	2	MIDN
6.77019e-11	-0.306714	0.117	0.309	2.21643e-06	2	PALLD
6.82244e-11	0.314578	0.55	0.39	2.23353e-06	2	TNFRSF12A
7.41186e-11	-0.266618	0.201	0.425	2.42649e-06	2	RBMS1
8.3083e-11	0.314427	0.349	0.214	2.71997e-06	2	TSTD1
8.48484e-11	-0.261762	0.211	0.431	2.77777e-06	2	NDUFV2
9.19667e-11	-0.265282	0.487	0.716	3.01081e-06	2	CCT2
1.03772e-10	-0.423746	0.151	0.334	3.39728e-06	2	COL6A3
1.04768e-10	-0.266539	0.124	0.315	3.42989e-06	2	UGDH
1.22356e-10	-0.257226	0.161	0.372	4.0057e-06	2	CLDND1
1.24161e-10	-0.738194	0.701	0.794	4.06478e-06	2	SPARC
1.31747e-10	-0.256385	0.104	0.29	4.31314e-06	2	GPX8
1.53134e-10	-0.253382	0.094	0.274	5.01329e-06	2	CKAP4
1.57305e-10	-0.268737	0.195	0.411	5.14984e-06	2	MRPL32
1.77833e-10	-0.295551	0.262	0.481	5.82188e-06	2	PDIA4
2.0448e-10	-0.251552	0.154	0.356	6.69427e-06	2	TERF1
2.29358e-10	-0.317877	0.107	0.287	7.50872e-06	2	CTSL
2.65394e-10	0.320741	0.342	0.211	8.68845e-06	2	ROBO2
2.83342e-10	-0.396356	0.248	0.455	9.27604e-06	2	VMP1
3.32577e-10	-0.251059	0.46	0.711	1.08879e-05	2	VAPA
3.99859e-10	-0.478928	0.396	0.603	1.30906e-05	2	LMNA
4.3856e-10	-0.2525	0.792	0.906	1.43576e-05	2	SRSF3
4.97535e-10	-0.257817	0.111	0.284	1.62883e-05	2	ID4
5.13394e-10	-0.269722	0.111	0.285	1.68075e-05	2	CPQ
7.04527e-10	-0.253907	0.289	0.53	2.30648e-05	2	CD164
7.3374e-10	-0.741049	0.131	0.304	2.40212e-05	2	MT2A
8.01426e-10	-0.451561	0.094	0.255	2.62371e-05	2	PTTG1
9.36308e-10	-0.328241	0.208	0.402	3.06529e-05	2	PIM1
1.26139e-09	-0.380572	0.168	0.352	4.12955e-05	2	SERPINE2
1.27232e-09	-0.36567	0.966	0.963	4.16531e-05	2	DNAJA1
1.28218e-09	0.29596	0.366	0.232	4.1976e-05	2	PAX2
1.38079e-09	-0.279637	0.171	0.364	4.52045e-05	2	CSRP2
1.47529e-09	-0.319861	0.534	0.736	4.8298e-05	2	HMGN3
1.57044e-09	-0.269787	0.151	0.334	5.14131e-05	2	RHOBTB3
1.59335e-09	-0.251	0.419	0.656	5.21631e-05	2	2019-09-15
1.71769e-09	-0.299673	0.275	0.49	5.62338e-05	2	ATP2B1
1.7612e-09	-0.254774	0.369	0.58	5.76581e-05	2	PRDX3
2.20838e-09	-0.471308	0.715	0.806	7.22981e-05	2	H2AFZ
2.43797e-09	-0.264715	0.111	0.278	7.98141e-05	2	ACTN1
2.4543e-09	-1.22862	0.356	0.543	8.03489e-05	2	HIST1H4C
2.6892e-09	0.254042	0.782	0.687	8.80389e-05	2	NR2F1
2.69628e-09	-0.281579	0.215	0.411	8.82708e-05	2	FXYD6
2.95601e-09	-1.18937	0.111	0.262	9.6774e-05	2	ACTA2
3.27497e-09	-0.349254	0.232	0.417	0.000107216	2	CSRP1
3.3912e-09	-0.260931	0.201	0.4	0.000111021	2	LIMS1
3.54511e-09	-0.252315	0.195	0.39	0.00011606	2	FERMT2
4.29408e-09	-0.258104	0.5	0.713	0.00014058	2	SNRPG
6.14807e-09	-0.283011	0.728	0.856	0.000201276	2	PFN1
6.49617e-09	-0.291389	0.154	0.327	0.000212672	2	ZNF106
6.7882e-09	-0.317201	0.258	0.456	0.000222232	2	ARID5B
6.89517e-09	-0.473619	0.154	0.328	0.000225734	2	PRCP
8.35662e-09	0.293868	0.379	0.251	0.000273579	2	BEX2
9.05384e-09	-0.316313	0.493	0.685	0.000296405	2	CCNL1
9.87528e-09	-0.256238	0.097	0.251	0.000323297	2	SMC2
1.06944e-08	-0.270557	0.208	0.406	0.000350113	2	TSC22D3
1.0886e-08	-0.27121	0.396	0.6	0.000356385	2	NFE2L2
1.13876e-08	-0.280809	0.356	0.561	0.000372809	2	BNIP3L
1.2672e-08	-0.298037	0.141	0.3	0.000414858	2	MCM3
1.27773e-08	-0.306348	0.5	0.687	0.000418303	2	SH3BGRL
1.65933e-08	0.336851	0.436	0.328	0.000543231	2	HOTAIRM1
1.889e-08	-0.345847	0.198	0.37	0.00061842	2	CKS1B
2.15851e-08	0.323924	0.483	0.377	0.000706654	2	RP11-304L19.5
2.7471e-08	-0.268292	0.302	0.492	0.000899345	2	MAFF
4.42341e-08	-0.29039	0.205	0.381	0.00144814	2	REL
4.77895e-08	-0.273785	0.158	0.32	0.00156453	2	SPTBN1
5.60762e-08	-0.268859	0.279	0.472	0.00183582	2	MOB4
5.61387e-08	-0.254544	0.497	0.701	0.00183787	2	ARPC2
5.70571e-08	-0.290896	0.295	0.492	0.00186794	2	FKBP4
6.3644e-08	-0.250729	0.416	0.614	0.00208358	2	PRPF38B
1.17617e-07	-1.339	0.158	0.282	0.00385055	2	DCN
1.18069e-07	-0.628594	0.121	0.252	0.00386536	2	S100A10
1.22981e-07	0.279834	0.372	0.264	0.00402614	2	C9orf3
1.25347e-07	0.284864	0.265	0.167	0.00410361	2	CHD7
1.45484e-07	0.283285	0.258	0.158	0.00476284	2	MMP23B
1.61973e-07	0.322129	0.52	0.446	0.00530267	2	BAZ2B
1.68606e-07	-0.725306	0.292	0.449	0.00551983	2	HMGB2
1.8519e-07	-0.379223	0.668	0.778	0.00606275	2	CKS2
2.83249e-07	-0.289061	0.299	0.472	0.00927302	2	PNRC1
2.83613e-07	-0.260872	0.95	0.978	0.00928493	2	ITM2B
3.2113e-07	0.293131	0.423	0.334	0.0105132	2	ZSCAN18
3.44891e-07	0.366471	0.342	0.245	0.011291	2	STARD4-AS1
3.71181e-07	-0.258258	0.168	0.318	0.0121517	2	DLC1
4.7343e-07	0.3203	0.413	0.294	0.0154991	2	BEX1
5.28639e-07	-0.271113	0.171	0.328	0.0173066	2	PTGR1
5.72941e-07	-0.800232	0.312	0.464	0.018757	2	S100A6
6.93615e-07	-0.286741	0.148	0.289	0.0227076	2	SPRY1
7.45966e-07	-0.301562	0.198	0.338	0.0244214	2	MCM7
7.48755e-07	0.255626	0.258	0.163	0.0245127	2	HOXA-AS2
7.7544e-07	-0.320342	0.148	0.289	0.0253864	2	PHLDA1
7.76749e-07	0.274147	0.436	0.347	0.0254292	2	OCIAD2
9.11481e-07	0.270496	0.668	0.64	0.0298401	2	UBXN1
1.17139e-06	0.382545	0.527	0.461	0.0383488	2	H1F0
2.05012e-06	0.321658	0.292	0.202	0.0671168	2	SLC25A4
2.34976e-06	0.265627	0.45	0.362	0.0769264	2	YBX3
2.36988e-06	-0.269831	0.268	0.422	0.077585	2	IGFBP4
2.95662e-06	-0.295787	0.195	0.334	0.0967939	2	TSHZ2
3.39221e-06	-0.285998	0.879	0.926	0.111054	2	HMGN2
4.19003e-06	0.25463	0.403	0.319	0.137173	2	UNC5B
5.17141e-06	-0.268586	0.631	0.783	0.169301	2	CD99
5.69984e-06	0.255015	0.614	0.567	0.186601	2	NKTR
6.7284e-06	-0.25275	0.725	0.843	0.220274	2	DSTN
6.91022e-06	-0.291331	0.436	0.585	0.226227	2	DUT
7.18851e-06	0.293267	0.403	0.334	0.235337	2	ZMYM2
3.87898e-05	-0.317912	0.195	0.31	1	2	C8orf4
5.52698e-05	0.296813	0.466	0.44	1	2	PABPN1
5.61594e-05	-0.311237	0.45	0.581	1	2	BTG2
7.58933e-05	0.253651	0.268	0.195	1	2	GMDS
8.10245e-05	0.251311	0.339	0.272	1	2	RAB6A
8.39207e-05	0.254561	0.446	0.4	1	2	DYNC1H1
0.000346538	-0.294012	0.56	0.688	1	2	TIMP1
0.000370317	0.258138	0.336	0.277	1	2	LAMA4
0.000406385	0.305892	0.302	0.236	1	2	SIL1
0.00191408	-0.320134	0.181	0.268	1	2	HLA-C
2.17716e-114	1.04404	0.887	0.27	7.12759e-110	3	EMCN
2.712e-108	0.843854	0.733	0.174	8.87856e-104	3	FBLN5
2.88533e-107	1.21628	0.955	0.478	9.446e-103	3	PTN
8.18678e-104	0.814431	0.818	0.225	2.68019e-99	3	COL21A1
1.96409e-102	0.829084	0.925	0.305	6.43004e-98	3	BGN
2.19867e-101	0.968125	0.997	0.704	7.198e-97	3	CALD1
7.65602e-95	0.783721	0.935	0.411	2.50643e-90	3	TPM2
2.01527e-92	0.735698	0.86	0.262	6.5976e-88	3	OLFML3
2.06671e-88	0.735775	0.771	0.223	6.766e-84	3	MOXD1
1.02167e-86	0.767505	1	0.996	3.34473e-82	3	TMSB4X
1.10847e-85	0.512551	0.849	0.25	3.6289e-81	3	PLAC9
1.81473e-83	0.602777	0.568	0.127	5.94106e-79	3	ANGPT1
1.9653e-79	0.739032	0.993	0.841	6.43401e-75	3	MAGED2
4.68697e-79	0.828454	0.777	0.28	1.53442e-74	3	COL6A3
7.7111e-79	0.80863	1	0.854	2.52446e-74	3	SERPINH1
2.34952e-77	0.603305	0.599	0.151	7.69187e-73	3	EDNRA
3.79247e-77	0.629691	0.692	0.193	1.24158e-72	3	PDGFRA
1.01232e-76	0.867786	0.997	0.652	3.31413e-72	3	LGALS1
3.49451e-72	0.846692	0.877	0.399	1.14403e-67	3	TAGLN
9.7751e-71	0.568766	0.904	0.351	3.20017e-66	3	PCOLCE
1.03558e-70	0.651676	0.634	0.185	3.39028e-66	3	PCDH9
1.18862e-69	0.487204	0.894	0.4	3.8913e-65	3	MYL9
3.68813e-69	0.6593	0.993	0.857	1.20742e-64	3	IFITM3
9.12634e-69	0.725371	0.911	0.487	2.98778e-64	3	CDH11
1.90108e-67	0.624142	0.675	0.221	6.22377e-63	3	TGFB1I1
7.39934e-66	0.98422	0.99	0.746	2.4224e-61	3	ID3
7.50109e-66	0.52846	0.726	0.228	2.45571e-61	3	CYP1B1
4.94901e-64	0.629933	0.894	0.414	1.62021e-59	3	CTSC
1.40682e-61	0.749556	0.88	0.516	4.60565e-57	3	MYH10
2.44432e-61	0.911494	0.801	0.369	8.0022e-57	3	CXCL12
1.10189e-60	0.599383	0.606	0.19	3.60736e-56	3	SLC2A3
1.387e-59	0.654494	0.288	0.044	4.54077e-55	3	FABP4
2.47014e-59	0.800415	0.839	0.446	8.08673e-55	3	FABP5
4.58822e-59	0.642708	1	0.851	1.50209e-54	3	GPC3
1.79649e-58	0.417093	0.37	0.073	5.88134e-54	3	GATA3
2.0828e-58	0.616134	0.932	0.433	6.81868e-54	3	MFAP4
1.67973e-57	0.541777	0.582	0.179	5.49908e-53	3	MMP2
4.97309e-57	0.490385	0.596	0.184	1.62809e-52	3	PDLIM2
9.3504e-57	0.54898	0.534	0.153	3.06114e-52	3	PDGFRB
3.69215e-56	0.568438	0.538	0.157	1.20874e-51	3	TNC
3.94261e-56	-0.719168	0.812	0.91	1.29073e-51	3	HINT1
8.65997e-56	0.492761	0.938	0.421	2.8351e-51	3	IGFBP7
2.34158e-54	0.842865	0.938	0.561	7.66587e-50	3	ZFP36
6.0397e-53	0.553528	0.99	0.912	1.97728e-48	3	NDUFA4
9.27382e-51	0.578019	0.873	0.483	3.03606e-46	3	FLNA
3.68796e-50	0.634262	0.575	0.201	1.20736e-45	3	THBS1
5.58017e-50	0.497341	0.729	0.279	1.82684e-45	3	LDB2
2.75668e-49	0.420631	0.64	0.217	9.02483e-45	3	COL5A2
9.53846e-49	-0.917161	0.911	0.932	3.1227e-44	3	STMN1
1.64474e-48	0.522042	0.997	0.82	5.38453e-44	3	IGF2
2.31501e-48	0.561125	0.973	0.768	7.57887e-44	3	TPM1
3.49118e-47	0.531447	0.613	0.232	1.14294e-42	3	CDC42EP1
1.34202e-46	0.605451	0.647	0.263	4.39352e-42	3	SNAI2
1.44811e-46	0.522981	0.801	0.382	4.74083e-42	3	EFEMP2
2.66071e-46	0.479345	0.64	0.235	8.71064e-42	3	ZEB2
3.00096e-46	0.539539	0.911	0.47	9.82455e-42	3	MEG3
5.39694e-46	0.580755	0.942	0.701	1.76685e-41	3	IFITM2
9.51865e-46	-0.425838	1	0.997	3.11622e-41	3	MT-CO1
3.12487e-45	0.361127	0.592	0.221	1.02302e-40	3	ACTA2
3.61017e-45	0.522088	0.784	0.383	1.1819e-40	3	EPB41L2
7.21179e-45	0.601483	0.849	0.487	2.361e-40	3	CNN2
6.26115e-44	0.509149	0.599	0.211	2.04978e-39	3	SULT1E1
3.26487e-43	0.428107	0.5	0.164	1.06885e-38	3	GULP1
3.36361e-43	0.557199	0.89	0.608	1.10118e-38	3	2019-09-11
5.58845e-43	0.44542	0.428	0.126	1.82955e-38	3	THSD7A
7.01669e-43	0.489707	0.997	0.969	2.29713e-38	3	HSPA8
7.60869e-43	0.464508	1	0.913	2.49093e-38	3	VIM
8.66901e-43	0.529284	0.767	0.392	2.83806e-38	3	COL4A1
1.7112e-42	0.368995	0.692	0.273	5.60212e-38	3	FN1
4.01734e-42	0.440925	0.524	0.176	1.3152e-37	3	EBF1
5.97651e-42	0.540856	0.959	0.727	1.95659e-37	3	CNN3
1.84661e-41	0.300423	0.716	0.296	6.04544e-37	3	POSTN
3.97384e-41	0.380602	0.438	0.13	1.30095e-36	3	GUCY1A3
1.99603e-40	0.333106	0.435	0.131	6.5346e-36	3	ENG
1.30864e-39	0.313473	0.534	0.179	4.28422e-35	3	COL12A1
2.3836e-39	0.490727	0.545	0.2	7.80342e-35	3	PRSS23
3.10136e-39	0.49412	0.836	0.52	1.01532e-34	3	BNIP3L
1.16189e-38	0.356845	0.404	0.119	3.80378e-34	3	ITGA1
1.47895e-38	0.462272	0.613	0.256	4.84178e-34	3	CDK6
2.39034e-38	0.540635	0.914	0.6	7.8255e-34	3	DNAJB4
1.58883e-37	0.423154	0.616	0.247	5.20152e-33	3	NFIA
3.17794e-37	0.463702	0.582	0.251	1.04039e-32	3	BASP1
7.2998e-37	0.48199	0.973	0.788	2.38981e-32	3	HSPH1
1.26165e-36	-0.415248	1	0.993	4.13039e-32	3	MT-CO2
2.23691e-36	0.343734	0.562	0.204	7.32318e-32	3	LRRC17
2.89819e-36	0.389418	1	0.998	9.4881e-32	3	HSP90AA1
3.26231e-36	0.409864	0.918	0.539	1.06802e-31	3	AKAP12
5.72017e-36	0.392497	0.486	0.172	1.87267e-31	3	CPED1
6.32386e-36	0.486672	0.702	0.338	2.07031e-31	3	SERTAD1
9.76947e-36	0.471622	0.688	0.315	3.19833e-31	3	FILIP1L
7.06083e-35	0.351451	0.466	0.154	2.31157e-30	3	AGTR2
1.15597e-34	0.414064	0.387	0.123	3.7844e-30	3	NEXN
1.51744e-34	0.395898	0.712	0.335	4.96778e-30	3	CLEC11A
1.84643e-34	-1.11104	0.164	0.517	6.04484e-30	3	CRABP2
2.08758e-34	0.374879	0.548	0.214	6.83431e-30	3	RAI14
2.35453e-34	0.479459	0.538	0.224	7.70825e-30	3	ALDH1A2
2.81555e-34	0.354587	0.322	0.089	9.21753e-30	3	PDE1A
4.12166e-34	0.47248	0.99	0.828	1.34935e-29	3	DNAJB1
6.32863e-34	0.631613	0.767	0.487	2.07187e-29	3	LITAF
9.4136e-34	0.503503	0.928	0.74	3.08182e-29	3	MRPL18
1.67275e-33	0.437278	0.719	0.375	5.47626e-29	3	CSRP1
2.22932e-33	0.414109	0.558	0.24	7.29835e-29	3	ACTN1
3.14912e-33	0.325924	0.291	0.078	1.03096e-28	3	RAB31
3.80061e-33	0.537674	0.856	0.518	1.24424e-28	3	CYR61
2.01882e-32	0.351756	0.449	0.159	6.60921e-28	3	FLRT2
2.45202e-32	0.41015	0.387	0.13	8.02741e-28	3	HOPX
5.27883e-32	0.337735	1	0.989	1.72818e-27	3	HSPA1A
8.39505e-32	0.436598	0.976	0.849	2.74837e-27	3	MEST
8.50154e-32	0.423306	0.623	0.284	2.78323e-27	3	PHACTR2
1.00606e-31	-0.921936	0.271	0.549	3.29365e-27	3	FAM60A
2.49791e-31	-0.353697	1	0.997	8.17766e-27	3	MT-CO3
5.07972e-31	0.377961	0.582	0.248	1.663e-26	3	CEBPD
5.31982e-31	0.375307	0.527	0.22	1.7416e-26	3	PLSCR1
5.6943e-31	0.420559	0.938	0.715	1.8642e-26	3	C12orf57
6.41735e-31	-1.14958	0.168	0.492	2.10091e-26	3	NNAT
8.15046e-31	0.301265	0.329	0.1	2.6683e-26	3	GUCY1B3
3.12237e-30	0.387298	0.973	0.857	1.0222e-25	3	2019-09-07
4.41608e-30	0.465409	0.586	0.289	1.44574e-25	3	GNAI1
6.67442e-30	0.471931	0.791	0.513	2.18507e-25	3	PBX1
1.13385e-29	0.400973	0.493	0.203	3.71199e-25	3	FHL3
1.40604e-29	0.366796	0.493	0.201	4.60308e-25	3	PLAGL1
1.74692e-29	0.288657	0.332	0.103	5.71906e-25	3	PKDCC
1.94364e-29	0.430975	0.808	0.507	6.36309e-25	3	SDC2
2.26789e-29	0.433674	0.918	0.712	7.42462e-25	3	TPM4
2.98211e-29	0.308359	0.432	0.158	9.76284e-25	3	FBN2
6.22894e-29	0.392094	0.455	0.178	2.03923e-24	3	PCDH18
1.13401e-28	-1.10826	0.219	0.532	3.71251e-24	3	BST2
2.13017e-28	-0.869721	0.158	0.466	6.97375e-24	3	TUBB2B
4.66165e-28	0.457362	0.455	0.187	1.52613e-23	3	PELO
5.60164e-28	0.318189	0.531	0.222	1.83386e-23	3	CPE
5.72024e-28	0.426712	0.849	0.574	1.87269e-23	3	PFN2
1.42036e-27	0.370814	0.586	0.261	4.64998e-23	3	IFI16
1.42155e-27	0.296972	0.404	0.147	4.65386e-23	3	TMEM173
1.87571e-27	0.368967	0.575	0.269	6.1407e-23	3	PALLD
1.98279e-27	0.364388	0.582	0.265	6.49126e-23	3	PEAR1
2.05055e-27	0.363554	0.428	0.167	6.71308e-23	3	TMEM55A
2.90021e-27	0.397936	0.695	0.383	9.4947e-23	3	PDLIM7
9.30231e-27	0.28118	0.346	0.115	3.04539e-22	3	CCBE1
1.1753e-26	0.31139	0.408	0.152	3.8477e-22	3	SSFA2
2.06745e-26	0.359656	0.473	0.199	6.76843e-22	3	UACA
2.11279e-26	0.314811	0.99	0.898	6.91686e-22	3	CD63
2.19268e-26	0.358276	0.887	0.653	7.1784e-22	3	SH3BGRL
3.91037e-26	0.561878	0.784	0.479	1.28018e-21	3	ID2
4.04719e-26	0.643366	0.301	0.097	1.32497e-21	3	VCAM1
8.89643e-26	0.294053	0.291	0.091	2.91251e-21	3	PPP1R14A
1.05266e-25	0.268669	0.288	0.09	3.44619e-21	3	DDR2
1.61206e-25	0.322862	0.702	0.394	5.27755e-21	3	FSTL1
2.26902e-25	0.258519	0.295	0.092	7.42832e-21	3	ROR1
3.22716e-25	-0.56123	0.64	0.77	1.05651e-20	3	PRDX2
6.88555e-25	0.33254	0.664	0.354	2.25419e-20	3	ANXA6
7.0797e-25	0.408936	0.897	0.704	2.31775e-20	3	HMGN3
8.17383e-25	0.42222	0.863	0.566	2.67595e-20	3	JUNB
9.9601e-25	-0.904498	0.045	0.331	3.26074e-20	3	LYPD1
1.12465e-24	-0.552274	0.089	0.377	3.68187e-20	3	OCIAD2
1.75769e-24	0.442594	0.668	0.374	5.75432e-20	3	ZFP36L2
2.16779e-24	0.35137	0.442	0.187	7.09692e-20	3	KIAA1217
3.54175e-24	0.312801	0.514	0.233	1.1595e-19	3	PARVA
4.17787e-24	-0.674747	0.048	0.329	1.36775e-19	3	PCSK1N
8.18048e-24	-0.689701	0.274	0.536	2.67813e-19	3	FAM213A
1.29638e-23	0.265659	0.428	0.173	4.2441e-19	3	NID1
2.91704e-23	0.265999	1	0.978	9.5498e-19	3	RPS2
3.13708e-23	-0.754654	0.051	0.326	1.02702e-18	3	BEX1
3.20755e-23	-0.282037	1	0.992	1.05009e-18	3	RPS21
3.25016e-23	0.275144	0.312	0.108	1.06404e-18	3	PLEKHH2
6.83606e-23	0.27736	0.377	0.146	2.23799e-18	3	EVA1B
7.92628e-23	0.32953	0.99	0.961	2.59491e-18	3	DNAJA1
1.05298e-22	-0.654394	0.045	0.315	3.44726e-18	3	EPCAM
1.10992e-22	0.304199	1	0.975	3.63366e-18	3	HSPA1B
1.24593e-22	-0.536144	0.26	0.508	4.07892e-18	3	RTN3
3.12664e-22	0.28813	0.914	0.721	1.0236e-17	3	MARCKS
3.33866e-22	-0.521662	0.616	0.732	1.09301e-17	3	PKM
3.66938e-22	0.41275	0.568	0.296	1.20128e-17	3	IL6ST
8.21707e-22	0.404488	0.596	0.325	2.6901e-17	3	KLF10
8.36508e-22	0.286334	0.394	0.165	2.73856e-17	3	SNHG18
3.46605e-21	0.415103	0.839	0.574	1.13472e-16	3	FOSB
5.40517e-21	-0.321747	0.986	0.994	1.76954e-16	3	MT-ND3
6.01343e-21	0.42541	0.301	0.11	1.96868e-16	3	RCAN1
7.85155e-21	0.266133	0.356	0.146	2.57044e-16	3	HMOX2
1.04504e-20	0.429311	0.442	0.203	3.42124e-16	3	SHISA3
1.34738e-20	-0.550386	0.051	0.306	4.41104e-16	3	BCAM
1.36349e-20	0.366899	0.606	0.334	4.46379e-16	3	CLDND1
1.76744e-20	-0.51103	0.034	0.281	5.78625e-16	3	BEX2
2.0521e-20	0.362228	0.551	0.293	6.71815e-16	3	ZNF106
2.47208e-20	0.310472	0.545	0.274	8.0931e-16	3	RARRES2
5.45671e-20	0.321601	0.705	0.412	1.78642e-15	3	MCL1
1.01859e-19	0.376018	0.949	0.809	3.33465e-15	3	WBP5
1.21435e-19	0.278383	0.966	0.88	3.97554e-15	3	MYL12B
1.77302e-19	0.306562	0.497	0.248	5.80451e-15	3	PXDN
1.83056e-19	0.328882	0.911	0.715	5.99288e-15	3	ITGB1
1.89387e-19	-0.787503	0.068	0.31	6.20016e-15	3	DAPL1
2.14612e-19	0.37185	0.921	0.72	7.02598e-15	3	MYADM
2.22693e-19	0.25202	0.394	0.167	7.29053e-15	3	AFF3
3.18341e-19	0.272312	0.329	0.133	1.04218e-14	3	RBMS3
3.18545e-19	0.250958	0.284	0.106	1.04285e-14	3	CTD-2369P2.2
4.0706e-19	-0.519987	0.058	0.298	1.33263e-14	3	UCHL1
4.49351e-19	-0.348425	0.979	0.974	1.47109e-14	3	GAPDH
6.65896e-19	0.329021	0.914	0.798	2.18001e-14	3	CACYBP
6.86445e-19	0.389095	0.812	0.558	2.24728e-14	3	ID1
1.26509e-18	-0.473521	0.031	0.26	4.14165e-14	3	PAX2
1.38177e-18	-0.584724	0.164	0.41	4.52365e-14	3	CADM1
1.39119e-18	0.260772	0.986	0.954	4.55448e-14	3	EIF4A1
1.40806e-18	0.323398	0.925	0.747	4.60971e-14	3	PPP1R15A
1.73221e-18	-0.822857	0.082	0.32	5.67092e-14	3	C8orf4
3.62409e-18	-0.584244	0.068	0.3	1.18646e-13	3	CD9
5.65223e-18	0.365222	0.901	0.685	1.85043e-13	3	LDHA
5.6798e-18	0.269313	0.253	0.091	1.85945e-13	3	SERPINE1
7.06101e-18	0.280298	0.538	0.293	2.31163e-13	3	PDS5B
7.37874e-18	0.259381	0.336	0.143	2.41565e-13	3	FAM114A1
1.85288e-17	-0.296939	0.99	0.993	6.06595e-13	3	MT-CYB
1.88607e-17	-0.836746	0.041	0.259	6.17463e-13	3	S100A10
1.89175e-17	0.290957	0.531	0.288	6.19321e-13	3	C12orf44
2.31326e-17	0.35017	0.661	0.419	7.57315e-13	3	VMP1
3.32152e-17	-0.511354	0.048	0.265	1.0874e-12	3	EZR
4.00225e-17	0.273456	0.555	0.301	1.31026e-12	3	GSTM3
4.46474e-17	0.315789	0.527	0.288	1.46167e-12	3	HNRNPU-AS1
5.45787e-17	0.259488	0.733	0.452	1.7868e-12	3	RRBP1
5.96778e-17	0.291388	0.627	0.369	1.95373e-12	3	MAGED1
8.37629e-17	-0.619451	0.315	0.526	2.74223e-12	3	PEG10
8.83228e-17	0.288731	0.712	0.458	2.89151e-12	3	LIMA1
1.04965e-16	0.292282	0.918	0.756	3.43633e-12	3	CKS2
1.52375e-16	-0.429597	0.151	0.388	4.98845e-12	3	YBX3
1.63583e-16	-0.593746	0.055	0.266	5.35538e-12	3	SPINT2
1.78552e-16	0.387369	0.747	0.495	5.84542e-12	3	EGR1
1.85503e-16	0.296607	0.582	0.33	6.073e-12	3	BAG3
2.8182e-16	0.272736	0.366	0.172	9.22623e-12	3	AMOTL2
3.45281e-16	0.3887	0.904	0.711	1.13038e-11	3	ZFP36L1
4.31034e-16	0.263885	0.579	0.339	1.41112e-11	3	PDLIM1
5.32167e-16	0.269857	0.918	0.786	1.74221e-11	3	OSTC
6.58811e-16	0.274912	0.64	0.387	2.15682e-11	3	RBMS1
7.2067e-16	-0.502227	0.223	0.422	2.35933e-11	3	2019-09-06
9.36351e-16	-0.642553	0.394	0.586	3.06543e-11	3	ARL6IP1
1.62119e-15	0.274672	0.455	0.231	5.30747e-11	3	PLEKHA4
2.13529e-15	0.25124	0.257	0.1	6.99051e-11	3	EDNRB
2.34814e-15	-0.932573	0.096	0.306	7.68736e-11	3	MT2A
2.72367e-15	0.445381	0.63	0.399	8.91674e-11	3	ZFAND2A
2.89923e-15	-0.387575	0.051	0.255	9.4915e-11	3	SVIP
3.22469e-15	0.330509	0.616	0.399	1.0557e-10	3	EML4
3.68303e-15	0.293063	0.76	0.517	1.20575e-10	3	P4HB
4.05858e-15	0.253763	0.805	0.564	1.3287e-10	3	NFE2L2
6.60369e-15	0.325113	0.644	0.391	2.16192e-10	3	IRF1
1.05081e-14	-0.546459	0.089	0.287	3.44015e-10	3	WT1
1.19301e-14	-0.37946	0.651	0.74	3.90566e-10	3	BSG
1.54097e-14	0.251601	0.64	0.388	5.04483e-10	3	COL4A2
2.2793e-14	0.332554	0.592	0.368	7.46197e-10	3	PIM1
2.97061e-14	0.283182	0.914	0.787	9.7252e-10	3	RBP1
5.28481e-14	-0.593851	0.086	0.28	1.73014e-09	3	WFDC2
5.6402e-14	0.27945	0.682	0.44	1.84649e-09	3	DAAM1
7.94323e-14	-1.04735	0.281	0.467	2.60045e-09	3	S100A6
9.4449e-14	0.278626	0.545	0.319	3.09207e-09	3	TNFRSF1A
1.55324e-13	0.265276	0.856	0.637	5.085e-09	3	NR4A1
2.02701e-13	0.269761	0.493	0.288	6.63604e-09	3	VCL
2.69358e-13	0.27774	0.637	0.423	8.81824e-09	3	ADD3
2.82675e-13	-0.55457	0.12	0.305	9.25421e-09	3	HMGA1
4.88511e-13	0.305392	0.575	0.377	1.59929e-08	3	SKIL
5.43064e-13	0.253893	0.452	0.254	1.77788e-08	3	NBPF10
8.07797e-13	0.263667	0.76	0.569	2.64457e-08	3	CALU
8.7749e-13	0.271593	0.565	0.358	2.87273e-08	3	FERMT2
5.86076e-12	-0.356622	0.106	0.287	1.91869e-07	3	C9orf3
8.25807e-12	-0.3704	0.116	0.295	2.70353e-07	3	FOXP1
2.60411e-11	-0.572596	0.11	0.274	8.52535e-07	3	HLA-C
3.29729e-11	-0.258572	0.997	0.97	1.07947e-06	3	CALM2
3.94934e-11	-0.397894	0.164	0.339	1.29293e-06	3	AP1S2
4.49402e-11	-0.310146	0.856	0.844	1.47125e-06	3	CLTA
6.07602e-11	-0.302896	0.743	0.767	1.98917e-06	3	CUTA
7.84646e-11	-0.322879	0.164	0.335	2.56877e-06	3	TMEM123
7.90689e-11	-0.312459	0.699	0.772	2.58856e-06	3	ALDOA
1.29906e-10	-0.542342	0.452	0.584	4.25287e-06	3	CST3
1.54775e-10	0.289655	0.712	0.49	5.06703e-06	3	KCNQ1OT1
1.59661e-10	-0.485547	0.113	0.273	5.22697e-06	3	NCOA7
1.61685e-10	0.256201	0.781	0.609	5.29326e-06	3	SEPW1
3.59845e-10	0.258789	0.36	0.205	1.17806e-05	3	VASN
4.07326e-10	-0.32223	0.154	0.319	1.33351e-05	3	PCBD1
4.10256e-10	-0.33966	0.12	0.279	1.3431e-05	3	BCL7A
4.64284e-10	-0.331747	0.123	0.284	1.51997e-05	3	SQLE
3.45559e-09	-0.394776	0.137	0.29	0.000113129	3	SPRY1
7.74816e-09	-0.293505	0.983	0.984	0.000253659	3	HMGB1
9.16603e-09	-0.342188	0.435	0.536	0.000300078	3	PSIP1
9.37996e-09	-0.431848	0.301	0.424	0.000307081	3	CTSB
2.63522e-08	-0.442759	0.675	0.738	0.000862718	3	TSC22D1
2.98917e-08	-0.342794	0.387	0.491	0.000978594	3	CD59
3.50854e-08	-0.276065	0.63	0.72	0.00114863	3	DDAH2
3.78158e-08	-0.286108	0.644	0.689	0.00123801	3	SRSF5
4.43403e-08	-0.305385	0.171	0.31	0.00145161	3	PON2
4.72396e-08	-0.334929	0.36	0.473	0.00154653	3	H2AFY
4.90669e-08	-0.457726	0.127	0.265	0.00160635	3	CKB
5.39124e-08	-0.3355	0.976	0.932	0.00176498	3	TUBA1A
5.65452e-08	-0.316479	0.123	0.259	0.00185118	3	HOXA9
5.79928e-08	-0.343421	0.185	0.321	0.00189857	3	TUBB2A
6.08179e-08	-0.258172	0.418	0.537	0.00199106	3	CAMTA1
8.99254e-08	-0.433487	0.932	0.863	0.00294398	3	ITM2C
1.23029e-07	-0.346296	0.562	0.618	0.00402774	3	DEK
1.25813e-07	-0.507092	0.49	0.578	0.00411885	3	BTG2
1.82819e-07	-0.31567	0.202	0.338	0.00598513	3	MCM7
1.95311e-07	-0.27393	0.479	0.576	0.00639409	3	ANAPC16
2.47685e-07	-0.370759	0.154	0.28	0.00810871	3	MSMO1
3.00854e-07	-0.284603	0.432	0.544	0.00984937	3	AKAP9
3.59057e-07	-0.253933	0.568	0.661	0.0117548	3	GABARAPL2
3.93561e-07	-0.312851	0.414	0.514	0.0128844	3	S100A13
7.6344e-07	-0.299853	0.267	0.395	0.0249935	3	RP11-304L19.5
8.25831e-07	-0.515143	0.332	0.424	0.0270361	3	HIST2H2BE
8.29265e-07	-0.276697	0.257	0.385	0.0271485	3	CTSD
9.22603e-07	-0.741065	0.353	0.443	0.0302042	3	HMGB2
9.54279e-07	-0.398506	0.818	0.797	0.0312412	3	H2AFZ
1.00207e-06	-0.307755	0.175	0.293	0.0328058	3	CENPW
1.23187e-06	-0.267887	0.428	0.513	0.040329	3	PSME1
1.48736e-06	-0.396404	0.312	0.418	0.048693	3	IGFBP4
1.88767e-06	-0.269547	0.274	0.384	0.0617984	3	CSTF3
2.01192e-06	-0.252027	0.517	0.579	0.0658662	3	RNPS1
2.72851e-06	-0.358307	0.26	0.369	0.089326	3	MAP1B
2.92321e-06	-0.260232	0.301	0.41	0.0957001	3	MAF1
4.56337e-06	-0.266632	0.216	0.335	0.149396	3	DEDD2
5.01232e-06	-0.258928	0.592	0.636	0.164093	3	CSTB
5.31278e-06	-0.51115	0.185	0.291	0.17393	3	HIST1H2AC
6.82528e-06	-0.262299	0.301	0.401	0.223446	3	SYNE2
1.41761e-05	-0.397949	0.473	0.513	0.464096	3	TUBB4B
1.54589e-05	-0.250599	0.466	0.531	0.506092	3	GTF2I
1.67565e-05	-0.255411	0.185	0.286	0.548573	3	CXXC5
2.24368e-05	-0.28223	0.178	0.277	0.734535	3	TGIF1
3.96919e-05	-0.277282	0.226	0.318	1	3	CYSTM1
7.90658e-05	-0.325082	0.404	0.471	1	3	H1F0
8.30848e-05	-0.435105	0.205	0.294	1	3	RGS2
0.000100206	-0.25282	0.476	0.542	1	3	VAMP2
0.000219571	-0.395505	0.202	0.284	1	3	PHLDA1
0.000334409	-0.252835	0.308	0.371	1	3	C1QTNF4
0.000443298	-0.431407	0.353	0.407	1	3	TNFRSF12A
0.00221018	-0.295918	0.818	0.707	1	3	NEAT1
0.00574061	-0.258181	0.901	0.853	1	3	SOX4
0.00679599	-0.290807	0.236	0.285	1	3	SMC4
1.82618e-82	0.938477	0.786	0.269	5.97856e-78	4	LYPD1
4.91066e-76	0.746705	0.667	0.207	1.60765e-71	4	PAX2
8.58761e-68	-1.12328	0.993	0.997	2.81141e-63	4	TMSB4X
1.704e-62	-1.34315	0.709	0.895	5.57857e-58	4	B2M
1.27549e-55	0.722287	0.695	0.257	4.17569e-51	4	DAPL1
9.35166e-55	0.661682	0.902	0.496	3.06155e-50	4	FAM60A
1.71885e-48	0.267064	1	1	5.62719e-44	4	RPL3
3.79816e-47	-1.55114	0.056	0.508	1.24344e-42	4	MFAP4
1.60952e-45	0.484682	0.975	0.834	5.26926e-41	4	CLTA
2.14395e-44	0.51464	0.674	0.276	7.01886e-40	4	PCSK1N
2.88967e-44	-1.26512	0.095	0.53	9.4602e-40	4	ANXA2
1.92222e-43	0.394457	0.281	0.06	6.29298e-39	4	GPR64
3.74677e-42	-1.6645	0.081	0.494	1.22662e-37	4	IGFBP7
1.30362e-41	0.604516	0.428	0.134	4.26778e-37	4	HEY1
6.28966e-41	0.799928	0.628	0.273	2.05911e-36	4	C8orf4
7.32432e-41	0.569001	0.733	0.388	2.39783e-36	4	CTSB
1.30909e-39	0.25443	1	0.999	4.28571e-35	4	RPL31
3.63667e-39	-1.33975	0.081	0.483	1.19057e-34	4	CTSC
6.10398e-39	-1.54732	0.414	0.701	1.99832e-34	4	LGALS1
2.51025e-38	0.511539	0.589	0.252	8.21805e-34	4	CXXC5
5.35442e-38	-0.743045	0.509	0.765	1.75293e-33	4	CNN3
5.84085e-38	-1.21011	0.639	0.799	1.91218e-33	4	SPARC
5.95982e-37	0.613309	0.744	0.39	1.95113e-32	4	HIST2H2BE
1.71154e-36	0.409825	0.593	0.244	5.60323e-32	4	WT1
5.98739e-36	-0.627177	0.807	0.914	1.96015e-31	4	CD63
2.23836e-35	-1.28382	0.049	0.424	7.32795e-31	4	PCOLCE
1.26913e-33	-1.74436	0.091	0.451	4.15488e-29	4	COL1A2
1.90545e-33	0.431445	0.825	0.436	6.23805e-29	4	NNAT
2.21215e-33	-1.7511	0.06	0.419	7.24213e-29	4	IGFBP5
2.94625e-33	0.477722	0.832	0.461	9.64542e-29	4	CRABP2
6.92546e-33	0.554686	0.453	0.175	2.26726e-28	4	HIST2H2AA3
7.51304e-32	-1.10483	0.575	0.74	2.45962e-27	4	CALD1
1.12967e-31	0.408362	0.27	0.072	3.69833e-27	4	FAM132A
2.78519e-31	-1.15325	0.035	0.381	9.11815e-27	4	BGN
3.22813e-31	-0.92859	0.004	0.345	1.05682e-26	4	EMCN
4.41378e-31	0.397339	0.404	0.143	1.44498e-26	4	COL9A2
7.21985e-31	0.262072	1	0.997	2.36363e-26	4	HNRNPA1
1.49648e-30	-1.11574	0.14	0.478	4.89919e-26	4	TPM2
1.57703e-30	0.778399	0.811	0.551	5.16288e-26	4	BTG2
2.46704e-29	0.44422	0.53	0.244	8.0766e-25	4	BCL7A
2.0013e-28	0.306332	1	0.999	6.55186e-24	4	ACTG1
2.10587e-28	-0.729133	0.789	0.874	6.89421e-24	4	IFITM3
3.94133e-28	-0.745763	0.018	0.336	1.29031e-23	4	PTRF
6.84083e-28	-0.772337	0.025	0.339	2.23955e-23	4	LDB2
2.27201e-27	-1.12301	0.144	0.463	7.43812e-23	4	MYL9
2.44833e-27	-0.854373	0.021	0.333	8.01534e-23	4	OLFML3
2.83978e-27	-0.949372	0.032	0.343	9.29688e-23	4	TGFBI
7.15813e-27	0.458246	0.586	0.28	2.34343e-22	4	BEX1
1.20005e-26	0.404296	0.937	0.785	3.92873e-22	4	RBP1
1.90124e-26	-0.453064	0.958	0.983	6.22427e-22	4	MYL6
1.95429e-26	0.328471	0.986	0.935	6.39797e-22	4	CCNI
2.5575e-26	0.385002	0.453	0.184	8.37275e-22	4	COL2A1
3.98633e-26	-1.19019	0.018	0.316	1.30504e-21	4	ITM2A
7.61168e-26	-1.78957	0.161	0.449	2.49191e-21	4	COL1A1
1.08134e-25	-1.69484	0.126	0.424	3.5401e-21	4	COL3A1
1.58804e-25	0.283033	1	0.978	5.19893e-21	4	SRP14
1.92274e-25	0.473143	0.754	0.485	6.29466e-21	4	S100A13
3.21815e-25	-0.808938	0.039	0.336	1.05356e-20	4	CCND1
6.79309e-25	0.47164	0.856	0.555	2.22392e-20	4	ID1
8.11357e-25	-0.596811	0.796	0.858	2.65622e-20	4	MAGED2
8.95462e-25	-0.662278	0.193	0.488	2.93156e-20	4	FCGRT
2.40378e-24	0.361403	0.463	0.205	7.86948e-20	4	LTBP1
5.8762e-24	-0.603363	0.014	0.298	1.92375e-19	4	NFIA
5.94031e-24	-0.706525	0.014	0.293	1.94474e-19	4	COL21A1
8.27756e-24	-1.27553	0.067	0.351	2.70991e-19	4	POSTN
8.67729e-24	0.43969	0.646	0.363	2.84077e-19	4	RP11-304L19.5
1.05995e-23	-0.632578	0.204	0.496	3.47006e-19	4	RRBP1
1.11862e-23	-1.03186	0.039	0.319	3.66214e-19	4	PLAC9
1.74659e-23	0.332778	0.982	0.916	5.71798e-19	4	HNRNPC
1.80537e-23	0.281133	0.274	0.087	5.91042e-19	4	KLK6
7.68205e-23	-0.657201	0.154	0.437	2.51495e-18	4	EPB41L2
7.87518e-23	-0.804695	0.018	0.288	2.57818e-18	4	CYP1B1
1.01349e-22	0.424564	0.986	0.93	3.31798e-18	4	JUN
1.02306e-22	-1.38762	0.316	0.564	3.34931e-18	4	CYR61
1.57326e-22	-0.761001	0.126	0.416	5.15055e-18	4	HLA-E
2.46519e-22	-0.703448	0.021	0.287	8.07055e-18	4	MOXD1
3.94635e-22	-0.655242	0.039	0.307	1.29196e-17	4	IFI16
2.2629e-21	-0.698615	0.172	0.443	7.40827e-17	4	COL4A1
2.30225e-21	0.380614	0.33	0.125	7.53711e-17	4	CITED1
2.5636e-21	-0.424957	0.968	0.976	8.3927e-17	4	ITM2B
7.0266e-21	0.345132	0.432	0.203	2.30037e-16	4	HOXC6
7.8008e-21	-0.696774	0.039	0.295	2.55383e-16	4	CEBPD
2.00788e-20	-1.55166	0.404	0.606	6.5734e-16	4	ZFP36
2.46749e-20	0.265073	0.996	0.925	8.07808e-16	4	STMN1
3.34987e-20	-0.522372	0.509	0.686	1.09668e-15	4	SH3BGRL
4.44765e-20	-0.613248	0.418	0.634	1.45607e-15	4	CALM1
7.1774e-20	-0.867232	0.018	0.257	2.34974e-15	4	MYLK
7.35399e-20	0.324735	0.368	0.155	2.40755e-15	4	TMEM100
1.15863e-19	-1.338	0.021	0.261	3.79311e-15	4	SULT1E1
1.28305e-19	0.425293	0.351	0.152	4.20045e-15	4	EGR2
1.48182e-19	-0.645149	0.074	0.326	4.85118e-15	4	FN1
1.56729e-19	-0.452125	0.547	0.746	5.13101e-15	4	ITGB1
2.72837e-19	0.357742	0.582	0.335	8.93213e-15	4	H2AFY2
3.49912e-19	0.385288	0.572	0.336	1.14554e-14	4	TBL1XR1
3.55198e-19	-0.619623	0.028	0.266	1.16285e-14	4	PMP22
7.12439e-19	-0.565086	0.032	0.269	2.33238e-14	4	COL5A2
8.45928e-19	-0.438698	0.582	0.745	2.7694e-14	4	C12orf57
1.00296e-18	-0.531889	0.246	0.493	3.2835e-14	4	RHOC
1.11126e-18	-0.875051	0.182	0.422	3.63805e-14	4	CXCL12
2.40494e-18	0.283638	0.326	0.135	7.87329e-14	4	HOXB6
3.07152e-18	-0.580793	0.27	0.528	1.00556e-13	4	KCNQ1OT1
3.08146e-18	-0.675342	0.691	0.792	1.00881e-13	4	TPM1
3.17452e-18	-0.887293	0.358	0.571	1.03927e-13	4	NFKBIA
3.95502e-18	0.310488	0.481	0.243	1.29479e-13	4	BEX2
4.34206e-18	0.613378	0.488	0.265	1.42151e-13	4	HIST1H2AC
4.99521e-18	-0.649524	0.786	0.872	1.63533e-13	4	SERPINH1
1.15182e-17	0.316144	0.632	0.387	3.77082e-13	4	2019-09-06
1.59209e-17	0.324119	0.839	0.671	5.2122e-13	4	APEX1
3.24428e-17	-0.507899	0.547	0.715	1.06211e-12	4	LDHA
4.05756e-17	-0.68925	0.761	0.806	1.32836e-12	4	HSPH1
4.45541e-17	0.290445	0.309	0.13	1.45861e-12	4	MAP2
4.89224e-17	-0.480188	0.979	0.989	1.60162e-12	4	FTL
6.79405e-17	-0.527074	0.309	0.531	2.22424e-12	4	FLNA
9.87049e-17	-1.58286	0.07	0.289	3.2314e-12	4	DCN
1.49253e-16	0.285173	0.295	0.122	4.88623e-12	4	TCEAL2
1.94825e-16	-0.868101	0.074	0.293	6.37819e-12	4	TCF21
1.95085e-16	-0.542864	0.049	0.263	6.3867e-12	4	CPE
2.2816e-16	-0.568485	0.179	0.402	7.46951e-12	4	EMP3
2.36817e-16	-1.08005	0.218	0.455	7.75292e-12	4	TAGLN
6.46608e-16	0.288694	0.295	0.125	2.11686e-11	4	EYA1
6.48703e-16	-0.580462	0.161	0.384	2.12372e-11	4	SERTAD1
6.87164e-16	0.320696	0.737	0.49	2.24964e-11	4	PEG10
7.24197e-16	0.339371	0.467	0.254	2.37088e-11	4	ID4
8.08333e-16	-0.471605	0.105	0.328	2.64632e-11	4	PHACTR2
1.16361e-15	-0.556468	0.923	0.858	3.80943e-11	4	GPC3
1.23233e-15	-0.454731	0.06	0.273	4.03439e-11	4	TGFB1I1
1.44921e-15	-0.427977	0.667	0.78	4.74442e-11	4	CD99
1.88318e-15	-0.544901	0.193	0.414	6.16515e-11	4	ZFP36L2
2.28502e-15	-0.605641	0.316	0.525	7.48068e-11	4	LITAF
2.6405e-15	0.268629	0.905	0.748	8.64445e-11	4	PRDX2
2.73479e-15	0.253082	0.993	0.937	8.95314e-11	4	MDK
3.0777e-15	-0.566665	0.123	0.336	1.00758e-10	4	COL6A3
3.32917e-15	-0.565807	0.386	0.558	1.0899e-10	4	MYH10
3.33274e-15	-0.432229	0.393	0.599	1.09107e-10	4	NFE2L2
5.26005e-15	0.275692	0.646	0.425	1.72203e-10	4	PABPN1
6.2996e-15	0.27776	0.877	0.721	2.06236e-10	4	BSG
6.86502e-15	0.323927	0.561	0.349	2.24747e-10	4	C1QTNF4
9.8899e-15	-0.916148	0.418	0.596	3.23776e-10	4	SAT1
1.02867e-14	0.356445	0.302	0.135	3.36766e-10	4	HIST1H2BD
1.37347e-14	-0.434128	0.495	0.651	4.49647e-10	4	ANXA5
1.43527e-14	-0.702726	0.211	0.428	4.69879e-10	4	IRF1
1.52016e-14	-0.464225	0.095	0.306	4.97671e-10	4	PEAR1
1.62069e-14	-0.710777	0.411	0.582	5.30581e-10	4	AKAP12
2.11489e-14	0.264292	0.295	0.133	6.92372e-10	4	HOXB9
2.49868e-14	-0.328245	0.933	0.936	8.18019e-10	4	LAPTM4A
3.17166e-14	0.253164	0.281	0.123	1.03834e-09	4	DSP
3.76746e-14	-0.520838	0.288	0.494	1.23339e-09	4	LIMA1
9.58519e-14	0.261349	0.425	0.233	3.138e-09	4	SMAD9
1.00001e-13	0.29708	0.495	0.297	3.27385e-09	4	FBXO17
1.16397e-13	-0.689911	0.428	0.599	3.8106e-09	4	LMNA
1.85062e-13	0.270402	0.456	0.268	6.05857e-09	4	NAE1
2.01012e-13	-0.468444	0.94	0.936	6.58073e-09	4	HSPE1
3.72506e-13	0.270989	0.372	0.196	1.21951e-08	4	HOXC10
4.22241e-13	0.320411	0.382	0.212	1.38233e-08	4	WDR74
4.29493e-13	-0.343659	0.839	0.868	1.40607e-08	4	2019-09-07
5.02271e-13	0.262635	0.337	0.168	1.64433e-08	4	REC8
1.10368e-12	0.277126	0.477	0.286	3.61322e-08	4	THOC3
1.12221e-12	0.282588	0.505	0.31	3.6739e-08	4	DEDD2
1.24625e-12	-0.419886	0.088	0.273	4.07997e-08	4	COL6A2
1.26084e-12	0.257337	0.884	0.744	4.12775e-08	4	LUC7L3
1.35955e-12	-0.450148	0.596	0.73	4.45089e-08	4	IFITM2
2.70238e-12	-1.09055	0.418	0.524	8.84704e-08	4	PTN
3.13392e-12	-0.443594	0.232	0.423	1.02598e-07	4	COL4A2
3.32234e-12	-0.645516	0.172	0.359	1.08767e-07	4	FILIP1L
3.72233e-12	-0.354886	0.109	0.299	1.21862e-07	4	CDK6
3.77969e-12	0.285881	0.358	0.186	1.23739e-07	4	HOXB-AS3
4.48905e-12	0.26715	0.614	0.411	1.46962e-07	4	HOXA10
5.30601e-12	-0.348295	0.091	0.276	1.73708e-07	4	CDC42EP1
5.33684e-12	-0.435784	0.979	0.962	1.74717e-07	4	DNAJA1
6.23776e-12	-1.80969	0.123	0.297	2.04212e-07	4	CCL2
6.36331e-12	-0.952427	0.47	0.599	2.08322e-07	4	JUNB
8.53565e-12	0.270645	0.523	0.321	2.7944e-07	4	HOTAIRM1
9.12032e-12	-0.35729	0.147	0.336	2.98581e-07	4	GSTM3
1.07464e-11	0.271946	0.789	0.64	3.51816e-07	4	PPP2R1A
1.22236e-11	-0.344859	0.084	0.263	4.00176e-07	4	TSPAN4
1.45458e-11	-0.438454	0.102	0.284	4.76199e-07	4	ARID5A
1.49271e-11	0.32012	0.435	0.256	4.88684e-07	4	MSMO1
1.68094e-11	-0.34548	0.814	0.87	5.50308e-07	4	MYL12A
1.79952e-11	-0.393455	0.284	0.473	5.89128e-07	4	PNRC1
1.97409e-11	0.284603	0.646	0.479	6.46279e-07	4	DDX1
2.63862e-11	-0.449719	0.256	0.441	8.63831e-07	4	TAGLN2
3.55882e-11	0.271909	0.853	0.671	1.16509e-06	4	SRSF5
3.60631e-11	-0.326567	0.765	0.83	1.18063e-06	4	HSP90B1
3.69057e-11	0.259785	0.677	0.515	1.20822e-06	4	CAMTA1
4.59749e-11	-0.421879	0.13	0.309	1.50512e-06	4	RARRES2
4.91355e-11	0.266989	0.551	0.379	1.6086e-06	4	ARL6IP6
5.04622e-11	-0.257778	0.842	0.891	1.65203e-06	4	MYL12B
5.14266e-11	-0.345394	0.084	0.258	1.6836e-06	4	PLSCR1
8.19145e-11	0.290917	0.642	0.478	2.68172e-06	4	NME1
8.30573e-11	-0.502096	0.112	0.28	2.71913e-06	4	ZEB2
9.52475e-11	-0.348072	0.495	0.656	3.11821e-06	4	RTN4
1.25424e-10	-0.369747	0.119	0.289	4.10614e-06	4	PLS3
1.81283e-10	-0.384963	0.642	0.736	5.93484e-06	4	TPM4
2.29845e-10	-0.856599	0.281	0.429	7.52468e-06	4	ZFAND2A
2.58618e-10	-0.457071	0.684	0.741	8.46665e-06	4	MARCKS
3.56932e-10	-0.409744	0.207	0.378	1.16852e-05	4	CLEC11A
3.82928e-10	-0.549179	0.14	0.306	1.25363e-05	4	SOCS3
4.41027e-10	-0.363252	0.393	0.548	1.44384e-05	4	P4HB
5.03147e-10	-0.374811	0.14	0.306	1.6472e-05	4	PALLD
5.68067e-10	-0.579838	0.126	0.282	1.85974e-05	4	RAMP2
6.96056e-10	-0.363447	0.204	0.38	2.27875e-05	4	REL
9.31187e-10	0.257449	0.323	0.184	3.04852e-05	4	CDO1
1.08568e-09	0.264947	0.818	0.694	3.55429e-05	4	VDAC2
1.56604e-09	-0.308236	0.126	0.283	5.12689e-05	4	CPQ
2.13568e-09	0.573998	0.382	0.25	6.99179e-05	4	NCOA7
2.69911e-09	-0.418002	0.267	0.414	8.83636e-05	4	CSRP1
3.2971e-09	-0.322692	0.095	0.251	0.00010794	4	NFKBIZ
3.38293e-09	-0.452566	0.225	0.386	0.00011075	4	SQSTM1
4.43856e-09	-0.258668	0.109	0.268	0.00014531	4	PARVA
5.14719e-09	-0.453682	0.604	0.684	0.000168509	4	TIMP1
5.77561e-09	-1.29133	0.116	0.261	0.000189082	4	ACTA2
6.74762e-09	-0.379813	0.123	0.276	0.000220904	4	CD55
8.02262e-09	-0.331642	0.453	0.586	0.000262644	4	RAP1B
8.02707e-09	-0.366927	0.281	0.426	0.00026279	4	EFEMP2
8.39883e-09	-0.346082	0.488	0.593	0.000274961	4	CALU
1.13185e-08	-0.552384	0.67	0.745	0.000370544	4	GNAS
1.28267e-08	-0.390672	0.284	0.429	0.000419922	4	FSTL1
1.2889e-08	-0.535443	0.856	0.912	0.000421959	4	TUBA1B
1.36413e-08	-0.344862	0.386	0.526	0.000446589	4	CNN2
1.6734e-08	-0.39797	0.744	0.756	0.000547837	4	MRPL18
1.68208e-08	-0.267297	0.109	0.26	0.000550679	4	UXS1
1.7006e-08	-0.428776	0.168	0.321	0.000556744	4	HLA-A
3.63336e-08	-0.313708	0.116	0.26	0.00118949	4	PLEKHA4
4.00378e-08	-0.381806	0.463	0.576	0.00131076	4	SDCBP
5.12095e-08	-0.280957	0.161	0.308	0.0016765	4	TJP1
5.3859e-08	-0.38199	0.309	0.449	0.00176324	4	VMP1
8.86463e-08	-0.328036	0.463	0.574	0.0029021	4	NPC2
9.46004e-08	-0.258465	0.14	0.288	0.00309703	4	ZYX
9.78176e-08	-0.336428	0.179	0.317	0.00320235	4	SPTBN1
1.25859e-07	-0.358429	0.344	0.488	0.00412037	4	MAFF
1.29031e-07	-0.28716	0.14	0.275	0.00422423	4	ACTN1
1.47301e-07	0.307131	0.596	0.455	0.00482234	4	H1F0
1.49061e-07	-0.892384	0.33	0.462	0.00487995	4	S100A6
1.66209e-07	0.346162	0.418	0.276	0.00544134	4	RGS2
1.78106e-07	-0.268913	0.151	0.291	0.00583083	4	AAK1
2.27726e-07	-0.275477	0.519	0.631	0.00745531	4	SEPW1
2.51465e-07	-0.346422	0.94	0.929	0.00823247	4	HSPD1
2.95929e-07	-0.319696	0.204	0.336	0.00968814	4	LTBP4
3.02123e-07	-0.542032	0.305	0.435	0.00989089	4	GADD45B
3.22161e-07	0.253644	0.284	0.167	0.0105469	4	PLOD2
4.40118e-07	-0.261667	0.733	0.788	0.0144086	4	ARF4
4.86623e-07	-0.255018	0.361	0.499	0.0159311	4	SNX3
5.67787e-07	-0.25585	0.2	0.339	0.0185882	4	CRTAP
7.73379e-07	-0.294488	0.196	0.328	0.0253189	4	IL6ST
1.09724e-06	-0.358785	0.161	0.289	0.0359215	4	RND3
1.47382e-06	-0.27723	0.196	0.322	0.0482499	4	GNAI1
1.72947e-06	-0.504278	0.382	0.484	0.0566194	4	FABP5
1.75487e-06	-0.360505	0.168	0.29	0.057451	4	SMC4
2.59073e-06	-0.327895	0.775	0.824	0.0848152	4	WBP5
3.5431e-06	-0.251782	0.821	0.859	0.115994	4	HSPA5
4.30059e-06	-0.252997	0.544	0.63	0.140793	4	ARPC5
4.71e-06	-0.336799	0.568	0.649	0.154196	4	S100A11
4.79563e-06	-0.328049	0.277	0.395	0.156999	4	PIM1
5.06083e-06	-0.377634	0.246	0.358	0.165681	4	BAG3
6.09951e-06	-0.315912	0.361	0.47	0.199686	4	TCF4
6.38459e-06	-0.2627	0.607	0.675	0.209019	4	CCNL1
7.25722e-06	-0.269212	0.909	0.855	0.237587	4	MEST
7.35453e-06	-0.419188	0.186	0.303	0.240773	4	MYC
8.40348e-06	-0.272168	0.204	0.323	0.275113	4	ZNF106
1.08753e-05	-0.438449	0.491	0.572	0.356036	4	SEPP1
1.11854e-05	-0.250512	0.347	0.471	0.366187	4	LEPROT
1.1233e-05	-0.338977	0.253	0.365	0.367747	4	CKS1B
1.18107e-05	-0.257618	0.337	0.448	0.386659	4	ADD3
1.31087e-05	-0.281913	0.358	0.471	0.429153	4	DBI
1.35669e-05	-0.310677	0.456	0.537	0.444152	4	SDC2
1.44477e-05	-0.288739	0.337	0.443	0.472988	4	MCL1
1.63523e-05	-0.451535	0.73	0.763	0.53534	4	PPP1R15A
1.64196e-05	-0.268399	0.656	0.707	0.537544	4	SELK
1.72267e-05	-0.389498	0.442	0.515	0.563966	4	TUBB4B
3.03852e-05	-0.359361	0.358	0.454	0.994752	4	CCDC80
3.11369e-05	-0.438399	0.425	0.511	1	4	MEG3
3.58636e-05	-0.250376	0.186	0.292	1	4	COL6A1
3.59953e-05	-0.286162	0.558	0.64	1	4	KLF6
3.76196e-05	-0.288992	0.47	0.54	1	4	PBX1
3.99476e-05	-0.266534	0.856	0.855	1	4	DNAJB6
5.20723e-05	0.312965	0.453	0.349	1	4	HIST1H2BK
6.00232e-05	-0.273464	0.453	0.547	1	4	PLD3
0.000101226	-0.286332	0.256	0.354	1	4	KLF10
0.000106079	-0.617794	0.575	0.625	1	4	FBLN1
0.000127826	-0.252679	0.182	0.28	1	4	CTSL
0.000133997	-0.406046	0.435	0.55	1	4	CTGF
0.000211483	-0.951522	0.182	0.27	1	4	HSPA6
0.000256838	-0.275947	0.382	0.465	1	4	DAAM1
0.000398383	-0.402534	0.502	0.522	1	4	CDH11
0.000448646	-0.3512	0.33	0.409	1	4	TNFRSF12A
0.000601256	-0.351912	0.2	0.284	1	4	PHLDA1
0.000602473	-0.307432	0.333	0.406	1	4	KPNA2
0.000984995	-0.316091	0.179	0.255	1	4	SPINT2
0.00104341	-0.288913	0.491	0.567	1	4	HERPUD1
0.00129136	-0.274886	0.421	0.481	1	4	FKBP4
0.00212066	-0.405996	0.246	0.319	1	4	PRCP
0.00375932	-0.338258	0.189	0.259	1	4	CKB
0.00656737	-0.25247	0.204	0.272	1	4	TUBA1C
0.00695458	-0.332405	0.621	0.625	1	4	DNAJB4
9.82501e-274	1.13223	0.599	0.03	3.21651e-269	5	ALX1
4.37632e-239	2.27633	0.963	0.186	1.43272e-234	5	SULT1E1
4.28204e-188	1.62447	0.944	0.224	1.40185e-183	5	TCF21
1.09095e-176	0.739768	0.378	0.017	3.57154e-172	5	GRID2
1.63626e-174	1.42279	0.85	0.179	5.35678e-170	5	PRSS23
1.25032e-171	1.22497	0.79	0.14	4.09331e-167	5	TNC
2.19232e-159	1.06819	0.678	0.104	7.17723e-155	5	NTM
4.4069e-152	1.18861	0.888	0.218	1.44273e-147	5	MOXD1
3.58636e-143	0.636989	0.307	0.013	1.1741e-138	5	RP11-193M21.1
1.17159e-130	1.1156	0.708	0.138	3.83554e-126	5	AGTR2
7.06968e-118	0.834085	0.487	0.066	2.31447e-113	5	RARRES1
3.37021e-115	0.812469	0.491	0.07	1.10334e-110	5	PRICKLE1
2.69465e-114	1.06132	0.895	0.275	8.82174e-110	5	TGFBI
1.45467e-110	1.10441	0.787	0.227	4.76231e-106	5	ZEB2
6.3859e-108	1.10283	0.745	0.184	2.09062e-103	5	CLDN11
5.34e-104	0.927772	0.596	0.12	1.74821e-99	5	GUCY1A3
7.66385e-103	1.61637	0.963	0.512	2.50899e-98	5	CYR61
8.79543e-100	1.01681	0.719	0.194	2.87945e-95	5	PDGFRA
1.38783e-95	0.607907	0.3	0.027	4.54348e-91	5	CHODL
4.8255e-95	0.422759	0.963	0.358	1.57977e-90	5	COL3A1
6.32252e-94	0.928617	0.584	0.13	2.06987e-89	5	ALCAM
1.03417e-92	0.852548	0.704	0.18	3.38568e-88	5	FBLN5
2.65141e-90	0.620175	0.704	0.202	8.6802e-86	5	MYLK
2.76243e-87	0.435983	0.79	0.231	9.04366e-83	5	DCN
2.0905e-85	0.727601	0.472	0.085	6.84387e-81	5	EDNRB
7.39917e-82	0.827046	0.581	0.134	2.42234e-77	5	ACKR3
4.41573e-81	1.12361	0.67	0.206	1.44562e-76	5	PLK2
1.08531e-80	1.01739	0.858	0.387	3.55307e-76	5	SYT1
2.56448e-80	0.633239	0.506	0.105	8.39558e-76	5	CCBE1
5.28399e-80	0.8331	0.794	0.283	1.72987e-75	5	COL6A3
3.84247e-78	1.01942	0.899	0.417	1.25795e-73	5	CTSC
1.80811e-76	0.716371	0.584	0.15	5.91939e-72	5	FLRT2
5.9591e-76	0.599088	0.371	0.059	1.95089e-71	5	SEMA3A
3.2757e-74	1.01035	0.914	0.602	1.0724e-69	5	DNAJB4
8.88495e-74	0.848175	0.596	0.169	2.90876e-69	5	PCDH18
1.77331e-73	0.934314	0.925	0.483	5.80546e-69	5	EGR1
2.80627e-73	0.768633	0.783	0.272	9.18716e-69	5	OLFML3
9.36007e-73	1.05869	0.906	0.486	3.0643e-68	5	PTN
7.03229e-71	0.68969	0.476	0.108	2.30223e-66	5	PTCH1
4.50252e-70	0.43021	0.262	0.029	1.47403e-65	5	WNT5A
1.19334e-69	0.68351	0.637	0.184	3.90677e-65	5	PLAT
1.95904e-69	1.08405	0.963	0.651	6.41349e-65	5	FOS
3.06063e-66	0.754252	0.7	0.238	1.00199e-61	5	COL21A1
1.08528e-65	0.70707	0.936	0.425	3.55298e-61	5	IGFBP7
1.20433e-65	0.513845	0.292	0.04	3.94274e-61	5	RBP7
3.97782e-65	0.721682	0.64	0.2	1.30226e-60	5	LRRC17
4.00841e-65	1.1526	0.929	0.536	1.31227e-60	5	DUSP1
4.96603e-65	0.625843	0.835	0.317	1.62578e-60	5	BGN
2.78764e-64	0.739867	0.948	0.436	9.12618e-60	5	MFAP4
6.0942e-64	0.906379	0.981	0.857	1.99512e-59	5	SERPINH1
8.81952e-64	0.470189	0.783	0.259	2.88733e-59	5	PLAC9
2.16028e-62	0.589326	0.876	0.357	7.07231e-58	5	PCOLCE
2.48478e-62	0.761227	0.895	0.491	8.13467e-58	5	CDH11
1.04942e-61	0.415958	0.277	0.038	3.43561e-57	5	PHACTR3
1.71151e-60	-0.452344	1	0.997	5.60315e-56	5	MT-CO1
4.7424e-60	0.652193	0.993	0.853	1.55257e-55	5	GPC3
8.07074e-60	0.775206	0.914	0.542	2.6422e-55	5	AKAP12
4.80472e-59	0.553484	0.341	0.062	1.57297e-54	5	COL25A1
2.53823e-58	0.393014	0.251	0.033	8.30967e-54	5	SYNPO2
4.85603e-56	0.685343	0.809	0.392	1.58977e-51	5	COL4A1
1.10789e-55	0.519884	0.318	0.059	3.62701e-51	5	KLHL13
4.61452e-55	0.546265	0.416	0.102	1.5107e-50	5	PLEKHH2
8.64972e-54	0.704883	0.577	0.193	2.83175e-49	5	PCDH9
1.02907e-53	0.449928	0.315	0.058	3.36896e-49	5	FREM1
8.44581e-52	-0.439313	0.996	0.998	2.76499e-47	5	MT-CO3
1.28404e-51	0.742654	0.861	0.498	4.20369e-47	5	VCAN
1.62249e-51	0.365373	0.255	0.038	5.31171e-47	5	SEMA3C
2.27045e-51	0.692137	0.524	0.172	7.433e-47	5	CPED1
4.0399e-51	0.611019	0.622	0.222	1.32258e-46	5	COL5A2
2.82406e-50	0.614133	0.423	0.112	9.24539e-46	5	SFRP1
4.24887e-50	0.62046	0.543	0.187	1.391e-45	5	PPAP2A
2.23428e-49	0.730887	0.858	0.575	7.31457e-45	5	PFN2
7.40989e-49	0.987222	0.816	0.478	2.42585e-44	5	ID2
2.51712e-48	0.79591	0.899	0.565	8.24054e-44	5	JUNB
4.48113e-48	0.497674	1	0.996	1.46703e-43	5	TMSB4X
5.46745e-48	0.769231	0.846	0.478	1.78993e-43	5	MEG3
7.00812e-48	0.622335	0.993	0.93	2.29432e-43	5	JUN
5.87672e-47	-0.393058	1	0.999	1.92392e-42	5	PTMA
1.17709e-46	0.534286	1	0.654	3.85354e-42	5	LGALS1
1.68484e-46	0.832683	0.753	0.45	5.51584e-42	5	ATP2B1
3.36723e-45	-0.588772	0.959	0.975	1.10236e-40	5	GAPDH
4.77847e-45	0.557172	0.464	0.138	1.56437e-40	5	ANGPT1
7.89925e-45	0.271708	0.824	0.358	2.58606e-40	5	IGFBP5
1.23113e-44	-0.927006	0.861	0.936	4.03048e-40	5	STMN1
4.54898e-44	0.583787	0.375	0.099	1.48924e-39	5	TBX3
6.07614e-44	0.506841	0.453	0.133	1.98921e-39	5	ARHGAP29
3.80888e-43	0.685391	0.824	0.483	1.24695e-38	5	KCNQ1OT1
9.63322e-43	0.806378	0.88	0.568	3.15372e-38	5	ZFP36
1.17837e-42	0.707838	0.861	0.513	3.85776e-38	5	IER2
1.23406e-42	0.538978	0.966	0.709	4.04007e-38	5	CALD1
2.23313e-42	0.658652	0.659	0.296	7.31083e-38	5	TSHZ2
3.35384e-41	0.48233	0.322	0.078	1.09798e-36	5	RERG
6.23983e-40	0.750574	0.644	0.313	2.0428e-35	5	SERPINE2
8.2433e-40	0.569037	0.509	0.197	2.69869e-35	5	PLEKHA5
1.724e-39	0.629145	0.554	0.225	5.64402e-35	5	NKAIN4
3.29651e-39	0.616244	0.94	0.747	1.07921e-34	5	PPP1R15A
1.71434e-38	0.484078	0.378	0.111	5.6124e-34	5	SLC40A1
2.67209e-38	-1.2828	0.12	0.538	8.7479e-34	5	BST2
5.81861e-38	0.662407	0.61	0.29	1.9049e-33	5	ZNF106
1.75157e-37	0.479877	0.457	0.158	5.7343e-33	5	FBN2
6.2219e-37	0.361377	0.449	0.14	2.03692e-32	5	OGN
6.5105e-37	0.606338	0.775	0.45	2.13141e-32	5	RRBP1
1.20551e-36	0.509729	0.464	0.165	3.94659e-32	5	EDNRA
1.80391e-36	-1.18213	0.12	0.518	5.90564e-32	5	CRABP2
2.97347e-36	-0.58262	0.76	0.913	9.73454e-32	5	HINT1
5.87727e-36	0.594848	0.581	0.271	1.9241e-31	5	PALLD
9.16954e-36	-0.37368	0.981	0.995	3.00192e-31	5	MT-CO2
2.28743e-35	0.546052	0.959	0.75	7.48859e-31	5	ID3
2.41807e-35	0.497115	0.891	0.655	7.91627e-31	5	SH3BGRL
2.81048e-35	0.524202	0.978	0.83	9.20093e-31	5	DNAJB1
3.64872e-35	0.693695	0.861	0.638	1.19452e-30	5	NR4A1
5.54255e-35	0.429807	0.273	0.066	1.81452e-30	5	TRPS1
9.49602e-35	0.458182	0.502	0.189	3.10881e-30	5	MMP2
9.50619e-35	0.52614	0.536	0.227	3.11214e-30	5	ALDH1A2
1.38151e-34	0.452725	0.397	0.124	4.52279e-30	5	NEXN
2.77798e-34	-0.694937	0.494	0.78	9.09454e-30	5	PRDX2
2.84101e-34	0.516559	0.292	0.076	9.30089e-30	5	LPAR4
1.6515e-33	0.506073	0.596	0.266	5.40668e-29	5	PEAR1
3.07126e-33	0.584904	0.625	0.313	1.00547e-28	5	MEIS1
6.16171e-33	0.605887	0.652	0.344	2.01722e-28	5	LBH
4.99351e-32	0.503948	0.805	0.525	1.63477e-27	5	MYH10
2.32188e-31	0.40785	0.33	0.099	7.60138e-27	5	MDFI
1.00838e-30	-0.348058	0.989	0.993	3.30123e-26	5	RPS21
1.23975e-30	0.374248	0.322	0.096	4.0587e-26	5	SEZ6L2
2.37744e-30	-0.884857	0.217	0.551	7.78326e-26	5	FAM60A
2.80958e-30	0.527139	0.487	0.212	9.19802e-26	5	NCAM1
5.45333e-30	0.482823	0.64	0.344	1.78531e-25	5	CLEC11A
5.25561e-29	0.467899	0.382	0.139	1.72058e-24	5	SYNE1
8.12384e-29	-0.394369	0.944	0.982	2.65958e-24	5	SRP14
1.38763e-28	0.546918	0.566	0.293	4.54281e-24	5	GNAI1
1.57617e-28	0.381641	0.978	0.844	5.16006e-24	5	MAGED2
1.79091e-28	0.494639	0.989	0.97	5.86309e-24	5	HSPA8
1.96476e-28	-0.51145	0.727	0.852	6.43223e-24	5	YBX1
2.38295e-28	0.437027	0.569	0.243	7.80131e-24	5	CYP1B1
2.80903e-28	0.455369	0.547	0.255	9.19621e-24	5	PLS3
3.28144e-28	-0.935746	0.243	0.636	1.07428e-23	5	HES1
3.29617e-28	-0.729561	0.618	0.813	1.0791e-23	5	H2AFZ
4.22808e-28	0.427259	0.524	0.225	1.38419e-23	5	CPE
4.35784e-28	0.399392	0.427	0.157	1.42667e-23	5	MATN2
1.80818e-27	-0.537867	0.536	0.784	5.91963e-23	5	ALDOA
4.22753e-27	0.439018	0.382	0.141	1.38401e-22	5	FLRT3
5.25111e-27	0.467769	0.858	0.657	1.71911e-22	5	NR2F2
1.0542e-26	0.377556	0.337	0.113	3.45123e-22	5	DPP6
1.1244e-26	0.689904	0.633	0.383	3.68106e-22	5	LMO4
1.76879e-26	0.491271	0.404	0.167	5.79065e-22	5	WLS
1.98044e-26	-0.692759	0.079	0.415	6.48355e-22	5	CADM1
2.92344e-26	-0.809554	0.206	0.533	9.57076e-22	5	PEG10
2.97379e-26	0.489609	0.985	0.939	9.7356e-22	5	UBC
3.61243e-26	-0.440661	0.843	0.926	1.18264e-21	5	GSTP1
4.97012e-26	0.429342	0.371	0.14	1.62712e-21	5	RARB
1.03933e-25	0.465321	0.989	0.938	3.40257e-21	5	HSPB1
1.324e-25	0.481609	0.446	0.194	4.33451e-21	5	FBLIM1
1.66301e-25	-0.304584	0.989	0.989	5.44436e-21	5	RPSA
2.43581e-25	-0.706346	0.022	0.329	7.97437e-21	5	PCSK1N
2.56113e-25	0.463553	0.479	0.23	8.38462e-21	5	UXS1
3.13715e-25	-0.491042	0.974	0.985	1.02704e-20	5	HMGB1
4.59107e-25	0.391288	0.408	0.156	1.50303e-20	5	FGF7
6.1337e-25	0.377422	0.348	0.125	2.00805e-20	5	HRC
1.0817e-23	0.453306	0.521	0.266	3.54128e-19	5	CDK6
1.20149e-23	0.479701	0.73	0.499	3.93344e-19	5	CNN2
1.56391e-23	0.461428	0.596	0.328	5.11992e-19	5	NR2F2-AS1
2.1282e-23	-0.509646	0.483	0.752	6.96729e-19	5	BSG
2.53636e-23	-0.906598	0.037	0.33	8.30353e-19	5	LYPD1
3.79296e-23	0.432789	0.809	0.616	1.24174e-18	5	2019-09-11
8.97125e-23	0.450765	0.375	0.151	2.93701e-18	5	EGR2
1.17554e-22	0.471785	0.532	0.295	3.84849e-18	5	PDS5B
1.84902e-22	0.43667	0.667	0.395	6.05334e-18	5	EPB41L2
3.60056e-22	0.413746	0.843	0.707	1.17875e-17	5	WSB1
3.6098e-22	0.481586	0.285	0.1	1.18178e-17	5	RASL11B
4.75681e-22	-0.760249	0.127	0.424	1.55728e-17	5	TNFRSF12A
7.29028e-22	0.434399	0.959	0.935	2.38669e-17	5	HSPE1
9.14855e-22	0.339555	0.899	0.724	2.99505e-17	5	MARCKS
1.20758e-21	0.426262	0.644	0.39	3.95337e-17	5	COL4A2
1.34835e-21	-0.667766	0.034	0.31	4.41423e-17	5	HMGA1
3.24308e-21	0.446007	0.539	0.293	1.06172e-16	5	PHACTR2
3.65765e-21	-0.655817	0.041	0.314	1.19744e-16	5	EPCAM
5.21912e-21	0.31346	0.974	0.859	1.70863e-16	5	IFITM3
8.6213e-21	0.308521	0.262	0.089	2.82244e-16	5	OAF
9.25687e-21	0.400541	0.401	0.177	3.03051e-16	5	LPAR6
9.86589e-21	-0.532125	0.551	0.736	3.2299e-16	5	PKM
1.2689e-20	0.443457	0.311	0.119	4.15411e-16	5	CDKN1C
1.3278e-20	0.437243	0.76	0.571	4.34694e-16	5	CALU
1.50439e-20	0.288115	0.288	0.101	4.92508e-16	5	TFPI
1.69977e-20	0.450043	0.607	0.348	5.56471e-16	5	SERTAD1
1.75309e-20	0.395794	0.528	0.275	5.73927e-16	5	SNAI2
2.54959e-20	-0.817878	0.045	0.31	8.34685e-16	5	DAPL1
2.7758e-20	-0.728913	0.056	0.323	9.08741e-16	5	BEX1
3.51437e-20	0.400328	0.378	0.17	1.15053e-15	5	SERTAD3
4.02635e-20	-0.7448	0.191	0.461	1.31815e-15	5	TUBB2B
6.14306e-20	0.366202	0.569	0.295	2.01112e-15	5	LDB2
6.24872e-20	0.960359	0.607	0.403	2.04571e-15	5	ZFAND2A
6.71231e-20	0.387472	0.404	0.192	2.19748e-15	5	KIAA1217
7.23478e-20	0.267078	0.974	0.933	2.36852e-15	5	LAPTM4A
9.84673e-20	0.525786	0.854	0.747	3.22362e-15	5	MRPL18
1.10405e-19	0.355789	0.393	0.178	3.61444e-15	5	NID1
1.3405e-19	-1.19325	0.086	0.348	4.38852e-15	5	POSTN
2.18765e-19	-0.587104	0.255	0.542	7.16191e-15	5	NTRK2
2.56767e-19	-0.319642	0.899	0.949	8.40605e-15	5	MT-ND1
3.00911e-19	-0.465116	0.094	0.375	9.85121e-15	5	OCIAD2
4.6983e-19	-0.611599	0.258	0.529	1.53813e-14	5	TUBB4B
8.3493e-19	0.413654	0.779	0.562	2.73339e-14	5	ID1
1.19131e-18	0.426786	0.794	0.689	3.9001e-14	5	CLK1
1.96635e-18	-0.484633	0.599	0.762	6.43742e-14	5	ENO1
2.21486e-18	0.333957	0.262	0.095	7.251e-14	5	PPP1R14A
3.70939e-18	0.383943	0.768	0.554	1.21438e-13	5	QPRT
3.73906e-18	0.280338	1	0.975	1.22409e-13	5	HSPA1B
3.92238e-18	-0.32659	1	0.999	1.28411e-13	5	FTH1
3.99528e-18	0.37564	0.363	0.168	1.30798e-13	5	FAM3C
4.1627e-18	0.433155	0.401	0.196	1.36278e-13	5	DNAJA4
4.46105e-18	-0.409946	0.618	0.806	1.46046e-13	5	COX5B
4.54456e-18	0.470131	0.401	0.194	1.4878e-13	5	PELO
6.14981e-18	-0.403619	0.461	0.722	2.01333e-13	5	SNRPB
6.5125e-18	-0.538343	0.39	0.631	2.13206e-13	5	DEK
6.9387e-18	-0.501631	0.086	0.343	2.27159e-13	5	AP1S2
7.94024e-18	0.351079	0.783	0.522	2.59947e-13	5	CTGF
8.98972e-18	0.290195	1	0.998	2.94306e-13	5	HSP90AA1
1.03224e-17	-0.477332	0.037	0.279	3.37935e-13	5	BEX2
1.1368e-17	0.380063	0.543	0.309	3.72166e-13	5	LTBP4
1.15892e-17	-0.359546	0.764	0.862	3.79408e-13	5	YWHAE
1.20692e-17	0.405052	0.356	0.16	3.95121e-13	5	SMARCA2
2.60301e-17	0.367762	0.787	0.636	8.52174e-13	5	C4orf3
3.26766e-17	-0.260806	0.993	0.998	1.06977e-12	5	EIF1
3.63185e-17	0.339319	0.363	0.169	1.18899e-12	5	SNHG18
9.19389e-17	-0.263332	0.989	0.993	3.00989e-12	5	MT-CYB
1.42223e-16	-0.335221	0.876	0.944	4.6561e-12	5	CCNI
1.48581e-16	-0.459867	0.034	0.259	4.86425e-12	5	PAX2
1.70479e-16	0.475862	0.592	0.382	5.58115e-12	5	ZFP36L2
2.02123e-16	-0.424086	0.06	0.295	6.61709e-12	5	CXXC5
2.05421e-16	0.377291	0.296	0.129	6.72509e-12	5	KANK2
3.34703e-16	-0.394956	0.596	0.758	1.09575e-11	5	GPX4
3.52808e-16	0.359479	0.419	0.208	1.15502e-11	5	SLC2A3
4.02677e-16	0.344066	0.899	0.795	1.31829e-11	5	HSPH1
4.33868e-16	-0.311548	0.899	0.96	1.4204e-11	5	SKP1
5.01193e-16	-0.589144	0.045	0.265	1.6408e-11	5	SPINT2
8.2217e-16	0.251284	0.318	0.137	2.69162e-11	5	HOPX
1.18264e-15	0.393009	0.416	0.219	3.87172e-11	5	DST
1.19768e-15	0.395993	0.423	0.215	3.92097e-11	5	THBS1
1.30769e-15	-0.384201	0.704	0.856	4.28113e-11	5	CLTA
1.41817e-15	-0.270008	0.951	0.969	4.64281e-11	5	CFL1
1.97516e-15	0.284487	0.929	0.869	6.46627e-11	5	SON
2.13241e-15	-0.545685	0.037	0.254	6.9811e-11	5	RSPO3
2.42281e-15	0.285632	0.277	0.116	7.9318e-11	5	ANTXR1
9.36095e-15	-0.376536	0.607	0.777	3.06459e-10	5	CUTA
9.39957e-15	-0.451254	0.187	0.423	3.07723e-10	5	2019-09-06
9.72024e-15	0.443325	0.416	0.226	3.18221e-10	5	NFKBIZ
1.03219e-14	0.295583	0.296	0.133	3.37917e-10	5	TNS3
1.31106e-14	0.351297	0.607	0.4	4.29215e-10	5	EFEMP2
1.74277e-14	-0.604653	0.067	0.28	5.70547e-10	5	WFDC2
1.93961e-14	-0.282203	0.978	0.986	6.3499e-10	5	MT-ND2
1.95363e-14	0.37071	0.693	0.5	6.3958e-10	5	FLNA
2.08054e-14	-0.45108	0.052	0.263	6.81128e-10	5	EZR
2.08286e-14	0.254652	0.251	0.101	6.81888e-10	5	RORA
2.1435e-14	-0.516369	0.079	0.297	7.0174e-10	5	CD9
2.26368e-14	0.376408	0.704	0.56	7.41085e-10	5	RAB13
2.30345e-14	0.527237	0.813	0.706	7.54104e-10	5	ATF3
2.54343e-14	-0.397405	0.079	0.297	8.32669e-10	5	FOXP1
2.85819e-14	0.366389	0.423	0.236	9.35713e-10	5	ENC1
3.06919e-14	-0.686531	0.891	0.909	1.00479e-09	5	TUBA1B
3.39961e-14	0.359333	0.446	0.264	1.11297e-09	5	BASP1
3.55235e-14	-0.259394	0.936	0.97	1.16297e-09	5	HNRNPA2B1
3.61624e-14	0.344603	0.307	0.147	1.18389e-09	5	TWSG1
6.42323e-14	0.381557	0.506	0.343	2.10284e-09	5	COPS4
6.50631e-14	0.733014	0.39	0.218	2.13004e-09	5	DDIT4
6.6756e-14	0.372061	0.348	0.183	2.18546e-09	5	PAWR
8.16392e-14	0.267532	0.255	0.108	2.6727e-09	5	LHFPL2
1.37955e-13	-0.404136	0.082	0.302	4.51638e-09	5	CRIP2
1.47536e-13	0.370575	0.727	0.584	4.83002e-09	5	STAT3
2.17921e-13	-0.372488	0.285	0.516	7.13431e-09	5	LSM4
2.20554e-13	0.412017	0.494	0.323	7.22051e-09	5	EXTL2
2.26664e-13	0.379521	0.315	0.156	7.42052e-09	5	TSPYL2
2.64947e-13	0.290456	0.315	0.148	8.67383e-09	5	C1S
2.72907e-13	0.325565	0.401	0.226	8.93443e-09	5	TCF12
2.89992e-13	-0.454675	0.094	0.301	9.49375e-09	5	BCAM
3.0819e-13	0.346235	0.944	0.85	1.00895e-08	5	SOX4
3.1666e-13	0.302697	0.27	0.124	1.03668e-08	5	ELOVL6
3.19111e-13	-0.317809	0.607	0.795	1.04471e-08	5	PSMA7
4.13906e-13	-0.293598	0.906	0.934	1.35505e-08	5	HMGN1
4.53033e-13	0.300544	0.27	0.123	1.48314e-08	5	TRIB2
4.58457e-13	0.271267	0.375	0.192	1.5009e-08	5	THY1
4.74306e-13	-0.314469	0.805	0.9	1.55278e-08	5	OAZ1
4.87456e-13	0.277553	0.386	0.204	1.59583e-08	5	PDLIM2
5.09464e-13	0.388037	0.753	0.582	1.66788e-08	5	FOSB
6.83095e-13	-0.456768	0.135	0.342	2.23632e-08	5	MCM7
7.01142e-13	0.31865	0.625	0.42	2.2954e-08	5	RHOB
7.81915e-13	0.308396	0.337	0.17	2.55983e-08	5	COX7A1
8.01732e-13	0.321109	0.479	0.292	2.62471e-08	5	DLC1
8.46096e-13	-0.499591	0.157	0.371	2.76995e-08	5	CKS1B
1.30723e-12	0.318398	0.33	0.17	4.2796e-08	5	SPTY2D1
1.52439e-12	-0.350809	0.517	0.693	4.99054e-08	5	PRMT1
[truncated: 12,364 more rows]

## Sheet: FetalTrimester1_celltypemapping
cluster	putative_cell_type
19	Podocyte-1
13	Podocyte-2
16	Proximal_Nephron
10	Distal_Nephron
21	CD
3	Nephron_Progenitor-1
0	Nephron_Progenitor-2
18	Nephron_Progenitor-3
11	Mesenchymal-1
7	Mesenchymal-2
5	Mesenchymal-3
4	Mesenchymal-4
15	Mesenchymal_5
17	Mesenchymal_6
20	Proliferating-1
8	Proliferating-2
22	Proliferating-3
12	Proliferating-4
9	Endothelial
2	Plvap+Endothelial
6	Macrophage
14	NKT
23	Immune
1	MT_rich

## Sheet: Fetal-Trimester1-genelists
p_val	avg_logFC	pct.1	pct.2	p_val_adj	cluster	gene
4.27187e-112	0.674708	0.751	0.161	1.43936e-107	0	EYA1
5.57922e-94	0.724213	0.892	0.291	1.87986e-89	0	PCSK1N
6.34768e-93	1.09664	0.948	0.484	2.13879e-88	0	NNAT
5.55261e-92	0.844099	0.723	0.189	1.8709e-87	0	DAPL1
3.12997e-91	0.947184	0.88	0.309	1.05461e-86	0	LYPD1
1.27216e-85	1.03216	0.948	0.509	4.2864e-81	0	CRABP2
1.99089e-85	0.524745	0.647	0.152	6.70811e-81	0	NKAIN3
3.02341e-85	0.686066	0.622	0.142	1.01871e-80	0	CITED1
2.64288e-84	0.877661	0.743	0.221	8.9049e-80	0	TMEM100
3.36733e-82	0.441471	0.618	0.143	1.13459e-77	0	SIX1
1.27672e-80	0.712387	0.896	0.32	4.30179e-76	0	PAX2
8.92147e-77	0.460708	0.663	0.178	3.006e-72	0	COL9A2
2.91389e-75	0.373153	0.502	0.101	9.81807e-71	0	SIX2
2.35545e-73	0.611226	0.992	0.898	7.93645e-69	0	MARCKSL1
3.29871e-73	0.498539	0.675	0.181	1.11147e-68	0	BMPER
1.76561e-72	0.58623	0.715	0.215	5.94905e-68	0	HOXB9
1.7638e-71	0.449145	0.502	0.105	5.94296e-67	0	ECEL1
1.44578e-70	0.585247	0.53	0.119	4.87141e-66	0	SLC15A1
2.70376e-69	0.402787	0.755	0.233	9.11004e-65	0	COL2A1
1.48836e-68	0.554883	0.687	0.221	5.01487e-64	0	SCG5
2.79674e-68	0.492001	0.522	0.119	9.42335e-64	0	MEOX1
7.82551e-66	0.427667	0.996	0.967	2.63673e-61	0	H3F3A
6.10366e-63	0.503449	0.627	0.187	2.05657e-58	0	HLA-DQB1
1.02758e-60	0.545393	0.639	0.2	3.46232e-56	0	HOXD1
2.51429e-60	0.401726	1	0.963	8.47165e-56	0	RPL5
5.04754e-60	0.571997	0.996	0.93	1.70072e-55	0	STMN1
7.70662e-59	0.50245	0.691	0.245	2.59667e-54	0	PDGFC
1.85382e-58	0.444406	0.542	0.149	6.24627e-54	0	MAP2
1.92803e-58	0.556313	0.992	0.925	6.49629e-54	0	MDK
2.28761e-58	0.65336	0.944	0.546	7.70786e-54	0	FAM60A
9.21085e-57	0.372586	1	0.976	3.1035e-52	0	RPS4X
1.461e-56	0.529888	0.622	0.191	4.92269e-52	0	HOXB-AS3
5.58675e-55	0.584283	0.972	0.783	1.8824e-50	0	PRDX2
7.95365e-55	0.544094	0.912	0.527	2.6799e-50	0	H2AFY2
6.02357e-54	-1.26882	0.94	0.943	2.02958e-49	0	JUNB
7.28607e-54	0.329429	1	0.991	2.45497e-49	0	RPL3
1.51669e-53	0.623591	0.679	0.234	5.11033e-49	0	RSPO3
1.73786e-53	0.406477	0.996	0.983	5.85555e-49	0	HNRNPA1
2.63736e-53	0.345294	0.992	0.978	8.88633e-49	0	RPL35A
4.92933e-53	0.45619	0.743	0.29	1.66089e-48	0	HOXB6
3.80869e-51	-1.75576	0.675	0.837	1.2833e-46	0	ZFP36
5.62911e-51	0.522109	0.867	0.472	1.89667e-46	0	2019-09-06
1.33658e-50	0.442834	0.791	0.334	4.50348e-46	0	CDH2
3.33379e-50	0.498704	0.964	0.809	1.12329e-45	0	CLTA
8.25885e-50	0.271371	0.345	0.069	2.78274e-45	0	ADGRG2
1.64416e-49	0.308543	0.996	0.986	5.53984e-45	0	RPS3A
1.66109e-49	0.374039	0.57	0.186	5.59688e-45	0	MSI1
1.77231e-49	0.304771	0.687	0.246	5.97161e-45	0	SPOCK2
5.09102e-49	0.326405	0.386	0.089	1.71537e-44	0	GPHA2
1.14166e-48	0.571897	0.823	0.415	3.8467e-44	0	CENPV
5.24974e-48	0.451871	0.767	0.369	1.76885e-43	0	G6PD
5.39203e-48	-1.21996	0.667	0.831	1.81679e-43	0	DUSP1
2.13778e-47	0.39088	0.992	0.903	7.20303e-43	0	SRP14
4.8211e-47	0.410863	0.936	0.476	1.62442e-42	0	CD24
8.6164e-47	0.323557	0.494	0.148	2.90321e-42	0	RP11-319F12.2
4.43511e-46	0.611379	0.892	0.579	1.49436e-41	0	FAM213A
4.71811e-46	0.332432	0.996	0.981	1.58972e-41	0	RPS14
6.85055e-45	0.312519	0.992	0.987	2.30822e-40	0	RPL34
7.22928e-45	-1.1614	0.88	0.895	2.43583e-40	0	JUN
2.76653e-44	0.468163	0.775	0.362	9.32153e-40	0	UCHL1
2.86114e-44	0.463512	0.538	0.177	9.64034e-40	0	FAM84A
7.61777e-44	0.453895	0.791	0.394	2.56673e-39	0	HOXC10
2.21893e-43	0.351772	0.341	0.078	7.47645e-39	0	UNC5B-AS1
2.4325e-43	0.424796	0.759	0.323	8.19606e-39	0	BEX2
2.49908e-43	0.301254	0.996	0.972	8.42041e-39	0	RPL6
4.78995e-43	0.275363	0.446	0.126	1.61393e-38	0	C1QTNF7
5.51256e-43	0.48733	0.928	0.539	1.8574e-38	0	CXXC5
9.47904e-43	0.320652	0.988	0.961	3.19387e-38	0	RPL7A
1.06243e-42	0.576125	0.811	0.415	3.57976e-38	0	NTRK2
1.38261e-42	0.487607	0.9	0.531	4.65856e-38	0	HMGA2
3.57896e-42	0.383578	0.711	0.313	1.20589e-37	0	REC8
4.76729e-42	0.429259	0.892	0.528	1.60629e-37	0	TMEM123
1.62638e-41	0.461346	0.735	0.379	5.47993e-37	0	C1QTNF4
3.47468e-41	-1.41209	0.871	0.877	1.17076e-36	0	B2M
1.37332e-40	0.288999	0.394	0.108	4.62727e-36	0	C10orf35
3.72896e-40	0.356367	0.663	0.286	1.25644e-35	0	HOXC6
6.38168e-40	0.473272	0.948	0.703	2.15024e-35	0	UBE2E3
7.1366e-40	-1.0958	0.968	0.957	2.40461e-35	0	FOS
9.56625e-40	0.311178	0.711	0.28	3.22325e-35	0	CXADR
1.47952e-39	0.438275	0.976	0.86	4.9851e-35	0	PKM
1.53578e-39	0.291744	0.438	0.134	5.17467e-35	0	GFRA1
4.29331e-39	0.400073	0.847	0.467	1.44659e-34	0	OCIAD2
5.77455e-39	0.300416	0.992	0.957	1.94568e-34	0	GNB2L1
6.86281e-39	-1.18669	0.442	0.716	2.31236e-34	0	ANXA2
8.82227e-39	0.285553	1	0.99	2.97257e-34	0	RPL7
1.8586e-38	0.365344	0.695	0.33	6.26238e-34	0	PCBP4
4.25886e-38	0.514157	0.799	0.429	1.43498e-33	0	CENPW
6.51817e-38	0.419656	0.558	0.21	2.19623e-33	0	ETV4
8.7073e-38	0.433075	0.651	0.299	2.93384e-33	0	UNG
1.11669e-37	0.33871	0.631	0.259	3.76258e-33	0	CAMK2N1
2.14671e-37	0.28757	0.659	0.271	7.23313e-33	0	SLC38A1
2.59895e-37	0.315449	1	0.989	8.75689e-33	0	PTMA
2.81768e-37	0.328321	0.675	0.309	9.49389e-33	0	BCL7A
5.23823e-37	0.329539	0.59	0.226	1.76497e-32	0	HAS2
7.30718e-37	0.381842	0.972	0.817	2.46208e-32	0	YWHAQ
9.12905e-37	0.259355	0.996	0.982	3.07594e-32	0	RPL11
9.43762e-37	0.291113	0.49	0.165	3.17991e-32	0	TMEM178A
1.63594e-36	0.272207	0.996	0.984	5.51214e-32	0	RPS6
2.07443e-36	0.303752	0.988	0.952	6.9896e-32	0	EEF2
2.99071e-36	-0.995944	1	0.992	1.00769e-31	0	TMSB4X
3.26648e-36	0.295124	0.984	0.953	1.10061e-31	0	RPL29
5.80821e-36	0.295275	0.996	0.978	1.95702e-31	0	RPL18A
8.82636e-36	0.504821	0.984	0.855	2.97395e-31	0	ITM2C
2.11756e-35	0.358555	0.59	0.234	7.13491e-31	0	SHISA2
3.34158e-35	0.262081	0.735	0.349	1.12591e-30	0	NOVA1
3.90572e-35	0.260866	0.779	0.348	1.31599e-30	0	EPCAM
4.99227e-35	0.419707	0.952	0.793	1.6821e-30	0	CUTA
8.92809e-35	0.328644	0.679	0.33	3.00823e-30	0	WDR54
9.66477e-35	0.287566	0.992	0.976	3.25645e-30	0	RPL31
1.45878e-34	-2.05437	0.349	0.661	4.91522e-30	0	COL1A2
1.80634e-34	0.436218	0.855	0.484	6.08628e-30	0	HOXA10
2.26481e-34	0.371508	0.976	0.82	7.63104e-30	0	SRP9
4.3853e-34	0.392338	0.663	0.312	1.47758e-29	0	HOXB2
5.91432e-34	0.256497	0.434	0.143	1.99277e-29	0	HOXB5
1.00733e-33	0.330203	0.984	0.879	3.39411e-29	0	SUMO2
1.4703e-33	0.392517	0.643	0.314	4.95403e-29	0	RP11-352M15.2
1.77597e-33	0.351273	0.767	0.369	5.98397e-29	0	CADM1
3.4866e-33	0.388697	0.876	0.554	1.17477e-28	0	RTN3
4.58983e-33	0.2819	0.996	0.973	1.5465e-28	0	RPS7
4.59059e-33	-1.43373	0.414	0.664	1.54675e-28	0	IGFBP7
7.41726e-33	-2.32994	0.562	0.744	2.49917e-28	0	COL1A1
8.8094e-33	0.291167	0.534	0.215	2.96824e-28	0	WASF3
1.53907e-32	0.389764	0.851	0.497	5.18573e-28	0	TMSB15A
1.56747e-32	0.399802	0.908	0.668	5.28143e-28	0	CLNS1A
1.61231e-32	0.283893	0.655	0.317	5.43252e-28	0	ZNF516
1.63961e-32	0.263434	1	0.974	5.52451e-28	0	RPS15
9.19823e-32	0.255324	0.996	0.987	3.09925e-27	0	RPS19
9.43406e-32	0.298353	0.586	0.257	3.17871e-27	0	ZNF703
1.50401e-31	0.400759	0.675	0.342	5.06762e-27	0	MCM5
1.68621e-31	-0.830475	0.261	0.603	5.68153e-27	0	FCGRT
1.96302e-31	0.301412	0.984	0.939	6.61418e-27	0	RPSA
3.13577e-31	0.316109	0.98	0.891	1.05657e-26	0	SKP1
3.23299e-31	0.270853	0.992	0.968	1.08932e-26	0	RPL39
3.94762e-31	0.299442	0.976	0.913	1.33011e-26	0	BTF3
1.54817e-30	0.570668	0.924	0.658	5.21642e-26	0	H1F0
2.64354e-30	0.280675	0.988	0.96	8.90715e-26	0	RPS17
2.90329e-30	-0.97483	0.297	0.624	9.78235e-26	0	KLF6
8.09533e-30	0.349328	0.598	0.266	2.72764e-25	0	BEX1
1.29858e-29	0.374006	0.98	0.835	4.37544e-25	0	CCNI
1.43035e-29	0.256456	0.992	0.969	4.81941e-25	0	RPL26
1.59768e-29	0.464186	0.904	0.664	5.38323e-25	0	NME1
1.63859e-29	0.401089	0.932	0.625	5.52107e-25	0	NR2F1
1.82459e-29	-0.994793	0.651	0.766	6.14776e-25	0	FOSB
4.18092e-29	0.274823	0.538	0.237	1.40872e-24	0	NBAS
5.70653e-29	0.288902	0.98	0.942	1.92276e-24	0	NPM1
6.07598e-29	0.393665	0.968	0.802	2.04724e-24	0	RANBP1
6.25078e-29	0.364506	0.892	0.615	2.10614e-24	0	CTSB
6.52714e-29	0.259185	0.996	0.974	2.19926e-24	0	RPL27A
7.61738e-29	0.292167	0.996	0.894	2.5666e-24	0	HMGN1
1.0172e-28	0.372242	0.944	0.79	3.42735e-24	0	PEBP1
1.16427e-28	0.369355	0.723	0.365	3.9229e-24	0	MMP23B
1.52599e-28	0.25868	0.988	0.967	5.14168e-24	0	RPLP0
3.80855e-28	-1.08047	0.209	0.526	1.28325e-23	0	SLC2A3
5.6704e-28	0.251978	1	0.975	1.91058e-23	0	RPS3
1.01223e-27	0.336899	0.98	0.878	3.41061e-23	0	YWHAE
1.04741e-27	0.34128	0.932	0.729	3.52914e-23	0	RBBP4
1.14769e-27	0.371235	0.956	0.74	3.86704e-23	0	APEX1
1.40864e-27	0.336889	0.94	0.74	4.74626e-23	0	RNPS1
1.77823e-27	0.345641	0.972	0.869	5.99158e-23	0	ALDOA
2.24212e-27	0.285261	0.743	0.427	7.55461e-23	0	ARL6IP6
3.63567e-27	0.353153	0.944	0.775	1.225e-22	0	PRMT1
4.34698e-27	0.367835	0.827	0.53	1.46467e-22	0	MLLT11
4.52726e-27	0.43679	0.92	0.633	1.52541e-22	0	NR2F2
5.21975e-27	0.333406	0.952	0.769	1.75874e-22	0	RCN2
7.18289e-27	-0.825513	0.197	0.523	2.4202e-22	0	GSN
8.5504e-27	0.418695	0.639	0.33	2.88097e-22	0	UHRF1
9.32081e-27	-0.381363	0.996	0.998	3.14055e-22	0	ACTB
1.00622e-26	0.330493	0.952	0.792	3.39037e-22	0	CNBP
1.05431e-26	-0.710408	0.072	0.409	3.55239e-22	0	IFI16
1.11939e-26	0.324938	0.843	0.583	3.77168e-22	0	MEAF6
1.2546e-26	0.416516	0.791	0.492	4.22723e-22	0	MCM7
1.29737e-26	-0.91767	0.277	0.575	4.37136e-22	0	HLA-E
1.35777e-26	0.381242	0.61	0.305	4.57486e-22	0	GINS2
1.71947e-26	0.324198	0.787	0.443	5.79357e-22	0	TUBB2B
1.78515e-26	0.256974	0.984	0.921	6.01487e-22	0	HNRNPK
2.2322e-26	0.311769	0.896	0.651	7.52119e-22	0	ACP1
3.00529e-26	0.259822	0.574	0.276	1.0126e-21	0	LINC00665
3.21319e-26	0.344412	0.964	0.866	1.08265e-21	0	MIF
5.90452e-26	0.297924	0.534	0.234	1.98947e-21	0	CDH7
6.1733e-26	-0.822913	0.1	0.425	2.08003e-21	0	KLF2
6.4218e-26	-0.991548	0.321	0.581	2.16376e-21	0	CEBPD
6.52536e-26	0.303952	0.811	0.536	2.19866e-21	0	SPG21
1.02593e-25	0.328992	0.871	0.61	3.45677e-21	0	PAFAH1B3
1.10452e-25	0.368228	0.912	0.684	3.72158e-21	0	STRAP
1.66368e-25	0.353131	0.96	0.761	5.60561e-21	0	SNRPF
1.75269e-25	0.336445	0.972	0.806	5.90552e-21	0	HNRNPA1L2
1.99009e-25	0.315821	0.815	0.512	6.7054e-21	0	CNOT7
2.01421e-25	0.383211	0.888	0.627	6.78668e-21	0	LAPTM4B
2.38716e-25	0.267317	0.88	0.569	8.0433e-21	0	HMGB3
3.23435e-25	-1.77696	0.422	0.627	1.08978e-20	0	COL3A1
3.98952e-25	-0.773807	0.751	0.804	1.34423e-20	0	PPP1R15A
4.44658e-25	0.328695	0.976	0.848	1.49823e-20	0	ERH
4.86855e-25	0.325763	0.968	0.816	1.64041e-20	0	SNRPE
7.3219e-25	0.261355	0.984	0.943	2.46704e-20	0	RPS5
1.04058e-24	-1.03866	0.598	0.716	3.50614e-20	0	LMNA
1.10002e-24	-0.986475	0.345	0.596	3.70639e-20	0	CTSC
1.46713e-24	0.309689	0.912	0.735	4.94333e-20	0	UBE2I
1.62918e-24	0.29125	0.976	0.853	5.48935e-20	0	HINT1
1.70983e-24	0.30339	0.759	0.475	5.7611e-20	0	PRKRA
1.78813e-24	0.34054	0.892	0.674	6.02493e-20	0	SMARCE1
2.34982e-24	0.350016	0.835	0.548	7.91749e-20	0	MFAP2
2.71162e-24	-0.923442	0.108	0.424	9.13652e-20	0	OLFML3
3.45411e-24	-0.621947	0.04	0.357	1.16383e-19	0	ARHGAP29
4.8324e-24	0.327303	0.871	0.633	1.62823e-19	0	DDX1
4.86605e-24	-0.841311	0.233	0.523	1.63957e-19	0	CEBPB
5.57284e-24	0.262274	0.474	0.217	1.87771e-19	0	NUDT11
5.67466e-24	0.398428	0.618	0.341	1.91202e-19	0	HOTAIRM1
7.81499e-24	0.331558	0.924	0.713	2.63318e-19	0	PTOV1
1.11539e-23	0.337576	0.831	0.575	3.75819e-19	0	GCSH
1.64686e-23	0.256742	0.438	0.17	5.54891e-19	0	KLK6
1.73197e-23	0.307419	0.663	0.35	5.8357e-19	0	HOXA9
1.73465e-23	-0.991373	0.61	0.73	5.84472e-19	0	SOCS3
3.9109e-23	-0.843169	0.112	0.411	1.31774e-18	0	BGN
4.25975e-23	0.331889	0.888	0.626	1.43528e-18	0	ODC1
4.34455e-23	0.266709	0.719	0.434	1.46385e-18	0	NIPSNAP1
4.56944e-23	0.306034	0.96	0.839	1.53963e-18	0	EID1
4.80441e-23	-0.853735	0.357	0.603	1.6188e-18	0	ATF3
5.01024e-23	0.283156	0.819	0.556	1.68815e-18	0	OLA1
5.05866e-23	0.251609	0.992	0.953	1.70446e-18	0	TUBB
5.48596e-23	-0.821121	0.088	0.39	1.84844e-18	0	EMCN
6.47153e-23	0.296174	0.912	0.681	2.18052e-18	0	PSIP1
8.57176e-23	-1.53364	0.807	0.796	2.88817e-18	0	LGALS1
8.6706e-23	0.275821	0.988	0.959	2.92147e-18	0	GAPDH
9.47604e-23	0.385956	0.944	0.758	3.19286e-18	0	PRKAR1A
1.64659e-22	-0.701269	0.667	0.743	5.54801e-18	0	CALM1
1.73536e-22	-1.0481	0.193	0.474	5.84712e-18	0	PCOLCE
1.80076e-22	0.284303	0.711	0.448	6.06748e-18	0	NUDT16L1
2.76519e-22	0.282882	0.622	0.327	9.31704e-18	0	SLC25A4
3.73491e-22	0.287352	0.976	0.865	1.25844e-17	0	PCBP2
4.09855e-22	-0.70122	0.201	0.495	1.38096e-17	0	NFKBIZ
4.62967e-22	0.312666	0.647	0.362	1.55992e-17	0	LAMA4
5.08204e-22	0.311001	0.586	0.327	1.71234e-17	0	FADS1
5.32477e-22	0.275328	0.667	0.391	1.79413e-17	0	FAM136A
6.30645e-22	0.378505	0.731	0.458	2.1249e-17	0	MCM3
9.56543e-22	-0.536947	0.044	0.338	3.22298e-17	0	NFIB
9.90282e-22	0.298177	0.635	0.349	3.33666e-17	0	SOX11
1.22343e-21	0.298469	0.739	0.488	4.12224e-17	0	PAICS
1.31321e-21	0.311113	0.888	0.673	4.42473e-17	0	SMARCB1
2.0024e-21	0.272776	0.755	0.469	6.74689e-17	0	NLRP1
2.24531e-21	-0.467196	0.032	0.321	7.56534e-17	0	NFIA
2.30189e-21	0.279677	0.851	0.562	7.756e-17	0	ARL3
2.61126e-21	0.328913	0.9	0.747	8.79839e-17	0	NASP
2.77647e-21	0.295896	0.871	0.648	9.35504e-17	0	PARP1
3.0049e-21	-0.655185	0.157	0.453	1.01247e-16	0	ZEB2
3.18358e-21	0.27569	0.916	0.716	1.07267e-16	0	H2AFY
3.39409e-21	0.303226	0.924	0.696	1.1436e-16	0	DEK
3.53938e-21	0.259615	0.98	0.875	1.19256e-16	0	NAP1L1
3.96341e-21	0.298099	0.96	0.787	1.33543e-16	0	NDUFA11
5.5803e-21	-0.414372	0.036	0.323	1.88023e-16	0	NID1
7.17856e-21	0.296109	0.94	0.745	2.41874e-16	0	VDAC2
7.57059e-21	0.277081	0.518	0.26	2.55084e-16	0	HIST3H2A
9.65231e-21	0.362918	0.964	0.809	3.25225e-16	0	SET
1.03926e-20	-0.651161	0.213	0.504	3.50168e-16	0	CCND1
1.20984e-20	0.261722	0.924	0.647	4.07644e-16	0	MEIS2
1.60893e-20	-0.95288	0.169	0.438	5.42113e-16	0	EMILIN1
2.06202e-20	-1.04169	0.45	0.638	6.94776e-16	0	SAT1
2.13762e-20	0.290358	0.767	0.509	7.20249e-16	0	TSN
2.20305e-20	-0.480909	0.06	0.34	7.42295e-16	0	LDB2
2.5887e-20	0.324815	0.952	0.717	8.72237e-16	0	NREP
3.31895e-20	0.265456	0.779	0.523	1.11829e-15	0	BRD3
3.52415e-20	0.267325	0.96	0.804	1.18743e-15	0	XRCC5
4.07711e-20	0.318761	0.968	0.787	1.37374e-15	0	DDAH2
4.76115e-20	0.314481	0.783	0.498	1.60422e-15	0	PEG10
4.78172e-20	-0.664136	0.12	0.406	1.61115e-15	0	ADAMTS1
5.1317e-20	0.282264	0.916	0.663	1.72907e-15	0	S100A13
5.48498e-20	0.259893	0.763	0.494	1.84811e-15	0	TEAD2
5.98512e-20	0.27118	0.807	0.529	2.01663e-15	0	TSPAN6
6.99714e-20	-0.581114	0.032	0.303	2.35762e-15	0	COL21A1
7.02908e-20	-1.42044	0.217	0.479	2.36838e-15	0	IGFBP5
7.44351e-20	0.321364	0.843	0.623	2.50802e-15	0	SMARCC1
1.04442e-19	0.319017	0.703	0.461	3.51907e-15	0	GOLM1
1.07686e-19	-0.634757	0.072	0.348	3.62837e-15	0	ENG
1.10971e-19	-0.810093	0.08	0.35	3.73904e-15	0	A2M
1.13932e-19	0.269475	0.924	0.767	3.83884e-15	0	ZNF428
1.20081e-19	-0.597964	0.59	0.714	4.04602e-15	0	ZFP36L2
1.79616e-19	0.267649	0.831	0.609	6.05199e-15	0	TKT
4.21277e-19	-0.475763	0.964	0.897	1.41945e-14	0	ITM2B
4.22451e-19	0.278083	0.855	0.626	1.42341e-14	0	YTHDF2
4.22874e-19	-0.267164	0.972	0.963	1.42483e-14	0	EIF1
4.76462e-19	0.263549	0.96	0.803	1.60539e-14	0	ATP6V1G1
5.25104e-19	-0.738987	0.165	0.428	1.76929e-14	0	PLAT
5.28445e-19	0.274919	0.602	0.364	1.78054e-14	0	POLE3
5.6796e-19	0.253179	0.743	0.514	1.91368e-14	0	ARL2BP
7.34745e-19	0.268108	0.855	0.626	2.47565e-14	0	TSPAN3
8.52933e-19	0.265332	0.964	0.844	2.87387e-14	0	EIF3L
9.04084e-19	-0.609297	0.064	0.329	3.04622e-14	0	SGK1
1.06744e-18	-0.562206	0.39	0.594	3.59663e-14	0	RRBP1
1.59765e-18	0.264447	0.888	0.687	5.38311e-14	0	SNRPC
1.6989e-18	0.267436	0.928	0.713	5.72429e-14	0	ARF5
1.93492e-18	-0.567247	0.442	0.635	6.51952e-14	0	TAGLN2
2.01297e-18	-0.397475	0.02	0.271	6.7825e-14	0	EBF1
2.58716e-18	0.259192	0.755	0.512	8.71719e-14	0	FBXO7
2.81857e-18	0.267172	0.952	0.777	9.49688e-14	0	PTGES3
2.87875e-18	0.255188	0.747	0.509	9.69968e-14	0	TPGS2
3.53314e-18	0.266805	0.96	0.78	1.19046e-13	0	CSDE1
3.72687e-18	-0.900271	0.265	0.497	1.25573e-13	0	MYL9
3.74576e-18	0.262202	0.751	0.509	1.2621e-13	0	LYRM4
4.18232e-18	-0.46604	0.112	0.379	1.40919e-13	0	PDLIM2
4.35057e-18	0.272668	0.968	0.825	1.46588e-13	0	RBMX
4.7113e-18	-0.561623	0.462	0.645	1.58742e-13	0	JUND
4.84339e-18	0.255592	0.948	0.786	1.63193e-13	0	NDUFB11
7.0087e-18	-1.12258	0.651	0.707	2.36151e-13	0	CYR61
7.48169e-18	-0.660748	0.406	0.606	2.52088e-13	0	NR4A1
9.70433e-18	-0.727667	0.229	0.467	3.26978e-13	0	FN1
9.83579e-18	-0.378045	0.052	0.308	3.31407e-13	0	TMEM173
1.05391e-17	0.255726	0.948	0.798	3.55104e-13	0	HNRNPR
1.30249e-17	0.250301	0.896	0.662	4.38862e-13	0	BEX4
1.39701e-17	-0.944463	0.663	0.708	4.70709e-13	0	CALD1
1.58255e-17	0.253486	0.839	0.635	5.33223e-13	0	MYL6B
1.6837e-17	-0.650998	0.1	0.357	5.67307e-13	0	THBS1
1.72889e-17	-0.5041	0.072	0.324	5.82532e-13	0	THY1
1.94072e-17	-0.440424	0.048	0.296	6.53905e-13	0	MYLK
2.08757e-17	-0.467257	0.221	0.463	7.03385e-13	0	CDC42EP1
2.64628e-17	-0.760683	0.129	0.376	8.91638e-13	0	TGFBI
3.18239e-17	0.25741	0.884	0.647	1.07228e-12	0	CBX1
3.98067e-17	-0.51411	0.337	0.558	1.34125e-12	0	CSRNP1
4.09348e-17	-0.449256	0.108	0.368	1.37926e-12	0	DHRS3
4.35462e-17	-0.928531	0.361	0.566	1.46724e-12	0	MEG3
5.28505e-17	0.265313	0.952	0.764	1.78074e-12	0	SNRPD1
5.73705e-17	-0.396466	0.028	0.267	1.93304e-12	0	ITGA1
6.5888e-17	-0.70336	0.088	0.33	2.22003e-12	0	FBLN5
7.37461e-17	-0.541454	0.124	0.376	2.4848e-12	0	PCDH9
8.35141e-17	-0.497149	0.048	0.287	2.81392e-12	0	PDGFRA
8.90423e-17	-1.37773	0.261	0.476	3.00019e-12	0	SULT1E1
8.92481e-17	-0.370997	0.076	0.326	3.00713e-12	0	NR3C1
1.0284e-16	-0.603637	0.173	0.407	3.46509e-12	0	MMP2
1.05444e-16	0.269564	0.92	0.733	3.55284e-12	0	SEC11A
1.08869e-16	-0.608773	0.157	0.404	3.66823e-12	0	CTD-3252C9.4
1.15473e-16	-0.441546	0.88	0.863	3.89075e-12	0	HSP90B1
1.57078e-16	-0.366936	0.108	0.363	5.29259e-12	0	SPATS2L
1.60049e-16	-0.541076	0.767	0.754	5.39269e-12	0	CNN3
1.73769e-16	-0.485264	0.149	0.393	5.85496e-12	0	TUBB6
3.55403e-16	-0.94242	0.422	0.584	1.19749e-11	0	TPM2
5.2572e-16	-0.42233	0.068	0.31	1.77136e-11	0	COL5A2
5.5605e-16	0.269767	0.627	0.399	1.87356e-11	0	SNHG19
8.55149e-16	-0.712442	0.048	0.278	2.88134e-11	0	ARHGDIB
1.04227e-15	-0.631635	0.185	0.427	3.51183e-11	0	MYC
1.15212e-15	-0.439795	0.124	0.365	3.88196e-11	0	AHNAK
1.279e-15	0.273129	0.892	0.667	4.30945e-11	0	FKBP3
1.47753e-15	-0.672177	0.229	0.452	4.97838e-11	0	KLF4
1.82463e-15	0.251452	0.88	0.661	6.14791e-11	0	NHP2
1.86632e-15	0.287298	0.594	0.381	6.28839e-11	0	C8orf33
2.34347e-15	0.273326	0.896	0.693	7.8961e-11	0	EIF1B
2.40268e-15	-0.563398	0.133	0.367	8.09558e-11	0	PRSS23
2.695e-15	-0.423268	0.948	0.908	9.08053e-11	0	IER2
2.96834e-15	0.265777	0.747	0.505	1.00015e-10	0	PCNA
3.333e-15	-0.971159	0.426	0.608	1.12302e-10	0	NEAT1
3.77028e-15	-0.461828	0.747	0.752	1.27036e-10	0	P4HB
5.21839e-15	-0.496758	0.454	0.62	1.75828e-10	0	NFE2L2
5.28179e-15	-0.798438	0.06	0.281	1.77965e-10	0	MEF2C
5.96467e-15	0.25715	0.932	0.728	2.00974e-10	0	COX7A2L
7.43996e-15	-0.604882	0.578	0.649	2.50682e-10	0	RHOC
1.06276e-14	-0.816945	0.189	0.41	3.58087e-10	0	PLAC9
1.12613e-14	-0.314534	0.052	0.273	3.79439e-10	0	HIC1
1.16983e-14	0.263241	0.859	0.661	3.94163e-10	0	CDK4
1.23656e-14	-0.462784	0.205	0.424	4.16646e-10	0	PLS3
1.68646e-14	0.264313	0.759	0.568	5.68237e-10	0	SSBP4
2.02255e-14	0.269693	0.952	0.764	6.81477e-10	0	RBP1
2.26551e-14	-1.28516	0.225	0.434	7.63341e-10	0	DCN
2.26974e-14	-0.56898	0.217	0.448	7.64766e-10	0	HES4
2.30399e-14	-0.552822	0.418	0.569	7.76308e-10	0	RHOB
2.52263e-14	-0.318392	0.972	0.931	8.49976e-10	0	UBC
2.56802e-14	-0.692996	0.052	0.264	8.6527e-10	0	TM4SF1
3.53507e-14	-0.31132	0.052	0.267	1.1911e-09	0	GNG2
4.08931e-14	-0.378291	0.06	0.279	1.37785e-09	0	P3H2
4.13528e-14	-0.324234	0.096	0.322	1.39334e-09	0	SMTN
4.55315e-14	-1.15484	0.141	0.354	1.53414e-09	0	ITM2A
4.60918e-14	-0.371115	0.096	0.315	1.55302e-09	0	CD248
4.8727e-14	-0.472916	0.048	0.259	1.64181e-09	0	CYP1B1
9.00448e-14	-1.08211	0.659	0.703	3.03397e-09	0	NFKBIA
1.2694e-13	-0.638376	0.293	0.486	4.27713e-09	0	COL4A1
1.37859e-13	-1.00615	0.092	0.302	4.64502e-09	0	AIF1
1.55866e-13	-0.725538	0.068	0.277	5.25174e-09	0	S100A4
3.0186e-13	-0.713677	0.932	0.893	1.01709e-08	0	MT-ND5
3.43624e-13	-0.388449	0.08	0.286	1.15781e-08	0	PTRF
3.83727e-13	-0.787241	0.305	0.485	1.29293e-08	0	GNG11
4.20475e-13	-0.396153	0.1	0.31	1.41675e-08	0	PMP22
4.29582e-13	-0.765652	0.538	0.638	1.44743e-08	0	IRF1
4.40034e-13	-0.534395	0.835	0.791	1.48265e-08	0	TPM4
5.59302e-13	-0.507916	0.317	0.505	1.88451e-08	0	FLNA
6.18819e-13	-1.0316	0.161	0.367	2.08505e-08	0	CCL2
7.04251e-13	-0.344922	0.088	0.3	2.3729e-08	0	AGRN
8.49773e-13	-0.332194	0.209	0.431	2.86323e-08	0	MAP1LC3A
8.53211e-13	-0.267162	0.06	0.26	2.87481e-08	0	GULP1
9.84892e-13	-0.309309	0.072	0.279	3.3185e-08	0	HIF3A
1.04322e-12	-0.724201	0.996	0.958	3.51502e-08	0	MT-ND4
1.0523e-12	-0.388505	0.149	0.358	3.54563e-08	0	TGFB1I1
1.22278e-12	-0.887797	0.096	0.295	4.12005e-08	0	CLDN11
1.33071e-12	0.287611	0.904	0.731	4.48371e-08	0	CTNNB1
1.57942e-12	-0.514981	0.787	0.765	5.3217e-08	0	PNRC1
1.9464e-12	-0.58752	0.799	0.75	6.5582e-08	0	SERPINH1
2.18028e-12	0.254215	0.281	0.13	7.34623e-08	0	FAM132A
2.83614e-12	-0.484686	0.076	0.272	9.55609e-08	0	FBN1
3.58783e-12	-0.308123	0.088	0.294	1.20888e-07	0	ISG15
3.77876e-12	-0.835086	0.205	0.393	1.27321e-07	0	TAGLN
5.4997e-12	-0.325361	0.952	0.874	1.85307e-07	0	CD63
6.01392e-12	-0.707667	0.618	0.671	2.02633e-07	0	GADD45B
6.41579e-12	-0.589339	0.663	0.715	2.16174e-07	0	BTG2
7.75084e-12	-0.494375	0.884	0.838	2.61157e-07	0	EGR1
8.5147e-12	-0.503417	0.161	0.344	2.86894e-07	0	LRRC17
8.53065e-12	-0.560349	0.43	0.573	2.87432e-07	0	MAFF
8.55094e-12	-0.520246	0.518	0.625	2.88115e-07	0	SERTAD1
8.58473e-12	-0.313824	0.08	0.274	2.89254e-07	0	C1R
1.21122e-11	-0.271095	0.072	0.261	4.08107e-07	0	COX7A1
1.51107e-11	-0.900288	0.297	0.452	5.09139e-07	0	S100A10
1.64938e-11	-0.76563	0.88	0.805	5.55743e-07	0	SPARC
1.9657e-11	-0.45758	0.137	0.326	6.62322e-07	0	S100A16
1.9861e-11	-0.343994	0.293	0.494	6.69196e-07	0	ZYX
3.62573e-11	-0.733013	0.225	0.394	1.22165e-06	0	MFAP4
3.81433e-11	-0.557599	0.116	0.31	1.2852e-06	0	DAB2
4.1008e-11	-0.327683	0.12	0.306	1.38172e-06	0	FLRT2
4.29792e-11	-0.302225	0.104	0.294	1.44814e-06	0	PRKCDBP
5.2893e-11	-0.271433	0.948	0.848	1.78218e-06	0	MYL12B
5.39422e-11	-0.640087	0.096	0.275	1.81753e-06	0	TNC
6.08531e-11	-0.859159	0.329	0.473	2.05038e-06	0	RAMP2
7.49082e-11	-0.362409	0.92	0.88	2.52396e-06	0	HSPA5
8.92063e-11	-0.897257	0.743	0.781	3.00572e-06	0	MTRNR2L12
9.64046e-11	-0.459285	0.209	0.392	3.24826e-06	0	CD55
1.03634e-10	-0.58597	0.446	0.555	3.49183e-06	0	EMP3
1.04198e-10	-0.290321	0.145	0.339	3.51086e-06	0	SYNE1
1.09385e-10	-0.35189	0.225	0.41	3.68561e-06	0	CD81
1.2224e-10	-0.549354	0.43	0.554	4.11875e-06	0	COL4A2
1.43558e-10	-0.389851	0.096	0.274	4.83705e-06	0	CDKN1A
1.73077e-10	-0.426943	0.859	0.764	5.83164e-06	0	CD99
1.75049e-10	-1.42175	0.309	0.471	5.89812e-06	0	POSTN
1.79416e-10	-0.335065	0.08	0.259	6.04525e-06	0	FOSL2
1.9355e-10	-0.452626	0.779	0.774	6.52146e-06	0	MCL1
2.18583e-10	-0.273616	0.112	0.295	7.36492e-06	0	STOM
2.22022e-10	-0.333417	0.201	0.388	7.48081e-06	0	RBPMS
2.42873e-10	-0.375333	0.137	0.316	8.18336e-06	0	ARID5A
3.76304e-10	-0.836707	0.141	0.317	1.26792e-05	0	MGP
5.83224e-10	-0.48	0.112	0.277	1.96511e-05	0	GUCY1A3
6.22447e-10	-0.535133	0.506	0.58	2.09727e-05	0	TIMP3
7.8784e-10	-0.340787	0.145	0.323	2.65455e-05	0	ETS2
1.07512e-09	-0.350941	0.936	0.837	3.62249e-05	0	MYL12A
1.14322e-09	-0.259392	0.092	0.262	3.85198e-05	0	CCBE1
1.18402e-09	-0.306476	0.265	0.431	3.98944e-05	0	TSPAN4
1.38637e-09	-0.355449	0.261	0.426	4.67125e-05	0	EPB41L2
1.41878e-09	-0.829653	0.96	0.906	4.78043e-05	0	MTRNR2L8
2.00338e-09	-0.707459	0.582	0.653	6.75019e-05	0	HLA-A
2.14764e-09	-0.605033	0.108	0.266	7.23625e-05	0	MKI67
2.21634e-09	-0.56325	0.598	0.682	7.46773e-05	0	KCNQ1OT1
2.27067e-09	-0.346282	0.205	0.375	7.65079e-05	0	UACA
2.77288e-09	-0.682701	1	0.941	9.34295e-05	0	MT-ATP6
3.54133e-09	-0.399008	0.442	0.565	0.000119322	0	CNN2
3.75526e-09	-0.253019	0.088	0.251	0.00012653	0	ADAMTS9
3.87265e-09	-0.541793	0.112	0.264	0.000130485	0	MOXD1
5.62173e-09	-0.351687	0.209	0.378	0.000189419	0	UTRN
6.38754e-09	-0.688248	0.992	0.956	0.000215222	0	MT-CYB
7.26089e-09	-0.282882	0.205	0.376	0.000244648	0	RND3
1.20084e-08	-0.303462	0.221	0.383	0.000404612	0	PHACTR2
2.12588e-08	-0.35995	0.145	0.304	0.000716294	0	SLC40A1
2.60302e-08	-0.334044	0.96	0.862	0.000877061	0	MAGED2
2.75957e-08	-0.324739	0.108	0.259	0.000929809	0	CPED1
4.09096e-08	-1.01981	0.201	0.355	0.00137841	0	MAFB
4.44667e-08	-0.302357	0.265	0.414	0.00149826	0	VCL
6.92445e-08	-0.267076	0.169	0.323	0.00233312	0	PLPP1
8.18116e-08	-0.928048	0.655	0.681	0.00275656	0	CTGF
1.1299e-07	-0.408821	0.94	0.841	0.00380708	0	IFITM3
1.15262e-07	-0.373209	0.53	0.592	0.00388362	0	ADD3
1.22508e-07	-0.315641	0.289	0.449	0.00412778	0	JAK1
1.24347e-07	-0.716522	0.735	0.739	0.00418973	0	MT-ND4L
1.26663e-07	-0.547029	0.133	0.278	0.00426778	0	IGFBP6
1.27737e-07	-0.285478	0.124	0.267	0.00430397	0	FGF7
1.47534e-07	-0.255936	0.149	0.294	0.00497103	0	LPAR6
1.81158e-07	-0.259619	0.116	0.258	0.00610395	0	ELF1
1.98217e-07	-0.727288	1	0.961	0.00667873	0	MT-CO2
2.09694e-07	-0.540022	0.341	0.464	0.00706544	0	COL6A3
3.29236e-07	-0.327409	0.735	0.722	0.0110933	0	ANXA5
3.99404e-07	-0.341358	0.173	0.312	0.0134575	0	ISLR
4.12437e-07	-0.390644	0.598	0.665	0.0138966	0	KLF10
4.24803e-07	-0.34802	0.41	0.535	0.0143133	0	SLC38A2
4.61136e-07	-0.353552	0.285	0.43	0.0155375	0	PLK3
4.7155e-07	-0.272909	0.133	0.273	0.0158884	0	ALCAM
5.12772e-07	-0.406042	0.402	0.505	0.0172773	0	SPTBN1
5.35155e-07	-0.423298	0.59	0.643	0.0180315	0	GRN
5.49957e-07	-0.349466	0.213	0.348	0.0185302	0	FBN2
5.86657e-07	-0.344584	0.129	0.262	0.0197668	0	SERPINF1
8.79722e-07	-0.335185	0.149	0.29	0.0296413	0	BLVRB
9.38803e-07	-0.381427	0.185	0.315	0.031632	0	PLPP3
9.80399e-07	-0.367695	0.462	0.573	0.0330335	0	SQSTM1
9.81486e-07	-0.410054	0.241	0.367	0.0330702	0	LOXL1
1.25764e-06	-0.276712	0.145	0.278	0.0423748	0	SERINC5
1.35159e-06	-0.355052	0.309	0.422	0.0455403	0	PALLD
1.49224e-06	-0.668507	0.699	0.661	0.0502794	0	AKAP12
2.05754e-06	-0.702059	0.618	0.594	0.0693268	0	COL6A2
2.37351e-06	-0.320452	0.558	0.627	0.0799729	0	HERPUD1
2.46824e-06	-0.918385	0.129	0.253	0.0831649	0	SFRP2
2.77861e-06	-0.342887	0.47	0.536	0.0936225	0	EFEMP2
2.90722e-06	-0.782678	0.369	0.46	0.0979559	0	CPE
3.11909e-06	-0.893932	0.193	0.312	0.105095	0	HLA-B
3.67187e-06	-0.316123	0.863	0.804	0.12372	0	CCNL1
3.7001e-06	-0.95171	0.133	0.251	0.124671	0	LUM
4.52644e-06	-0.272695	0.233	0.356	0.152514	0	ANXA11
4.92643e-06	-0.278503	0.341	0.446	0.165991	0	FAM3C
6.2148e-06	-0.638188	0.984	0.934	0.209402	0	MT-ND1
6.34467e-06	-0.307029	0.181	0.299	0.213777	0	CHST2
6.34901e-06	-0.290185	0.205	0.331	0.213924	0	IL11RA
7.19399e-06	-0.355375	0.884	0.807	0.242394	0	PSAP
8.57456e-06	-0.672413	0.988	0.934	0.288911	0	MT-ND2
8.81876e-06	-0.475289	0.293	0.396	0.297139	0	ARPC1B
1.04601e-05	-0.297041	0.695	0.697	0.352444	0	SDCBP
1.06543e-05	-0.357624	0.602	0.633	0.358984	0	RSRP1
1.30278e-05	-0.38407	1	0.999	0.438957	0	MALAT1
1.33934e-05	-0.691685	0.185	0.299	0.451278	0	DUSP2
1.55852e-05	-0.307774	0.273	0.378	0.525129	0	MDFI
1.62587e-05	-0.256809	0.944	0.807	0.547822	0	ITGB1
1.88251e-05	-0.329734	0.45	0.529	0.634294	0	DNAJB1
2.36302e-05	-0.467578	0.329	0.44	0.796196	0	REL
2.63008e-05	-0.688258	0.241	0.339	0.88618	0	TOP2A
2.6648e-05	-0.273367	0.325	0.199	0.897877	0	CLDN4
2.92181e-05	-0.765829	0.996	0.94	0.984473	0	FTL
3.15298e-05	-0.284429	0.41	0.505	1	0	TLN1
3.62606e-05	-0.317052	0.253	0.369	1	0	LGMN
4.56672e-05	-0.297347	0.731	0.691	1	0	SH3BGRL
5.27242e-05	-0.272499	0.321	0.418	1	0	MYH9
5.6002e-05	-0.295565	0.329	0.42	1	0	IL6ST
6.71391e-05	-0.282682	0.972	0.923	1	0	PFN1
6.93262e-05	-0.333789	0.614	0.644	1	0	STAT3
7.38921e-05	-0.410553	0.333	0.433	1	0	IER3
7.41844e-05	-0.283202	0.205	0.316	1	0	SOCS1
7.52697e-05	-0.255639	0.237	0.35	1	0	VASN
7.70161e-05	-0.376271	0.273	0.384	1	0	GADD45A
7.99643e-05	-0.266164	0.281	0.388	1	0	PLEKHA5
0.000138891	-0.438499	0.345	0.434	1	0	NAMPT
0.000262818	-0.329032	0.663	0.658	1	0	DBI
0.000271306	-0.269188	0.398	0.49	1	0	PXDN
0.000342853	-0.722271	0.996	0.926	1	0	MT-ND3
0.000347154	-0.351208	0.49	0.538	1	0	TUBA1C
0.000399147	-0.377678	0.892	0.756	1	0	MARCKS
0.00040531	-0.266436	0.43	0.501	1	0	RAP1B
0.000456473	-0.255384	0.386	0.475	1	0	IRF2BPL
0.000506153	-0.257024	0.406	0.472	1	0	GSTM3
0.00054767	-0.520474	0.888	0.786	1	0	HES1
0.000621187	-0.471002	0.835	0.757	1	0	TUBB4B
0.000752727	-0.615565	0.49	0.525	1	0	PRCP
0.000760489	-0.271059	0.386	0.442	1	0	UBE2S
0.000806402	-0.337127	0.908	0.791	1	0	HSPB1
0.000812141	-0.337664	0.482	0.54	1	0	VMP1
0.000910174	-0.407806	0.643	0.601	1	0	LITAF
0.00107004	-0.300547	0.349	0.416	1	0	PIM3
0.0010982	-0.343215	0.49	0.523	1	0	PIM1
0.00122546	-0.624176	0.494	0.352	1	0	CD74
0.00139093	-0.330703	0.353	0.43	1	0	PLK2
0.00154965	-0.300059	0.406	0.465	1	0	CTSL
0.00170873	-0.251573	0.325	0.401	1	0	TRIB1
0.00183033	-0.442647	0.217	0.286	1	0	CDK1
0.00200763	-0.282832	0.229	0.301	1	0	BIRC5
0.0021688	-0.638503	0.751	0.579	1	0	HIST1H4C
0.00232926	-0.271045	0.177	0.252	1	0	HTRA1
0.00246643	-0.370493	0.855	0.759	1	0	S100A11
0.00266764	-0.260495	0.783	0.719	1	0	MYADM
0.00343982	-0.282337	0.313	0.372	1	0	KIFC1
0.00366142	-0.476854	0.59	0.587	1	0	KPNA2
0.00379816	-0.314115	0.92	0.817	1	0	BTG1
0.00516821	-0.775981	0.418	0.449	1	0	APOE
0.00531319	-0.290286	0.984	0.905	1	0	VIM
0.00542316	-0.266241	0.522	0.562	1	0	DDX21
0.0054713	-0.281266	0.799	0.762	1	0	FAM133B
0.00825844	-0.291056	0.257	0.318	1	0	NRP2
0.00852769	-0.808402	0.285	0.341	1	0	ACTA2
0.00853045	-0.393544	0.321	0.369	1	0	MT2A
0.00955864	-0.299652	0.225	0.297	1	0	MTRNR2L1
0.00993913	-0.25853	0.281	0.352	1	0	KDM6B
1.70016e-117	1.49591	1	0.971	5.72851e-113	1	MT-CO3
1.90999e-117	1.45789	1	0.98	6.43551e-113	1	MT-CO1
6.10787e-115	1.43402	1	0.961	2.05799e-110	1	MT-CO2
1.07155e-113	1.33832	1	0.955	3.61047e-109	1	MT-CYB
1.1307e-110	1.41113	1	0.933	3.80978e-106	1	MT-ND2
3.91191e-109	1.39898	1	0.926	1.31808e-104	1	MT-ND3
1.3145e-108	1.25068	1	0.958	4.42907e-104	1	MT-ND4
9.50075e-108	1.29696	0.996	0.942	3.20118e-103	1	MT-ATP6
2.15883e-100	1.27146	0.992	0.934	7.27395e-96	1	MT-ND1
4.20563e-94	1.31787	0.975	0.905	1.41705e-89	1	MTRNR2L8
5.23508e-79	-0.731432	0.967	0.996	1.76391e-74	1	RPL10
7.16438e-75	-0.71576	0.971	0.997	2.41397e-70	1	RPL41
4.18873e-68	-0.68989	0.921	0.992	1.41135e-63	1	RPL15
6.36866e-68	-0.803587	0.783	0.975	2.14586e-63	1	RPS29
8.82555e-67	-0.617775	0.967	0.995	2.97368e-62	1	RPL13A
1.38493e-66	-0.75644	0.875	0.977	4.6664e-62	1	RPL39
2.65102e-66	-0.671382	0.958	0.994	8.93235e-62	1	RPS27
4.30512e-66	-0.70223	0.921	0.992	1.45057e-61	1	RPLP1
4.6081e-66	-0.701494	0.9	0.989	1.55265e-61	1	RPS14
2.63849e-65	1.03024	0.933	0.893	8.89013e-61	1	MT-ND5
4.83731e-65	-0.683191	0.871	0.986	1.62988e-60	1	RPS23
3.18058e-63	-0.770506	0.742	0.969	1.07167e-58	1	TPT1
4.44726e-62	-1.15618	0.942	0.997	1.49846e-57	1	TMSB4X
1.05904e-61	-0.693399	0.817	0.978	3.56833e-57	1	RPS13
1.59257e-61	-0.661532	0.912	0.988	5.366e-57	1	RPS15A
2.23891e-61	-0.679331	0.875	0.985	7.5438e-57	1	RPS12
8.159e-61	-0.584691	0.962	0.996	2.74909e-56	1	RPS2
2.75461e-60	-0.508406	0.996	0.999	9.28139e-56	1	EEF1A1
1.11968e-59	-0.669897	0.808	0.976	3.77266e-55	1	RPL30
4.61013e-59	-0.660657	0.812	0.977	1.55334e-54	1	RPL9
6.63243e-59	-0.615752	0.904	0.989	2.23473e-54	1	RPS27A
2.10037e-58	-0.627801	0.904	0.99	7.07698e-54	1	RPS8
9.21697e-58	-0.575535	0.958	0.99	3.10557e-53	1	RPS19
1.10586e-57	-0.635292	0.896	0.982	3.72607e-53	1	RPL27A
1.18187e-57	-0.635789	0.875	0.978	3.9822e-53	1	RPL37A
1.47991e-57	-0.642586	0.85	0.981	4.98641e-53	1	RPL23A
1.77026e-57	-0.727894	0.638	0.952	5.9647e-53	1	RPL27
1.3116e-56	-0.567169	0.971	0.994	4.41931e-52	1	RPS18
1.75858e-56	-0.627505	0.896	0.986	5.92537e-52	1	RPL18A
2.05197e-56	-0.640727	0.838	0.979	6.9139e-52	1	RPS28
4.39775e-56	-0.56112	0.925	0.992	1.48178e-51	1	RPS3A
2.07133e-55	-0.553856	0.958	0.994	6.97913e-51	1	RPL13
3.76511e-55	-0.640841	0.779	0.961	1.26862e-50	1	RPS16
4.0786e-55	-0.647253	0.842	0.981	1.37424e-50	1	RPL26
8.86525e-55	-0.575987	0.888	0.982	2.98706e-50	1	RPLP2
1.80266e-54	-0.667034	0.771	0.971	6.07388e-50	1	RPL28
2.14552e-54	-0.596799	0.888	0.984	7.2291e-50	1	RPS3
2.37808e-54	-0.621936	0.804	0.967	8.01271e-50	1	RPL29
6.41792e-54	-0.613024	0.842	0.976	2.16245e-49	1	RPL10A
7.39655e-54	-0.555991	0.95	0.995	2.49219e-49	1	RPL21
1.27952e-53	-0.582838	0.929	0.991	4.31122e-49	1	RPL32
4.87427e-53	-0.658209	0.746	0.968	1.64234e-48	1	RPS20
6.03413e-53	-0.59863	0.821	0.962	2.03314e-48	1	RPL18
6.90564e-53	-0.694965	0.65	0.959	2.32679e-48	1	SERF2
3.8905e-52	-0.572423	0.983	0.999	1.31087e-47	1	ACTB
8.51841e-52	-0.634624	0.833	0.975	2.87019e-47	1	RPL12
1.34023e-51	-0.576184	0.9	0.986	4.51577e-47	1	RPL35A
1.57114e-50	-0.555636	0.954	0.99	5.29379e-46	1	RPL34
4.76942e-50	-0.581661	0.833	0.978	1.60701e-45	1	RPS24
7.23895e-50	-0.567697	0.875	0.974	2.43909e-45	1	RPL37
9.98824e-50	-0.602814	0.946	0.992	3.36544e-45	1	FTH1
5.85732e-49	-0.622176	0.642	0.95	1.97357e-44	1	RPL38
6.97473e-49	-0.529129	0.942	0.994	2.35007e-44	1	RPL7
9.51608e-49	-0.561704	0.825	0.974	3.20635e-44	1	RPL7A
1.16888e-48	-0.561288	0.071	0.658	3.93844e-44	1	NHSL2
1.41757e-48	-0.536169	0.917	0.99	4.77637e-44	1	RPS6
2.96641e-48	-0.536532	0.9	0.984	9.99502e-44	1	RPS4X
4.42224e-48	-0.713213	0.15	0.758	1.49003e-43	1	SH3BGRL3
8.6413e-48	-0.603057	0.688	0.954	2.9116e-43	1	RPS11
1.26331e-47	-0.61034	0.783	0.97	4.25659e-43	1	RPL36
1.39113e-47	-0.571414	0.754	0.967	4.68726e-43	1	RPL24
1.6999e-47	-0.702558	0.488	0.912	5.72764e-43	1	AC090498.1
3.86184e-47	-0.5767	0.821	0.974	1.30121e-42	1	RPS17
6.31204e-47	1.24214	0.846	0.773	2.12678e-42	1	MTRNR2L12
2.64388e-46	-0.495983	0.158	0.78	8.9083e-42	1	NDUFA3
2.71589e-46	-0.534275	0.75	0.968	9.15091e-42	1	RPS25
3.4045e-46	-0.577939	0.629	0.949	1.14711e-41	1	UBA52
3.55225e-46	-0.534413	0.862	0.98	1.19689e-41	1	RPS9
1.15011e-45	-0.44073	0.071	0.64	3.87519e-41	1	TMEM256
2.26625e-45	-0.500153	0.1	0.678	7.6359e-41	1	ATP6V0E1
4.75498e-45	-0.54702	0.142	0.738	1.60214e-40	1	SH3BGRL
4.92494e-45	-0.69155	0.467	0.908	1.65941e-40	1	RPS10
8.00372e-45	-0.491329	0.112	0.697	2.69677e-40	1	TIPIN
8.95271e-45	-0.435617	0.096	0.674	3.01653e-40	1	TMEM50A
1.19149e-44	-1.0317	0.646	0.968	4.0146e-40	1	FTL
1.31775e-44	-0.58576	0.888	0.989	4.44002e-40	1	TMSB10
6.49565e-44	-0.662882	0.183	0.781	2.18864e-39	1	CALM1
9.7399e-44	-0.441972	0.117	0.701	3.28176e-39	1	NDUFB3
2.06519e-43	-0.571325	0.738	0.958	6.95845e-39	1	RPL23
3.11129e-43	-0.458847	0.133	0.731	1.04832e-38	1	PFDN2
3.23594e-43	-0.445534	0.112	0.698	1.09032e-38	1	NDUFB5
7.95672e-43	-0.553847	0.758	0.961	2.68094e-38	1	RPS5
8.64997e-43	-0.547424	0.708	0.96	2.91452e-38	1	NACA
1.42622e-42	-0.525302	0.846	0.975	4.80551e-38	1	RPL5
3.00019e-42	-0.499934	0.15	0.76	1.01088e-37	1	NACA2
1.59408e-41	-0.503952	0.846	0.968	5.37109e-37	1	GNB2L1
2.58324e-41	-0.629803	0.629	0.93	8.70396e-37	1	NBEAL1
2.79283e-41	-0.516721	0.896	0.984	9.41015e-37	1	RPL31
2.79859e-41	-0.400592	0.117	0.69	9.42956e-37	1	LAMTOR1
3.43834e-41	-0.510843	0.696	0.955	1.15852e-36	1	RPL22
3.72846e-41	-0.444965	0.154	0.739	1.25627e-36	1	TMEM14C
3.80021e-41	-0.570442	0.25	0.845	1.28044e-36	1	USMG5
4.74548e-41	-0.501169	0.171	0.759	1.59894e-36	1	ATP6V1F
5.90925e-41	-0.549597	0.254	0.861	1.99106e-36	1	RPL36AL
8.56696e-41	-0.41131	0.138	0.721	2.88655e-36	1	TRAPPC1
1.57142e-40	-0.648088	0.271	0.853	5.29476e-36	1	SEC61G
2.50063e-40	-0.469672	0.892	0.983	8.42563e-36	1	RPS15
3.68073e-40	-0.355533	0.125	0.691	1.24019e-35	1	PFDN4
5.60408e-40	-0.510349	0.942	0.992	1.88824e-35	1	ACTG1
8.95082e-40	-0.775532	0.183	0.74	3.01589e-35	1	CYBA
9.68273e-40	-0.372111	0.058	0.572	3.2625e-35	1	CNIH1
3.0472e-39	-0.583154	0.217	0.81	1.02673e-34	1	PNRC1
3.33868e-39	-0.566051	0.208	0.79	1.12494e-34	1	C6orf48
3.71517e-39	-0.397547	0.058	0.566	1.25179e-34	1	ARL1
4.38551e-39	-0.337941	0.067	0.582	1.47766e-34	1	PSMB4
6.08378e-39	-0.678023	0.079	0.584	2.04987e-34	1	EMP3
6.58396e-39	-0.379356	0.133	0.695	2.2184e-34	1	POLR1D
6.7139e-39	-0.565125	0.638	0.948	2.26218e-34	1	FAU
6.99355e-39	-0.466425	0.875	0.981	2.35641e-34	1	RPL6
7.06915e-39	-0.589149	0.308	0.874	2.38188e-34	1	COX7A2
1.58698e-38	-0.424546	0.146	0.718	5.34715e-34	1	TMEM230
1.62765e-38	-0.376204	0.121	0.673	5.48421e-34	1	RABAC1
1.66458e-38	-0.496491	0.233	0.832	5.60863e-34	1	TOMM7
1.84234e-38	-0.317748	0.088	0.616	6.20759e-34	1	RTFDC1
2.07636e-38	-0.864752	0.112	0.614	6.99608e-34	1	CTSC
2.75904e-38	-0.384959	0.125	0.675	9.29632e-34	1	RAB5C
2.80702e-38	-0.485444	0.183	0.752	9.45798e-34	1	KDELR1
2.88161e-38	-0.338611	0.121	0.671	9.70929e-34	1	FAM96B
3.18913e-38	-1.277	0.35	0.831	1.07455e-33	1	LGALS1
3.94993e-38	-0.33263	0.133	0.69	1.33089e-33	1	KRTCAP2
4.49591e-38	-0.477065	0.208	0.813	1.51485e-33	1	ATP5C1
5.2369e-38	-0.46244	0.862	0.985	1.76452e-33	1	RPL8
9.66598e-38	-0.547262	0.146	0.695	3.25685e-33	1	NPC2
1.39992e-37	-0.407498	0.158	0.732	4.71688e-33	1	UBE2L3
1.52799e-37	-0.475246	0.833	0.977	5.14839e-33	1	RPL35
1.72716e-37	-0.371902	0.125	0.676	5.81951e-33	1	TMEM261
1.84669e-37	-0.435942	0.188	0.771	6.22224e-33	1	PSMB3
2.27196e-37	-0.346539	0.088	0.603	7.65515e-33	1	EBPL
2.63694e-37	-0.320162	0.121	0.665	8.88491e-33	1	ALKBH7
2.76236e-37	-0.570244	0.571	0.932	9.3075e-33	1	PPIA
2.99486e-37	-0.340644	0.117	0.66	1.00909e-32	1	MAP1LC3B
4.14998e-37	-0.476374	0.146	0.683	1.3983e-32	1	RHOC
4.23366e-37	-0.33366	0.079	0.592	1.42649e-32	1	RPL26L1
5.12558e-37	-0.490041	0.212	0.798	1.72701e-32	1	SNX3
5.20786e-37	-0.322288	0.083	0.591	1.75474e-32	1	STUB1
5.36364e-37	-0.582874	0.258	0.822	1.80723e-32	1	OSTC
5.43897e-37	-0.52651	0.642	0.945	1.83261e-32	1	SLC25A6
5.48241e-37	-0.573334	0.533	0.93	1.84724e-32	1	ATP5E
6.71001e-37	-0.355319	0.083	0.589	2.26087e-32	1	MRPL47
7.15775e-37	-0.508449	0.254	0.836	2.41173e-32	1	COX8A
1.06196e-36	-0.378327	0.154	0.713	3.57816e-32	1	DYNLRB1
1.40416e-36	-0.374623	0.142	0.69	4.73117e-32	1	FKBP2
2.83342e-36	-0.358685	0.138	0.684	9.54694e-32	1	GTF2A2
3.15345e-36	-0.430205	0.146	0.692	1.06252e-31	1	SEPW1
3.53931e-36	-0.312591	0.112	0.64	1.19254e-31	1	COA3
3.55099e-36	-0.44171	0.183	0.747	1.19647e-31	1	ATOX1
3.90397e-36	-0.398724	0.062	0.546	1.3154e-31	1	ATP5EP2
4.30756e-36	-0.467306	0.138	0.676	1.45139e-31	1	SEPP1
4.39024e-36	-0.364724	0.162	0.731	1.47925e-31	1	2019-09-15
4.522e-36	-0.275778	0.104	0.626	1.52364e-31	1	CHMP2A
6.21431e-36	-0.457144	0.217	0.798	2.09385e-31	1	NDUFB4
7.4006e-36	-0.535615	0.292	0.835	2.49356e-31	1	ZNF90
9.11058e-36	-0.277847	0.104	0.624	3.06972e-31	1	RPL22L1
1.10179e-35	-0.307931	0.179	0.745	3.71239e-31	1	PET100
1.13675e-35	-0.455332	0.179	0.738	3.83016e-31	1	SDCBP
1.32232e-35	-0.437335	0.175	0.74	4.45541e-31	1	MRPL33
1.40352e-35	-0.419798	0.154	0.695	4.72901e-31	1	PSME1
1.5199e-35	-0.519627	0.267	0.832	5.12116e-31	1	UQCR10
1.91818e-35	-0.302742	0.121	0.655	6.46313e-31	1	RNF181
2.04022e-35	-0.345311	0.183	0.747	6.8743e-31	1	POLR2G
2.32511e-35	-0.567079	0.25	0.812	7.83421e-31	1	CD99
2.4208e-35	-0.413834	0.2	0.773	8.15663e-31	1	SSR4
2.42182e-35	-0.289112	0.088	0.586	8.16007e-31	1	C19orf70
2.51772e-35	-0.4248	0.208	0.779	8.48322e-31	1	TMEM59
3.16651e-35	-0.395707	0.925	0.988	1.06692e-30	1	RPL11
3.26086e-35	-0.482321	0.221	0.804	1.09871e-30	1	SF3B6
4.04625e-35	-0.289689	0.142	0.68	1.36334e-30	1	SUPT4H1
5.39284e-35	-0.380594	0.983	0.993	1.81706e-30	1	RPL3
6.11151e-35	-0.321229	0.108	0.626	2.05921e-30	1	PSMA5
6.79887e-35	-0.618357	0.458	0.896	2.29081e-30	1	PPDPF
6.96332e-35	-0.294576	0.125	0.661	2.34622e-30	1	JTB
7.74159e-35	-0.323574	0.104	0.614	2.60845e-30	1	TRAM1
8.78658e-35	-0.675948	0.262	0.806	2.96055e-30	1	S100A11
8.90556e-35	-0.341412	0.146	0.682	3.00064e-30	1	NDUFS7
9.46651e-35	-0.334929	0.188	0.756	3.18965e-30	1	C8orf59
1.14895e-34	-0.587395	0.117	0.614	3.87126e-30	1	FCGRT
1.29535e-34	-0.345934	0.154	0.693	4.36457e-30	1	RAB13
1.30495e-34	-0.426855	0.188	0.742	4.3969e-30	1	AP2S1
1.44138e-34	-0.358295	0.175	0.722	4.8566e-30	1	TCEAL8
1.59121e-34	-0.51128	0.667	0.937	5.36141e-30	1	BTF3
1.6764e-34	-0.291231	0.071	0.551	5.64845e-30	1	PSENEN
2.02377e-34	-0.338414	0.158	0.707	6.81889e-30	1	SMDT1
2.15983e-34	-0.296899	0.092	0.592	7.27733e-30	1	LAMTOR2
2.33244e-34	-0.340097	0.2	0.763	7.85892e-30	1	CSNK2B
2.42604e-34	-0.519727	0.279	0.842	8.1743e-30	1	RBM3
2.92994e-34	-0.314181	0.158	0.71	9.87214e-30	1	LINC00493
3.99628e-34	-0.420995	0.208	0.775	1.3465e-29	1	MYEOV2
4.19131e-34	-0.577989	0.483	0.902	1.41222e-29	1	RPL17
4.69924e-34	-0.44077	0.883	0.981	1.58336e-29	1	RPL19
4.84222e-34	-0.255328	0.138	0.666	1.63154e-29	1	UXT
4.97707e-34	-0.554979	0.358	0.884	1.67697e-29	1	UBL5
5.36485e-34	-0.459587	0.254	0.819	1.80763e-29	1	C11orf31
6.1887e-34	-0.362668	0.196	0.762	2.08522e-29	1	CALM3
6.82191e-34	-0.28338	0.154	0.696	2.29857e-29	1	ZNHIT1
6.97759e-34	-0.603611	0.371	0.88	2.35103e-29	1	OST4
7.13403e-34	-0.382184	0.117	0.62	2.40374e-29	1	LEPROT
7.23699e-34	-0.333828	0.2	0.761	2.43843e-29	1	ROMO1
7.30287e-34	-0.394325	0.171	0.722	2.46063e-29	1	SCAND1
8.58835e-34	-0.330811	0.167	0.718	2.89376e-29	1	FIS1
9.33739e-34	-0.320252	0.071	0.538	3.14614e-29	1	DNAJC15
9.49433e-34	-0.432594	0.104	0.591	3.19902e-29	1	CNN2
1.12615e-33	-1.05215	0.425	0.856	3.79446e-29	1	ZFP36
1.35845e-33	-0.545792	0.208	0.743	4.57714e-29	1	TIMP1
1.44035e-33	-0.353872	0.188	0.75	4.8531e-29	1	ATP5H
1.55485e-33	-0.295131	0.096	0.589	5.2389e-29	1	UBE2E1
2.0072e-33	-0.756022	0.121	0.596	6.76307e-29	1	CEBPD
2.26339e-33	-0.44007	0.812	0.976	7.62627e-29	1	EIF1
2.7535e-33	-0.545024	0.296	0.84	9.27764e-29	1	CLIC1
3.71422e-33	-0.289506	0.104	0.601	1.25147e-28	1	SDHD
3.82518e-33	-0.573129	0.35	0.867	1.28886e-28	1	POLR2L
4.03713e-33	-0.346903	0.196	0.757	1.36027e-28	1	NOP10
4.24178e-33	-0.433038	0.2	0.74	1.42923e-28	1	C12orf57
4.60937e-33	-0.298167	0.138	0.668	1.55308e-28	1	SSR3
4.82588e-33	-0.39748	0.204	0.759	1.62603e-28	1	GUK1
5.14701e-33	-0.365516	0.212	0.77	1.73423e-28	1	ARF5
5.52849e-33	-0.324223	0.046	0.491	1.86277e-28	1	COX14
5.76234e-33	-0.297872	0.096	0.585	1.94156e-28	1	SNX2
6.18516e-33	-0.265752	0.062	0.524	2.08403e-28	1	ZNF580
7.21306e-33	-0.53229	0.158	0.653	2.43037e-28	1	SERTAD1
7.25871e-33	-0.288751	0.138	0.655	2.44575e-28	1	PDLIM7
7.65936e-33	-0.259317	0.1	0.589	2.58074e-28	1	MRPL28
9.23005e-33	-0.369967	0.071	0.532	3.10997e-28	1	ATXN8OS
9.34075e-33	-0.3991	0.217	0.785	3.14727e-28	1	COX7A2L
9.53746e-33	-0.521346	0.521	0.916	3.21355e-28	1	SUMO2
1.10576e-32	-0.302853	0.108	0.604	3.72575e-28	1	ANAPC13
1.28977e-32	-0.5604	0.3	0.851	4.34577e-28	1	FKBP1A
1.60783e-32	-0.266842	0.071	0.535	5.41741e-28	1	EIF2A
1.66363e-32	-0.349936	0.179	0.716	5.60544e-28	1	NHP2
1.68341e-32	-0.605814	0.192	0.701	5.67208e-28	1	FSTL1
1.757e-32	-0.340461	0.092	0.57	5.92004e-28	1	TAX1BP3
1.95518e-32	-0.297095	0.146	0.668	6.58778e-28	1	GLO1
1.9625e-32	-0.50673	0.638	0.944	6.61246e-28	1	YBX1
2.17427e-32	-0.300368	0.054	0.5	7.32597e-28	1	TAF9
2.20529e-32	-0.471094	0.3	0.843	7.4305e-28	1	COMMD6
2.51373e-32	-0.26288	0.133	0.648	8.46975e-28	1	MED4
2.7304e-32	-0.318611	0.171	0.709	9.19981e-28	1	NDUFA2
2.92049e-32	-0.299062	0.171	0.71	9.84028e-28	1	EIF2S2
2.99167e-32	-0.835301	0.204	0.68	1.00801e-27	1	IGFBP7
3.34902e-32	-0.278383	0.171	0.709	1.12842e-27	1	CAP1
3.42399e-32	-0.319348	0.192	0.743	1.15368e-27	1	NUTF2
3.66311e-32	-0.47887	0.838	0.974	1.23425e-27	1	MYL6
3.78487e-32	-0.329411	0.208	0.768	1.27527e-27	1	NDUFB1
4.84622e-32	-0.299728	0.092	0.567	1.63289e-27	1	CHMP4B
6.31282e-32	-0.491074	0.325	0.864	2.12704e-27	1	EIF3F
6.54027e-32	-0.276016	0.142	0.658	2.20368e-27	1	TMCO1
6.82205e-32	-0.461854	0.15	0.657	2.29862e-27	1	TAGLN2
7.38633e-32	-0.348511	0.079	0.536	2.48875e-27	1	MRPL23
9.1757e-32	-0.273306	0.1	0.58	3.09166e-27	1	MRPL55
1.04487e-31	-0.286037	0.112	0.6	3.52057e-27	1	IER3IP1
1.05878e-31	-0.420335	0.225	0.782	3.56745e-27	1	WDR83OS
1.20158e-31	-0.278317	0.088	0.557	4.04861e-27	1	NAA20
1.30201e-31	-0.501219	0.362	0.866	4.38699e-27	1	UQCRH
1.32244e-31	-0.39469	0.217	0.787	4.45584e-27	1	SNU13
1.36028e-31	-0.472747	0.279	0.842	4.58334e-27	1	RHOA
1.40134e-31	-0.267951	0.212	0.77	4.72166e-27	1	LAMTOR4
1.46133e-31	-0.270817	0.1	0.581	4.92381e-27	1	MRPS36
1.58567e-31	-0.503891	0.346	0.863	5.34275e-27	1	ATP5J2
1.67045e-31	-0.575007	0.488	0.904	5.62842e-27	1	MIF
1.70618e-31	-0.315326	0.212	0.761	5.74881e-27	1	TPM3
1.9444e-31	-0.2542	0.067	0.517	6.55145e-27	1	ITGB1BP1
2.01047e-31	-0.276115	0.121	0.61	6.77407e-27	1	EIF4E2
2.25093e-31	-0.408317	0.179	0.696	7.58429e-27	1	DBI
2.42565e-31	-0.465041	0.262	0.822	8.17298e-27	1	ARPC3
2.4323e-31	-0.252433	0.088	0.553	8.19539e-27	1	DPM3
2.58489e-31	-0.545704	0.438	0.893	8.70952e-27	1	EIF3E
3.14967e-31	-0.260424	0.092	0.559	1.06125e-26	1	TIMM17B
3.16839e-31	-0.269331	0.05	0.481	1.06756e-26	1	TMEM14A
3.73199e-31	-0.384604	0.838	0.975	1.25746e-26	1	RPL14
3.83323e-31	-0.390702	0.083	0.542	1.29157e-26	1	CLEC11A
4.36148e-31	-0.511318	0.504	0.921	1.46956e-26	1	ATP5G2
4.37147e-31	-0.587718	0.388	0.88	1.47292e-26	1	MYL12A
4.40244e-31	-0.324254	0.075	0.522	1.48336e-26	1	COX17
5.25867e-31	-0.261039	0.142	0.653	1.77186e-26	1	FAM195B
5.55463e-31	-0.275802	0.083	0.544	1.87158e-26	1	SF3B4
5.83497e-31	-0.729897	0.246	0.731	1.96603e-26	1	ANXA2
6.2125e-31	-0.288627	0.192	0.742	2.09324e-26	1	PAIP2
6.39959e-31	-0.29319	0.162	0.683	2.15628e-26	1	C9orf16
8.03914e-31	-0.261168	0.071	0.518	2.70871e-26	1	GLRX5
8.7035e-31	-0.567778	0.5	0.909	2.93256e-26	1	CD63
9.42057e-31	-0.284287	0.071	0.517	3.17417e-26	1	DECR1
9.84696e-31	-0.334554	0.212	0.775	3.31784e-26	1	SPCS1
1.00487e-30	-0.255278	0.125	0.617	3.3858e-26	1	C1orf43
1.14499e-30	-0.284386	0.188	0.726	3.85794e-26	1	HIGD2A
1.18203e-30	-0.307074	0.279	0.839	3.98273e-26	1	NDUFA1
1.31495e-30	-0.339095	0.217	0.769	4.4306e-26	1	SF3B5
1.55356e-30	-0.486704	0.292	0.839	5.23458e-26	1	CDC42
1.68661e-30	-0.263232	0.204	0.746	5.68285e-26	1	NDUFB10
1.87413e-30	-1.36593	0.221	0.67	6.3147e-26	1	COL1A2
2.01568e-30	-0.503046	0.346	0.878	6.79165e-26	1	COX6B1
2.10363e-30	-0.330133	0.046	0.463	7.08796e-26	1	CAPNS1
2.214e-30	-0.274824	0.179	0.709	7.45984e-26	1	OCIAD1
2.57575e-30	-0.861598	0.379	0.844	8.67872e-26	1	SPARC
2.70891e-30	-0.341296	0.221	0.763	9.12741e-26	1	GADD45GIP1
3.08214e-30	-0.303204	0.096	0.558	1.0385e-25	1	DNPH1
3.57406e-30	-0.28874	0.154	0.657	1.20424e-25	1	UQCRHL
3.96056e-30	-0.259118	0.162	0.676	1.33447e-25	1	MRPL52
4.38452e-30	-0.476941	0.346	0.869	1.47732e-25	1	TMEM258
4.45248e-30	-0.258123	0.188	0.723	1.50022e-25	1	GHITM
5.18546e-30	-0.283853	0.183	0.714	1.74719e-25	1	AURKAIP1
5.83076e-30	-0.425036	0.85	0.979	1.96462e-25	1	H3F3A
7.33319e-30	-0.319339	0.212	0.746	2.47084e-25	1	ARPC5
7.76629e-30	-0.414825	0.154	0.639	2.61677e-25	1	LITAF
8.42955e-30	-0.392132	0.896	0.981	2.84025e-25	1	RPS7
8.79229e-30	-1.08698	0.158	0.626	2.96247e-25	1	HIST1H4C
9.7648e-30	-0.337765	0.171	0.688	3.29015e-25	1	STOML2
1.04738e-29	-0.269472	0.212	0.752	3.52904e-25	1	GABARAPL2
1.22582e-29	-0.351074	0.233	0.799	4.13028e-25	1	NDUFC2
1.29149e-29	-0.337867	0.233	0.779	4.35153e-25	1	CD164
1.32369e-29	-0.295927	0.054	0.472	4.46005e-25	1	IFNGR2
1.39477e-29	-0.534757	0.525	0.912	4.69952e-25	1	NDUFA4
1.47603e-29	-0.308067	0.154	0.648	4.97334e-25	1	LY6E
1.48341e-29	-0.386806	0.275	0.81	4.9982e-25	1	EIF5A
1.81846e-29	-0.41809	0.112	0.572	6.12713e-25	1	CREM
1.8359e-29	-0.693649	0.071	0.493	6.18588e-25	1	RAMP2
1.88288e-29	-0.283251	0.158	0.665	6.34419e-25	1	RBMS1
1.91429e-29	-0.42584	0.3	0.85	6.44999e-25	1	UQCR11
2.03668e-29	-0.572312	0.308	0.802	6.86239e-25	1	MARCKS
3.1821e-29	-0.503258	0.658	0.946	1.07218e-24	1	RPL36A
3.22387e-29	-0.452444	0.304	0.839	1.08625e-24	1	NDUFA13
3.47629e-29	-0.257153	0.1	0.552	1.1713e-24	1	REEP5
3.76565e-29	-0.252295	0.104	0.562	1.2688e-24	1	CMTM3
4.17773e-29	-0.43211	0.758	0.968	1.40765e-24	1	UBB
4.19783e-29	-0.5242	0.446	0.913	1.41442e-24	1	UQCRB
4.59179e-29	-0.325872	0.238	0.785	1.54716e-24	1	TIMM13
4.79431e-29	-0.259932	0.092	0.538	1.61539e-24	1	AP1S1
5.48609e-29	-0.335403	0.225	0.776	1.84848e-24	1	ATP5F1
5.57736e-29	-0.262372	0.075	0.51	1.87923e-24	1	TMEM167A
6.08132e-29	-0.289098	0.125	0.598	2.04904e-24	1	POLR2I
7.43572e-29	-0.316252	0.062	0.48	2.50539e-24	1	SGCE
7.99868e-29	-0.274421	0.062	0.481	2.69508e-24	1	GTF2B
8.80561e-29	-0.269382	0.171	0.673	2.96696e-24	1	DCTN3
1.03869e-28	-0.275013	0.221	0.757	3.49975e-24	1	MINOS1
1.0392e-28	-0.265165	0.204	0.732	3.50149e-24	1	MAGOH
1.18585e-28	-0.272605	0.058	0.474	3.9956e-24	1	UTP11L
1.53838e-28	-0.416229	0.292	0.822	5.18341e-24	1	TBCA
1.60227e-28	-0.257893	0.046	0.449	5.3987e-24	1	MTIF3
1.73922e-28	-0.331617	0.229	0.767	5.86013e-24	1	KDELR2
1.77527e-28	-0.511011	0.442	0.895	5.98161e-24	1	EEF1B2
1.85197e-28	-0.258221	0.204	0.752	6.24003e-24	1	PPP4C
1.9525e-28	-0.250811	0.171	0.686	6.57877e-24	1	ATP5G1
2.3077e-28	-0.378098	0.25	0.794	7.77557e-24	1	NDUFB8
2.51188e-28	-0.255845	0.088	0.523	8.46352e-24	1	SH3GLB1
2.66389e-28	-0.371919	0.142	0.608	8.97572e-24	1	TSC22D3
3.03501e-28	-0.252063	0.042	0.436	1.02262e-23	1	PDZD11
3.26396e-28	-0.362184	0.275	0.814	1.09976e-23	1	DAD1
3.41432e-28	-0.398062	0.217	0.725	1.15042e-23	1	PFN2
4.09783e-28	-0.432005	0.288	0.826	1.38072e-23	1	PRDX6
4.23535e-28	-0.325236	0.162	0.648	1.42706e-23	1	H1FX
4.45775e-28	-0.428113	0.308	0.833	1.50199e-23	1	GPX4
4.81483e-28	-0.289517	0.196	0.713	1.62231e-23	1	BLOC1S1
5.21285e-28	-0.332814	0.246	0.786	1.75642e-23	1	ANAPC11
6.9222e-28	-0.347658	0.238	0.761	2.33237e-23	1	ANXA5
7.01457e-28	-0.329878	0.046	0.444	2.36349e-23	1	BASP1
7.57266e-28	-0.429799	0.292	0.836	2.55153e-23	1	EIF3K
7.87984e-28	-0.251597	0.217	0.752	2.65503e-23	1	RAB7A
7.90997e-28	-0.448933	0.729	0.964	2.66519e-23	1	CFL1
8.46353e-28	-0.421546	0.512	0.935	2.8517e-23	1	TMA7
1.049e-27	-0.40943	0.292	0.83	3.53451e-23	1	COX7B
1.31595e-27	-0.528492	0.104	0.532	4.43396e-23	1	CEBPB
1.4421e-27	-0.481708	0.45	0.905	4.85902e-23	1	COX4I1
1.48716e-27	-0.499524	0.104	0.529	5.01083e-23	1	GSN
1.50797e-27	-0.453322	0.283	0.808	5.08095e-23	1	DSTN
1.59105e-27	-0.356106	0.25	0.786	5.36088e-23	1	SEC11A
1.63902e-27	-0.363726	0.312	0.849	5.52251e-23	1	NDUFB2
1.73596e-27	-0.447169	0.296	0.828	5.84915e-23	1	EIF3H
1.96445e-27	-0.480249	0.371	0.86	6.61903e-23	1	PPIB
2.02624e-27	-0.421851	0.308	0.845	6.82721e-23	1	ATPIF1
2.22737e-27	-0.420545	0.825	0.972	7.5049e-23	1	GAPDH
2.34469e-27	-0.29594	0.233	0.767	7.9002e-23	1	RSL24D1
2.61173e-27	-0.379973	0.304	0.837	8.79996e-23	1	NDUFB11
2.82337e-27	-0.41912	0.754	0.957	9.51308e-23	1	RPSA
3.66911e-27	-0.347645	0.262	0.796	1.23627e-22	1	MRPS21
3.81797e-27	-0.356583	0.279	0.82	1.28643e-22	1	RBX1
4.85469e-27	-0.500249	0.396	0.892	1.63574e-22	1	MYL12B
5.0636e-27	-0.258196	0.033	0.411	1.70613e-22	1	TMA16
5.6277e-27	-0.444374	0.462	0.902	1.8962e-22	1	RPS26
5.8071e-27	1.02198	0.738	0.739	1.95664e-22	1	MT-ND4L
6.94463e-27	-0.26929	0.221	0.746	2.33992e-22	1	SSBP1
8.51852e-27	-0.273613	0.233	0.761	2.87023e-22	1	PPP1CA
9.29775e-27	-0.577979	0.042	0.416	3.13278e-22	1	MMP2
1.00747e-26	-0.488971	0.408	0.876	3.39458e-22	1	TCEB2
1.15922e-26	-0.453524	0.417	0.884	3.90587e-22	1	COX6C
1.26704e-26	-0.451348	0.2	0.677	4.26918e-22	1	COTL1
1.37991e-26	-0.298266	0.204	0.718	4.64948e-22	1	TCEAL4
1.48096e-26	-0.326444	0.217	0.71	4.98996e-22	1	MGST3
1.59026e-26	-0.375614	0.875	0.976	5.35823e-22	1	RPLP0
1.6177e-26	-0.402604	0.321	0.85	5.45068e-22	1	SAP18
1.65175e-26	-0.260483	0.067	0.467	5.56541e-22	1	LMO4
1.67416e-26	-0.25026	0.083	0.497	5.64092e-22	1	COMT
1.84549e-26	-0.250893	0.133	0.582	6.2182e-22	1	BOD1
1.977e-26	-0.292336	0.196	0.696	6.6613e-22	1	GLUL
2.02575e-26	-0.258045	0.212	0.729	6.82557e-22	1	RAB2A
2.23797e-26	-0.259319	0.117	0.556	7.54062e-22	1	GSTK1
2.37587e-26	-0.320656	0.254	0.776	8.00526e-22	1	PHPT1
2.37903e-26	-0.554203	0.658	0.948	8.01591e-22	1	PFN1
2.69785e-26	-0.347261	0.267	0.797	9.09013e-22	1	C4orf3
2.74548e-26	-0.253283	0.217	0.736	9.25063e-22	1	METTL9
2.80968e-26	-0.440941	0.288	0.802	9.46692e-22	1	IFITM2
3.08049e-26	-0.782915	0.092	0.481	1.03794e-21	1	PCOLCE
3.32924e-26	-0.407299	0.146	0.584	1.12175e-21	1	HLA-E
3.66793e-26	-0.272762	0.054	0.439	1.23587e-21	1	BRI3
4.23116e-26	-0.42353	0.479	0.91	1.42565e-21	1	ATP5L
5.80052e-26	-0.72316	0.05	0.42	1.95443e-21	1	PLAC9
7.26202e-26	-0.412524	0.292	0.808	2.44687e-21	1	SLC25A5
7.30847e-26	-0.363507	0.262	0.792	2.46252e-21	1	GDI2
7.52156e-26	-0.32959	0.133	0.574	2.53431e-21	1	CSRNP1
7.81051e-26	-0.513282	0.204	0.682	2.63167e-21	1	HLA-A
8.26264e-26	-0.269853	0.042	0.413	2.78401e-21	1	CLIC4
8.43496e-26	-0.490091	0.125	0.553	2.84208e-21	1	PRCP
9.02926e-26	-0.523524	0.425	0.872	3.04232e-21	1	LAPTM4A
9.51817e-26	-0.34947	0.317	0.844	3.20705e-21	1	BANF1
9.74408e-26	-0.290446	0.242	0.768	3.28317e-21	1	CSTB
1.23274e-25	-0.385574	0.296	0.814	4.15359e-21	1	SNRPF
1.35782e-25	-0.420754	0.408	0.889	4.57503e-21	1	RAC1
1.70005e-25	-1.10673	0.108	0.487	5.72816e-21	1	SULT1E1
1.79683e-25	-0.316865	0.271	0.788	6.05423e-21	1	WBP5
2.59923e-25	-0.286751	0.062	0.446	8.75783e-21	1	TSPAN4
2.62792e-25	-0.464362	0.1	0.502	8.85452e-21	1	NFKBIZ
2.79457e-25	-0.275553	0.25	0.781	9.41601e-21	1	C14orf166
2.96383e-25	-0.283024	0.096	0.505	9.98632e-21	1	ASAH1
3.58568e-25	-0.265001	0.262	0.791	1.20816e-20	1	SLIRP
4.00632e-25	-0.656124	0.129	0.53	1.34989e-20	1	CXCL12
4.16599e-25	-0.295341	0.246	0.762	1.40369e-20	1	SNRPD3
4.57006e-25	-0.754527	0.062	0.427	1.53984e-20	1	OLFML3
4.62779e-25	-0.257208	0.242	0.764	1.55929e-20	1	DNAJC8
4.86827e-25	-0.457591	0.4	0.873	1.64032e-20	1	C14orf2
5.09377e-25	-0.345684	0.329	0.852	1.7163e-20	1	ATP5J
5.89876e-25	-0.748893	0.217	0.655	1.98753e-20	1	S100A6
5.97847e-25	-0.644268	0.696	0.927	2.01438e-20	1	VIM
6.85999e-25	-0.425927	0.596	0.934	2.31141e-20	1	SRP14
9.7782e-25	-0.403692	0.533	0.903	3.29467e-20	1	RPS4Y1
9.85426e-25	-0.370809	0.042	0.401	3.32029e-20	1	TUBB6
1.0275e-24	-0.250389	0.021	0.363	3.46207e-20	1	CDKN2AIPNL
1.12033e-24	-0.337023	0.271	0.794	3.77484e-20	1	CAPZB
1.14227e-24	-0.750499	0.075	0.445	3.84878e-20	1	EMILIN1
1.4112e-24	-0.288489	0.188	0.66	4.75489e-20	1	SMS
1.63826e-24	-0.451466	0.479	0.907	5.51997e-20	1	CHCHD2
1.8129e-24	-0.252498	0.033	0.385	6.10837e-20	1	SCARB2
1.86437e-24	-0.407293	0.767	0.959	6.28181e-20	1	NPM1
1.90994e-24	-0.304835	0.092	0.489	6.43537e-20	1	CTSL
2.36182e-24	-0.482973	0.358	0.828	7.95793e-20	1	TPM4
2.43022e-24	-0.460775	0.038	0.384	8.18838e-20	1	PDLIM2
2.48051e-24	-0.397289	0.45	0.894	8.35783e-20	1	HINT1
2.54822e-24	-0.342684	0.062	0.434	8.58596e-20	1	PLS3
3.4524e-24	-0.367827	0.333	0.854	1.16325e-19	1	TRMT112
4.92074e-24	-0.445238	0.371	0.861	1.65799e-19	1	ATP5G3
5.43613e-24	-0.417101	0.371	0.857	1.83165e-19	1	ATP5O
6.61567e-24	-0.252224	0.021	0.354	2.22908e-19	1	EVA1B
7.01203e-24	-1.06885	0.233	0.642	2.36263e-19	1	COL3A1
8.66337e-24	-0.359636	0.233	0.717	2.91904e-19	1	S100A13
9.68809e-24	-0.437762	0.404	0.879	3.26431e-19	1	UQCRQ
1.14267e-23	-0.344983	0.833	0.973	3.85011e-19	1	RPL4
1.22759e-23	-0.651053	0.062	0.414	4.13624e-19	1	BGN
1.31027e-23	-0.599069	0.192	0.602	4.41482e-19	1	TPM2
1.59784e-23	-0.279112	0.038	0.38	5.38377e-19	1	PIK3R1
2.00259e-23	-0.289272	0.242	0.745	6.74753e-19	1	EIF1B
2.31647e-23	-0.267398	0.271	0.784	7.8051e-19	1	NDUFB7
2.51321e-23	-0.34346	0.338	0.837	8.46801e-19	1	TXN
2.67184e-23	-0.427349	0.521	0.913	9.00251e-19	1	PFDN5
2.95273e-23	0.60748	0.808	0.911	9.94893e-19	1	FUS
3.53379e-23	-0.518122	0.075	0.434	1.19068e-18	1	PLAT
3.6362e-23	-0.302555	0.121	0.521	1.22518e-18	1	MPC2
4.25594e-23	-0.581705	0.125	0.508	1.43399e-18	1	MYL9
4.43161e-23	-0.481734	0.45	0.879	1.49319e-18	1	IFITM3
4.43802e-23	-0.253596	0.062	0.422	1.49534e-18	1	CD81
5.57137e-23	-0.892087	0.55	0.902	1.87722e-18	1	B2M
7.93764e-23	-0.503289	0.383	0.86	2.67451e-18	1	BTG1
8.21653e-23	-0.280342	0.292	0.808	2.76848e-18	1	SPCS2
9.84874e-23	-0.549608	0.117	0.499	3.31843e-18	1	GNG11
9.96788e-23	-0.326188	0.329	0.843	3.35858e-18	1	UBE2D3
9.98605e-23	-0.480273	0.029	0.354	3.3647e-18	1	LRRC17
1.0375e-22	-0.322283	0.038	0.372	3.49575e-18	1	DHRS3
1.20466e-22	-0.296736	0.183	0.62	4.05899e-18	1	SDC2
1.34438e-22	-0.265749	0.012	0.321	4.52975e-18	1	GNG12
2.10433e-22	-0.651433	0.067	0.406	7.09035e-18	1	MFAP4
2.32427e-22	-0.297763	0.021	0.335	7.8314e-18	1	IFI6
3.37437e-22	-0.390235	0.425	0.888	1.13696e-17	1	SUB1
4.07939e-22	-0.324642	0.054	0.395	1.37451e-17	1	MDFI
4.44741e-22	-0.455907	0.371	0.833	1.49851e-17	1	HSPB1
4.49322e-22	-0.252293	0.162	0.582	1.51394e-17	1	SLC9A3R2
5.17336e-22	-0.421625	0.079	0.434	1.74311e-17	1	MYC
5.76786e-22	-0.386746	0.392	0.863	1.94342e-17	1	ATP5I
5.77568e-22	-0.289156	0.312	0.811	1.94606e-17	1	MZT2B
5.88041e-22	-0.488277	0.075	0.426	1.98135e-17	1	KLF2
6.07557e-22	-0.392904	0.362	0.846	2.0471e-17	1	POMP
6.30399e-22	-0.357988	0.354	0.835	2.12407e-17	1	NDUFA11
7.41454e-22	-0.409526	0.05	0.382	2.49826e-17	1	LOXL1
8.78954e-22	-0.483052	0.329	0.751	2.96155e-17	1	SOCS3
9.14083e-22	-0.553107	0.05	0.382	3.07991e-17	1	TGFBI
9.47213e-22	-0.599793	0.058	0.392	3.19154e-17	1	EMCN
1.04348e-21	-0.27263	0.312	0.831	3.5159e-17	1	PRDX5
1.11076e-21	-1.50989	0.367	0.759	3.7426e-17	1	COL1A1
1.32415e-21	-0.359391	0.262	0.749	4.46159e-17	1	GPX1
1.85619e-21	-0.378879	0.029	0.342	6.25426e-17	1	LDB2
2.46099e-21	-0.425008	0.067	0.405	8.29207e-17	1	PLTP
2.49594e-21	-0.327427	0.067	0.408	8.40982e-17	1	IFI16
2.61323e-21	-0.263278	0.062	0.402	8.80501e-17	1	FHL1
2.85403e-21	-0.432945	0.417	0.897	9.61636e-17	1	OAZ1
2.88329e-21	-0.356879	0.096	0.457	9.71495e-17	1	ZEB2
4.26822e-21	-0.387599	0.371	0.856	1.43813e-16	1	SSR2
4.99545e-21	-0.37508	0.15	0.53	1.68317e-16	1	SLC2A3
5.08402e-21	-0.263632	0.288	0.797	1.71301e-16	1	LSM7
5.35408e-21	-0.514984	0.438	0.848	1.804e-16	1	DUSP1
6.92173e-21	-0.293564	0.046	0.367	2.33221e-16	1	SPATS2L
7.27019e-21	-0.330486	0.392	0.877	2.44962e-16	1	SNRPD2
7.55165e-21	-0.331455	0.258	0.705	2.54445e-16	1	FABP5
8.3893e-21	-0.379648	0.071	0.409	2.82669e-16	1	ADAMTS1
8.47976e-21	-0.380496	0.062	0.391	2.85717e-16	1	VAMP5
9.74169e-21	-0.280438	0.046	0.366	3.28237e-16	1	TGFB1I1
1.11133e-20	-0.285832	0.258	0.728	3.74453e-16	1	PGRMC1
1.21021e-20	-0.305104	0.317	0.815	4.07769e-16	1	NDUFS5
1.61786e-20	-0.280412	0.092	0.439	5.45123e-16	1	PALLD
1.65661e-20	-0.292256	0.3	0.769	5.58179e-16	1	NREP
1.82287e-20	-0.355989	0.333	0.786	6.14198e-16	1	SERPINH1
1.97659e-20	-0.274441	0.329	0.844	6.65991e-16	1	ARF1
2.01448e-20	0.615148	0.996	0.999	6.78758e-16	1	MALAT1
2.58094e-20	-0.258692	0.05	0.368	8.69621e-16	1	TXNIP
2.73077e-20	-0.349156	0.021	0.314	9.20106e-16	1	FLRT2
3.08625e-20	-0.442154	0.538	0.895	1.03988e-15	1	MAGED2
3.1578e-20	-0.37809	0.025	0.32	1.06399e-15	1	NFIA
3.27675e-20	-0.264486	0.067	0.396	1.10407e-15	1	CMC1
3.92008e-20	-0.532294	0.125	0.479	1.32083e-15	1	CPE
3.92723e-20	-0.321473	0.358	0.851	1.32324e-15	1	HMGN3
4.05498e-20	-0.32146	0.388	0.858	1.36629e-15	1	SEC61B
4.25007e-20	-0.439553	0.058	0.372	1.43202e-15	1	PRSS23
7.88513e-20	-0.289845	0.304	0.796	2.65682e-15	1	ATP5D
1.15251e-19	-0.321701	0.975	0.991	3.88327e-15	1	PTMA
1.18261e-19	-0.759601	0.062	0.374	3.98467e-15	1	CCL2
1.25314e-19	-0.294288	0.358	0.842	4.22233e-15	1	HSPE1
1.37235e-19	-0.958449	0.112	0.443	4.62399e-15	1	DCN
1.44784e-19	-0.259849	0.312	0.795	4.87837e-15	1	VDAC2
1.45596e-19	-0.322309	0.025	0.313	4.90571e-15	1	SLC40A1
1.86833e-19	-0.404564	0.45	0.877	6.29514e-15	1	CCNI
2.60487e-19	-0.282466	0.342	0.831	8.77684e-15	1	ZFAS1
2.74584e-19	-0.387257	0.583	0.922	9.25184e-15	1	DYNLL1
2.98734e-19	-0.25254	0.275	0.732	1.00655e-14	1	DUT
3.63283e-19	-0.360496	0.029	0.315	1.22404e-14	1	PMP22
4.13136e-19	-0.28849	0.35	0.843	1.39202e-14	1	BRK1
5.07643e-19	-0.609294	0.046	0.333	1.71045e-14	1	FBLN5
5.26775e-19	-0.407851	0.225	0.63	1.77492e-14	1	CITED2
5.8946e-19	-0.854489	0.15	0.483	1.98613e-14	1	IGFBP5
6.03146e-19	-0.363295	0.017	0.29	2.03224e-14	1	PTRF
6.11149e-19	-0.352358	0.021	0.298	2.05921e-14	1	MYLK
6.72411e-19	-0.42117	0.05	0.349	2.26562e-14	1	ENG
1.05786e-18	-0.410515	0.025	0.3	3.56436e-14	1	IFITM1
1.07562e-18	0.703287	0.721	0.872	3.62421e-14	1	SON
2.23782e-18	-0.615119	0.133	0.465	7.5401e-14	1	S100A10
2.26421e-18	-0.254988	0.012	0.274	7.62903e-14	1	FHL3
2.3294e-18	-0.267633	0.35	0.84	7.84867e-14	1	CNBP
2.64858e-18	-0.594515	0.125	0.448	8.92414e-14	1	TCF21
2.72758e-18	-0.305449	0.012	0.274	9.19032e-14	1	LHFP
3.47329e-18	-0.452113	0.062	0.359	1.17029e-13	1	THBS1
4.09291e-18	-0.265354	0.333	0.812	1.37906e-13	1	PSMB5
5.56078e-18	-0.296852	0.092	0.412	1.87365e-13	1	ARPC1B
6.27474e-18	-0.286802	0.317	0.806	2.11421e-13	1	PSMA2
7.43466e-18	-0.411103	0.421	0.806	2.50504e-13	1	RBP1
7.60063e-18	-0.444902	0.021	0.283	2.56096e-13	1	GUCY1A3
7.87485e-18	-0.299937	0.146	0.497	2.65335e-13	1	COL4A1
8.7586e-18	-0.267025	0.029	0.3	2.95112e-13	1	PRKCDBP
1.04845e-17	-0.315961	0.125	0.46	3.53266e-13	1	KLF4
1.04995e-17	-0.475708	0.583	0.927	3.5377e-13	1	ITM2B
1.12647e-17	-0.686384	0.021	0.28	3.79553e-13	1	S100A4
1.12815e-17	-0.290406	0.05	0.337	3.80118e-13	1	NFIB
1.2181e-17	-0.26501	0.008	0.258	4.10426e-13	1	FZD1
1.27241e-17	-0.3532	0.046	0.325	4.28726e-13	1	THY1
1.45673e-17	-0.371223	0.592	0.93	4.9083e-13	1	COX7C
1.49775e-17	-0.404156	0.242	0.653	5.04651e-13	1	SAT1
1.522e-17	-0.327557	0.421	0.866	5.12823e-13	1	EDF1
1.97524e-17	-0.806429	0.038	0.305	6.65538e-13	1	AIF1
2.04082e-17	-0.298368	0.225	0.613	6.87632e-13	1	ATF3
2.31563e-17	-0.265909	0.017	0.271	7.80228e-13	1	EDNRA
2.6369e-17	-0.30683	0.325	0.756	8.88475e-13	1	2019-09-11
2.70233e-17	-0.364934	0.371	0.785	9.10522e-13	1	CNN3
2.90183e-17	-0.515614	0.325	0.729	9.77741e-13	1	NFKBIA
4.09132e-17	-0.269362	0.05	0.327	1.37853e-12	1	PCDH18
4.89638e-17	-0.279034	0.017	0.265	1.64979e-12	1	COX7A1
5.26502e-17	-0.274009	0.033	0.298	1.774e-12	1	BLVRB
7.50554e-17	-0.824802	0.075	0.359	2.52892e-12	1	ITM2A
9.54947e-17	-0.351084	0.575	0.919	3.2176e-12	1	CIRBP
1.14341e-16	-0.296404	0.125	0.447	3.85262e-12	1	PLK2
1.1926e-16	-0.656314	0.029	0.279	4.01836e-12	1	ARHGDIB
1.20691e-16	-0.26598	0.025	0.278	4.06656e-12	1	C1R
1.39078e-16	-0.2972	0.479	0.877	4.6861e-12	1	EID1
1.9283e-16	-0.31558	0.029	0.281	6.49721e-12	1	P3H2
2.19748e-16	-0.310377	0.721	0.95	7.40418e-12	1	UBC
2.37772e-16	-0.518508	0.025	0.27	8.01149e-12	1	MOXD1
2.57099e-16	-0.619716	0.092	0.384	8.66268e-12	1	CD74
2.74689e-16	-0.304192	0.417	0.859	9.25535e-12	1	SNRPE
3.45684e-16	-0.292756	0.321	0.742	1.16475e-11	1	BTG2
3.61539e-16	-1.10682	0.158	0.483	1.21817e-11	1	POSTN
4.1918e-16	-0.632034	0.775	0.956	1.41239e-11	1	JUNB
4.85699e-16	-0.383432	0.05	0.315	1.63652e-11	1	DAB2
5.27867e-16	-0.322204	0.592	0.906	1.77859e-11	1	NAP1L1
6.28381e-16	-0.56941	0.196	0.518	2.11727e-11	1	PTN
6.47994e-16	-0.267354	0.025	0.27	2.18335e-11	1	EBF1
6.65947e-16	-0.324091	0.438	0.859	2.24384e-11	1	YWHAQ
7.88075e-16	-0.312185	0.646	0.926	2.65534e-11	1	GSTP1
8.70952e-16	-0.276153	0.383	0.854	2.93458e-11	1	TMBIM6
8.95476e-16	-0.27652	0.229	0.576	3.01722e-11	1	MEG3
1.20637e-15	-0.322099	0.096	0.386	4.06475e-11	1	MT2A
1.28786e-15	-0.27482	0.062	0.331	4.33932e-11	1	S100A16
1.38768e-15	-0.65492	0.062	0.322	4.67564e-11	1	MGP
1.42481e-15	-0.265911	0.146	0.473	4.80074e-11	1	FN1
1.59417e-15	-0.426482	0.338	0.782	5.37138e-11	1	CST3
1.62359e-15	-0.286601	0.375	0.837	5.47052e-11	1	EIF3M
1.78491e-15	-0.359289	0.142	0.446	6.01408e-11	1	ALDH1A2
3.78398e-15	-0.300387	0.592	0.915	1.27497e-10	1	EEF1D
5.10153e-15	-0.279379	0.038	0.28	1.71891e-10	1	ALCAM
5.68442e-15	-0.512623	0.158	0.469	1.91531e-10	1	APOE
6.19066e-15	-0.290463	0.042	0.287	2.08588e-10	1	PDGFRA
6.23796e-15	-0.30946	0.308	0.695	2.10182e-10	1	GADD45B
6.24468e-15	-0.267375	0.029	0.265	2.10408e-10	1	CPED1
7.16323e-15	-0.341532	0.067	0.328	2.41358e-10	1	SGK1
7.51823e-15	-0.705616	0.054	0.298	2.53319e-10	1	CLDN11
9.84741e-15	-0.437733	0.567	0.848	3.31799e-10	1	IGF2
1.36962e-14	-0.291788	0.438	0.844	4.61478e-10	1	LDHA
1.66906e-14	-0.366618	0.354	0.732	5.62372e-10	1	CALD1
2.95177e-14	-0.288302	0.054	0.301	9.9457e-10	1	COL21A1
4.93852e-14	-0.364324	0.179	0.493	1.66398e-09	1	SPINT2
7.42812e-14	-0.470653	0.033	0.255	2.50283e-09	1	TPPP3
7.88292e-14	-0.472886	0.125	0.399	2.65607e-09	1	TAGLN
8.76041e-14	-0.443975	0.05	0.284	2.95173e-09	1	IGFBP6
9.02267e-14	-0.259264	0.479	0.876	3.0401e-09	1	2019-09-07
1.03284e-13	-0.619618	0.096	0.356	3.48006e-09	1	ACTA2
1.0754e-13	-0.282063	0.1	0.37	3.62347e-09	1	MXRA8
1.40147e-13	-0.295131	0.054	0.288	4.72213e-09	1	C8orf4
2.7603e-13	-0.348647	0.188	0.498	9.30056e-09	1	PTTG1
4.08107e-13	-0.35613	0.05	0.273	1.37508e-08	1	FBN1
4.18207e-13	-0.65073	0.079	0.32	1.40911e-08	1	HLA-B
5.84326e-13	1.0271	0.388	0.264	1.96883e-08	1	COL2A1
6.09028e-13	-0.339991	0.096	0.348	2.05206e-08	1	A2M
1.98627e-12	-0.306833	0.046	0.259	6.69254e-08	1	CYP1B1
2.11454e-12	-0.292567	0.425	0.829	7.12474e-08	1	PPP1R15A
2.17123e-12	-0.659044	0.112	0.361	7.31576e-08	1	MAFB
2.38931e-12	-0.283701	0.083	0.325	8.05053e-08	1	SOD2
2.66986e-12	-0.408602	0.058	0.277	8.99582e-08	1	TNC
2.79442e-12	-0.254841	0.467	0.846	9.41552e-08	1	HNRNPA1L2
5.11853e-12	-0.803338	0.05	0.257	1.72464e-07	1	LUM
5.75354e-12	-0.396552	0.058	0.269	1.9386e-07	1	CLDN5
8.24672e-12	-0.277142	0.112	0.364	2.77865e-07	1	WFDC2
2.20242e-11	-0.258096	0.408	0.851	7.42083e-07	1	GNAS
7.2418e-11	-0.34962	0.062	0.263	2.44005e-06	1	TM4SF1
9.31663e-11	-0.486269	0.2	0.48	3.13914e-06	1	BST2
1.2132e-10	0.268148	0.217	0.564	4.08774e-06	1	YIPF4
4.20477e-10	0.263027	0.158	0.439	1.41676e-05	1	DCP1A
5.56865e-10	-0.296599	0.079	0.279	1.8763e-05	1	MEF2C
6.12351e-10	-0.364425	0.129	0.355	2.06326e-05	1	PLVAP
6.76043e-10	-0.341094	0.1	0.306	2.27786e-05	1	DUSP2
3.0887e-09	0.817897	0.433	0.358	0.000104071	1	PAX2
3.27726e-09	-0.30785	0.65	0.94	0.000110424	1	HMGN2
7.56356e-09	-0.71268	0.079	0.256	0.000254847	1	SFRP2
8.33803e-09	0.293624	0.179	0.456	0.000280942	1	PRMT2
8.59152e-09	0.297267	0.154	0.408	0.000289483	1	DNM1L
9.42678e-09	-0.468312	0.842	0.967	0.000317626	1	FOS
9.92671e-09	0.252683	0.183	0.462	0.000334471	1	NUDT3
4.16227e-08	0.258477	0.238	0.55	0.00140243	1	CDC5L
4.21324e-08	0.322134	0.146	0.38	0.00141961	1	WDR43
5.24628e-08	0.283253	0.162	0.411	0.00176768	1	SKIV2L2
7.0084e-08	0.297479	0.196	0.468	0.00236141	1	ARFGAP2
8.32404e-08	0.259983	0.208	0.495	0.0028047	1	TNPO1
9.48872e-08	0.259808	0.154	0.391	0.00319713	1	MED6
1.39101e-07	0.290091	0.154	0.385	0.00468689	1	SUN1
1.45447e-07	0.270812	0.229	0.532	0.0049007	1	TOMM40
1.54148e-07	-0.294769	0.7	0.899	0.00519386	1	ID1
1.61248e-07	0.427203	0.675	0.894	0.00543309	1	RBM39
1.71888e-07	0.320107	0.192	0.46	0.00579158	1	GMPS
2.16564e-07	0.253936	0.175	0.422	0.00729689	1	CNOT4
2.21216e-07	0.258285	0.179	0.429	0.00745364	1	NUTM2B-AS1
2.81983e-07	0.259644	0.188	0.44	0.00950112	1	CTNNAL1
3.26921e-07	0.255636	0.175	0.418	0.0110153	1	PDCD6IP
3.65562e-07	0.261424	0.192	0.441	0.0123173	1	NSRP1
5.02926e-07	0.471127	0.658	0.883	0.0169456	1	SFPQ
5.23491e-07	0.296494	0.275	0.608	0.0176385	1	SREK1
5.26362e-07	0.251591	0.229	0.519	0.0177353	1	PLEKHO1
5.39939e-07	0.250595	0.142	0.351	0.0181927	1	SCAMP4
6.07202e-07	0.296315	0.242	0.533	0.0204591	1	ACIN1
6.87839e-07	0.270524	0.196	0.45	0.0231761	1	USP10
7.36697e-07	-0.27524	0.142	0.325	0.0248223	1	KRT19
7.86965e-07	0.424971	0.758	0.833	0.026516	1	SOX4
8.91246e-07	0.25512	0.138	0.338	0.0300296	1	LAMB1
9.04816e-07	0.292195	0.212	0.477	0.0304869	1	EXOC7
9.75551e-07	0.266554	0.154	0.369	0.0328702	1	PTK2
1.00294e-06	0.254043	0.171	0.398	0.0337929	1	SMAD2
1.04282e-06	0.298215	0.2	0.453	0.0351368	1	RBM4
1.07915e-06	0.255061	0.117	0.3	0.036361	1	CUL2
1.25743e-06	0.300562	0.246	0.543	0.0423678	1	TTC19
1.26417e-06	0.279132	0.146	0.35	0.0425949	1	QSOX1
1.36628e-06	-0.255222	0.729	0.913	0.0460356	1	TUBA1A
1.43294e-06	0.270304	0.208	0.464	0.0482814	1	FOXP1
1.57619e-06	0.26169	0.229	0.501	0.053108	1	WAC
1.5831e-06	0.333627	0.192	0.433	0.053341	1	IPO9
1.89295e-06	0.303317	0.217	0.481	0.0637812	1	SPATS2
1.92122e-06	0.333618	0.308	0.664	0.0647335	1	EIF5B
2.05623e-06	0.279073	0.192	0.433	0.0692825	1	USP8
2.20138e-06	0.251103	0.196	0.437	0.0741732	1	CLSTN1
2.48014e-06	0.263349	0.15	0.352	0.0835658	1	PHACTR4
2.49835e-06	0.328448	0.208	0.453	0.0841794	1	ELMSAN1
2.84096e-06	0.276535	0.275	0.591	0.0957232	1	TARDBP
3.13878e-06	0.258403	0.196	0.433	0.105758	1	HMGXB4
3.31569e-06	0.32891	0.225	0.491	0.111719	1	YME1L1
3.56115e-06	0.311251	0.196	0.436	0.119989	1	HNRNPLL
3.57894e-06	0.25561	0.2	0.439	0.120589	1	USP47
3.60911e-06	0.253069	0.142	0.332	0.121605	1	EHMT1
3.72697e-06	0.279666	0.158	0.363	0.125577	1	TSPAN14
3.8617e-06	0.260071	0.192	0.425	0.130116	1	TMEM259
3.92855e-06	0.330656	0.167	0.378	0.132369	1	HOTAIRM1
4.04279e-06	0.35706	0.154	0.357	0.136218	1	NF1
4.22411e-06	0.266294	0.183	0.408	0.142327	1	USP5
4.40626e-06	0.250707	0.183	0.405	0.148465	1	TCOF1
4.41622e-06	0.642856	0.608	0.777	0.1488	1	FAM133B
5.2456e-06	0.272869	0.171	0.382	0.176745	1	PTPN2
6.14634e-06	0.277074	0.179	0.398	0.207095	1	DCTN1
6.22662e-06	0.27351	0.204	0.435	0.2098	1	PLK3
6.49617e-06	0.268347	0.292	0.609	0.218882	1	SMC3
7.09253e-06	0.283632	0.317	0.661	0.238976	1	DNAJC7
7.28519e-06	0.312433	0.142	0.328	0.245467	1	SLC38A10
7.63596e-06	0.298608	0.217	0.463	0.257286	1	RFC1
8.76428e-06	0.258375	0.138	0.319	0.295304	1	SLC35E2B
9.19225e-06	0.280025	0.275	0.583	0.309724	1	DDX39B
9.45019e-06	0.312406	0.267	0.557	0.318415	1	ATF6B
1.02656e-05	0.316874	0.171	0.379	0.345889	1	TIMM44
1.03142e-05	0.379067	0.217	0.462	0.347526	1	RSBN1L
1.07119e-05	0.278564	0.221	0.465	0.360928	1	CTTN
1.11073e-05	0.315774	0.162	0.361	0.374249	1	FBXO11
1.25403e-05	0.284124	0.192	0.413	0.422532	1	PRRC2A
1.31599e-05	0.335113	0.292	0.608	0.443411	1	CHD4
1.32585e-05	0.259565	0.171	0.373	0.446731	1	CDC42BPA
1.56471e-05	-0.291318	0.667	0.831	0.527215	1	GPC3
1.6224e-05	0.297054	0.175	0.38	0.546651	1	NUFIP2
1.67495e-05	0.269599	0.171	0.37	0.564358	1	PUM3
1.77397e-05	0.393191	0.212	0.451	0.59772	1	RBM6
2.08323e-05	0.259681	0.171	0.368	0.701922	1	CWC25
2.08782e-05	0.252029	0.146	0.322	0.703468	1	ZFHX3
2.20841e-05	0.31545	0.3	0.618	0.744102	1	PSMA3-AS1
2.22539e-05	0.273941	0.254	0.527	0.749823	1	MPHOSPH8
2.24816e-05	0.332007	0.229	0.48	0.757494	1	LUC7L
2.28357e-05	0.32115	0.171	0.371	0.769426	1	ARIH2
2.44249e-05	0.282962	0.158	0.345	0.822974	1	CDK12
2.62079e-05	0.829717	0.362	0.33	0.88305	1	MT-ND6
2.81953e-05	0.257228	0.212	0.437	0.950012	1	SQLE
2.91434e-05	0.299219	0.2	0.417	0.981959	1	MUM1
2.9577e-05	0.349396	0.138	0.308	0.996568	1	UBA6
2.99258e-05	0.79163	0.479	0.555	1	1	SYNE2
3.25078e-05	0.324517	0.229	0.472	1	1	TBL1XR1
3.29936e-05	0.276018	0.129	0.29	1	1	KIAA2026
3.33887e-05	0.259673	0.25	0.51	1	1	FARP1
3.44659e-05	0.309006	0.142	0.314	1	1	WDR73
3.77902e-05	0.271986	0.171	0.362	1	1	RNF115
3.80938e-05	0.308096	0.129	0.289	1	1	SCAP
3.95595e-05	0.289685	0.258	0.51	1	1	CCDC80
4.0469e-05	0.272003	0.258	0.525	1	1	EML4
4.18867e-05	0.335439	0.242	0.494	1	1	COA1
4.36633e-05	0.287565	0.183	0.383	1	1	KMT2C
4.53533e-05	0.278187	0.196	0.408	1	1	EHMT2
4.61858e-05	0.340055	0.317	0.638	1	1	SUPT16H
4.6665e-05	0.258858	0.188	0.39	1	1	ANKLE2
4.80906e-05	0.288858	0.238	0.484	1	1	WDR34
5.04633e-05	0.329491	0.208	0.427	1	1	SECISBP2
5.15166e-05	0.318734	0.217	0.444	1	1	RAF1
5.28816e-05	0.328048	0.192	0.396	1	1	KMT2A
6.17583e-05	0.325188	0.279	0.565	1	1	REST
6.27393e-05	0.261492	0.15	0.321	1	1	KPNA6
6.59601e-05	0.320385	0.2	0.412	1	1	DNAJB14
6.60761e-05	0.329094	0.217	0.442	1	1	MYLIP
7.25279e-05	0.289543	0.188	0.389	1	1	BRD9
7.29811e-05	0.280165	0.279	0.564	1	1	BPTF
7.42138e-05	0.256161	0.304	0.608	1	1	SLTM
8.32854e-05	0.274481	0.175	0.358	1	1	AAK1
8.33707e-05	0.264997	0.196	0.395	1	1	LAMC1
8.49261e-05	0.344351	0.204	0.416	1	1	POLR2B
8.53556e-05	0.290197	0.217	0.436	1	1	ARHGAP5
8.54195e-05	0.291693	0.171	0.356	1	1	TRPC4AP
9.11062e-05	0.297069	0.208	0.42	1	1	CHD2
9.50875e-05	0.262449	0.133	0.287	1	1	MLLT4
9.8037e-05	0.369001	0.183	0.375	1	1	TNRC6A
0.000105111	0.410929	0.258	0.521	1	1	USP22
0.000106307	0.271867	0.142	0.301	1	1	TRIM33
0.000107422	0.330306	0.229	0.46	1	1	HECTD1
0.000108342	0.255488	0.117	0.257	1	1	CLASRP
0.000111976	0.303321	0.158	0.328	1	1	BRAT1
0.000112551	0.292699	0.192	0.388	1	1	USP34
0.000124518	0.265581	0.117	0.256	1	1	DZIP3
0.000125722	0.26875	0.175	0.356	1	1	CDK11A
0.000127701	0.265657	0.117	0.257	1	1	ARID1B
0.000134381	0.286401	0.258	0.508	1	1	AFF4
0.000146364	0.315647	0.258	0.512	1	1	CAND1
0.000147375	0.389687	0.3	0.604	1	1	CCDC12
0.000149253	0.29512	0.312	0.621	1	1	DDX6
0.000155069	0.289399	0.171	0.347	1	1	OFD1
0.000163773	0.338425	0.233	0.461	1	1	BAZ1A
0.000164313	0.363781	0.221	0.441	1	1	SNRNP200
0.000166806	0.25957	0.15	0.31	1	1	LINC00665
0.000169154	0.299572	0.117	0.255	1	1	STRBP
0.000171412	0.266889	0.125	0.268	1	1	KDM2A
0.000174453	0.290751	0.221	0.436	1	1	KNOP1
0.000195705	0.264356	0.158	0.321	1	1	TULP4
0.000206764	0.651012	0.554	0.677	1	1	MEIS2
0.000211657	0.284336	0.117	0.253	1	1	RCC2
0.000226806	0.327785	0.146	0.301	1	1	ATXN2L
0.000234708	0.269859	0.117	0.251	1	1	VPS53
0.000236581	0.71899	0.325	0.289	1	1	MTRNR2L1
0.000240882	0.307022	0.267	0.527	1	1	PBRM1
0.000264029	0.355067	0.321	0.634	1	1	ARID4B
0.000305652	0.259657	0.171	0.338	1	1	PLEKHA1
0.000307395	0.291953	0.121	0.253	1	1	SLC12A2
0.000343057	0.289733	0.175	0.342	1	1	REV3L
0.000358135	0.871699	0.462	0.553	1	1	TLE4
0.000374616	0.292445	0.142	0.287	1	1	DLG1
0.000380423	0.363156	0.238	0.46	1	1	AKAP13
0.000383082	0.354654	0.162	0.324	1	1	TPT1-AS1
0.000409694	0.326101	0.271	0.527	1	1	BDP1
0.00042007	0.291351	0.183	0.354	1	1	NR2F2-AS1
0.000420697	0.295314	0.171	0.337	1	1	ENOSF1
0.000424808	0.315356	0.242	0.464	1	1	PHF20
0.000431956	0.282612	0.121	0.251	1	1	GTF2IRD2
0.000470777	0.293032	0.217	0.417	1	1	MSH6
0.0004886	0.269814	0.15	0.297	1	1	ZBTB10
0.000515577	0.277348	0.142	0.284	1	1	CASP8AP2
0.000535818	0.277245	0.15	0.295	1	1	AGRN
0.000551505	0.255387	0.125	0.255	1	1	CNOT1
0.00057815	0.348565	0.167	0.326	1	1	RANBP2
0.000633834	0.318714	0.362	0.699	1	1	TRA2A
0.000634404	0.260682	0.133	0.268	1	1	ZNF559
0.000688495	0.336722	0.167	0.325	1	1	GON4L
0.000695588	0.323635	0.175	0.337	1	1	MYO10
0.000707208	0.406339	0.229	0.438	1	1	ZNF518A
0.000735946	0.255278	0.138	0.272	1	1	CKAP5
0.000746191	0.347664	0.238	0.451	1	1	CCDC14
0.000782497	0.25773	0.3	0.539	1	1	MAP1B
0.000796511	0.260942	0.125	0.251	1	1	PTPN13
0.000889307	0.44443	0.617	0.837	1	1	WSB1
0.00093086	0.681226	0.254	0.212	1	1	COL9A2
0.000951958	0.277196	0.146	0.284	1	1	MAP3K11
0.000958872	0.308955	0.292	0.543	1	1	GOLIM4
0.000966747	0.317746	0.212	0.402	1	1	ATXN2
0.000974314	0.362968	0.15	0.29	1	1	PIAS2
0.00100657	0.342476	0.167	0.32	1	1	TELO2
0.0010763	0.267284	0.129	0.253	1	1	GPM6B
0.00108569	0.262798	0.192	0.358	1	1	LTBP1
0.00109049	0.297338	0.183	0.346	1	1	SFXN1
0.00109124	0.344615	0.221	0.414	1	1	SMG1
0.0011473	0.280887	0.138	0.269	1	1	HGSNAT
0.00124495	0.286161	0.254	0.469	1	1	FBLIM1
0.00126022	0.778914	0.375	0.386	1	1	HELLS
0.00127975	0.357133	0.15	0.288	1	1	UBR5
0.00129499	0.30586	0.138	0.267	1	1	SIN3A
0.00135239	0.315463	0.167	0.316	1	1	ORAI2
0.0014174	0.348134	0.179	0.338	1	1	PTCD3
0.00142105	0.306197	0.167	0.314	1	1	HOOK2
0.00142853	0.382236	0.238	0.443	1	1	LRPPRC
0.00145717	0.419656	0.25	0.471	1	1	ZSCAN18
0.00150104	0.349048	0.154	0.295	1	1	RGS12
0.00150427	0.370688	0.279	0.507	1	1	FLNA
0.00152992	0.676209	0.358	0.353	1	1	UHRF1
0.00158975	0.412782	0.262	0.487	1	1	CUX1
0.0016126	0.323372	0.325	0.611	1	1	ACADVL
0.00162429	0.418124	0.254	0.471	1	1	MDM4
0.0016946	0.309593	0.129	0.251	1	1	TTC28
0.0017552	0.309951	0.138	0.264	1	1	TMEM67
0.00176202	0.336483	0.212	0.388	1	1	KIAA0907
0.0018197	0.250602	0.379	0.722	1	1	MTDH
0.0018476	0.41409	0.275	0.506	1	1	IFRD1
0.00188819	0.256979	0.362	0.664	1	1	SKIL
0.00190592	0.302136	0.154	0.289	1	1	PHKB
0.00203409	0.321874	0.196	0.36	1	1	ERBB2
0.00211471	0.348991	0.221	0.405	1	1	ZNF791
0.00217135	0.400942	0.283	0.522	1	1	TAF1D
0.00218865	0.432154	0.275	0.513	1	1	ASH1L
0.00218911	0.39542	0.258	0.478	1	1	RBM5
0.00220084	0.258762	0.138	0.259	1	1	NOTCH3
0.00259145	0.349355	0.35	0.655	1	1	IGF2BP2
0.00271508	0.27109	0.142	0.265	1	1	SHPRH
0.0027405	0.332595	0.15	0.278	1	1	ATM
0.00285193	0.260737	0.133	0.251	1	1	TBCD
0.0029021	0.446121	0.238	0.431	1	1	ENAH
0.00295592	0.413557	0.221	0.407	1	1	DPF2
0.00300166	0.312876	0.179	0.328	1	1	C9orf3
0.00300936	0.792536	0.325	0.324	1	1	HOXB6
0.00316953	0.349	0.233	0.424	1	1	MSH2
0.0031924	0.274251	0.138	0.256	1	1	SH3PXD2A
0.00322001	0.371385	0.246	0.445	1	1	WDR6
0.00350903	0.375451	0.179	0.327	1	1	KIF1B
0.00352898	0.294781	0.138	0.254	1	1	FRYL
0.00357859	0.379806	0.321	0.598	1	1	DDB1
0.00371509	0.369785	0.167	0.304	1	1	DDR1
0.00377238	0.430141	0.238	0.426	1	1	HIPK2
0.00395414	0.3595	0.183	0.332	1	1	CEP78
0.00407118	0.44954	0.304	0.566	1	1	EPC1
0.0043859	0.300552	0.221	0.388	1	1	KIF22
0.0044858	0.545232	0.529	0.738	1	1	ILF3
0.00471648	0.313435	0.154	0.278	1	1	PLXNB2
0.00477904	0.278131	0.375	0.7	1	1	RTF1
0.00478544	0.30581	0.196	0.344	1	1	AHI1
0.00485602	0.403763	0.208	0.373	1	1	CWF19L2
0.00489998	0.445752	0.238	0.429	1	1	ZNF131
0.00519472	0.432785	0.271	0.49	1	1	NEMF
0.00530979	0.370663	0.25	0.449	1	1	PRRC2B
0.00531192	0.339164	0.225	0.395	1	1	RRM1
0.00559129	0.328201	0.15	0.27	1	1	ETV5
0.00611212	0.416197	0.304	0.553	1	1	ABI2
0.00633759	0.404068	0.325	0.596	1	1	NELFCD
0.00662894	0.430232	0.183	0.325	1	1	AGO3
0.00682387	0.255609	0.154	0.269	1	1	SHISA2
0.00697716	0.33354	0.333	0.6	1	1	PTK7
0.00698628	0.450201	0.304	0.551	1	1	SLC25A37
0.00779212	0.383004	0.188	0.328	1	1	PTPRG
0.00820043	0.335035	0.183	0.315	1	1	ROBO2
0.00826987	0.391376	0.188	0.327	1	1	AKT2
0.00834128	-0.77055	0.162	0.281	1	1	REN
0.00837116	0.320483	0.192	0.324	1	1	TNFRSF12A
0.00882879	0.387948	0.267	0.469	1	1	MACF1
0.00883406	0.350285	0.142	0.252	1	1	NAA16
0.00895106	0.36007	0.262	0.463	1	1	RIF1
0.00928334	0.365124	0.192	0.332	1	1	BIRC6
0	2.01573	0.887	0.075	0	2	SDPR
0	1.66456	0.866	0.056	0	2	PECAM1
0	1.63152	0.903	0.08	0	2	TIE1
0	1.58169	0.891	0.031	0	2	CDH5
0	1.57741	0.824	0.052	0	2	APLNR
0	1.56335	0.861	0.029	0	2	PCAT19
0	1.37175	0.819	0.03	0	2	ECSCR.1
0	1.26608	0.786	0.02	0	2	TM4SF18
0	1.24793	0.723	0.024	0	2	CRHBP
0	1.18634	0.761	0.025	0	2	CLEC14A
0	1.17644	0.782	0.029	0	2	KANK3
0	1.14882	0.748	0.025	0	2	KDR
0	1.10312	0.782	0.038	0	2	ADGRL4
0	1.00106	0.739	0.022	0	2	MMRN2
0	0.895441	0.739	0.017	0	2	ROBO4
0	0.894941	0.718	0.021	0	2	CETP
0	0.875652	0.731	0.008	0	2	MYCT1
0	0.87192	0.723	0.024	0	2	ERG
0	0.851852	0.697	0.014	0	2	ADGRF5
0	0.818274	0.647	0.018	0	2	FAM167B
0	0.730042	0.618	0.018	0	2	TEK
0	0.720208	0.651	0.013	0	2	BCL6B
0	0.686058	0.63	0.017	0	2	PTPRB
1.85455e-307	0.588214	0.584	0.013	6.24872e-303	2	DYSF
2.15994e-307	1.44603	0.828	0.058	7.2777e-303	2	FLT1
2.75847e-302	1.39191	0.836	0.064	9.29438e-298	2	ICAM2
1.79133e-298	0.52589	0.508	0.007	6.03572e-294	2	PDE2A
5.3426e-295	1.00694	0.643	0.024	1.80014e-290	2	LINC00305
2.15284e-289	0.847578	0.622	0.023	7.25377e-285	2	SOX7
1.70598e-288	1.02156	0.748	0.044	5.74813e-284	2	CD93
6.57464e-285	0.475	0.504	0.008	2.21526e-280	2	CXorf36
9.21068e-281	0.780047	0.668	0.033	3.10345e-276	2	AFAP1L1
6.46394e-278	0.611555	0.487	0.008	2.17796e-273	2	SOX17
1.05465e-277	0.385248	0.437	0.003	3.55355e-273	2	NOVA2
1.65228e-276	0.664005	0.63	0.025	5.5672e-272	2	PCDH12
2.68285e-270	0.5545	0.571	0.019	9.03958e-266	2	SHE
1.39443e-266	1.23442	0.723	0.05	4.69838e-262	2	RBP5
5.06686e-266	0.49461	0.508	0.012	1.70723e-261	2	ARHGEF15
3.90451e-265	0.913572	0.693	0.042	1.31559e-260	2	NOSTRIN
2.18952e-264	1.77868	0.929	0.123	7.37737e-260	2	ESAM
8.83909e-256	0.422983	0.487	0.011	2.97824e-251	2	TRGV5
2.51578e-251	1.70953	0.857	0.102	8.47666e-247	2	TMEM88
3.45021e-251	0.939664	0.651	0.036	1.16251e-246	2	CAV1
1.24372e-248	0.678973	0.609	0.029	4.1906e-244	2	COL15A1
1.86471e-247	0.404922	0.496	0.013	6.28295e-243	2	CD40
1.114e-246	0.745985	0.668	0.04	3.75351e-242	2	RASGRP3
1.25258e-246	1.47837	0.891	0.112	4.22043e-242	2	CD34
3.61177e-241	0.812424	0.571	0.026	1.21695e-236	2	HAPLN1
5.17276e-240	0.644329	0.58	0.027	1.74291e-235	2	CHRM3
8.12082e-240	0.9858	0.676	0.048	2.73623e-235	2	THBD
2.5985e-239	0.415493	0.475	0.012	8.75538e-235	2	TMEM255B
4.24477e-232	0.542214	0.513	0.018	1.43023e-227	2	SCARF1
1.62675e-229	1.33757	0.819	0.097	5.48117e-225	2	CALCRL
1.94942e-229	0.542638	0.542	0.023	6.56838e-225	2	HHEX
4.37365e-229	0.357034	0.462	0.012	1.47366e-224	2	EXOC3L1
1.16637e-212	1.0112	0.794	0.099	3.92998e-208	2	RASIP1
2.1464e-212	0.70701	0.647	0.045	7.23208e-208	2	GIMAP4
3.35468e-212	0.851933	0.576	0.036	1.13033e-207	2	CCL21
4.66363e-212	0.564222	0.58	0.036	1.57136e-207	2	LMO2
5.65981e-209	0.615135	0.597	0.039	1.90702e-204	2	LYL1
2.08175e-208	0.965607	0.748	0.081	7.01424e-204	2	LRRC32
4.08679e-206	0.504735	0.496	0.022	1.377e-201	2	SOX18
8.47608e-203	0.524296	0.534	0.03	2.85593e-198	2	IRX3
5.89034e-202	0.996093	0.929	0.151	1.98469e-197	2	RNASE1
6.33607e-198	0.396841	0.412	0.012	2.13488e-193	2	STC2
2.46203e-197	1.59104	0.618	0.053	8.29555e-193	2	NTS
4.35178e-197	0.541654	0.613	0.044	1.46629e-192	2	PRKCH
7.1877e-196	0.476315	0.504	0.025	2.42182e-191	2	GIMAP7
1.35663e-194	0.544191	0.529	0.031	4.57103e-190	2	ADCY4
7.06977e-194	0.296711	0.37	0.008	2.38209e-189	2	SHANK3
7.13257e-192	0.696372	0.655	0.061	2.40325e-187	2	SNCG
6.1185e-191	0.334405	0.345	0.006	2.06157e-186	2	F2RL3
1.90941e-186	0.320506	0.399	0.012	6.43358e-182	2	GIMAP6
7.83822e-186	1.06867	0.777	0.113	2.64101e-181	2	ADAM15
5.57935e-183	1.74372	0.912	0.197	1.87991e-178	2	TM4SF1
8.0079e-182	2.41599	0.962	0.29	2.69818e-177	2	PLVAP
9.48959e-182	0.378483	0.416	0.016	3.19742e-177	2	TBXA2R
1.53134e-180	0.535955	0.5	0.031	5.15971e-176	2	FAM110D
1.78802e-180	0.569558	0.534	0.037	6.02457e-176	2	IL3RA
4.58534e-179	0.900037	0.748	0.107	1.54498e-174	2	SMAGP
7.79639e-179	0.677654	0.462	0.024	2.62692e-174	2	DLL4
2.95447e-177	0.438228	0.437	0.021	9.95478e-173	2	MADCAM1
4.41159e-177	0.334776	0.429	0.019	1.48644e-172	2	APOL3
1.35322e-176	0.294902	0.412	0.017	4.55954e-172	2	NT5E
2.61812e-176	0.292789	0.366	0.01	8.82148e-172	2	TMEM233
1.6655e-175	0.55479	0.567	0.047	5.61175e-171	2	FLT4
4.23458e-174	0.401762	0.429	0.02	1.4268e-169	2	GDPD5
1.71817e-173	0.545952	0.458	0.025	5.78921e-169	2	CYP26B1
2.57031e-171	0.487722	0.462	0.026	8.66039e-167	2	KITLG
4.23298e-171	1.4873	0.874	0.187	1.42626e-166	2	HSPG2
6.43285e-164	2.2596	0.987	0.422	2.16749e-159	2	RAMP2
1.11152e-163	0.810272	0.634	0.072	3.74514e-159	2	APOLD1
3.92174e-163	1.06452	0.815	0.125	1.32139e-158	2	GMFG
1.24744e-161	1.67352	0.933	0.279	4.20312e-157	2	EGFL7
8.16312e-158	0.825885	0.618	0.071	2.75048e-153	2	NOTCH4
1.06084e-157	0.379834	0.315	0.008	3.57438e-153	2	MMRN1
6.77985e-155	0.399747	0.286	0.005	2.2844e-150	2	RAMP3
2.60712e-153	0.430916	0.45	0.03	8.78442e-149	2	THSD1
7.64295e-153	1.42939	0.899	0.266	2.57522e-148	2	S100A16
2.89699e-152	0.375942	0.441	0.028	9.76113e-148	2	PREX2
8.11096e-152	0.472336	0.546	0.053	2.73291e-147	2	TSPAN18
5.64153e-151	0.314968	0.45	0.03	1.90086e-146	2	FGD5
1.9738e-148	0.420245	0.353	0.015	6.65053e-144	2	BTNL9
5.34841e-148	0.37671	0.433	0.028	1.80209e-143	2	NOS3
2.63293e-147	0.739453	0.655	0.091	8.87139e-143	2	RAPGEF5
2.00529e-145	1.53509	0.857	0.206	6.75664e-141	2	CLDN5
4.25931e-145	2.12933	0.966	0.488	1.43513e-140	2	PRCP
1.30786e-143	0.570374	0.63	0.076	4.40671e-139	2	PROCR
3.82534e-143	0.316396	0.252	0.004	1.28891e-138	2	C2CD4B
7.91886e-143	1.55357	0.681	0.107	2.66818e-138	2	IL32
8.72576e-143	1.91338	0.954	0.434	2.94006e-138	2	GNG11
1.38329e-141	0.738045	0.676	0.106	4.66085e-137	2	PPM1F
5.40989e-141	0.289587	0.399	0.024	1.82281e-136	2	USHBP1
1.21774e-139	0.2519	0.307	0.01	4.10306e-135	2	PPP1R16B
7.69271e-138	1.08016	0.908	0.214	2.59198e-133	2	MEF2C
2.52164e-137	1.56945	0.903	0.325	8.4964e-133	2	VAMP5
9.23738e-135	0.933142	0.697	0.125	3.11244e-130	2	PCDH17
3.26099e-132	0.339009	0.416	0.03	1.09876e-127	2	LGALS9
1.04954e-131	0.298642	0.433	0.033	3.53633e-127	2	HLX
2.19687e-130	1.33047	0.861	0.262	7.40214e-126	2	PLPP3
2.3489e-130	0.664577	0.605	0.084	7.9144e-126	2	EPAS1
1.13815e-129	0.376698	0.437	0.036	3.83488e-125	2	LIMS2
1.62034e-129	0.919448	0.718	0.138	5.45958e-125	2	PLXND1
7.50292e-127	0.264874	0.345	0.019	2.52803e-122	2	MAPK11
2.09985e-126	0.586555	0.668	0.106	7.07524e-122	2	FXYD5
2.82902e-126	0.901959	0.756	0.174	9.53209e-122	2	ELK3
6.33699e-126	0.488827	0.555	0.07	2.13519e-121	2	CD109
5.7349e-125	0.551934	0.605	0.085	1.93232e-120	2	ACVRL1
2.18304e-124	0.505875	0.525	0.063	7.35554e-120	2	FAM198B
2.79064e-124	0.686736	0.525	0.059	9.40277e-120	2	LYVE1
1.67706e-123	0.420566	0.513	0.06	5.6507e-119	2	KIAA1462
5.83398e-122	1.03781	0.769	0.159	1.9657e-117	2	ICAM1
1.64931e-118	0.297437	0.349	0.022	5.55717e-114	2	RAPGEF4
4.57358e-118	1.10879	0.853	0.272	1.54102e-113	2	NRP2
2.8533e-115	0.769792	0.752	0.161	9.6139e-111	2	LIMCH1
8.16978e-115	0.374933	0.458	0.048	2.75273e-110	2	CEACAM1
1.00443e-114	0.616088	0.622	0.104	3.38431e-110	2	PIEZO2
1.31122e-114	0.399436	0.496	0.057	4.41804e-110	2	ABI3
2.29926e-114	0.615292	0.634	0.108	7.74712e-110	2	NPR1
3.78542e-114	1.37715	0.979	0.674	1.27546e-109	2	ANXA2
7.54029e-114	0.524628	0.555	0.078	2.54062e-109	2	ENTPD1
7.04713e-112	1.28103	0.924	0.46	2.37446e-107	2	CRIP2
1.77097e-111	1.02229	0.824	0.229	5.96712e-107	2	EMP1
2.32067e-111	0.365289	0.361	0.028	7.81927e-107	2	F8
2.31752e-108	1.02672	0.87	0.291	7.80867e-104	2	ARHGAP29
5.29439e-108	0.339312	0.387	0.035	1.78389e-103	2	HECW2
2.47842e-106	1.07375	0.739	0.185	8.3508e-102	2	TFPI
8.32877e-106	0.518042	0.55	0.084	2.8063e-101	2	EDIL3
1.3777e-105	0.448825	0.538	0.077	4.64203e-101	2	MTUS1
1.24998e-104	1.10009	0.794	0.231	4.21168e-100	2	C8orf4
3.05008e-104	1.17672	0.92	0.325	1.02769e-99	2	EMCN
2.51738e-103	0.453418	0.626	0.111	8.48207e-99	2	PSMB8
3.63788e-103	0.720046	0.727	0.173	1.22575e-98	2	ITGA5
8.83829e-103	0.375904	0.445	0.052	2.97797e-98	2	CAV2
1.15403e-102	0.271962	0.37	0.033	3.88838e-98	2	EXOC3L2
1.33883e-102	0.660945	0.647	0.133	4.51106e-98	2	TGFBR2
2.26918e-102	0.642125	0.689	0.148	7.64577e-98	2	ETS1
3.64038e-102	0.468751	0.555	0.091	1.22659e-97	2	PTPRM
9.246e-102	0.521782	0.634	0.113	3.11535e-97	2	TINAGL1
1.95779e-100	1.10445	0.945	0.8	6.59657e-96	2	FKBP1A
4.44679e-100	0.290698	0.319	0.023	1.4983e-95	2	MLKL
4.63938e-100	1.13772	0.924	0.403	1.56319e-95	2	S100A10
1.37254e-99	0.365017	0.366	0.034	4.62463e-95	2	LINC00882
1.44365e-98	0.29146	0.34	0.029	4.86424e-94	2	VEGFC
2.79956e-98	0.281916	0.37	0.035	9.43283e-94	2	NEURL1B
1.39679e-97	0.342209	0.42	0.049	4.70633e-93	2	DOCK9
5.04118e-97	0.329826	0.454	0.058	1.69857e-92	2	SH2D3C
4.5311e-96	0.255838	0.492	0.065	1.52671e-91	2	STAB1
7.43719e-96	0.367739	0.433	0.056	2.50589e-91	2	RASSF9
1.6177e-95	0.597184	0.622	0.132	5.45069e-91	2	RASAL2
3.84749e-95	0.42387	0.563	0.099	1.29637e-90	2	DOCK6
1.0551e-94	0.890494	1	0.98	3.55506e-90	2	TMSB10
1.18157e-94	1.08781	0.887	0.471	3.98118e-90	2	CCDC85B
1.88683e-94	0.815653	0.723	0.205	6.35747e-90	2	NPDC1
2.99279e-93	0.470935	0.58	0.105	1.00839e-88	2	TMEM204
5.59151e-93	0.255001	0.412	0.048	1.884e-88	2	ATP8B1
9.12179e-93	0.275629	0.395	0.044	3.0735e-88	2	GIMAP1
2.90564e-92	0.380949	0.504	0.08	9.79027e-88	2	RHOJ
2.84561e-91	0.866099	0.992	0.868	9.58801e-87	2	B2M
3.45709e-89	0.426638	0.513	0.087	1.16483e-84	2	GGT5
9.08214e-89	1.29229	0.924	0.522	3.06013e-84	2	SLC9A3R2
1.68276e-88	0.656718	0.63	0.152	5.66988e-84	2	LXN
6.17772e-88	0.314985	0.353	0.037	2.08152e-83	2	DENND2C
2.50443e-87	0.829527	0.853	0.289	8.43842e-83	2	A2M
1.19233e-86	0.251726	0.378	0.042	4.01743e-82	2	ARAP3
6.2994e-86	0.396753	0.55	0.098	2.12252e-81	2	CASP4
9.73605e-86	0.888444	0.866	0.421	3.28046e-81	2	MSN
1.80163e-85	0.952646	0.769	0.285	6.07042e-81	2	SH3BP5
5.03576e-85	0.539888	0.584	0.127	1.69675e-80	2	PDIA5
3.68264e-84	0.94944	0.794	0.271	1.24083e-79	2	SGK1
3.70986e-84	0.438558	0.508	0.089	1.25e-79	2	MALL
3.82289e-84	0.510375	0.609	0.139	1.28808e-79	2	SNRK
6.60564e-84	0.653342	0.693	0.19	2.2257e-79	2	EHD4
2.07856e-83	1.02536	0.878	0.518	7.0035e-79	2	HYAL2
4.20255e-83	0.789579	0.782	0.273	1.41601e-78	2	ETS2
4.34593e-83	0.549187	0.693	0.185	1.46432e-78	2	MTSS1
4.81195e-83	1.01939	0.95	0.721	1.62134e-78	2	CALM1
7.71872e-83	1.06981	0.899	0.467	2.60074e-78	2	GSN
7.91422e-83	1.1819	0.861	0.39	2.66662e-78	2	PLK2
1.40119e-82	1.03644	0.908	0.624	4.72118e-78	2	RHOC
2.20536e-82	0.389796	0.5	0.088	7.43074e-78	2	CPNE2
2.38014e-82	0.491266	0.513	0.092	8.01964e-78	2	TSPAN7
2.76245e-82	0.297151	0.387	0.047	9.3078e-78	2	PREX1
4.81498e-82	0.715537	0.769	0.266	1.62236e-77	2	TSPO
6.33902e-82	0.265946	0.387	0.049	2.13587e-77	2	PPP1R13B
1.58717e-81	1.277	0.891	0.425	5.34779e-77	2	IGFBP5
3.73979e-81	1.00303	0.954	0.788	1.26009e-76	2	HSPB1
4.03246e-80	0.41941	0.601	0.129	1.3587e-75	2	LYN
5.79712e-80	0.429873	0.555	0.118	1.95328e-75	2	IPO11
1.13884e-79	-1.74809	0.521	0.847	3.83721e-75	2	MEST
1.42244e-79	0.534175	0.655	0.175	4.79277e-75	2	PARVB
1.82839e-79	0.916246	0.811	0.29	6.16058e-75	2	ENG
2.38347e-79	1.1478	0.895	0.622	8.03088e-75	2	COTL1
1.61256e-78	0.410631	0.538	0.106	5.43336e-74	2	TSPAN15
1.30183e-77	0.264877	0.315	0.033	4.38639e-73	2	LRG1
2.3567e-76	0.834233	0.95	0.788	7.94065e-72	2	CLIC1
4.24796e-76	0.252545	0.34	0.04	1.43131e-71	2	C4orf32
3.43835e-75	0.374309	0.471	0.084	1.15852e-70	2	CASKIN2
7.77587e-75	0.969944	0.929	0.584	2.62e-70	2	IGFBP4
1.08837e-74	0.269676	0.349	0.044	3.66715e-70	2	USP31
9.64219e-74	0.435113	0.559	0.127	3.24884e-69	2	TCN2
1.14001e-73	0.344534	0.487	0.09	3.84115e-69	2	PDE8A
2.50654e-73	0.271563	0.332	0.04	8.44553e-69	2	PIEZO1
3.6047e-73	0.423315	0.508	0.102	1.21457e-68	2	ECE1
4.15647e-73	0.385927	0.487	0.096	1.40048e-68	2	CRNDE
5.89159e-73	0.867754	0.971	0.839	1.98511e-68	2	IFITM3
8.03619e-73	1.00177	0.929	0.6	2.70771e-68	2	S100A6
8.347e-73	0.26803	0.307	0.034	2.81244e-68	2	FAM155A
8.50692e-73	0.404385	0.55	0.117	2.86632e-68	2	FLI1
1.01287e-72	0.284723	0.697	0.186	3.41276e-68	2	PODXL
1.15641e-72	0.317223	0.441	0.076	3.8964e-68	2	FAR2
2.00048e-72	0.394775	0.811	0.301	6.74042e-68	2	ITM2A
4.39288e-72	0.263786	0.336	0.041	1.48014e-67	2	ARHGAP27
5.66386e-72	0.255972	0.454	0.076	1.90838e-67	2	SH2B3
6.7241e-72	0.257077	0.408	0.063	2.26562e-67	2	DLL1
1.59488e-71	0.934248	0.912	0.524	5.37379e-67	2	HLA-E
2.59711e-71	0.563257	0.697	0.222	8.75069e-67	2	TACC1
2.85432e-71	0.486728	0.672	0.185	9.61733e-67	2	TGFB1
4.04825e-71	0.300351	0.408	0.065	1.36402e-66	2	FAM102A
1.77263e-70	-2.00093	0.576	0.838	5.97269e-66	2	GPC3
2.46008e-70	0.928471	0.853	0.469	8.289e-66	2	SPTBN1
2.78395e-70	0.341023	0.45	0.08	9.38026e-66	2	TGM2
6.31557e-70	0.630821	0.559	0.132	2.12797e-65	2	FAM43A
8.75954e-70	0.351319	0.487	0.097	2.95144e-65	2	KIFC3
2.13929e-69	0.990467	0.954	0.621	7.20814e-65	2	IGFBP7
2.18846e-69	0.68107	0.773	0.281	7.37381e-65	2	NFIB
5.31525e-69	0.515193	0.601	0.164	1.79092e-64	2	EFNA1
5.35006e-69	0.285123	0.429	0.074	1.80265e-64	2	FAM101B
8.85523e-69	0.362036	0.437	0.079	2.98368e-64	2	JAM2
1.13394e-68	0.347653	0.504	0.107	3.8207e-64	2	SASH1
4.05872e-68	1.10087	0.828	0.42	1.36755e-63	2	FN1
1.55167e-67	0.657873	0.727	0.235	5.2282e-63	2	PTRF
1.70591e-67	0.49379	0.58	0.152	5.7479e-63	2	BTBD3
1.09317e-66	0.770249	0.954	0.836	3.68333e-62	2	MYL12A
1.57893e-66	0.440394	0.559	0.135	5.32005e-62	2	ITPRIP
9.90631e-66	0.773419	0.924	0.742	3.33783e-61	2	SNX3
2.7485e-65	0.515408	0.58	0.155	9.26078e-61	2	VWA1
2.83266e-65	0.280051	0.366	0.056	9.54435e-61	2	DGKE
3.01357e-65	0.776203	0.689	0.248	1.01539e-60	2	PRKCDBP
5.58026e-65	0.4309	0.626	0.176	1.88021e-60	2	CARD8
5.7784e-65	0.320669	0.34	0.047	1.94697e-60	2	ABCG1
7.2679e-65	0.329812	0.735	0.224	2.44885e-60	2	ARHGDIB
6.23781e-64	0.51061	0.664	0.201	2.10177e-59	2	C1QTNF3
8.80913e-64	0.726726	0.912	0.551	2.96815e-59	2	FCGRT
1.22921e-63	0.471394	0.592	0.174	4.14171e-59	2	EPHB4
4.0504e-63	0.682043	0.773	0.342	1.36474e-58	2	AP1S2
1.62448e-62	0.730058	0.714	0.261	5.47353e-58	2	PMP22
3.29566e-62	0.495407	0.567	0.153	1.11044e-57	2	HBEGF
3.66763e-62	-1.41468	0.214	0.735	1.23577e-57	2	ID4
4.15675e-62	0.584646	0.437	0.087	1.40057e-57	2	HPGD
4.56252e-62	0.256619	0.416	0.078	1.5373e-57	2	RPS6KA2
5.16567e-62	0.602962	0.613	0.164	1.74052e-57	2	EDNRB
3.04442e-61	0.318551	0.454	0.094	1.02579e-56	2	RALGDS
1.41997e-60	0.615151	0.739	0.296	4.78444e-56	2	JUP
1.48829e-60	0.533178	0.613	0.183	5.01466e-56	2	SLC27A3
3.79948e-60	0.82278	0.857	0.442	1.2802e-55	2	COL4A1
6.30737e-60	0.471531	0.445	0.09	2.1252e-55	2	CA2
1.27219e-59	0.815828	0.773	0.386	4.28651e-55	2	IL6ST
1.69662e-59	0.317905	0.37	0.06	5.71658e-55	2	CD69
2.1525e-59	0.545762	0.71	0.248	7.25263e-55	2	STOM
4.07819e-59	0.60053	0.706	0.256	1.37411e-54	2	TMEM173
4.89834e-59	0.25615	0.332	0.051	1.65045e-54	2	PALD1
6.37011e-59	0.394806	0.592	0.17	2.14634e-54	2	HPCAL1
1.08494e-58	0.630245	0.681	0.265	3.65558e-54	2	WWTR1
1.35228e-58	0.582098	0.92	0.626	4.55638e-54	2	HLA-A
2.86985e-58	0.312157	0.534	0.13	9.66968e-54	2	ARHGEF3
3.38077e-58	0.952822	0.937	0.704	1.13912e-53	2	SOCS3
4.15444e-58	0.364204	0.563	0.151	1.3998e-53	2	SIPA1
1.51345e-57	0.759985	0.878	0.642	5.09942e-53	2	RDX
1.53609e-57	0.320067	0.433	0.094	5.17571e-53	2	FAM69B
2.04635e-57	0.705756	0.95	0.738	6.89496e-53	2	SERPINH1
4.1285e-57	0.313369	0.441	0.094	1.39106e-52	2	VASH1
7.66211e-57	0.849752	0.828	0.367	2.58167e-52	2	KLF2
8.97994e-57	0.541417	0.597	0.18	3.0257e-52	2	TSPAN13
3.04512e-56	0.705442	0.79	0.352	1.02602e-51	2	IFI16
4.21702e-56	0.657169	0.66	0.23	1.42088e-51	2	CDKN1A
5.35602e-56	0.562139	0.71	0.285	1.80466e-51	2	HDAC7
5.91703e-56	0.36031	0.525	0.14	1.99368e-51	2	INPP1
7.21243e-56	0.320959	0.487	0.119	2.43016e-51	2	SEPN1
1.66469e-55	0.756049	0.832	0.506	5.60901e-51	2	GYPC
2.82876e-55	-1.07789	0.773	0.872	9.53121e-51	2	ITM2C
3.35538e-55	0.412974	0.525	0.139	1.13056e-50	2	HSPA12B
3.46561e-55	0.748146	0.735	0.334	1.1677e-50	2	UACA
4.63181e-55	0.835521	0.878	0.55	1.56064e-50	2	TIMP3
5.22639e-55	0.509342	0.634	0.217	1.76098e-50	2	ZEB1
7.22263e-55	0.644574	0.714	0.273	2.43359e-50	2	THY1
7.82806e-55	0.767262	0.807	0.477	2.63759e-50	2	TCF4
1.25203e-54	0.559298	0.676	0.274	4.2186e-50	2	PEA15
1.97583e-54	0.706539	0.887	0.618	6.65735e-50	2	FSCN1
2.15435e-54	0.285985	0.723	0.27	7.25888e-50	2	HLA-B
7.67767e-54	0.599286	0.735	0.348	2.58691e-49	2	MGST2
9.03041e-54	0.672802	0.845	0.515	3.0427e-49	2	FXYD6
1.52635e-53	0.467888	0.588	0.184	5.14288e-49	2	DGKZ
2.92717e-53	0.648192	0.727	0.287	9.86282e-49	2	LDB2
7.48948e-53	0.525899	0.576	0.174	2.5235e-48	2	BHLHE40
1.0297e-52	0.416717	0.576	0.173	3.46948e-48	2	SULT1C4
1.26956e-52	0.271524	0.345	0.062	4.27764e-48	2	RCAN2
2.05772e-52	0.557293	0.996	0.961	6.93327e-48	2	MYL6
3.32217e-52	0.659193	0.811	0.471	1.11937e-47	2	RAP1B
5.58196e-52	0.323605	0.525	0.141	1.88079e-47	2	FMNL3
5.84543e-52	0.255148	0.403	0.085	1.96956e-47	2	PITPNC1
7.91883e-52	0.337369	0.403	0.086	2.66817e-47	2	ACSM3
9.1938e-52	0.359612	0.487	0.125	3.09776e-47	2	MAP4K2
9.37724e-52	0.415907	0.588	0.183	3.15957e-47	2	ITGA6
9.86764e-52	0.604686	0.693	0.276	3.3248e-47	2	EFNB2
1.55735e-51	0.667473	0.857	0.52	5.24732e-47	2	COL4A2
1.84579e-51	0.367288	0.546	0.159	6.21921e-47	2	ARHGEF7
2.59869e-51	0.309802	0.466	0.114	8.75603e-47	2	ITGA9
5.96853e-51	0.363605	0.559	0.169	2.01104e-46	2	KLHL5
1.11459e-50	0.650945	0.882	0.706	3.7555e-46	2	GUK1
3.15514e-50	0.466693	0.42	0.096	1.06309e-45	2	TMEM47
4.35656e-50	0.397209	0.521	0.147	1.4679e-45	2	TNFRSF10D
1.9678e-49	0.551603	0.975	0.923	6.63029e-45	2	PFN1
2.00643e-49	0.433216	0.626	0.215	6.76047e-45	2	TPST2
2.2323e-49	0.649395	0.735	0.369	7.52151e-45	2	CD81
2.90326e-49	0.569631	0.672	0.27	9.78224e-45	2	F2R
3.63844e-49	0.425016	0.588	0.199	1.22593e-44	2	VAT1
7.95369e-49	0.447946	0.559	0.181	2.67992e-44	2	TP53I11
1.48444e-48	0.690665	0.899	0.681	5.00167e-44	2	SDCBP
1.70909e-48	0.623788	1	0.992	5.7586e-44	2	TMSB4X
1.86068e-48	0.278566	0.374	0.075	6.26936e-44	2	CD36
1.04151e-47	0.879237	0.761	0.39	3.50928e-43	2	SPRY1
1.16314e-47	0.801042	0.861	0.474	3.91908e-43	2	SLC2A3
1.71108e-47	0.666599	0.87	0.709	5.76531e-43	2	TPM3
2.33199e-47	0.298488	0.475	0.122	7.8574e-43	2	MCAM
3.81185e-47	0.456955	0.655	0.249	1.28436e-42	2	ISG15
3.87427e-47	0.508381	0.626	0.233	1.3054e-42	2	NET1
4.23806e-47	0.629497	0.744	0.346	1.42797e-42	2	TUBB6
5.13128e-47	0.556529	0.605	0.21	1.72893e-42	2	ADAMTS9
6.58034e-47	-0.496294	0.979	0.984	2.21718e-42	2	H3F3B
7.11672e-47	0.398502	0.399	0.094	2.39791e-42	2	HEG1
1.29176e-46	0.495396	0.672	0.252	4.35247e-42	2	LPAR6
1.66985e-46	0.660413	0.714	0.397	5.62641e-42	2	GNAI2
3.00875e-46	0.50614	0.685	0.278	1.01377e-41	2	NR3C1
2.5062e-45	0.418477	0.693	0.302	8.44438e-41	2	SNX9
2.9214e-45	0.746129	0.866	0.601	9.84336e-41	2	TAGLN2
3.40108e-45	0.349192	0.534	0.166	1.14596e-40	2	GFOD2
4.63418e-45	-0.938606	0.723	0.875	1.56144e-40	2	ID2
8.00834e-45	0.878926	0.357	0.079	2.69833e-40	2	IGFBP3
9.36715e-45	0.345441	0.555	0.184	3.15617e-40	2	FMNL2
1.5547e-44	0.266888	0.471	0.128	5.2384e-40	2	PLCB1
1.56609e-44	0.420051	0.571	0.205	5.27678e-40	2	WARS
2.36238e-44	0.507836	0.744	0.361	7.95981e-40	2	ARPC1B
3.00996e-44	0.307836	0.618	0.219	1.01418e-39	2	ELF1
3.18033e-44	-1.11719	0.172	0.618	1.07158e-39	2	VCAN
3.35592e-44	-0.806508	0.336	0.701	1.13074e-39	2	RAB34
4.71731e-44	0.402899	0.639	0.246	1.58945e-39	2	MAP3K11
5.0845e-44	0.319336	0.538	0.178	1.71317e-39	2	STIM2
6.17635e-44	-0.830368	0.063	0.547	2.08106e-39	2	HOXA10
6.56476e-44	0.544129	0.454	0.119	2.21193e-39	2	CXCL2
9.42947e-44	0.504872	0.618	0.24	3.17717e-39	2	CD200
1.11681e-43	0.40224	0.613	0.236	3.76297e-39	2	FAM107B
1.60221e-43	-1.54791	0.433	0.724	5.39849e-39	2	CYR61
6.10681e-43	0.314073	0.483	0.146	2.05763e-38	2	FKBP1C
7.45017e-43	0.251576	0.475	0.133	2.51026e-38	2	ARHGAP28
8.30493e-43	0.557985	0.676	0.338	2.79826e-38	2	YES1
1.79499e-42	0.379053	0.567	0.2	6.04805e-38	2	PTPRN2
1.94873e-42	0.44733	0.655	0.276	6.56606e-38	2	RALB
4.38617e-42	0.516263	0.79	0.463	1.47788e-37	2	SERPINB6
5.88855e-42	-1.75153	0.378	0.703	1.98409e-37	2	CTGF
2.65933e-41	0.593069	0.845	0.69	8.96033e-37	2	AP2S1
7.81235e-41	0.604201	0.748	0.385	2.63229e-36	2	PIM3
8.63489e-41	0.53018	0.697	0.362	2.90944e-36	2	CLIC4
1.2332e-40	0.531389	0.794	0.417	4.15514e-36	2	CDC42EP1
2.08998e-40	0.582333	0.853	0.688	7.04198e-36	2	CDC37
2.768e-40	0.313174	0.529	0.181	9.3265e-36	2	AMOTL1
4.45074e-40	0.31782	0.504	0.164	1.49963e-35	2	TNFAIP8L1
6.02255e-40	0.42582	0.697	0.284	2.02924e-35	2	MYO6
7.34476e-40	0.294851	0.496	0.159	2.47474e-35	2	CCNY
1.00228e-39	0.310026	0.571	0.211	3.37708e-35	2	PRKD2
1.18025e-39	0.483543	0.697	0.36	3.97673e-35	2	LUZP1
1.73248e-39	0.364269	0.584	0.223	5.83742e-35	2	BID
1.90589e-39	0.605645	0.794	0.458	6.42169e-35	2	CCND1
2.55265e-39	0.270007	0.58	0.211	8.60091e-35	2	PKN1
2.91265e-39	0.517655	0.92	0.759	9.81388e-35	2	CD99
3.3184e-39	0.438358	0.546	0.192	1.1181e-34	2	PMAIP1
3.87493e-39	0.323159	0.571	0.204	1.30562e-34	2	OSTF1
4.55913e-39	0.407616	0.58	0.211	1.53615e-34	2	REEP3
5.23653e-39	0.270178	0.466	0.137	1.7644e-34	2	PARP14
1.93246e-38	0.440035	0.592	0.24	6.51124e-34	2	DUSP5
2.24694e-38	0.569506	0.702	0.339	7.57083e-34	2	MT2A
2.621e-38	0.403957	0.975	0.944	8.83118e-34	2	CFL1
5.90352e-38	0.450406	0.664	0.31	1.98913e-33	2	MEF2A
6.44447e-38	0.280933	0.466	0.145	2.1714e-33	2	PEAK1
8.61491e-38	0.501018	0.613	0.252	2.90271e-33	2	GJA1
2.15386e-37	-0.593091	0.874	0.896	7.25721e-33	2	CIRBP
2.92159e-37	0.417234	0.639	0.275	9.844e-33	2	NID1
3.66899e-37	0.727909	0.765	0.38	1.23623e-32	2	PLAT
5.33867e-37	0.294127	0.492	0.157	1.79881e-32	2	DCHS1
6.63831e-37	0.316934	0.601	0.231	2.23671e-32	2	NCOA7
1.17281e-36	0.474974	0.622	0.271	3.95168e-32	2	DUSP6
1.39545e-36	-0.824274	0.252	0.631	4.70183e-32	2	LITAF
1.69142e-36	-1.08577	0.101	0.518	5.69908e-32	2	WT1
3.76772e-36	0.332134	0.429	0.131	1.2695e-31	2	LRP11
7.88329e-36	0.320401	0.483	0.159	2.65619e-31	2	RHOU
8.05587e-36	0.469187	0.908	0.688	2.71435e-31	2	TIMP1
8.7811e-36	0.255259	0.45	0.14	2.9587e-31	2	NAV1
1.18533e-35	0.560257	0.744	0.427	3.99384e-31	2	PHLDA1
2.09127e-35	0.406593	0.693	0.32	7.04633e-31	2	AHNAK
5.19557e-35	-0.809845	0.282	0.612	1.7506e-30	2	SDC2
6.09636e-35	0.412041	0.542	0.214	2.05411e-30	2	RARB
6.62594e-35	0.281643	0.542	0.195	2.23254e-30	2	CNRIP1
7.61553e-35	0.280662	0.542	0.209	2.56598e-30	2	CEP68
1.96973e-34	0.384042	0.655	0.306	6.63681e-30	2	RGL2
2.041e-34	0.303769	0.529	0.205	6.87696e-30	2	ABHD17A
6.73857e-34	0.344466	0.546	0.206	2.27049e-29	2	ITSN2
7.00246e-34	0.324642	0.542	0.218	2.35941e-29	2	SHC1
8.47179e-34	0.458143	0.676	0.341	2.85448e-29	2	UTRN
9.75926e-34	0.645263	0.966	0.78	3.28828e-29	2	HES1
1.03066e-33	-0.747383	0.113	0.508	3.47271e-29	2	CDH11
1.1307e-33	0.547688	0.798	0.601	3.80978e-29	2	NHSL2
1.22664e-33	0.548087	0.769	0.51	4.13303e-29	2	CMTM3
1.45293e-33	-0.464338	0.987	0.984	4.89549e-29	2	HNRNPA1
8.77105e-33	-0.569068	0.05	0.453	2.95532e-28	2	HOXC10
9.32831e-33	0.295382	0.525	0.193	3.14308e-28	2	ZNF467
9.45446e-33	0.524439	0.756	0.41	3.18559e-28	2	KLF4
1.05412e-32	0.361159	0.681	0.335	3.55176e-28	2	MESDC1
1.0676e-32	0.597957	0.752	0.459	3.59719e-28	2	ARRDC3
1.11757e-32	0.263436	0.437	0.14	3.76555e-28	2	PKP4
1.15964e-32	0.454844	0.924	0.809	3.9073e-28	2	ITGB1
1.22362e-32	0.362755	0.651	0.322	4.12288e-28	2	SP100
1.30323e-32	0.421173	0.903	0.769	4.3911e-28	2	PRDX1
1.65275e-32	0.334349	0.618	0.265	5.56878e-28	2	FRMD4B
2.58836e-32	0.270263	0.521	0.193	8.72123e-28	2	GSDMD
2.86921e-32	0.309436	0.584	0.245	9.66752e-28	2	SRGAP2B
3.10457e-32	0.383849	0.941	0.847	1.04605e-27	2	RAC1
3.11141e-32	0.471064	0.87	0.701	1.04836e-27	2	SH3BGRL3
3.18618e-32	0.375245	0.567	0.241	1.07355e-27	2	KIAA0355
3.97009e-32	-0.828899	0.059	0.452	1.33768e-27	2	ALDH1A2
6.01285e-32	-0.991992	0.643	0.76	2.02597e-27	2	TPM1
6.42847e-32	-0.722503	0.151	0.518	2.16601e-27	2	CCDC80
6.61266e-32	0.434948	0.664	0.332	2.22807e-27	2	BCAP29
8.27708e-32	0.256746	0.592	0.225	2.78888e-27	2	EBF1
1.00555e-31	0.352558	0.626	0.28	3.38811e-27	2	SMTN
1.34566e-31	0.25126	0.34	0.094	4.53408e-27	2	GATSL3
1.45358e-31	0.25077	0.416	0.131	4.89768e-27	2	MAST4
1.8085e-31	0.349172	0.58	0.253	6.09356e-27	2	MAPK3
2.00092e-31	-0.81369	0.37	0.669	6.7419e-27	2	NR2F1
2.14398e-31	-0.741985	0.172	0.535	7.22392e-27	2	LTBP4
2.62963e-31	-0.685365	0.252	0.58	8.86027e-27	2	H2AFY2
2.7422e-31	-0.668087	0.185	0.534	9.23957e-27	2	CLEC11A
2.86702e-31	-0.760493	0.084	0.473	9.66013e-27	2	NTRK2
3.68779e-31	0.25678	0.391	0.116	1.24257e-26	2	NDRG1
4.67328e-31	0.396879	0.723	0.395	1.57462e-26	2	TSPAN4
4.79812e-31	0.305578	0.609	0.267	1.61668e-26	2	PLSCR1
6.81477e-31	0.329108	0.895	0.684	2.29617e-26	2	CYBA
7.15946e-31	0.546814	0.878	0.693	2.41231e-26	2	YWHAH
1.07529e-30	0.352773	0.655	0.314	3.62307e-26	2	NUDT14
1.22895e-30	-0.703829	0.45	0.694	4.14083e-26	2	QPRT
1.43211e-30	0.454298	0.634	0.325	4.82534e-26	2	SEC14L1
1.5337e-30	0.260361	0.504	0.189	5.16766e-26	2	CLSTN3
1.99131e-30	0.577315	0.836	0.661	6.7095e-26	2	MGST3
3.88027e-30	0.503638	0.903	0.754	1.30742e-25	2	IFITM2
4.0013e-30	0.688274	0.668	0.326	1.3482e-25	2	CCL2
5.79554e-30	0.261843	0.55	0.221	1.95275e-25	2	FOSL2
9.71363e-30	0.365031	0.597	0.273	3.27291e-25	2	C1orf21
1.1943e-29	0.536056	0.878	0.757	4.02408e-25	2	MARCKS
1.34106e-29	-0.602898	0.021	0.395	4.51858e-25	2	CDH2
4.43282e-29	-1.1032	0.168	0.52	1.49359e-24	2	PTN
4.45041e-29	0.397639	0.697	0.388	1.49952e-24	2	MYH9
5.00727e-29	0.279388	0.571	0.251	1.68715e-24	2	ASAP1
6.081e-29	-0.744074	0.105	0.464	2.04893e-24	2	CKB
6.62915e-29	-0.585125	0.761	0.804	2.23362e-24	2	PEBP1
7.27504e-29	0.295752	0.992	0.949	2.45125e-24	2	TPT1
1.00627e-28	-0.555497	0.454	0.139	3.39053e-24	2	SRGN
1.14285e-28	0.334309	0.609	0.297	3.85073e-24	2	MAP4K4
1.45615e-28	-0.592383	0.735	0.786	4.90635e-24	2	RCN2
1.80861e-28	0.287333	0.546	0.231	6.09395e-24	2	JAM3
1.99122e-28	-0.969968	0.492	0.167	6.70923e-24	2	CCL4
2.5581e-28	0.401851	0.685	0.413	8.61926e-24	2	CAPNS1
5.52445e-28	0.403232	0.891	0.794	1.86141e-23	2	RHOA
5.90272e-28	-0.836293	0.487	0.169	1.98886e-23	2	CCL4L2
6.64628e-28	-0.594392	0.071	0.433	2.2394e-23	2	CNTFR
7.588e-28	0.527626	0.824	0.641	2.5567e-23	2	RAB13
9.11489e-28	-0.274343	0.416	0.125	3.07117e-23	2	FCER1G
9.53539e-28	0.288093	0.261	0.065	3.21285e-23	2	TFF3
1.21696e-27	0.25935	0.466	0.172	4.10043e-23	2	ST3GAL1
1.74576e-27	0.394696	0.487	0.201	5.88217e-23	2	PTP4A3
2.91837e-27	0.39464	0.685	0.36	9.83314e-23	2	LAMA4
2.9832e-27	0.439073	0.571	0.264	1.00516e-22	2	LIFR
5.37302e-27	0.262703	0.5	0.199	1.81039e-22	2	TNFAIP1
6.21686e-27	0.297586	0.634	0.315	2.09471e-22	2	TRIOBP
6.23196e-27	-1.02293	0.223	0.523	2.0998e-22	2	CXCL12
6.37062e-27	0.491176	0.916	0.768	2.14652e-22	2	RBP1
6.45726e-27	-1.05934	0.282	0.562	2.17571e-22	2	CRABP2
8.08565e-27	0.409797	0.597	0.296	2.72438e-22	2	ARHGEF12
9.32845e-27	0.31312	0.845	0.563	3.14313e-22	2	HLA-C
9.36527e-27	0.515974	0.971	0.813	3.15553e-22	2	ZFP36
1.02902e-26	-1.26889	0.231	0.533	3.46718e-22	2	CD24
1.03747e-26	0.367317	0.588	0.278	3.49565e-22	2	PPFIBP1
1.27315e-26	0.347061	0.647	0.353	4.28975e-22	2	QKI
[truncated: 20,102 more rows]

## Sheet: AdultCombined_celltypemapping
cluster	putative_cell_type
8	Podocyte
17	PCT-1
15	PST
10_0	tDL
10_2	tDL
10_3	tDL
10_1	TAL
10_5	TAL
10_4_0	TAL
10_4_1	TAL
10_4_2	TAL/DCT
13	CD-PC
19_1	CD-A-IC
19_2	CD-A-IC
19_3	CD-A-IC
19_4	CD-A-IC
19_0	CD-PC/IC
21	Mesangial/Fibroblasts
5	Pericyte-1
4	Pericyte-2
6	Pericyte-2
3	vSMC
0	Endothelial
1	Endothelial
2	Endothelial
7	Endothelial
12	Endothelial
14	Endothelial
18	Endothelial
20	Endothelial
16	Macrophages
22	Macrophages
23	Macrophages
9	T Cells
11	NKT

## Sheet: AdultCombined_subcluster19
p_val	avg_logFC	pct.1	pct.2	p_val_adj	cluster	gene
4.25735e-33	1.77732	0.62	0.005	1.43447e-28	0	TSPAN8
3.69056e-32	-1.53756	0.196	0.944	1.2435e-27	0	SLC4A1
1.50634e-31	-1.61007	0.304	0.985	5.07545e-27	0	RHCG
2.40458e-30	-1.38195	0.185	0.944	8.10199e-26	0	SLC26A7
7.14669e-30	3.06066	0.696	0.086	2.408e-25	0	KRT7
8.08549e-30	-0.902897	0.913	1	2.72433e-25	0	RTN4
6.30548e-25	-0.943998	0.87	1	2.12457e-20	0	IGFBP7
1.6102e-24	1.24965	0.489	0.01	5.42541e-20	0	TRGC1
1.87887e-24	1.47852	0.543	0.03	6.33067e-20	0	SLC26A4
7.22847e-24	-0.942814	0.283	0.944	2.43556e-19	0	DMRT2
7.43584e-23	1.10726	0.457	0.01	2.50543e-18	0	HMX2
7.5479e-22	-0.86628	0.511	0.995	2.54319e-17	0	S100A10
1.61305e-21	-1.14153	0.217	0.873	5.435e-17	0	ADGRF5
2.31682e-20	-0.713083	0.315	0.878	7.8063e-16	0	EXOSC7
2.37483e-20	1.93998	0.793	0.447	8.00175e-16	0	WFDC2
1.24538e-19	-0.787032	0.239	0.817	4.1962e-15	0	ZMPSTE24
4.95445e-19	1.01891	0.467	0.046	1.66935e-14	0	NCCRP1
6.11292e-19	-0.896772	0.25	0.797	2.05969e-14	0	ADGRF1
4.24946e-18	0.691181	0.576	0.122	1.43181e-13	0	NUDT4
1.02378e-17	1.35024	0.717	0.249	3.44951e-13	0	S100A2
1.23948e-17	-0.812729	0.598	0.944	4.1763e-13	0	ALDH1A1
1.37417e-17	-1.12779	0.63	0.888	4.63012e-13	0	APOE
5.74154e-17	-0.499647	0.207	0.756	1.93455e-12	0	PDE1A
6.26561e-17	-0.782604	0.674	0.949	2.11114e-12	0	PTGER3
2.29542e-16	-0.68581	0.783	0.995	7.73419e-12	0	EPCAM
6.15372e-16	-0.686165	0.348	0.858	2.07344e-11	0	NUCB2
6.83452e-16	0.810029	0.598	0.168	2.30282e-11	0	LRRC16A
7.65728e-16	0.4789	0.348	0.015	2.58004e-11	0	INSRR
9.53411e-16	-0.60593	0.478	0.863	3.21242e-11	0	CAT
1.11178e-15	0.523489	0.315	0.005	3.74604e-11	0	TLDC2
1.82769e-15	-0.652216	0.5	0.863	6.15821e-11	0	GRB14
1.84223e-15	-0.606336	0.467	0.914	6.20722e-11	0	CRYL1
2.05282e-15	-0.791419	0.185	0.711	6.91678e-11	0	ADTRP
2.53199e-15	0.552178	0.326	0.01	8.53129e-11	0	GPRC6A
2.95388e-15	0.454356	0.304	0.005	9.95281e-11	0	NTRK1
9.97197e-15	-0.77138	0.5	0.954	3.35996e-10	0	CD24
1.2104e-14	0.332947	0.326	0.015	4.07832e-10	0	RP11-445F12.1
1.59914e-14	-0.767962	0.293	0.721	5.38813e-10	0	GPAT3
2.17287e-14	-0.581671	0.304	0.792	7.32128e-10	0	LIMA1
2.35276e-14	-0.616963	0.783	0.98	7.92738e-10	0	DHRS7
6.44582e-14	-0.642363	0.228	0.716	2.17185e-09	0	ZDHHC3
8.13911e-14	-0.640426	0.576	0.883	2.74239e-09	0	TSPAN7
2.94459e-13	0.36548	0.283	0.01	9.9215e-09	0	LHX1
1.31341e-12	-0.500176	0.87	1	4.42539e-08	0	TMEM213
1.47552e-12	0.679864	1	1	4.97163e-08	0	FTL
2.61195e-12	-0.789216	0.109	0.528	8.8007e-08	0	COL9A2
2.87394e-12	-0.562489	0.457	0.853	9.68344e-08	0	LAPTM4B
3.22921e-12	-0.541398	0.685	0.929	1.08805e-07	0	HADHB
3.38002e-12	-0.463833	0.13	0.584	1.13886e-07	0	MPPED2
4.57169e-12	-0.540127	0.717	0.97	1.54038e-07	0	LAPTM4A
5.90724e-12	-0.484582	0.957	0.995	1.99039e-07	0	MT-ND3
7.957e-12	-0.51484	0.261	0.741	2.68103e-07	0	ERP27
1.04153e-11	-0.415154	0.848	1	3.50934e-07	0	ITM2B
1.39174e-11	-0.517059	0.804	1	4.68934e-07	0	BSG
1.54401e-11	-0.467844	0.63	0.878	5.20239e-07	0	ARHGAP18
1.60243e-11	0.401339	1	0.995	5.39923e-07	0	PTMA
2.16416e-11	-0.473114	0.957	1	7.29193e-07	0	B2M
2.44722e-11	-0.538675	0.304	0.751	8.24565e-07	0	APOC1
2.49888e-11	-0.443376	0.902	1	8.41971e-07	0	ATP6V0D2
3.17322e-11	0.44038	0.304	0.036	1.06918e-06	0	PFKP
3.48166e-11	-0.526328	0.804	0.97	1.17311e-06	0	CD59
4.62034e-11	-0.615827	0.348	0.711	1.55678e-06	0	CYBA
4.65176e-11	-0.489571	0.109	0.523	1.56736e-06	0	ASB9
6.99286e-11	0.566351	0.402	0.091	2.35617e-06	0	BAMBI
7.00852e-11	0.424294	0.348	0.056	2.36145e-06	0	TSC22D3
7.39809e-11	0.952423	0.641	0.279	2.49271e-06	0	TACSTD2
8.17143e-11	0.901503	0.815	0.594	2.75328e-06	0	GPX3
1.23903e-10	0.721285	0.326	0.051	4.1748e-06	0	CXCL14
1.29767e-10	-0.521624	0.391	0.772	4.37236e-06	0	TMEM61
1.35606e-10	-0.51666	0.163	0.569	4.56912e-06	0	CKMT2
1.4288e-10	-0.558767	0.804	0.975	4.81421e-06	0	TXNIP
1.4364e-10	-0.497018	0.207	0.584	4.8398e-06	0	SPX
1.70684e-10	-0.481228	0.511	0.843	5.75103e-06	0	TMEM106C
1.72546e-10	0.508497	1	1	5.81377e-06	0	TPT1
2.04791e-10	-0.606244	0.413	0.736	6.90021e-06	0	ABCA5
2.28033e-10	0.497881	0.38	0.086	7.68336e-06	0	SLC35F3
2.48235e-10	-0.339563	0.859	0.975	8.36402e-06	0	SLC25A39
2.56612e-10	-0.501319	0.717	0.964	8.64627e-06	0	ATP1A1
2.62948e-10	-0.413537	0.326	0.711	8.85979e-06	0	NRDC
2.83043e-10	-0.461307	0.196	0.619	9.53685e-06	0	PART1
2.87008e-10	-0.932037	0.109	0.497	9.67044e-06	0	SPARCL1
3.45381e-10	0.498694	0.359	0.076	1.16373e-05	0	BHLHE40
3.50423e-10	-0.939971	0.043	0.401	1.18072e-05	0	AQP6
3.91402e-10	0.716043	0.37	0.081	1.31879e-05	0	CTGF
4.44237e-10	-0.489327	0.13	0.497	1.49681e-05	0	WLS
9.79655e-10	-0.475667	0.435	0.868	3.30085e-05	0	SELM
9.8819e-10	-0.495624	0.141	0.492	3.32961e-05	0	SLC3A1
1.02397e-09	-0.452793	0.163	0.523	3.45017e-05	0	KIT
1.30863e-09	-0.366926	0.87	0.985	4.4093e-05	0	S100A11
1.33677e-09	1.06611	0.707	0.569	4.5041e-05	0	SLC4A9
1.81975e-09	-0.426621	0.087	0.426	6.13145e-05	0	HGD
2.75213e-09	0.558725	0.87	0.822	9.27302e-05	0	DDT
4.00219e-09	-0.470292	0.315	0.64	0.00013485	0	CCPG1
6.16911e-09	-0.427426	0.239	0.594	0.000207862	0	FUCA1
6.67307e-09	-0.442113	0.641	0.949	0.000224843	0	CALR
7.14802e-09	-0.334721	0.141	0.508	0.000240845	0	ANXA3
7.60184e-09	-0.337403	0.587	0.858	0.000256136	0	TMPRSS2
7.6854e-09	-0.483842	0.446	0.731	0.000258952	0	KLHDC2
9.53607e-09	0.358329	0.989	0.995	0.000321308	0	GAPDH
9.68954e-09	0.578323	0.859	0.746	0.00032648	0	CAMK2N1
9.8375e-09	0.336943	0.957	0.995	0.000331465	0	SERF2
1.02718e-08	-0.479131	0.489	0.782	0.000346099	0	FAM3C
1.08482e-08	-0.523636	0.478	0.782	0.000365519	0	RPN2
1.10024e-08	-0.466618	0.217	0.548	0.000370716	0	MGLL
1.30244e-08	-0.536397	0.424	0.766	0.000438844	0	UAP1
1.6136e-08	-0.403138	0.359	0.756	0.000543685	0	FAM24B
1.96981e-08	-0.498361	0.283	0.609	0.000663707	0	RAP1GAP
2.08081e-08	-0.510493	0.554	0.797	0.000701109	0	GAS6
2.28472e-08	-0.373503	0.261	0.594	0.000769813	0	ECI2
3.24591e-08	-0.378496	0.75	0.959	0.00109368	0	SPINT2
3.39152e-08	0.391796	0.457	0.168	0.00114274	0	WDR72
3.66665e-08	-0.265638	0.902	0.995	0.00123544	0	CKB
4.15808e-08	-0.337644	0.087	0.406	0.00140102	0	STAP1
4.96529e-08	-0.437545	0.315	0.64	0.00167301	0	ACADS
5.02745e-08	-0.766031	0.228	0.543	0.00169395	0	TSPAN1
5.48231e-08	-0.425311	0.533	0.777	0.00184721	0	AKAP9
5.63204e-08	-0.33495	0.772	0.949	0.00189766	0	SEC62
6.13768e-08	-0.491674	0.576	0.843	0.00206803	0	CLDN8
6.7371e-08	-0.39972	0.37	0.675	0.00227	0	TM9SF2
7.17556e-08	0.313213	1	1	0.00241773	0	SLC25A6
7.30772e-08	0.541843	0.652	0.376	0.00246226	0	RNF152
7.39903e-08	-0.264635	0.054	0.35	0.00249303	0	HLA-DMB
7.85752e-08	-0.403104	0.793	0.99	0.00264751	0	TMBIM6
9.07346e-08	-0.492012	0.38	0.721	0.00305721	0	CTSH
9.1753e-08	-0.408128	0.674	0.919	0.00309153	0	CST3
9.90358e-08	0.299941	0.304	0.066	0.00333691	0	MMD
1.08219e-07	-0.402489	0.554	0.843	0.00364635	0	ATP6AP1
1.29463e-07	0.313036	0.337	0.091	0.00436212	0	RAP2B
1.3263e-07	-0.430441	0.663	0.893	0.00446884	0	PDIA3
1.38492e-07	0.574939	0.457	0.178	0.00466636	0	MAFF
1.40851e-07	-0.367001	0.283	0.584	0.00474584	0	SCCPDH
1.45445e-07	-0.415507	0.478	0.772	0.00490061	0	LGALS3BP
1.49799e-07	-0.365515	0.109	0.401	0.00504733	0	SYT10
1.56235e-07	-0.374612	0.543	0.858	0.00526418	0	CDH16
1.58949e-07	0.432775	0.478	0.203	0.00535561	0	ABCD3
1.80825e-07	-0.363148	0.804	0.975	0.0060927	0	MGST3
1.91882e-07	-0.345687	0.685	0.924	0.00646529	0	SSR4
2.0061e-07	-0.38995	0.207	0.528	0.00675934	0	ITIH5
2.08968e-07	-0.423177	0.38	0.685	0.00704097	0	CYB5R3
2.18077e-07	-0.457718	0.12	0.411	0.00734789	0	ANKRD22
2.29173e-07	-0.291291	0.587	0.822	0.00772177	0	ANP32A
2.82196e-07	-0.332869	0.326	0.67	0.00950831	0	FLOT1
2.96986e-07	0.314876	0.978	0.975	0.0100066	0	PEBP1
3.07479e-07	0.322357	0.935	0.959	0.0103602	0	SAT1
3.15531e-07	-0.311877	0.152	0.477	0.0106315	0	SYT17
3.17175e-07	0.539394	0.739	0.701	0.0106869	0	ANXA5
3.23154e-07	-0.353688	0.826	0.985	0.0108884	0	ATP6AP2
3.46568e-07	-0.367841	0.185	0.487	0.0116773	0	UGT8
3.64188e-07	0.422104	0.989	1	0.012271	0	PPDPF
3.70523e-07	-0.303375	0.283	0.614	0.0124844	0	EML2
3.72859e-07	-0.412099	0.337	0.655	0.0125631	0	PHLDA1
3.7585e-07	-0.430479	0.696	0.924	0.0126639	0	CLCNKA
3.8077e-07	-0.349396	0.804	1	0.0128296	0	CD63
3.95823e-07	-0.287181	0.065	0.35	0.0133368	0	ANKRD29
4.00597e-07	0.350527	0.967	0.985	0.0134977	0	MIF
4.22814e-07	-0.377079	0.674	0.893	0.0142463	0	2019-09-15
4.2604e-07	-0.479035	0.043	0.299	0.014355	0	ITM2A
4.51738e-07	-0.391821	0.576	0.838	0.0152208	0	HACD3
4.53987e-07	-0.40478	0.467	0.721	0.0152966	0	GRN
4.77258e-07	-0.329234	0.076	0.35	0.0160807	0	LINC01230
5.06834e-07	0.736031	0.826	0.919	0.0170773	0	IGFBP5
5.66201e-07	-0.39422	0.38	0.69	0.0190776	0	KCTD12
5.74137e-07	-0.418484	0.337	0.635	0.019345	0	GMPR
5.76442e-07	-0.504135	0.359	0.68	0.0194226	0	TMEM101
6.14118e-07	-0.333584	0.826	1	0.0206921	0	HLA-C
6.19743e-07	-0.396886	0.359	0.645	0.0208816	0	DYNC1I2
6.31915e-07	-0.380823	0.283	0.553	0.0212917	0	TMEM9
6.75198e-07	-0.3707	0.837	0.97	0.0227501	0	PKM
7.66402e-07	-0.433	0.772	0.954	0.0258231	0	CLCNKB
8.01253e-07	-0.383424	0.761	0.878	0.0269974	0	SMIM6
8.12498e-07	-0.433074	0.533	0.787	0.0273763	0	DSG2
8.45914e-07	0.387501	0.304	0.086	0.0285022	0	FAM92A1
9.26228e-07	-0.305184	0.228	0.548	0.0312083	0	FAM13A
9.46456e-07	-0.358887	0.174	0.472	0.0318899	0	SLIT2
9.56274e-07	0.710928	0.783	0.736	0.0322207	0	GADD45A
9.95265e-07	0.582614	0.783	0.66	0.0335345	0	TPD52
1.0352e-06	0.303257	0.359	0.122	0.03488	0	SNHG19
1.10773e-06	0.27045	1	1	0.0373239	0	RPL23A
1.12481e-06	-0.398264	0.402	0.675	0.0378993	0	TTC3
1.26485e-06	-0.339011	0.196	0.462	0.0426178	0	ERO1A
1.2747e-06	-0.331669	0.533	0.792	0.0429497	0	GLRX
1.38276e-06	0.487049	0.815	0.995	0.0465907	0	CA12
1.45739e-06	-0.373516	0.38	0.65	0.0491052	0	HEXA
1.46649e-06	-0.363248	0.696	0.919	0.0494119	0	ATP6V1A
1.48834e-06	-0.305027	0.467	0.746	0.0501483	0	CCDC53
1.54902e-06	-0.335764	0.217	0.513	0.0521926	0	PLPP5
1.59149e-06	0.543849	0.728	0.518	0.0536236	0	HOXB-AS3
1.83797e-06	-0.327696	0.467	0.751	0.0619286	0	OS9
1.8609e-06	0.527038	0.565	0.32	0.0627012	0	TP53I3
1.89184e-06	-0.278682	0.196	0.477	0.0637436	0	CLYBL
1.94759e-06	-0.262198	0.043	0.284	0.0656222	0	LIPH
1.99127e-06	-0.358377	0.663	0.873	0.0670939	0	GABARAPL1
2.20047e-06	-0.332427	0.12	0.371	0.0741425	0	TBC1D24
2.23257e-06	-0.359498	0.272	0.579	0.0752241	0	SERPING1
2.49443e-06	-0.366255	0.25	0.553	0.0840473	0	MLEC
2.59767e-06	1.05787	0.457	0.234	0.0875259	0	KRTAP5-8
2.85759e-06	0.433031	0.87	0.975	0.0962838	0	BTG1
2.97868e-06	-0.356191	0.337	0.609	0.100364	0	PLD3
3.02803e-06	-1.04842	0.054	0.294	0.102027	0	CALCA
3.16477e-06	0.420373	0.587	0.325	0.106634	0	GOLM1
3.29346e-06	0.34609	1	1	0.11097	0	RPL14
3.5562e-06	-0.333308	0.348	0.609	0.119823	0	APMAP
3.85013e-06	-0.371621	0.293	0.558	0.129726	0	KIF21A
4.00042e-06	0.60361	0.772	0.685	0.13479	0	CDA
4.37758e-06	-0.327312	0.13	0.381	0.147498	0	TMEM150C
4.39487e-06	-0.369258	0.543	0.807	0.148081	0	CD74
4.51216e-06	-0.312352	0.652	0.843	0.152033	0	DMKN
4.52478e-06	-0.287459	0.13	0.391	0.152458	0	CRIM1
4.53741e-06	1.03	0.533	0.335	0.152883	0	GDF15
4.64191e-06	-0.339913	0.663	0.898	0.156404	0	SYPL1
4.67009e-06	0.257097	1	1	0.157354	0	RPL19
4.68007e-06	0.403223	0.424	0.188	0.15769	0	CAMK1
5.02527e-06	0.297906	0.359	0.132	0.169322	0	MBOAT2
5.16428e-06	-0.343139	0.435	0.69	0.174005	0	ARL6IP5
5.19686e-06	0.572382	0.435	0.198	0.175103	0	HES1
5.64309e-06	-0.339105	0.043	0.274	0.190138	0	AMN
6.03029e-06	-0.359436	0.304	0.553	0.203184	0	SYNE2
6.12947e-06	-0.252102	0.87	0.995	0.206526	0	NDUFS5
6.89816e-06	-0.352402	0.457	0.766	0.232427	0	MAP1LC3A
6.97764e-06	-0.264938	0.283	0.528	0.235105	0	SLC38A1
7.15679e-06	-0.341694	0.087	0.32	0.241141	0	ST3GAL4
8.52827e-06	0.304429	0.957	0.975	0.287352	0	PPIA
8.70223e-06	-0.316963	0.5	0.741	0.293213	0	TMEM50A
8.9382e-06	-0.304374	0.359	0.609	0.301164	0	MUC20
9.05081e-06	0.381071	0.402	0.183	0.304958	0	AVPR1A
9.49983e-06	-0.303002	0.674	0.868	0.320087	0	CNBP
9.50441e-06	-0.315879	0.511	0.777	0.320242	0	AK2
1.01327e-05	-0.326046	0.12	0.36	0.341411	0	SLC16A7
1.01696e-05	-0.319362	0.054	0.274	0.342653	0	PTGES
1.05014e-05	-0.324908	0.37	0.675	0.353834	0	SCPEP1
1.09751e-05	-0.27926	0.989	0.995	0.369796	0	MT-ND2
1.13885e-05	0.345287	0.587	0.355	0.383723	0	COL18A1
1.16898e-05	0.319527	0.326	0.122	0.393875	0	GPSM2
1.17397e-05	0.57588	0.641	0.437	0.395559	0	IDI1
1.19924e-05	-0.304872	0.424	0.68	0.404072	0	CAPS
1.23251e-05	-0.254692	0.087	0.315	0.415283	0	TUSC3
1.24013e-05	0.417151	0.543	0.305	0.41785	0	BCL7C
1.34882e-05	-0.299547	0.261	0.503	0.454473	0	PSMD2
1.59044e-05	-0.282519	0.12	0.355	0.535881	0	ABCC4
1.59786e-05	-0.400823	0.522	0.746	0.538384	0	RHBG
1.63945e-05	0.79933	0.5	0.259	0.552397	0	RP1-313I6.12
1.66412e-05	-0.281468	0.315	0.574	0.560707	0	TXNDC12
1.75025e-05	-0.324366	0.109	0.33	0.58973	0	EPDR1
1.85804e-05	-0.317221	0.565	0.832	0.626048	0	EMC10
1.95596e-05	-0.289659	0.228	0.482	0.65904	0	PPT1
2.01905e-05	-0.274577	0.848	1	0.680298	0	ATP6V0B
2.11007e-05	-0.381804	0.359	0.604	0.710966	0	EMX2
2.11327e-05	-0.271684	0.75	0.954	0.712044	0	SPCS2
2.12254e-05	0.372779	0.478	0.249	0.715169	0	DEDD2
2.21242e-05	0.295478	0.304	0.112	0.745454	0	MXD1
2.26503e-05	-0.302031	0.848	0.959	0.763181	0	HLA-A
2.29277e-05	-0.270508	0.152	0.401	0.772525	0	LRP11
2.64114e-05	-0.3164	0.554	0.766	0.889906	0	KDELR1
2.92326e-05	-0.309791	0.25	0.492	0.984962	0	2019-09-06
2.98022e-05	-0.288841	0.62	0.832	1	0	CLNK
2.98042e-05	0.25975	0.957	0.975	1	0	PFN1
2.99055e-05	-0.267303	0.674	0.883	1	0	HSP90B1
3.01049e-05	0.352083	0.935	0.924	1	0	TBCA
3.14063e-05	-0.499307	0.109	0.335	1	0	RGCC
3.31311e-05	-0.294673	0.674	0.893	1	0	MSI2
3.32149e-05	-0.315841	0.25	0.503	1	0	ITPR2
3.41599e-05	-0.325592	0.413	0.604	1	0	VCP
3.72376e-05	0.556247	0.609	0.391	1	0	FOSB
3.73116e-05	0.292379	0.967	0.995	1	0	MYL6
3.76816e-05	-0.252096	0.989	1	1	0	MT-CO1
3.80909e-05	-0.278404	0.076	0.284	1	0	ACADL
4.15132e-05	0.410418	0.348	0.157	1	0	HERC1
4.17419e-05	-0.297162	0.685	0.868	1	0	TMBIM4
4.7323e-05	0.333467	0.402	0.183	1	0	CD82
4.75694e-05	-0.484475	0.174	0.396	1	0	RGS16
4.82376e-05	0.260458	0.37	0.162	1	0	ITPK1
5.12108e-05	-0.29984	0.37	0.629	1	0	CNPPD1
5.28154e-05	-0.29819	0.435	0.66	1	0	PPIC
5.38052e-05	-0.259592	0.609	0.843	1	0	HADHA
5.4302e-05	-0.368306	0.467	0.67	1	0	NCOR1
5.43676e-05	-0.276676	0.652	0.853	1	0	CD164
5.59881e-05	0.283632	0.957	0.985	1	0	HINT1
5.62377e-05	-0.338799	0.641	0.777	1	0	CD46
5.95374e-05	-0.264029	0.152	0.386	1	0	OXLD1
6.1665e-05	0.457108	0.587	0.421	1	0	BCAP29
6.17554e-05	-0.259634	0.924	0.954	1	0	ACAT1
6.49795e-05	-0.285867	0.446	0.741	1	0	TMEM205
6.5633e-05	-0.257204	0.88	0.98	1	0	MAL
6.5875e-05	-0.267737	0.489	0.706	1	0	WBSCR22
6.77397e-05	-0.286425	0.13	0.34	1	0	TSPAN5
7.06831e-05	0.470085	0.38	0.183	1	0	PIM1
7.33918e-05	-0.298946	0.293	0.513	1	0	CLIP1
7.36786e-05	-0.263884	0.228	0.462	1	0	SKAP1
7.47963e-05	-0.298468	0.261	0.472	1	0	ZSCAN18
7.64316e-05	0.735842	0.478	0.264	1	0	S100A4
7.87894e-05	-0.320066	0.348	0.579	1	0	2019-03-10
7.93148e-05	-0.288464	0.63	0.832	1	0	TMEM147
7.97123e-05	0.32093	0.946	0.985	1	0	ATP5G3
8.09171e-05	0.415804	0.891	0.98	1	0	HSPE1
8.14269e-05	-0.301185	0.402	0.624	1	0	LMAN1
8.42572e-05	0.477842	0.761	0.64	1	0	UGP2
8.47763e-05	-0.25651	0.804	0.97	1	0	ATP6V0A4
8.51217e-05	-0.311029	0.348	0.619	1	0	PTGR1
8.59744e-05	-0.252811	0.424	0.67	1	0	CNIH4
9.22071e-05	0.350452	0.478	0.254	1	0	ARG2
9.28645e-05	0.269391	0.261	0.091	1	0	SPTLC3
9.48903e-05	1.50129	0.304	0.132	1	0	CALB1
9.62112e-05	-0.25566	0.359	0.629	1	0	IMMT
9.64644e-05	0.379705	0.62	0.411	1	0	SERTAD1
9.70216e-05	-0.261568	0.467	0.68	1	0	ARL1
0.000100407	-0.257937	0.293	0.528	1	0	AUH
0.000103084	-0.26404	0.13	0.345	1	0	EXTL2
0.000105959	-0.284414	0.543	0.756	1	0	CD151
0.000109758	0.36548	0.707	0.609	1	0	SCAND1
0.000110102	-0.303524	0.196	0.391	1	0	PRRG4
0.000111358	0.317072	0.978	0.975	1	0	UQCRH
0.000112433	0.662252	0.674	0.594	1	0	KLF6
0.000114119	-0.256959	0.196	0.411	1	0	PGM1
0.000115822	-0.269679	0.457	0.65	1	0	NME3
0.000119607	-0.332846	0.587	0.766	1	0	TMED9
0.000121455	-0.261708	0.272	0.487	1	0	CD55
0.000135998	-0.287431	0.098	0.289	1	0	TNFRSF21
0.000141661	-0.255519	0.185	0.411	1	0	TRAP1
0.00014299	-0.27294	0.228	0.437	1	0	DBNL
0.000147149	-0.298752	0.804	0.975	1	0	PSAP
0.000150331	-0.26065	0.283	0.513	1	0	SHARPIN
0.00015109	0.582544	0.261	0.096	1	0	ZNF165
0.000151203	-0.283347	0.261	0.467	1	0	2019-09-11
0.000152785	0.30474	0.5	0.299	1	0	GPD1L
0.000154491	-0.252144	0.761	0.924	1	0	SCIN
0.000155658	-0.279673	0.348	0.569	1	0	RP4-568C11.4
0.000162631	-0.274807	0.522	0.736	1	0	KIF5B
0.000164243	0.322089	0.848	0.838	1	0	BRK1
0.000164983	-0.279104	0.5	0.721	1	0	DPM3
0.000166317	-0.256347	0.239	0.452	1	0	SLC16A11
0.000173224	-0.295684	0.326	0.533	1	0	HDAC1
0.000182529	-0.302875	0.63	0.802	1	0	TECR
0.000183317	0.353141	0.554	0.396	1	0	IQGAP2
0.000183861	-0.330511	0.435	0.64	1	0	TMEM51
0.000184724	-0.373016	0.402	0.614	1	0	CD81
0.000184775	0.323999	1	1	1	0	RPS3A
0.000189268	0.258269	1	1	1	0	RPL7
0.000198231	-0.252756	0.587	0.792	1	0	N4BP2L2
0.000210038	-0.278577	0.207	0.406	1	0	GLB1
0.000214351	-0.291429	0.185	0.386	1	0	PYGB
0.000216772	0.457677	0.739	0.675	1	0	PERP
0.000234936	0.290545	0.37	0.183	1	0	FOLR3
0.000268061	0.722537	0.565	0.386	1	0	MTRNR2L1
0.000279438	-0.292699	0.293	0.497	1	0	DNASE2
0.000285425	0.253702	0.261	0.096	1	0	MTRNR2L6
0.000291846	-0.255559	0.359	0.589	1	0	MESDC2
0.000293823	-0.305453	0.196	0.386	1	0	THSD7A
0.00029897	-0.270526	0.337	0.543	1	0	TMEM87A
0.000313154	-0.260762	0.62	0.792	1	0	TMED2
0.000333589	0.332171	0.761	0.68	1	0	SET
0.000335162	0.277112	0.891	0.99	1	0	UBC
0.000340988	0.31359	0.946	0.959	1	0	CCNI
0.000348288	-0.257605	0.337	0.538	1	0	BSND
0.000352505	-0.269319	0.663	0.802	1	0	NEDD4L
0.000353239	0.301397	0.446	0.249	1	0	TMEM183A
0.000358736	0.604238	0.739	0.685	1	0	GADD45B
0.000388578	0.700601	0.576	0.401	1	0	CDKN1C
0.000391113	-0.278293	0.315	0.513	1	0	SORL1
0.000398716	-0.259243	0.446	0.65	1	0	DPP7
0.000406658	-0.27334	0.163	0.35	1	0	SPTBN2
0.000414989	0.268568	0.902	0.888	1	0	HIGD2A
0.000423239	0.341766	0.576	0.411	1	0	MAL2
0.000441863	-0.269896	0.424	0.604	1	0	ARMCX3
0.000449035	-0.259968	0.739	0.898	1	0	SLC25A4
0.000473164	0.300766	0.457	0.274	1	0	FAM213A
0.000542598	0.257024	0.913	0.924	1	0	EDF1
0.000569722	0.477397	0.457	0.269	1	0	PCP4
0.000608589	-0.301585	0.196	0.371	1	0	ANXA6
0.000614455	0.286836	0.261	0.117	1	0	MAP3K8
0.000644643	0.472701	0.793	0.782	1	0	RARRES2
0.000657456	-0.265162	0.391	0.579	1	0	ALG5
0.000692126	-0.261998	0.489	0.67	1	0	AMFR
0.000754033	0.354867	0.652	0.569	1	0	ZFP36L1
0.000867734	-0.255456	0.293	0.508	1	0	MITF
0.000907651	0.344594	0.467	0.289	1	0	FOSL2
0.000945581	0.392166	0.696	0.609	1	0	RSRP1
0.000966858	0.527439	0.935	0.868	1	0	DEFB1
0.000987785	0.395897	0.63	0.492	1	0	PLA2G16
0.00101915	0.450704	0.402	0.249	1	0	GMNN
0.00104118	0.41273	0.696	0.619	1	0	SNHG7
0.00115567	0.286163	0.511	0.33	1	0	WAC
0.00126294	0.353731	0.772	0.827	1	0	NAP1L1
0.00126546	-0.258127	0.609	0.797	1	0	PDIA6
0.00127252	0.402249	0.804	0.746	1	0	EIF4G2
0.00130745	0.301743	0.478	0.315	1	0	UBE2D1
0.00136727	0.537432	0.533	0.431	1	0	ZFP36
0.00141248	0.354142	0.533	0.406	1	0	TIMP3
0.0014946	0.281119	0.837	0.843	1	0	HMGN2
0.00153484	0.347498	0.391	0.234	1	0	HMGCS1
0.00153621	0.305815	0.293	0.142	1	0	SNHG25
0.0016223	0.376633	0.391	0.234	1	0	CDKN1A
0.00175447	0.310487	0.848	0.797	1	0	PCBP2
0.00191523	0.259495	0.88	0.868	1	0	PTGES3
0.00200175	0.302186	0.283	0.142	1	0	FRMD7
0.00211524	0.367088	0.424	0.289	1	0	AZGP1
0.00214449	0.374437	0.609	0.518	1	0	RHOB
0.00215572	0.401134	0.663	0.523	1	0	FDX1
0.00243777	0.38559	0.511	0.355	1	0	TMEM126A
0.00249076	0.32035	0.315	0.168	1	0	BIK
0.00257639	0.306366	0.717	0.675	1	0	BRI3
0.00265589	-0.258641	0.25	0.416	1	0	DHRS3
0.00269439	0.291933	0.826	0.832	1	0	C11orf31
0.00288446	-0.260556	0.239	0.376	1	0	FNDC3A
0.00314084	0.277898	0.891	0.873	1	0	C19orf70
0.00314189	0.288907	0.391	0.244	1	0	HEXIM1
0.00324911	0.266371	0.707	0.66	1	0	BEX4
0.0035544	0.390227	0.696	0.609	1	0	AP2S1
0.00358311	0.685786	0.391	0.274	1	0	BEX5
0.00372217	0.253185	0.576	0.411	1	0	AIF1L
0.00372417	0.393656	0.467	0.305	1	0	KLF4
0.00390925	0.26388	0.326	0.183	1	0	SQLE
0.00405409	0.26376	0.609	0.533	1	0	RHOBTB3
0.0041727	-0.260203	0.326	0.482	1	0	PFKL
0.00444593	0.276863	0.478	0.33	1	0	VEGFA
0.00457758	0.313388	0.554	0.442	1	0	PPP1CC
0.00471059	-0.254329	0.272	0.421	1	0	SH2D4A
0.0047806	0.32963	0.435	0.279	1	0	PPM1A
0.00492053	0.305865	0.326	0.178	1	0	RAMP2
0.00506582	0.332219	0.75	0.731	1	0	COPRS
0.00527429	-1.40988	0.12	0.259	1	0	SPINK1
0.00549852	-0.283443	0.576	0.731	1	0	OXCT1
0.00580857	0.278908	0.38	0.228	1	0	CYR61
0.00596577	0.379684	0.641	0.584	1	0	SLC3A2
0.00624825	0.28142	0.283	0.152	1	0	GK
0.00629471	0.391565	0.826	0.797	1	0	CISD1
0.00642662	0.268453	0.348	0.208	1	0	BCO2
0.00661052	0.294505	0.272	0.142	1	0	PTGFR
0.00787951	-0.251893	0.13	0.254	1	0	FZD7
0.0079327	0.498109	0.37	0.234	1	0	INSIG1
0.00803691	0.276937	0.554	0.426	1	0	RBM17
0.00813723	0.444428	0.359	0.244	1	0	GSTM3
0.00814539	0.264668	0.337	0.203	1	0	PCSK1N
0.00835197	0.360064	0.543	0.416	1	0	MT-ND6
0.00885099	0.251679	0.315	0.193	1	0	TSEN15
0.00930616	0.296471	0.793	0.787	1	0	C19orf53
0.00945192	0.364655	0.859	1	1	0	CD9
1.51265e-10	0.465674	1	0.942	5.09673e-06	1	IGFBP7
1.6269e-09	0.257537	0.329	0.058	5.48168e-05	1	BDKRB2
4.82467e-09	-0.94034	0.134	0.498	0.000162563	1	TACSTD2
1.62847e-08	0.483909	0.915	0.565	0.000548696	1	ADGRF5
2.22783e-08	0.473342	0.951	0.609	0.000750644	1	SLC4A1
6.77859e-08	0.496715	0.963	0.744	0.00228398	1	APOE
1.11672e-07	-1.23163	0	0.28	0.00376266	1	TSPAN8
1.84947e-07	0.366916	0.866	0.536	0.00623159	1	FAM24B
2.15024e-07	-0.478028	0.061	0.348	0.00724501	1	NUDT4
8.02681e-07	-2.312	0.085	0.357	0.0270455	1	KRT7
8.84657e-07	-1.40495	0.39	0.623	0.0298076	1	WFDC2
1.1754e-06	0.444188	0.793	0.517	0.039604	1	CYBA
1.38456e-06	0.338408	0.841	0.575	0.0466514	1	TMEM61
2.64653e-06	0.294423	0.793	0.498	0.0891721	1	PDE1A
2.78236e-06	0.458629	0.768	0.512	0.0937487	1	GPAT3
3.91993e-06	0.301047	0.927	0.71	0.132078	1	CRYL1
5.2783e-06	0.317357	0.963	0.899	0.177847	1	DHRS7
6.80363e-06	0.353035	0.829	0.522	0.229241	1	APOC1
7.63175e-06	0.323026	0.927	0.807	0.257144	1	SMIM6
9.85941e-06	0.341824	0.841	0.623	0.332203	1	RPN2
1.01134e-05	0.304311	0.622	0.372	0.340759	1	MGLL
1.0133e-05	0.326016	0.976	0.816	0.34142	1	PTGER3
1.17286e-05	0.399095	0.866	0.589	0.395182	1	MAP1LC3A
1.48468e-05	0.310451	0.939	0.652	0.500249	1	DMRT2
1.62033e-05	-0.281919	1	0.99	0.545953	1	GAPDH
2.11234e-05	0.304689	0.866	0.628	0.711732	1	NUCB2
2.17477e-05	-0.254284	0.963	0.971	0.732766	1	PFN1
2.79235e-05	0.315642	0.756	0.527	0.940853	1	CNIH4
2.95782e-05	-0.809962	0.037	0.256	0.996609	1	SLC26A4
3.13219e-05	0.29657	0.927	0.729	1	1	TSPAN7
3.93605e-05	0.297493	0.646	0.391	1	1	SPX
4.19167e-05	0.269622	0.951	0.797	1	1	CST3
4.88514e-05	0.353054	0.902	0.623	1	1	SLC26A7
4.99923e-05	0.283555	0.707	0.396	1	1	PART1
6.57724e-05	0.268281	0.866	0.7	1	1	GRB14
7.27041e-05	0.333233	1	0.855	1	1	CLCNKB
9.0784e-05	0.265224	1	0.913	1	1	CD63
0.000107996	-0.39244	0.793	0.855	1	1	DDT
0.00011889	0.261962	1	0.913	1	1	BSG
0.000119234	0.272561	0.829	0.647	1	1	AKAP9
0.000119868	-0.252046	0.976	0.981	1	1	UQCR11
0.000122468	0.338565	0.927	0.797	1	1	ALDH1A1
0.000146684	0.311236	0.829	0.657	1	1	DSG2
0.000162275	-0.252661	0.976	0.966	1	1	PPIA
0.000255207	0.257525	0.817	0.546	1	1	ADGRF1
0.000269886	-0.474813	0.329	0.517	1	1	RNF152
0.000281385	0.260131	0.927	0.816	1	1	SSR4
0.000323946	-0.401871	0.256	0.454	1	1	TP53I3
0.000325239	-0.328233	0.817	0.86	1	1	CNN3
0.000326565	0.259461	0.915	0.763	1	1	GABARAPL1
0.000368706	0.315769	0.683	0.517	1	1	HEXA
0.000395926	0.278281	0.695	0.473	1	1	ACADS
0.000405391	0.260529	0.72	0.488	1	1	FGF7
0.000542346	0.296105	0.793	0.57	1	1	ZMPSTE24
0.000557903	-0.287946	0.793	0.86	1	1	BRK1
0.000599079	0.25451	0.927	0.821	1	1	HADHB
0.00065236	-0.452131	0.171	0.357	1	1	LRRC16A
0.000668833	0.250429	0.988	0.903	1	1	EPCAM
0.000699868	-0.774974	0.268	0.449	1	1	S100A2
0.000768505	0.261771	0.561	0.367	1	1	ITPR2
0.000883013	0.282663	0.963	0.691	1	1	RHCG
0.00126555	-0.253576	0.085	0.251	1	1	MBOAT2
0.0016231	0.250779	0.695	0.541	1	1	DPP7
0.00176756	-0.312736	1	0.937	1	1	CD9
0.00218933	0.288795	0.622	0.488	1	1	EMX2
0.00240757	-0.355075	0.683	0.725	1	1	ANXA5
0.00268376	-0.540252	0.329	0.488	1	1	MTRNR2L1
0.00326707	-0.263856	0.329	0.517	1	1	COMMD3
0.00329863	-0.776085	0.305	0.435	1	1	GDF15
0.003695	-0.252978	0.134	0.28	1	1	FBP1
0.00444562	0.282332	0.573	0.449	1	1	SAT2
0.0045032	-0.617696	0.22	0.377	1	1	S100A4
0.00497268	0.68285	0.317	0.174	1	1	SPINK1
0.00525964	-0.309247	0.171	0.324	1	1	GSTM3
0.00586119	0.255453	0.402	0.271	1	1	SYT10
0.00643616	-0.28656	0.366	0.527	1	1	PPP1R7
0.00718529	-0.336545	0.451	0.56	1	1	EIF5A
0.00816385	-0.256785	0.634	0.734	1	1	SET
0.00919336	-0.281953	0.171	0.319	1	1	CYR61
8.2895e-07	0.377192	1	0.983	0.0279306	2	B2M
1.5466e-06	0.382105	1	0.9	0.0521113	2	CD59
3.93358e-06	0.441691	1	0.72	0.132538	2	RHCG
4.59028e-06	0.383353	1	0.933	0.154665	2	HLA-C
1.37859e-05	0.283125	0.4	0.142	0.464503	2	TMEM38B
1.61434e-05	0.513982	0.96	0.778	0.543934	2	CD24
2.24958e-05	0.624755	1	0.925	0.757973	2	HLA-B
3.78594e-05	-1.91255	0.04	0.331	1	2	KRT7
4.29435e-05	0.270323	1	0.992	1	2	RPS29
5.56274e-05	0.302974	0.96	0.728	1	2	GLUL
5.80155e-05	0.286489	0.98	0.933	1	2	RPL36A
6.77595e-05	0.33652	0.84	0.59	1	2	ZMPSTE24
8.7232e-05	0.35255	1	0.967	1	2	RPS26
9.42579e-05	0.277267	0.88	0.72	1	2	FAM96B
9.49148e-05	0.305826	0.62	0.331	1	2	WLS
0.000107513	0.327282	0.76	0.54	1	2	TM9SF2
0.000115836	0.265029	1	0.962	1	2	ATP6V0D2
0.000171308	-0.459251	1	1	1	2	FTL
0.000178691	0.326316	0.94	0.833	1	2	CALR
0.000202356	-0.805015	0.46	0.644	1	2	SLC4A9
0.000206994	0.260234	0.76	0.523	1	2	MAPK1IP1L
0.000216597	0.269593	0.98	0.874	1	2	SEC62
0.000244442	0.532321	0.88	0.728	1	2	AC090498.1
0.000262794	0.367261	0.74	0.556	1	2	CYB5R3
0.00029376	0.26046	0.54	0.276	1	2	LRP11
0.000310761	-0.432097	0.12	0.364	1	2	DEDD2
0.000316346	0.388893	0.88	0.619	1	2	ADGRF5
0.000333184	0.316065	0.86	0.674	1	2	PSMA4
0.000342554	0.274381	0.42	0.176	1	2	ITM2A
0.00038801	0.251404	1	0.925	1	2	BSG
0.000431038	0.274962	0.6	0.347	1	2	UGT8
0.000451155	0.287075	0.78	0.506	1	2	PHLDA1
0.000462894	0.25386	1	0.941	1	2	ITM2B
0.000489919	0.280898	0.98	0.849	1	2	NDUFC1
0.000527625	0.395925	0.88	0.732	1	2	CLDN8
0.000665709	0.316673	0.96	0.841	1	2	PTGER3
0.000682325	0.272519	0.98	0.921	1	2	MT-ND4L
0.000708919	0.27455	0.98	0.812	1	2	S100A10
0.000757069	0.343168	0.46	0.247	1	2	RACGAP1
0.000774164	-0.788032	0.28	0.498	1	2	FOSB
0.000790676	-0.251348	0.96	0.979	1	2	PEBP1
0.000874705	-0.423389	0.5	0.674	1	2	SNHG7
0.000891524	0.268279	0.9	0.82	1	2	RPL17
0.000971003	0.271867	0.98	0.925	1	2	ATP6AP2
0.00102685	0.26063	0.58	0.339	1	2	SLC3A1
0.00113442	0.310051	0.88	0.69	1	2	CD74
0.00123636	0.265737	0.92	0.715	1	2	ATP6AP1
0.00128583	0.324096	1	0.904	1	2	TXNIP
0.00136683	-0.300869	1	1	1	2	TPT1
0.00150283	0.358651	0.58	0.331	1	2	SPARCL1
0.00150356	0.564117	0.8	0.54	1	2	G0S2
0.00153785	-0.79202	0.22	0.435	1	2	S100A2
0.00163184	0.338199	0.96	0.916	1	2	HLA-A
0.00166422	-0.471453	0.14	0.339	1	2	LRRC16A
0.00170381	0.301102	0.92	0.661	1	2	SLC4A1
0.00197008	0.284475	0.94	0.799	1	2	2019-09-15
0.0020577	0.292054	0.78	0.632	1	2	UAP1
0.00207943	0.682926	0.7	0.552	1	2	TMEM101
0.00209786	0.298643	0.8	0.565	1	2	PSMG2
0.00216871	-0.349138	0.36	0.598	1	2	ATF4
0.00217653	-0.423977	0.62	0.732	1	2	CDA
0.00231377	0.276498	0.3	0.134	1	2	FRY
0.00232204	0.255077	0.62	0.406	1	2	MRPS14
0.00262396	0.301688	0.94	0.854	1	2	NDUFA3
0.00281982	0.255369	0.82	0.682	1	2	NDUFA10
0.00317128	0.310839	0.66	0.531	1	2	DYNC1I2
0.00325052	0.270845	0.7	0.506	1	2	EAPP
0.00345164	0.330917	1	0.958	1	2	FXYD2
0.00430632	0.262014	0.9	0.695	1	2	SELM
0.00447623	0.254735	0.96	0.874	1	2	LAPTM4A
0.00451617	0.259297	0.96	0.828	1	2	CLCNKA
0.00482131	-0.252434	0.62	0.782	1	2	SMIM5
0.00502271	0.320936	0.86	0.724	1	2	EMC10
0.00505972	-1.02399	0.44	0.582	1	2	WFDC2
0.00511364	0.295124	0.78	0.603	1	2	ABCA5
0.00565992	-0.306732	0.1	0.272	1	2	FOLR3
0.00596237	-0.302284	0.52	0.72	1	2	CACYBP
0.0073035	-0.403776	0.46	0.632	1	2	SLC3A2
0.00796925	-0.454415	0.78	0.782	1	2	CAMK2N1
0.00909218	0.322313	0.76	0.657	1	2	RHBG
0.00950012	-0.37076	0.64	0.812	1	2	ID3
0.00976599	0.311434	0.84	0.657	1	2	FAM3C
0.00981153	0.256064	1	0.912	1	2	PKM
0.00983333	0.281694	0.56	0.397	1	2	ITIH5
6.19308e-09	0.50428	1	0.951	0.00020867	3	IGFBP7
6.64476e-09	0.482054	1	0.967	0.000223888	3	RTN4
1.01927e-08	0.42259	0.844	0.398	0.000343432	3	TMEM9
1.17191e-07	0.44663	1	0.914	0.00394862	3	EPCAM
4.62532e-07	0.422311	0.978	0.75	0.0155845	3	TSPAN7
4.86459e-07	0.530571	1	0.648	0.0163907	3	SLC26A7
7.38878e-07	0.523598	0.978	0.775	0.0248958	3	APOE
3.04689e-06	0.45811	0.889	0.639	0.102662	3	LGALS3BP
3.49297e-06	-0.991124	0.111	0.504	0.117692	3	MTRNR2L1
4.26035e-06	0.445374	0.978	0.705	0.143548	3	GRB14
4.81431e-06	0.46699	0.644	0.344	0.162213	3	ASB9
5.4606e-06	0.443321	0.822	0.541	0.18399	3	GPAT3
6.96065e-06	0.33497	0.533	0.238	0.234532	3	FOPNL
7.17417e-06	0.43339	0.978	0.656	0.241727	3	SLC4A1
7.17525e-06	0.382751	0.978	0.91	0.241763	3	TXNIP
7.2356e-06	0.377145	1	0.811	0.243796	3	S100A10
7.75199e-06	0.396779	1	0.951	0.261196	3	TMEM213
8.51863e-06	0.318393	0.444	0.168	0.287027	3	DBT
1.14802e-05	0.49373	0.844	0.582	0.386815	3	ADGRF1
1.14925e-05	0.32203	0.356	0.111	0.387228	3	CPVL
1.24261e-05	0.733241	0.667	0.344	0.418685	3	COL9A2
1.33247e-05	0.265293	0.511	0.209	0.448963	3	C1orf27
1.53532e-05	0.638319	0.667	0.402	0.51731	3	TSPAN1
1.54746e-05	-0.662257	0	0.316	0.5214	3	MAFF
2.27378e-05	0.473101	1	0.725	0.766127	3	RHCG
2.8411e-05	0.301243	0.8	0.57	0.957279	3	MRPL3
2.89542e-05	-0.305177	0.978	0.996	0.975582	3	COX5B
3.12581e-05	0.257162	0.289	0.082	1	3	LAS1L
3.32186e-05	0.283006	0.667	0.34	1	3	ANXA3
3.45816e-05	0.365872	1	0.902	1	3	DHRS7
3.76536e-05	0.357201	0.978	0.91	1	3	PSAP
4.64002e-05	0.319653	1	0.787	1	3	ATRAID
4.98869e-05	0.328992	0.689	0.393	1	3	MPPED2
5.8221e-05	0.2839	0.578	0.299	1	3	KCTD1
6.28337e-05	0.340714	0.889	0.742	1	3	CLNK
6.58713e-05	-0.806044	0.2	0.512	1	3	ATF3
6.92797e-05	0.299877	0.867	0.566	1	3	CTSH
6.98511e-05	0.286059	1	0.963	1	3	ATP6V0D2
7.3026e-05	0.391166	0.622	0.365	1	3	TSPAN12
7.37968e-05	0.28383	0.711	0.459	1	3	RNF167
7.7449e-05	0.411	0.978	0.689	1	3	DMRT2
8.14022e-05	0.339587	0.733	0.439	1	3	PART1
8.15328e-05	-0.250306	1	0.992	1	3	RPL39
8.36105e-05	0.311182	0.978	0.918	1	3	TMBIM6
8.4454e-05	0.381226	0.8	0.508	1	3	LMAN1
8.67005e-05	0.493212	0.422	0.18	1	3	ITM2A
8.67152e-05	0.306206	1	0.869	1	3	LAPTM4A
8.95162e-05	0.407573	0.867	0.68	1	3	TMED9
9.02683e-05	-0.928444	0.244	0.5	1	3	FOSB
9.58926e-05	0.345098	0.556	0.283	1	3	EFEMP1
0.000105412	0.25541	1	0.963	1	3	ATP5B
0.000106967	0.364705	0.511	0.262	1	3	TMEM150C
0.000114979	-0.512889	0.956	0.951	1	3	HSPE1
0.000121817	0.320584	0.778	0.537	1	3	EMC3
0.000124659	0.263476	0.844	0.533	1	3	PDE1A
0.000132667	0.350831	0.978	0.807	1	3	ALDH1A1
0.000133565	0.287776	0.911	0.582	1	3	ZMPSTE24
0.000135597	0.303167	1	0.926	1	3	BSG
0.000137409	-0.695658	0.489	0.742	1	3	GADD45B
0.00014084	0.286797	0.889	0.693	1	3	PMPCB
0.000158598	0.366935	0.956	0.689	1	3	CLU
0.000168321	0.341396	1	0.836	1	3	PTGER3
0.00018332	-0.449795	0.111	0.389	1	3	FOSL2
0.000219918	0.250608	0.444	0.205	1	3	TUSC3
0.000231719	0.292914	1	0.984	1	3	B2M
0.000240926	-0.270205	0.022	0.283	1	3	ATP2A2
0.00024151	0.324488	0.689	0.451	1	3	ECI2
0.000245741	0.259342	0.578	0.295	1	3	TRAP1
0.000255562	0.308422	0.956	0.832	1	3	HADHB
0.000257168	0.333949	0.911	0.758	1	3	DMKN
0.000276793	-0.667521	0.267	0.508	1	3	JUND
0.000305281	0.271817	0.889	0.709	1	3	PPP2R1A
0.000306647	0.257729	0.844	0.635	1	3	MOCS2
0.000324647	-2.48824	0.067	0.32	1	3	KRT7
0.000351186	0.26159	0.511	0.25	1	3	TRUB2
0.000358698	-0.671044	0.689	0.816	1	3	FOS
0.000367566	0.257776	0.511	0.254	1	3	GID8
0.000374731	0.288049	0.689	0.443	1	3	SERPING1
0.000383785	0.347319	0.689	0.443	1	3	TPR
0.000405764	0.286992	1	0.939	1	3	S100A11
0.000477197	0.292478	0.733	0.525	1	3	CCT2
0.000479347	0.360041	0.889	0.734	1	3	CDH16
0.000551261	-0.285535	0.978	1	1	3	PTMA
0.000556825	0.276502	0.867	0.717	1	3	CAT
0.000589415	-0.385479	0.267	0.549	1	3	CLK1
0.000609338	-0.58501	0.133	0.398	1	3	KLF4
0.000620433	0.299818	0.889	0.689	1	3	GAS6
0.000630033	0.302905	0.578	0.344	1	3	SLC3A1
0.000655908	-0.39378	0.933	0.939	1	3	HSPB1
0.000690481	-0.526856	0.267	0.5	1	3	RNF152
0.000695612	0.30487	0.911	0.746	1	3	TMPRSS2
0.000699933	0.27591	0.578	0.369	1	3	2019-09-11
0.000714034	-0.339661	0.133	0.385	1	3	TSSC1
0.000731099	0.258445	0.422	0.213	1	3	RORC
0.000749636	0.251816	0.911	0.66	1	3	EXOSC7
0.000775641	-0.254465	1	0.992	1	3	RPL37
0.000843046	0.437858	0.867	0.537	1	3	ERP27
0.00086697	0.253888	0.556	0.311	1	3	PPP4R2
0.000886653	-0.732457	0.511	0.639	1	3	KLF6
0.00091173	-0.516436	0.156	0.402	1	3	SERPINH1
0.000931413	0.299061	0.511	0.275	1	3	OXLD1
0.000969836	0.263786	0.4	0.197	1	3	CCND1
0.000973386	0.335025	0.978	0.607	1	3	ADGRF5
0.00100852	0.251265	0.911	0.84	1	3	CLCNKA
0.00105869	0.257612	0.467	0.25	1	3	SNRPA1
0.00107856	0.299925	0.867	0.734	1	3	SMIM5
0.00108993	-0.27252	1	0.992	1	3	ATP5E
0.00109817	0.30434	0.933	0.844	1	3	APLP2
0.00111985	0.250787	0.467	0.262	1	3	AASDHPPT
0.00116305	-0.350624	0.178	0.43	1	3	TSR3
0.00118414	0.301731	0.978	0.816	1	3	CST3
0.00119594	0.269635	0.689	0.512	1	3	GPAA1
0.00122938	0.33844	0.911	0.828	1	3	SMIM6
0.00129743	0.286177	0.711	0.512	1	3	SF3B2
0.00139972	0.413939	0.711	0.537	1	3	CA8
0.00140854	-0.747152	0.689	0.775	1	3	DNAJB1
0.00152668	0.279887	0.867	0.664	1	3	NUCB2
0.00154807	0.25255	0.844	0.676	1	3	XRCC6
0.00162175	0.264496	0.911	0.742	1	3	HADHA
0.00177212	-0.481309	0.089	0.303	1	3	PMAIP1
0.0017808	-0.713029	0.711	0.754	1	3	HSPA1B
0.00184061	-0.335367	0.956	0.984	1	3	MIF
0.00185934	0.270017	0.867	0.725	1	3	TECR
0.00200931	0.259381	0.711	0.492	1	3	GINM1
0.00210975	0.285271	0.8	0.631	1	3	CCDC53
0.00222202	-0.423158	0.422	0.627	1	3	ZFP36L1
0.00224258	0.295174	0.911	0.734	1	3	IFITM3
0.00228157	0.284993	0.822	0.676	1	3	KDELR1
0.00239806	-0.387476	0.8	0.844	1	3	DDT
0.00261821	-0.271625	0.511	0.697	1	3	ZNF706
0.00263094	-0.501977	0.378	0.578	1	3	RHOB
0.00263794	0.275249	0.822	0.631	1	3	OS9
0.0026656	0.357531	0.467	0.287	1	3	ANXA6
0.00271827	0.262282	0.733	0.537	1	3	CLN5
0.00291833	-1.32592	0.444	0.578	1	3	WFDC2
0.00297497	0.320636	0.867	0.652	1	3	RPN2
0.00311189	0.275845	0.622	0.439	1	3	HDAC1
0.00319993	-0.257121	1	1	1	3	RPS3A
0.00328764	-0.353415	0.267	0.5	1	3	MAL2
0.00330043	-0.298683	1	0.947	1	3	DYNLL1
0.00331917	0.299923	0.756	0.619	1	3	KLHDC2
0.00353967	-0.353504	0.556	0.713	1	3	BRI3
0.00385162	0.281063	0.511	0.316	1	3	TMEM109
0.003912	0.310544	0.489	0.287	1	3	ANKRD22
0.0039299	0.257186	0.378	0.213	1	3	HPN
0.00407964	-0.321222	0.467	0.635	1	3	C17orf89
0.00465489	0.265115	0.689	0.504	1	3	SYNJ2BP
0.00468413	-0.282078	0.756	0.824	1	3	PCBP2
0.00475858	-0.527518	0.267	0.492	1	3	CDKN1C
0.00477499	-0.347076	0.4	0.602	1	3	ZFAND5
0.00478605	0.28357	0.578	0.393	1	3	AIFM1
0.00479357	0.261136	0.467	0.291	1	3	RASSF7
0.00488365	0.261705	0.444	0.27	1	3	MAPK13
0.00503698	-0.452794	0.178	0.369	1	3	C10orf10
0.00534363	-0.276289	0.222	0.422	1	3	FXR1
0.00548812	-0.615917	0.756	0.82	1	3	JUN
0.00573318	0.293496	0.911	0.693	1	3	LAPTM4B
0.00619171	-0.320567	0.111	0.316	1	3	CDKN1A
0.00626415	-0.438746	0.356	0.504	1	3	MCL1
0.0066507	-0.290544	0.222	0.422	1	3	WRB
0.00678271	0.294441	0.689	0.516	1	3	ADTRP
0.00679343	0.308653	0.778	0.607	1	3	ABCA5
0.00743051	-0.305779	0.133	0.332	1	3	INSR
0.00780696	-0.38053	0.444	0.598	1	3	BRD2
0.00849486	-0.666212	0.333	0.484	1	3	BAG3
0.00871814	-0.340356	0.289	0.48	1	3	DNAJB4
0.00924028	-0.357233	0.711	0.779	1	3	GLUL
0.00956005	-0.541022	0.733	0.754	1	3	GADD45A
0.00970002	0.260169	0.733	0.529	1	3	ZDHHC3
0.00990463	0.271979	0.622	0.484	1	3	DDX1
3.8149e-17	0.426084	0.5	0.03	1.28539e-12	4	C6orf132
1.37466e-16	0.813169	0.6	0.052	4.63177e-12	4	S100A1
4.59647e-15	1.44731	0.95	0.238	1.54874e-10	4	AQP6
4.37788e-14	0.69552	0.85	0.164	1.47508e-09	4	UCP2
3.6306e-13	0.323074	0.4	0.026	1.2233e-08	4	EHF
1.34068e-11	0.8196	0.95	0.283	4.51728e-07	4	SMIM22
2.05421e-10	0.782498	0.7	0.164	6.92147e-06	4	AMN
2.65127e-10	0.450175	0.7	0.134	8.93318e-06	4	QPRT
1.16808e-09	0.319274	0.35	0.033	3.93572e-05	4	MATN2
1.88815e-09	0.674678	0.75	0.197	6.36194e-05	4	SOCS3
2.06135e-09	0.387678	0.4	0.048	6.9455e-05	4	PALM3
3.41257e-09	0.762201	1	0.513	0.000114983	4	CD81
7.46413e-09	1.52749	0.7	0.182	0.000251497	4	CALCA
1.02622e-08	-1.3236	0.95	0.933	0.000345774	4	ATP6AP2
1.13921e-08	0.82255	0.7	0.175	0.000383846	4	ANKRD37
2.39841e-08	0.954156	0.85	0.312	0.00080812	4	HMGCS2
3.42492e-08	0.456691	0.5	0.093	0.00115399	4	HELZ2
9.28534e-08	0.909548	0.75	0.283	0.0031286	4	IRF1
1.57953e-07	0.402232	0.5	0.1	0.00532207	4	PFKFB3
1.59385e-07	0.336657	0.3	0.033	0.00537033	4	DTX3L
1.89103e-07	0.293305	0.35	0.045	0.00637163	4	EMP2
2.32242e-07	-0.858568	1	0.933	0.00782517	4	BSG
2.81049e-07	1.1703	0.9	0.45	0.00946966	4	CRYAB
3.1391e-07	0.62721	0.55	0.13	0.0105769	4	EGR2
3.20775e-07	0.283134	0.4	0.063	0.0108082	4	IRF9
3.57109e-07	-1.07464	0.8	0.903	0.0120324	4	CLCNKB
3.97826e-07	0.649885	0.5	0.112	0.0134044	4	LY6K
4.07328e-07	-0.992403	0.65	0.866	0.0137245	4	CLCNKA
5.36105e-07	0.436523	1	0.959	0.0180635	4	RPS21
5.44241e-07	0.478139	1	0.981	0.0183377	4	MT-ND3
6.59237e-07	0.886006	0.7	0.268	0.0222123	4	FOLR1
9.55892e-07	0.419515	0.55	0.126	0.0322078	4	DUS1L
1.00684e-06	0.41692	0.55	0.134	0.0339246	4	BMPR1B
1.12219e-06	1.00682	0.65	0.234	0.0378112	4	RGCC
1.16321e-06	0.788306	0.95	0.431	0.0391932	4	FXYD4
1.29728e-06	0.292915	0.35	0.056	0.0437107	4	ZFPM1
1.46266e-06	0.799218	0.75	0.294	0.049283	4	RGS16
1.63959e-06	0.946805	0.9	0.431	0.0552443	4	ATF3
1.65194e-06	0.264014	0.35	0.056	0.0556605	4	ELF5
2.19365e-06	0.696266	0.9	0.599	0.0739128	4	MRPL18
2.57313e-06	0.4646	0.9	0.357	0.0866992	4	TACSTD2
2.60586e-06	0.484843	0.65	0.201	0.0878018	4	LINC01116
2.67018e-06	1.11604	0.85	0.561	0.089969	4	BTG2
2.70144e-06	0.287671	0.5	0.115	0.0910223	4	SERPINA1
2.91555e-06	0.549649	0.8	0.331	0.0982367	4	PAX2
2.95056e-06	0.320758	0.35	0.059	0.099416	4	EPB41L4B
3.15187e-06	-0.826615	0.7	0.985	0.106199	4	FXYD2
4.31215e-06	-1.64451	0.65	0.907	0.145293	4	DEFB1
4.70286e-06	0.517749	0.95	0.584	0.158458	4	H2AFJ
4.70639e-06	0.81664	0.95	0.784	0.158577	4	FOS
5.57428e-06	1.04189	0.85	0.691	0.18782	4	JUNB
7.00531e-06	-0.752807	0.95	0.929	0.236037	4	CTSD
7.6802e-06	0.710357	0.95	0.937	0.258777	4	HSPB1
8.82052e-06	0.333964	0.5	0.134	0.297198	4	RBM26
9.31202e-06	0.314221	0.4	0.086	0.313759	4	FAM184B
1.02463e-05	0.266965	0.4	0.086	0.34524	4	NEK3
1.09396e-05	0.503064	0.95	0.9	0.3686	4	MRPS6
1.26186e-05	-0.668591	1	0.978	0.42517	4	MIF
1.27791e-05	-0.509014	0.95	0.978	0.430578	4	SKP1
1.27849e-05	0.547752	0.65	0.309	0.430775	4	CCZ1
1.67391e-05	0.891562	0.95	0.747	0.564006	4	DNAJB1
1.77832e-05	0.491992	1	0.859	0.599187	4	CYB5A
2.0573e-05	0.294062	0.4	0.089	0.693185	4	IPP
2.3745e-05	0.297994	0.3	0.052	0.800063	4	TIFA
2.44405e-05	-0.713029	1	0.944	0.823499	4	ATP6V1B1
2.54634e-05	-0.895687	0.05	0.602	0.857965	4	CA8
2.62478e-05	0.452634	0.7	0.286	0.884394	4	CTNND1
2.83058e-05	0.72186	1	0.941	0.953735	4	ACAT1
2.90022e-05	0.355516	0.3	0.056	0.9772	4	GATA3-AS1
3.00237e-05	-0.752156	0.35	0.762	1	4	EZR
3.1234e-05	0.482306	0.95	0.691	1	4	AK3
3.28066e-05	0.701609	1	0.989	1	4	H3F3B
3.36438e-05	0.2732	0.35	0.078	1	4	RP11-66B24.2
3.43932e-05	0.36602	0.65	0.238	1	4	METRNL
3.60618e-05	-0.710123	1	0.933	1	4	CA12
3.67078e-05	0.563252	0.65	0.249	1	4	CYR61
3.91159e-05	-0.780175	0.2	0.703	1	4	MAP1LC3A
4.22364e-05	0.2643	0.3	0.056	1	4	TRPS1
4.42412e-05	0.479665	0.6	0.23	1	4	HLA-DMB
4.85414e-05	-0.72113	0	0.502	1	4	C16orf89
5.1265e-05	0.441906	0.65	0.275	1	4	INPP5J
5.3681e-05	0.764362	0.9	0.576	1	4	H1F0
5.42304e-05	0.413748	0.7	0.297	1	4	THSD7A
5.78845e-05	0.409031	0.35	0.082	1	4	DRAM1
5.93777e-05	0.268219	0.4	0.093	1	4	ACSL5
6.01775e-05	0.39891	0.6	0.212	1	4	BLNK
6.21567e-05	0.462953	0.65	0.242	1	4	PMAIP1
6.39293e-05	1.13044	0.75	0.446	1	4	HSPA6
6.63096e-05	-0.699838	0.7	0.851	1	4	CST3
6.82116e-05	0.338593	0.55	0.175	1	4	SLC25A25
7.46364e-05	0.882086	0.9	0.751	1	4	DUSP1
7.86342e-05	-1.06851	0.1	0.591	1	4	COX7A1
8.30827e-05	0.402006	0.55	0.193	1	4	MAN1C1
8.433e-05	0.43578	0.6	0.216	1	4	GATA3
8.69711e-05	0.612994	0.5	0.182	1	4	PTGES
8.90974e-05	0.760783	0.85	0.74	1	4	HSPA1B
8.93331e-05	-0.551504	1	0.929	1	4	TMEM59
8.9388e-05	0.406014	1	0.792	1	4	TPM1
8.9524e-05	0.369552	1	0.97	1	4	RTN4
9.10714e-05	0.37728	0.5	0.167	1	4	XPO1
9.66044e-05	0.576719	0.55	0.216	1	4	HLA-DMA
0.000105106	-0.387304	1	1	1	4	RPL6
0.000117099	0.414135	0.6	0.234	1	4	CHST2
0.000141156	0.383409	0.45	0.134	1	4	MYZAP
0.000143796	-0.776232	0.15	0.628	1	4	CYBA
0.000153587	-0.617974	0.35	0.736	1	4	TMED9
0.000157238	-0.706926	0.2	0.643	1	4	COL6A1
0.000172205	0.380777	0.8	0.413	1	4	WDR45B
0.000174027	0.511143	0.65	0.264	1	4	ANXA2
0.000178112	-0.764122	0.05	0.517	1	4	PART1
0.000181869	0.732124	0.7	0.338	1	4	SERPINH1
0.000197856	0.602423	0.45	0.152	1	4	ZC3HAV1
0.00020331	0.252947	1	0.993	1	4	RPL39
0.000221604	0.484506	0.5	0.178	1	4	MIF4GD
0.000230232	0.301119	0.35	0.093	1	4	MDK
0.000235592	0.335106	0.45	0.141	1	4	LDHD
0.00023736	-1.06101	0.25	0.632	1	4	MTRNR2L12
0.000239069	-0.59091	0	0.439	1	4	GOLM1
0.000239157	0.599387	0.8	0.435	1	4	FOSB
0.000241606	0.251985	0.35	0.089	1	4	CRYBG3
0.000243486	0.574735	0.7	0.401	1	4	H1FX
0.000253123	-0.504118	0.8	0.862	1	4	APLP2
0.000259097	-0.535621	0.1	0.52	1	4	DERL2
0.000262243	-0.474319	0.55	0.814	1	4	DAD1
0.00026676	0.491363	1	0.963	1	4	HSP90AA1
0.000268317	0.875942	0.85	0.717	1	4	IER2
0.000276142	0.372715	0.6	0.257	1	4	NFAT5
0.000292279	0.627925	0.65	0.32	1	4	HLA-DRA
0.000292665	0.46059	0.5	0.167	1	4	HLA-DPA1
0.000320774	0.612341	0.9	0.71	1	4	CD74
0.000320831	0.326102	0.5	0.178	1	4	KIAA0907
0.000321332	0.298733	0.55	0.193	1	4	FAM234B
0.000322148	0.523819	0.75	0.42	1	4	MGLL
0.000325048	-0.595901	0.9	0.903	1	4	SMIM24
0.000334116	0.298828	1	0.981	1	4	COX7B
0.000339822	0.367978	0.45	0.152	1	4	ING1
0.000356818	0.287834	0.5	0.178	1	4	SMAGP
0.00036724	0.465921	0.35	0.089	1	4	AKR1C1
0.000369834	-0.704812	0.2	0.58	1	4	FGF7
0.000370548	-0.536901	0	0.42	1	4	HOXA7
0.000392464	0.459685	0.9	0.665	1	4	BAG1
0.000434323	-0.957908	0.55	0.825	1	4	APOE
0.000444021	0.344044	0.95	0.561	1	4	NRDC
0.000451397	0.332278	0.55	0.212	1	4	RBM4
0.000487643	-0.323266	1	0.996	1	4	RPL5
0.000494031	0.286333	0.5	0.186	1	4	RNF220
0.000523925	0.327273	0.45	0.16	1	4	ZNF394
0.000525305	0.322868	0.5	0.182	1	4	MKNK1
0.00053577	0.410511	0.55	0.234	1	4	SETD3
0.000544378	0.298132	0.55	0.223	1	4	CS
0.000553325	0.255547	0.4	0.123	1	4	USB1
0.000565062	-0.599619	0.3	0.636	1	4	CTSB
0.000567397	0.361166	0.7	0.338	1	4	PLSCR1
0.000573114	0.283948	0.45	0.152	1	4	KLF5
0.00057867	0.363339	0.95	0.911	1	4	CA2
0.000579374	0.594061	0.95	0.799	1	4	JUN
0.000579559	0.432098	0.9	0.703	1	4	ECI1
0.000604411	-0.404087	1	0.933	1	4	CD63
0.000607838	0.313232	0.45	0.149	1	4	TPM4
0.000614441	0.286064	0.35	0.097	1	4	ADAMTS1
0.000632658	-0.64576	0.25	0.658	1	4	FAM24B
0.000645958	0.498103	0.85	0.706	1	4	HLA-E
0.000647882	0.559099	0.85	0.565	1	4	PPP1R15A
0.000656889	-0.587128	0.55	0.862	1	4	HMGN2
0.000657113	0.763615	0.6	0.305	1	4	DNAJA4
0.000666993	-0.721574	0.7	0.851	1	4	SMIM6
0.00068237	0.263395	0.35	0.104	1	4	STAT2
0.000716928	0.399896	0.55	0.23	1	4	ACBD5
0.000762332	0.327356	0.9	0.561	1	4	TMEM50B
0.000765845	0.406293	0.55	0.23	1	4	BROX
0.000815548	0.346869	0.4	0.134	1	4	KMT2A
0.000868124	-0.558647	0.8	0.933	1	4	HLA-A
0.000870411	0.263493	1	0.993	1	4	COX6B1
0.000911444	0.393599	0.6	0.297	1	4	HGD
0.000912844	0.451971	0.7	0.394	1	4	CDH1
0.000928721	0.367104	0.95	0.677	1	4	LYPLA1
0.000955256	0.498105	0.35	0.115	1	4	ADAMTS5
0.000964818	0.37458	0.95	0.941	1	4	RPL36A
0.000969879	0.604152	0.9	0.517	1	4	ADTRP
0.000995399	-0.616177	0.45	0.71	1	4	NUPR2
0.00103748	0.315401	0.35	0.108	1	4	TACC1
0.00107177	0.269095	0.55	0.238	1	4	TBL1XR1
0.00110222	0.475063	0.9	0.654	1	4	TSC22D1
0.00110988	-0.562151	0.3	0.658	1	4	ABCA5
0.00111343	-0.597494	0.45	0.725	1	4	DSG2
0.00112129	0.33639	0.55	0.245	1	4	POGZ
0.00114129	0.51266	0.7	0.364	1	4	ZFAND2A
0.0011809	-0.442291	0	0.368	1	4	TMEM98
0.00119055	0.379743	0.75	0.45	1	4	LRRFIP1
0.00120604	0.436302	0.8	0.498	1	4	HIST1H4C
0.00123951	-0.42919	0.85	0.881	1	4	SHFM1
0.00127633	-0.426741	1	0.97	1	4	ATP5A1
0.0012934	0.292174	0.45	0.178	1	4	CGRRF1
0.00139612	-0.549986	0.85	0.896	1	4	DBI
0.00141135	0.488955	0.75	0.468	1	4	SCCPDH
0.0014212	0.373408	0.75	0.494	1	4	COBLL1
0.00143103	0.316504	0.55	0.249	1	4	SF3A1
0.00147464	-0.425643	1	0.978	1	4	ATP6V1G3
0.00148292	0.398041	0.8	0.472	1	4	MARCKS
0.00151835	0.278944	0.35	0.115	1	4	GPS2
0.00153369	0.267707	0.4	0.141	1	4	THRB
0.00159774	0.280581	0.95	0.87	1	4	C9orf16
0.001604	0.456915	0.7	0.413	1	4	ARL4A
0.00160997	0.292065	0.55	0.23	1	4	HSPA2
0.00161622	-0.703279	0	0.353	1	4	PCP4
0.00161661	0.417953	0.75	0.442	1	4	THAP4
0.00165321	-0.469681	0.25	0.602	1	4	PSMC3
0.00167061	0.367907	0.75	0.394	1	4	CLNS1A
0.00172988	0.516015	0.8	0.591	1	4	NCOR1
0.00175221	0.515579	0.95	0.844	1	4	HSPA1A
0.00176646	-0.35113	1	1	1	4	SLC25A6
0.00178049	0.352652	0.55	0.271	1	4	TAOK3
0.001792	0.436928	0.4	0.138	1	4	HLA-DPB1
0.00179941	-0.663591	1	0.955	1	4	IGFBP7
0.00190784	-0.548099	0.55	0.781	1	4	CLNK
0.00192234	0.296404	1	0.978	1	4	UQCR11
0.00193977	-0.521802	0.6	0.758	1	4	TECR
0.00195345	0.369849	0.75	0.513	1	4	MUC20
0.00199174	-0.389941	0.95	0.926	1	4	TMBIM6
0.00199427	0.275201	1	0.944	1	4	SUMO2
0.00200359	0.286678	0.45	0.178	1	4	STAP2
0.00208397	-0.544024	0.85	0.918	1	4	RARRES3
0.00212107	0.461498	0.3	0.089	1	4	EMX1
0.00212467	-0.418488	0.95	0.918	1	4	PSAP
0.00215837	-0.44492	0.4	0.699	1	4	TMEM179B
0.00225553	0.546659	0.75	0.52	1	4	CCPG1
0.00228242	0.393408	0.65	0.364	1	4	SPTAN1
0.00234667	0.390965	0.85	0.662	1	4	PTP4A2
0.00235014	0.25952	0.35	0.123	1	4	ZDHHC9
0.00238015	-0.291868	1	1	1	4	RPLP0
0.00244129	-0.421469	0.75	0.9	1	4	SUCLG1
0.00254155	-0.595684	0.25	0.58	1	4	C1orf64
0.00255451	0.271343	0.35	0.119	1	4	ZMYND8
0.00260337	0.428798	0.55	0.264	1	4	CASC4
0.00264484	0.305981	0.65	0.357	1	4	GPR160
0.00270557	-0.272386	1	1	1	4	RPS2
0.00272355	-0.510127	0.95	0.918	1	4	TXNIP
0.00275521	-0.389387	1	0.985	1	4	B2M
0.00279566	0.527344	0.7	0.491	1	4	CLK1
0.00292388	-0.485381	0.5	0.695	1	4	BCAP31
0.00297011	0.414375	0.95	0.68	1	4	EXOSC7
0.00305622	0.417684	0.55	0.312	1	4	PRRG4
0.00315516	-0.35731	1	0.996	1	4	PPDPF
0.00316088	0.262188	0.45	0.182	1	4	OXGR1
0.0032294	-0.563613	0.7	0.874	1	4	PTGER3
0.00327048	0.30811	0.9	0.781	1	4	SERP1
0.00327745	0.332442	0.6	0.309	1	4	INTS10
0.00329618	0.39215	0.9	0.673	1	4	ARF4
0.00331707	0.370735	0.75	0.517	1	4	PTGR1
0.00334395	0.296333	0.35	0.13	1	4	FAM35A
0.00336707	-0.543916	0.8	0.855	1	4	HADHB
0.00337236	-1.04245	0.25	0.558	1	4	MTRNR2L8
0.00345044	-0.286896	1	0.996	1	4	RPL27
0.00355032	0.600955	0.7	0.45	1	4	DDIT3
0.00358458	-0.685563	0.7	0.903	1	4	IGFBP5
0.0036039	0.269981	0.7	0.368	1	4	FXR1
0.00365636	0.290528	0.9	0.736	1	4	EIF5
0.00367571	0.295721	0.35	0.119	1	4	U47924.27
0.00368963	0.280046	0.75	0.424	1	4	SLC5A3
0.00374674	-0.64264	0.3	0.632	1	4	APOC1
0.00380118	0.276873	0.3	0.097	1	4	GAREM1
0.00380119	0.303408	0.3	0.097	1	4	EDARADD
0.00381671	0.274167	0.7	0.364	1	4	LIMCH1
0.0039087	-0.429145	0.05	0.361	1	4	C14orf105
0.00391079	0.324177	0.3	0.1	1	4	RP4-710M3.2
0.00408029	0.29212	0.9	0.576	1	4	CAPS
0.00412173	0.33558	0.5	0.23	1	4	TRIM69
0.00413403	0.289402	0.4	0.164	1	4	CLEC3B
0.00421114	0.295216	0.85	0.632	1	4	TMEM165
0.00426815	-0.379208	0	0.305	1	4	FARSA
0.00427652	0.429176	0.85	0.721	1	4	SNHG8
0.0043122	0.295702	0.65	0.364	1	4	TMEM106B
0.00433586	0.300253	0.45	0.201	1	4	CARHSP1
0.00439415	0.268735	0.3	0.097	1	4	IRF7
0.00439521	-0.38235	0.2	0.483	1	4	SUCLA2
0.00452925	-0.442587	1	0.941	1	4	HLA-C
0.00461297	0.421746	0.6	0.372	1	4	BCLAF1
0.00464961	0.311049	0.9	0.691	1	4	SET
0.00466572	-0.463098	0.2	0.572	1	4	IFITM2
0.0047151	0.34528	0.55	0.312	1	4	ASPH
0.00473002	0.29861	0.5	0.23	1	4	GRAMD3
0.00474807	0.379905	0.4	0.16	1	4	DUSP5
0.00479805	0.329521	0.7	0.387	1	4	KIT
0.00481646	0.363503	0.85	0.673	1	4	CLDN4
0.00481738	0.579567	0.6	0.338	1	4	KLF4
0.00483607	-0.340493	0.95	0.967	1	4	MYL12B
0.00492159	0.363597	0.75	0.442	1	4	RNF152
0.00495122	0.471581	0.8	0.613	1	4	ELF3
0.0049529	-0.41062	0.85	0.888	1	4	SEC61B
0.00497276	-0.45516	0.8	0.926	1	4	CD59
0.0050698	-0.443626	0.4	0.632	1	4	TMX2
0.00514897	-0.381979	0.2	0.55	1	4	SLC16A3
0.00523196	0.318772	0.65	0.353	1	4	SH2D4A
0.00524828	0.383337	0.7	0.465	1	4	GATA2
0.00526769	0.419238	0.7	0.431	1	4	DNAJB4
0.00530618	0.302147	0.5	0.223	1	4	C1orf132
0.00530631	0.333667	0.4	0.178	1	4	EPS8L1
0.00531386	0.375217	0.45	0.201	1	4	AAK1
0.00543669	-0.365369	0.85	0.881	1	4	ERH
0.00549031	0.285875	0.5	0.223	1	4	MAGI3
0.00549466	-0.405226	0.7	0.814	1	4	NDUFS4
0.0055089	0.426037	0.7	0.558	1	4	HEBP1
0.00552476	-0.272943	1	0.974	1	4	CHCHD2
0.00556045	-0.385768	0.85	0.926	1	4	VDAC1
0.00559365	0.299015	0.35	0.138	1	4	ENTPD3-AS1
0.0056594	-0.450783	0.7	0.788	1	4	SDHD
0.00567403	-0.342041	0	0.29	1	4	TMC4
0.00567403	-0.34491	0	0.29	1	4	C15orf57
0.00567677	-0.389504	0.15	0.472	1	4	TIMM10
0.00568052	-0.538003	0.95	0.881	1	4	LINC01187
0.00577061	0.310476	0.45	0.216	1	4	TJP2
0.00580403	-0.387168	0.5	0.743	1	4	FCGRT
0.00585802	0.252224	0.55	0.257	1	4	C1orf168
0.0058948	0.288822	0.65	0.349	1	4	ABHD3
0.00598408	-0.352776	0.05	0.353	1	4	RPP25L
0.00598688	0.25039	0.3	0.104	1	4	FXYD3
0.00601143	-0.352534	0.05	0.346	1	4	STX5
0.00606081	0.29321	0.45	0.193	1	4	CAB39L
0.00608669	-0.325437	0	0.286	1	4	GCGR
0.00620839	0.449049	0.95	0.714	1	4	EGR1
0.00628052	-0.432963	0.6	0.799	1	4	TSPAN7
0.00634533	0.306152	0.6	0.297	1	4	IFNGR2
0.00646016	-0.328727	0.05	0.372	1	4	SAP30BP
0.00648839	0.327299	0.55	0.294	1	4	PRR34-AS1
0.00648991	0.279931	1	0.784	1	4	CALM3
0.00652686	-0.330757	0	0.283	1	4	RNF149
0.00684195	0.289618	0.65	0.372	1	4	STK24
0.00699621	-0.482322	0	0.279	1	4	TMEM52B
0.00712833	0.257789	0.8	0.58	1	4	RAB18
0.00716931	0.286764	0.5	0.227	1	4	FAM53C
0.00723542	0.277869	0.4	0.171	1	4	MAP4K3
0.00724549	-0.445038	0.95	0.914	1	4	DHRS7
0.00731914	0.253721	0.35	0.138	1	4	SLC35B3
0.00758904	0.288861	0.6	0.323	1	4	RP11-792A8.4
0.00762866	0.364686	0.55	0.331	1	4	UBE2S
0.00770424	-0.323227	0.1	0.416	1	4	FAM127B
0.00781697	0.285998	0.65	0.379	1	4	CCDC107
0.00782142	0.312193	0.5	0.264	1	4	SLC16A5
0.00785933	0.320522	0.45	0.204	1	4	RNF141
0.00791867	0.271461	0.45	0.216	1	4	ZNF655
0.00792873	-0.354285	0.1	0.394	1	4	PMPCA
0.00802964	-0.361262	0	0.271	1	4	AVPR1A
0.00806604	-0.580238	0.9	0.881	1	4	HERPUD1
0.00816698	0.414482	0.75	0.48	1	4	RALBP1
0.00817232	-0.39782	0.35	0.613	1	4	FGF9
0.00818833	-0.584547	0.1	0.401	1	4	MT1E
0.00827491	-0.638346	0.2	0.476	1	4	MT1X
0.00830824	0.355097	0.85	0.587	1	4	LMNA
0.00841819	0.473712	0.65	0.387	1	4	ATF7IP2
0.0084393	0.374595	0.7	0.539	1	4	FAM177A1
0.00859753	-0.427042	0	0.268	1	4	LBH
0.00866148	-0.628293	0.45	0.68	1	4	ADGRF5
0.00867344	0.315388	0.5	0.264	1	4	DAZAP1
0.00873543	0.263524	0.85	0.532	1	4	SNX2
0.00880788	0.288674	0.5	0.257	1	4	NR2F2
0.00881385	-0.459222	0.45	0.651	1	4	AP2S1
0.00886074	0.257685	0.6	0.323	1	4	SLC39A4
0.00886312	0.275103	1	0.914	1	4	NDUFA13
0.00889126	0.275469	0.5	0.245	1	4	TIMM10B
0.00892095	0.274148	0.9	0.706	1	4	XBP1
0.00895192	-0.330937	0.05	0.331	1	4	UBE2E2
0.00908466	-0.372349	0.1	0.405	1	4	PLPPR1
0.009098	-0.334688	1	0.967	1	4	ATP6V0D2
0.0091082	0.359255	1	0.751	1	4	RHCG
0.00916148	-0.293474	1	0.926	1	4	ATP6V0E1
0.00916909	0.413877	1	0.948	1	4	HSPE1
0.00931213	0.296709	0.85	0.781	1	4	ARPC2
0.00938591	-0.421308	0.2	0.465	1	4	IQGAP2
0.00941956	0.263376	0.3	0.115	1	4	VSIG10
0.00956593	0.271693	0.5	0.245	1	4	B4GALT7
0.00971565	0.30676	0.95	0.807	1	4	FAM107B
0.00976092	-0.347394	0.9	0.914	1	4	LAMTOR5
0.00984602	-0.423142	0	0.26	1	4	RP11-66N24.6

## Sheet: AdultCombined_subcluster10
p_val	avg_logFC	pct.1	pct.2	p_val_adj	cluster	gene
1.10952e-27	0.726597	0.993	0.831	3.73841e-23	0	CRYAB
1.88308e-26	0.755888	0.972	0.683	6.34485e-22	0	JUNB
2.02983e-26	0.740731	0.965	0.631	6.83931e-22	0	EGR1
1.44489e-22	0.689215	0.93	0.629	4.8684e-18	0	IER2
1.82639e-22	0.772391	0.965	0.723	6.15383e-18	0	JUN
1.70075e-21	0.818127	0.472	0.132	5.73051e-17	0	SH3GL3
8.28313e-20	0.633396	0.965	0.704	2.79092e-15	0	FOS
1.63898e-19	0.726037	0.866	0.566	5.52238e-15	0	FOSB
2.21008e-19	0.715983	0.88	0.536	7.44665e-15	0	ATF3
6.26031e-19	0.718476	0.817	0.434	2.10935e-14	0	SOCS3
1.1217e-17	0.704563	0.676	0.352	3.77944e-13	0	KLF4
5.003e-17	0.58695	0.93	0.845	1.68571e-12	0	BTG1
5.4656e-17	0.649071	0.93	0.691	1.84158e-12	0	DUSP1
3.961e-16	0.445607	0.437	0.136	1.33462e-11	0	SPOCK1
1.09209e-15	0.519715	0.937	0.646	3.6797e-11	0	GADD45B
1.51999e-15	0.491614	0.528	0.197	5.12146e-11	0	SULT2B1
1.62439e-15	0.515189	0.944	0.713	5.47322e-11	0	CEBPD
2.42242e-15	0.601001	0.838	0.607	8.16211e-11	0	ELF3
7.98435e-15	0.557394	0.831	0.538	2.69025e-10	0	PPP1R15A
2.1123e-14	-0.541214	0.824	0.911	7.11717e-10	0	MGST3
2.22666e-14	0.686209	0.873	0.598	7.5025e-10	0	DNAJB1
2.23173e-14	-1.6921	0.768	0.881	7.51958e-10	0	DEFB1
3.49508e-14	0.570043	0.873	0.609	1.17763e-09	0	RHOB
3.68185e-14	0.584833	0.746	0.432	1.24056e-09	0	MAFF
4.87033e-14	0.521472	0.451	0.177	1.64101e-09	0	PLK3
1.44943e-13	0.96101	0.803	0.685	4.88369e-09	0	AKR1B1
5.07711e-13	0.457911	0.549	0.257	1.71068e-08	0	PMAIP1
7.76331e-13	-0.954438	0.113	0.432	2.61577e-08	0	KCNJ1
8.64959e-13	0.722688	0.599	0.285	2.91439e-08	0	DNAJB4
1.58092e-12	0.497353	0.993	0.944	5.32677e-08	0	HSPB1
3.35167e-12	-1.89238	0.063	0.358	1.12931e-07	0	KNG1
5.60257e-12	0.463012	0.852	0.676	1.88773e-07	0	SRSF7
5.82969e-12	0.454432	0.838	0.529	1.96426e-07	0	BTG2
6.19086e-12	0.456055	0.514	0.24	2.08595e-07	0	CTD-3252C9.4
9.34947e-12	0.513492	0.873	0.724	3.15021e-07	0	LMNA
1.34286e-11	0.490053	0.542	0.264	4.52462e-07	0	MYADM
2.16275e-11	0.520246	0.739	0.464	7.28718e-07	0	NCOA7
2.42981e-11	0.488249	0.901	0.652	8.187e-07	0	HSPA1B
3.01433e-11	0.473629	0.718	0.467	1.01565e-06	0	CAMK2N1
7.41252e-11	0.539074	0.775	0.669	2.49757e-06	0	MAL2
7.70799e-11	0.386499	0.408	0.166	2.59713e-06	0	BCAS1
1.40076e-10	0.408425	0.338	0.115	4.71974e-06	0	KCNK15
1.8704e-10	0.566863	0.746	0.501	6.30211e-06	0	CYR61
1.94511e-10	-0.56378	0.162	0.449	6.55384e-06	0	KCNJ16
2.03162e-10	0.464368	0.775	0.553	6.84533e-06	0	VMP1
3.33557e-10	-1.01194	0.035	0.279	1.12389e-05	0	ATP6V1B1
3.35523e-10	0.411713	0.746	0.471	1.13051e-05	0	JUND
3.60951e-10	0.45162	0.866	0.637	1.21619e-05	0	KLF6
4.30246e-10	0.39676	0.69	0.432	1.44967e-05	0	SERTAD1
6.74282e-10	0.427939	0.923	0.76	2.27193e-05	0	TSC22D1
9.11871e-10	0.404819	0.866	0.655	3.07246e-05	0	PAX8
1.00662e-09	0.308291	0.479	0.238	3.39171e-05	0	CHL1
1.01688e-09	0.443928	0.599	0.358	3.42627e-05	0	OFD1
1.04478e-09	0.363326	0.746	0.466	3.5203e-05	0	PLA2G16
1.56379e-09	0.375047	0.754	0.443	5.26904e-05	0	IRF1
1.59619e-09	-1.0787	0.077	0.311	5.37819e-05	0	CLCNKB
1.64039e-09	0.444931	0.817	0.62	5.52712e-05	0	SCCPDH
1.83807e-09	0.507032	0.937	0.758	6.19318e-05	0	HSPA1A
1.84318e-09	0.435234	0.69	0.421	6.21041e-05	0	DDIT3
2.51507e-09	-0.522301	0.775	0.845	8.47429e-05	0	BSG
3.14979e-09	-0.895737	0.873	0.896	0.000106129	0	ATP1B1
4.41856e-09	0.400492	0.401	0.179	0.000148879	0	SOX9
4.57387e-09	0.361202	0.662	0.417	0.000154112	0	THUMPD3-AS1
4.93514e-09	0.270798	0.254	0.08	0.000166285	0	FGF18
4.95267e-09	-1.03961	0.754	0.804	0.000166875	0	ATP1A1
5.14222e-09	-0.673392	0.521	0.689	0.000173262	0	CDH16
5.25776e-09	0.413886	0.577	0.333	0.000177155	0	SLC25A25
6.61781e-09	0.584957	0.556	0.341	0.00022298	0	RP11-295M3.4
8.64285e-09	0.403435	0.838	0.639	0.000291212	0	RARRES2
8.69384e-09	0.48243	0.817	0.669	0.00029293	0	C8orf4
8.72153e-09	-3.13943	0.056	0.274	0.000293863	0	UMOD
9.41237e-09	-1.00721	0.176	0.4	0.00031714	0	CA12
1.21204e-08	0.585693	0.5	0.285	0.000408386	0	ANKRD37
1.24519e-08	0.340062	0.88	0.704	0.000419554	0	BRI3
1.29793e-08	-0.733925	0.577	0.73	0.000437325	0	GSTM3
1.4622e-08	-0.723088	0.063	0.285	0.000492675	0	PPP1R1A
1.47093e-08	-0.537478	0.951	0.968	0.000495615	0	LDHB
1.49204e-08	0.344134	0.437	0.209	0.000502726	0	CLDN1
1.59207e-08	0.260825	1	0.981	0.000536433	0	PEBP1
1.79996e-08	0.441125	0.606	0.374	0.000606477	0	DUSP5
1.85956e-08	-0.526702	0.317	0.577	0.000626561	0	ALDH1A1
1.92566e-08	-0.410871	0.838	0.883	0.000648833	0	USMG5
2.02759e-08	-1.33251	0.148	0.372	0.000683176	0	SLC12A1
2.20594e-08	-0.563393	0.099	0.337	0.000743271	0	PIGR
2.44093e-08	0.303048	0.754	0.562	0.000822448	0	HNRNPF
2.44697e-08	-0.512449	0.803	0.823	0.000824481	0	MIF
2.63202e-08	0.302197	0.746	0.499	0.000886833	0	CCNL1
2.71964e-08	0.671123	0.711	0.581	0.000916355	0	S100A4
2.78681e-08	-0.5406	0.655	0.754	0.000938988	0	ATP5H
2.97602e-08	0.468569	0.479	0.27	0.00100274	0	KIAA0040
3.06048e-08	-0.929359	0.085	0.3	0.0010312	0	HSD11B2
3.781e-08	0.969583	0.57	0.339	0.00127397	0	ID3
3.87049e-08	0.363374	0.641	0.408	0.00130412	0	FAM60A
4.39226e-08	0.277565	0.824	0.639	0.00147993	0	YBX3
6.64982e-08	0.85816	0.528	0.305	0.00224059	0	CTGF
6.71939e-08	0.389065	0.761	0.514	0.00226403	0	AKR1C1
1.07593e-07	0.316586	0.444	0.24	0.00362523	0	SOWAHC
1.30499e-07	0.277825	0.387	0.182	0.00439704	0	HELZ2
1.50728e-07	-0.720445	0.056	0.251	0.00507862	0	DUSP9
1.59593e-07	-0.916794	0.408	0.562	0.00537734	0	CKB
1.64247e-07	-2.15332	0.232	0.419	0.00553415	0	S100A2
1.86706e-07	0.251665	0.261	0.097	0.00629089	0	ZNF181
2.02743e-07	-0.748341	0.134	0.345	0.00683123	0	UCHL1
2.06433e-07	0.270103	0.676	0.399	0.00695554	0	ZFP36
2.2746e-07	0.300308	0.81	0.587	0.00766403	0	SERPINA1
2.53398e-07	0.304658	0.472	0.248	0.00853798	0	SOSTDC1
2.88384e-07	0.328782	0.655	0.447	0.00971681	0	HOXA7
2.92312e-07	0.334836	0.606	0.391	0.00984915	0	ABHD11
3.00326e-07	0.359218	0.768	0.635	0.0101192	0	HIST1H4C
3.05472e-07	0.391282	0.662	0.445	0.0102926	0	CDKN1A
3.11959e-07	0.321968	0.528	0.313	0.0105112	0	RBM23
3.3063e-07	-0.57879	0.852	0.862	0.0111402	0	CST3
4.28662e-07	0.372944	0.563	0.348	0.0144433	0	BAG3
4.32428e-07	0.346275	0.711	0.516	0.0145702	0	COBLL1
4.33299e-07	-0.483205	0.782	0.847	0.0145996	0	ATP5O
4.35462e-07	0.294679	0.528	0.305	0.0146725	0	CSRNP1
4.82506e-07	0.351558	0.803	0.642	0.0162576	0	CAT
4.8601e-07	-0.498345	0.085	0.289	0.0163756	0	FOLR1
4.86367e-07	0.364544	0.711	0.561	0.0163876	0	ARPC1B
5.17442e-07	0.264385	0.521	0.3	0.0174347	0	DEGS2
5.39902e-07	0.354104	0.408	0.223	0.0181915	0	CDKN1C
5.7397e-07	0.257808	1	0.965	0.0193393	0	H3F3B
7.31041e-07	0.271177	0.585	0.371	0.0246317	0	CARHSP1
7.78095e-07	0.333151	0.387	0.186	0.0262171	0	CNTD2
8.33454e-07	0.378868	0.655	0.466	0.0280824	0	C12orf75
9.739e-07	-0.36154	0.81	0.894	0.0328146	0	UQCR11
1.01649e-06	0.361492	0.873	0.762	0.0342496	0	ZFP36L1
1.15043e-06	-0.428235	0.077	0.266	0.0387625	0	NQO1
1.2199e-06	-0.509354	0.697	0.752	0.0411033	0	ATP6V0B
1.38969e-06	0.273372	0.718	0.462	0.0468244	0	PFKFB3
1.40617e-06	0.391926	0.711	0.603	0.0473795	0	PDCD6
1.4824e-06	0.403778	0.993	0.968	0.0499481	0	HSP90AA1
1.57715e-06	0.254862	0.662	0.41	0.0531404	0	CRNDE
1.67489e-06	0.356379	0.577	0.384	0.0564338	0	ID4
1.72635e-06	0.348425	0.514	0.326	0.0581675	0	ZYX
1.81521e-06	0.271759	0.556	0.341	0.0611617	0	TACC1
1.87295e-06	0.350974	0.838	0.764	0.063107	0	CLDN4
1.98672e-06	0.260229	0.289	0.128	0.0669405	0	GBP1
2.25596e-06	0.253516	0.972	0.957	0.0760122	0	CYSTM1
2.295e-06	-0.455528	0.972	0.978	0.0773277	0	FXYD2
2.45332e-06	0.297893	0.556	0.361	0.0826621	0	MLF1
2.56233e-06	-0.497416	0.141	0.335	0.0863353	0	TMEM213
2.60671e-06	0.252634	0.577	0.359	0.0878304	0	DYNLT3
2.73184e-06	0.293275	0.43	0.246	0.0920466	0	RHOF
3.06878e-06	-0.431239	0.683	0.775	0.103399	0	MINOS1
3.48636e-06	0.28894	0.338	0.169	0.11747	0	ANK2
3.5096e-06	0.890684	0.387	0.238	0.118252	0	GAS6
3.95696e-06	0.40211	0.923	0.784	0.133326	0	NEAT1
4.20818e-06	0.29288	0.556	0.358	0.141791	0	ARHGEF35
4.98246e-06	0.299693	0.472	0.289	0.167879	0	UBE2S
5.08771e-06	-0.454925	0.789	0.818	0.171425	0	ATP5A1
5.29116e-06	0.322517	0.697	0.542	0.17828	0	CDK2AP2
5.39388e-06	0.381082	0.817	0.678	0.181742	0	GPX3
5.42407e-06	0.303887	0.739	0.533	0.182759	0	NR4A1
5.47582e-06	-0.357575	0.106	0.289	0.184502	0	OGDHL
5.93372e-06	0.259286	0.507	0.315	0.199931	0	TPM4
6.53752e-06	-1.34743	0.796	0.786	0.220275	0	WFDC2
7.83799e-06	-0.510991	0.915	0.948	0.264093	0	COX5B
8.26692e-06	-0.399331	0.472	0.62	0.278546	0	CYBA
8.46953e-06	0.546397	0.408	0.236	0.285372	0	KLF2
9.82905e-06	0.251212	0.528	0.33	0.33118	0	LIX1
1.01076e-05	-1.27533	0.134	0.302	0.340564	0	AQP1
1.02204e-05	0.285573	0.81	0.711	0.344366	0	HLA-E
1.07825e-05	0.418313	0.43	0.264	0.363305	0	CSRP2
1.10313e-05	0.291587	0.754	0.637	0.371689	0	PTMS
1.14725e-05	-0.53401	0.746	0.818	0.386553	0	CHCHD10
1.22376e-05	-0.751803	0.789	0.786	0.412333	0	CTSD
1.2479e-05	0.276226	0.394	0.223	0.420466	0	SH2D3A
1.25912e-05	0.251872	0.472	0.294	0.424249	0	RPL22L1
1.40547e-05	0.336251	0.62	0.43	0.473558	0	HSPH1
1.56276e-05	0.268437	0.303	0.156	0.526557	0	CDC73
1.86435e-05	-0.296208	0.958	0.985	0.628175	0	COX7C
1.8716e-05	-0.388643	0.831	0.899	0.630616	0	UQCRQ
2.15824e-05	-0.398045	0.627	0.708	0.727198	0	CD151
2.39697e-05	0.420473	0.739	0.607	0.807636	0	HSPA2
2.44293e-05	-0.346598	0.19	0.369	0.823122	0	PRSS8
2.71655e-05	0.255212	0.394	0.236	0.915315	0	GPM6B
2.91726e-05	0.294059	0.585	0.419	0.982941	0	SF1
2.94258e-05	0.272728	0.408	0.238	0.991471	0	PIM1
3.08194e-05	-0.454399	0.754	0.775	1	0	NDUFB1
3.58581e-05	0.310373	0.423	0.238	1	0	AREG
3.66027e-05	-0.540958	0.106	0.27	1	0	PCP4
3.68916e-05	-0.533752	0.859	0.885	1	0	COX7B
3.69035e-05	0.294188	0.768	0.579	1	0	GLUL
4.13092e-05	0.307527	0.789	0.609	1	0	IGFBP2
4.78318e-05	-0.514945	0.655	0.715	1	0	ATP5G1
4.78614e-05	0.262628	0.528	0.367	1	0	HOXB8
5.11186e-05	0.262387	0.472	0.317	1	0	PPP2R5A
5.78774e-05	0.256248	0.366	0.21	1	0	SRGAP3
5.79972e-05	-0.371787	0.62	0.698	1	0	MMP24-AS1
6.03619e-05	-0.376661	0.824	0.864	1	0	PRDX2
6.14941e-05	0.277956	0.444	0.294	1	0	WEE1
6.14946e-05	-0.273044	0.937	0.94	1	0	CD63
6.32437e-05	-0.280547	0.923	0.939	1	0	ALDOA
6.48559e-05	0.270686	0.57	0.406	1	0	HNF1B
7.08647e-05	-0.359767	0.81	0.886	1	0	ATP5I
7.17329e-05	0.397168	0.754	0.631	1	0	TMEM176B
7.69906e-05	0.294076	0.676	0.523	1	0	TMEM176A
7.73157e-05	0.26297	0.592	0.426	1	0	RSRP1
7.85751e-05	-0.431941	0.303	0.464	1	0	DECR1
8.21106e-05	-0.274241	0.627	0.713	1	0	TMEM14C
8.22136e-05	0.256103	0.437	0.274	1	0	MKNK2
8.43876e-05	0.257387	0.465	0.305	1	0	RND3
8.49386e-05	-0.499721	0.451	0.564	1	0	MUC1
8.85516e-05	-0.355797	0.507	0.646	1	0	MDH1
9.40338e-05	0.270694	0.359	0.207	1	0	ABHD5
0.000100457	0.30822	0.338	0.197	1	0	ICAM1
0.000100975	-0.378557	0.127	0.27	1	0	ACSL4
0.000102326	-0.402243	0.606	0.689	1	0	ATP5F1
0.000106034	0.254933	0.394	0.244	1	0	NARF
0.00010899	0.275598	0.732	0.609	1	0	DNAJB6
0.000112452	-0.823337	0.345	0.479	1	0	PCSK1N
0.000113541	-0.279829	0.972	0.965	1	0	UQCRB
0.000118518	-0.470188	0.12	0.27	1	0	HLA-DRB1
0.00012364	0.287209	0.535	0.391	1	0	HOXB-AS3
0.000124706	-0.284668	0.965	0.933	1	0	ATP5L
0.000125642	0.327833	0.718	0.57	1	0	DNAJA1
0.000133577	-0.311694	0.225	0.376	1	0	LAMP2
0.000150944	-0.30583	0.218	0.371	1	0	PRCP
0.00017065	-0.695959	0.81	0.879	1	0	SPP1
0.000171578	0.263321	0.465	0.302	1	0	KLF5
0.000181873	-0.257344	0.218	0.389	1	0	ATP6V1H
0.000183411	-0.310134	0.944	0.946	1	0	COX4I1
0.000185121	0.262753	0.69	0.529	1	0	TAF7
0.000187569	-0.442518	0.838	0.857	1	0	ATP5G3
0.00018911	0.389682	0.535	0.402	1	0	ASRGL1
0.000203635	-0.35553	0.859	0.888	1	0	ATP5D
0.000235529	0.293645	0.289	0.16	1	0	PPP1R14C
0.000243874	0.276114	0.282	0.16	1	0	TIFA
0.000248064	-0.603572	0.19	0.33	1	0	MT1G
0.000254093	-0.317487	0.113	0.261	1	0	SLC3A1
0.000258287	-0.296827	0.282	0.432	1	0	SPTBN1
0.0002668	-0.591026	0.606	0.691	1	0	CD74
0.000279228	-0.282281	0.254	0.41	1	0	MTX2
0.000288245	-0.257853	0.789	0.855	1	0	EIF3K
0.000289543	-0.578895	0.141	0.274	1	0	HLA-DRA
0.000305331	-0.440297	0.859	0.892	1	0	ATP5B
0.000309748	0.278797	0.69	0.52	1	0	CLDN10
0.000322819	-0.250348	0.254	0.425	1	0	ARID5B
0.00032283	0.271301	0.754	0.628	1	0	PCBP1
0.000328439	0.292904	0.366	0.233	1	0	SOCS1
0.000330233	-0.253803	0.775	0.853	1	0	LAMTOR5
0.000367867	-0.327508	0.972	0.965	1	0	NDUFA4
0.000369641	-0.349396	0.387	0.521	1	0	SDHB
0.000420831	0.250594	0.465	0.33	1	0	AFF4
0.000440077	-0.292416	0.908	0.909	1	0	PSAP
0.000441165	-0.261278	0.873	0.877	1	0	PRDX5
0.000475758	0.296597	0.507	0.356	1	0	CLK1
0.000487197	-0.322757	0.817	0.872	1	0	SLC25A3
0.000520254	-0.310884	0.662	0.769	1	0	NDUFA2
0.000600669	-0.28605	0.803	0.831	1	0	ISCU
0.000603079	-0.296059	0.775	0.86	1	0	C14orf2
0.000626706	-0.267311	0.761	0.816	1	0	NDUFB11
0.000792552	-0.298074	0.261	0.391	1	0	AP1S1
0.00107181	-0.348432	0.859	0.877	1	0	UQCR10
0.00116247	-0.307854	0.549	0.633	1	0	P4HB
0.00117308	-0.339445	0.218	0.356	1	0	DDIT4
0.00121512	-0.37236	0.641	0.687	1	0	PDIA3
0.00123074	-0.270479	0.296	0.415	1	0	FARP1
0.00131269	-0.316749	0.176	0.305	1	0	SLC22A2
0.00135792	-0.298157	0.627	0.696	1	0	TXNIP
0.00136423	-0.260345	0.979	0.927	1	0	MT-ND5
0.00152435	-0.615177	0.824	0.849	1	0	MT2A
0.00154618	-0.325202	0.232	0.359	1	0	PTGR1
0.00156236	-0.262866	0.444	0.57	1	0	RCN2
0.00157006	-0.266896	0.613	0.672	1	0	OCIAD1
0.00158649	0.257907	0.669	0.566	1	0	H1FX
0.00161964	-0.406873	0.711	0.75	1	0	MPC1
0.00163825	-0.334199	0.437	0.523	1	0	PMVK
0.00184632	-0.282258	0.88	0.877	1	0	CD59
0.00186619	-0.254312	0.437	0.538	1	0	LGALS3BP
0.00212867	-0.286904	0.218	0.331	1	0	ERP44
0.00216995	-0.254081	0.831	0.842	1	0	NDUFB7
0.00223513	-0.314962	0.225	0.345	1	0	MTRNR2L12
0.00234558	-0.267049	0.359	0.467	1	0	CD46
0.00235878	-0.286217	0.782	0.784	1	0	PGK1
0.00248193	-0.283498	0.423	0.507	1	0	SEC11C
0.00260373	-0.329337	0.915	0.912	1	0	COX6B1
0.0027949	-0.298072	0.528	0.592	1	0	TMED9
0.00297732	0.312152	0.577	0.475	1	0	MRPL18
0.00300382	-0.271783	0.408	0.518	1	0	NDUFA10
0.00313978	-0.273249	0.803	0.845	1	0	NDUFA13
0.00329339	-0.298952	0.662	0.721	1	0	NDUFV2
0.00346426	-0.295178	0.458	0.531	1	0	SPINT1
0.00349816	-0.353955	0.542	0.59	1	0	SDC4
0.00353716	-0.498481	0.169	0.272	1	0	WNK1
0.00364874	-0.382497	0.31	0.406	1	0	HIBADH
0.00392461	-0.273412	0.915	0.926	1	0	COX6C
0.00393748	-0.326905	0.908	0.883	1	0	ATP6V0E1
0.00396677	-0.497543	0.57	0.661	1	0	ITM2C
0.00407956	-0.495528	0.5	0.609	1	0	MT1E
0.00425166	-0.393414	0.387	0.471	1	0	NUDT4
0.00438916	-0.333415	0.415	0.525	1	0	ACAT1
0.00473739	-0.259435	0.859	0.881	1	0	ATP5J
0.00502368	-0.263159	0.254	0.358	1	0	NME1
0.00512056	-0.262724	0.324	0.421	1	0	TMEM9
0.00551155	-0.297332	0.514	0.603	1	0	DNAJC19
0.00556182	0.260424	0.556	0.464	1	0	CHMP1B
0.00565463	-0.281232	0.817	0.799	1	0	ATP5C1
0.00622064	-0.302289	0.282	0.376	1	0	PLEKHJ1
0.00706504	-0.251063	0.317	0.428	1	0	ACO2
0.00757668	-0.310159	0.296	0.385	1	0	DEPTOR
0.00797923	-0.287177	0.683	0.719	1	0	GHITM
0.00803209	-0.26118	0.556	0.618	1	0	TMED10
0.008082	-0.34351	0.599	0.689	1	0	SLC25A4
0.0097689	-0.32884	0.662	0.696	1	0	UQCRFS1
4.82127e-37	1.94037	0.603	0.134	1.62448e-32	1	MMP7
5.57725e-31	1.14612	0.645	0.188	1.8792e-26	1	ANXA1
4.95683e-28	0.701336	0.993	0.896	1.67016e-23	1	S100A11
2.85196e-27	0.930904	0.752	0.314	9.6094e-23	1	TSPAN1
5.71361e-27	1.11668	0.936	0.749	1.92515e-22	1	WFDC2
1.18332e-25	0.967704	0.766	0.385	3.98707e-21	1	TIMP1
1.89194e-25	1.06171	0.787	0.362	6.37469e-21	1	PCSK1N
9.15553e-22	0.593219	0.418	0.093	3.08486e-17	1	NOV
5.1474e-21	0.62108	0.943	0.727	1.73436e-16	1	ANXA2
9.46046e-20	0.990493	0.858	0.586	3.18761e-15	1	ITM2C
1.99838e-19	-0.343299	0.986	0.998	6.73333e-15	1	RPL21
2.14168e-19	1.07791	0.298	0.048	7.21618e-15	1	LTB
4.41674e-19	1.00806	0.539	0.21	1.48818e-14	1	BIRC3
1.26416e-18	0.578407	0.957	0.835	4.25948e-14	1	CST3
5.2282e-18	0.616479	0.397	0.099	1.76159e-13	1	FIBIN
1.09878e-17	0.617187	0.397	0.102	3.70222e-13	1	IL32
1.42403e-17	0.398162	0.319	0.061	4.79811e-13	1	FYB
2.39924e-17	0.569936	0.993	0.92	8.084e-13	1	HLA-A
5.26424e-17	0.640971	0.915	0.664	1.77373e-12	1	CLDN3
6.43759e-17	0.302254	1	0.996	2.16908e-12	1	PTMA
8.2297e-17	0.483336	0.447	0.138	2.77292e-12	1	KLHL13
1.02328e-16	0.667424	0.426	0.128	3.44782e-12	1	PHLDA2
1.0435e-16	0.54581	0.454	0.143	3.51596e-12	1	FXYD3
2.54401e-16	0.547032	0.965	0.903	8.5718e-12	1	HLA-C
9.45227e-16	0.500988	1	0.989	3.18485e-11	1	S100A6
1.21308e-15	0.532624	0.986	0.933	4.08737e-11	1	TMSB10
2.31483e-15	0.63294	0.972	0.881	7.79958e-11	1	HLA-B
2.41916e-15	0.546006	0.383	0.102	8.15111e-11	1	BBOX1
3.84946e-15	0.433619	0.489	0.177	1.29704e-10	1	TMPRSS4
1.44724e-14	0.64048	0.475	0.178	4.87635e-10	1	FHL2
1.81166e-14	0.476983	0.596	0.273	6.1042e-10	1	CHPF
2.75725e-14	0.618201	0.759	0.483	9.29026e-10	1	MUC1
3.25163e-14	0.555846	0.489	0.182	1.0956e-09	1	HLA-DRA
3.61148e-14	0.49631	0.333	0.087	1.21685e-09	1	GABRP
3.99634e-14	0.468398	0.447	0.151	1.34653e-09	1	FGL2
8.09777e-14	0.501914	0.851	0.677	2.72846e-09	1	LGALS3
1.32647e-13	0.562061	0.894	0.73	4.46942e-09	1	KRT7
1.44966e-13	0.817586	0.816	0.569	4.88448e-09	1	KRT19
1.71313e-13	0.454678	0.858	0.647	5.77221e-09	1	CD151
2.15929e-13	1.56313	0.617	0.318	7.27551e-09	1	S100A2
2.46841e-13	0.385332	0.348	0.1	8.31707e-09	1	WNT10A
4.23873e-13	0.554693	0.78	0.528	1.4282e-08	1	SDC4
4.60454e-13	0.380202	0.383	0.121	1.55145e-08	1	PDLIM4
1.33335e-12	0.394891	0.447	0.173	4.4926e-08	1	TRIM47
1.42346e-12	0.637183	0.688	0.411	4.79621e-08	1	LY6E
1.5302e-12	0.557456	0.936	0.859	5.15584e-08	1	LDHA
1.67126e-12	-0.30863	0.986	0.996	5.63113e-08	1	RPS23
1.9658e-12	0.517115	0.546	0.255	6.62355e-08	1	TUBA1A
2.25983e-12	0.383024	0.596	0.296	7.61426e-08	1	LSR
2.29377e-12	-0.259228	1	1	7.72864e-08	1	RPL3
2.64615e-12	0.482546	0.596	0.27	8.91593e-08	1	PTH1R
2.84205e-12	0.409304	0.447	0.169	9.57601e-08	1	NQO1
4.58652e-12	0.408893	0.773	0.515	1.54538e-07	1	TSPO
6.16633e-12	-0.390274	1	0.972	2.07768e-07	1	MT-ND4
8.91262e-12	-0.407856	0.993	0.957	3.00302e-07	1	MT-ND3
8.92552e-12	0.301623	0.362	0.121	3.00736e-07	1	CDC42EP1
1.07105e-11	-0.28228	1	0.994	3.6088e-07	1	RPL31
1.29502e-11	0.519771	0.34	0.108	4.36343e-07	1	PAPPA2
1.42284e-11	0.32425	0.546	0.251	4.79411e-07	1	LINC01116
1.69598e-11	-0.253823	0.993	1	5.71445e-07	1	RPS6
2.22539e-11	0.3633	0.574	0.294	7.49822e-07	1	DDR1
2.41579e-11	0.330562	0.596	0.301	8.13977e-07	1	CD47
2.42499e-11	0.409152	0.908	0.799	8.17076e-07	1	CLIC1
2.66546e-11	0.367267	0.362	0.126	8.981e-07	1	GPRC5A
3.68579e-11	0.476506	0.752	0.441	1.24189e-06	1	C12orf75
4.15653e-11	-0.291506	0.993	0.987	1.4005e-06	1	RPS8
5.16175e-11	0.448405	0.879	0.665	1.7392e-06	1	EZR
5.35041e-11	0.516987	0.936	0.822	1.80277e-06	1	HSPA8
6.76675e-11	0.646457	0.766	0.561	2.27999e-06	1	TNFRSF12A
7.40664e-11	0.646754	0.603	0.316	2.49559e-06	1	RRAD
1.01049e-10	0.372583	0.95	0.84	3.40475e-06	1	MYL12A
1.03202e-10	0.351152	0.468	0.204	3.4773e-06	1	ANXA3
1.05508e-10	0.383563	0.426	0.169	3.555e-06	1	AOC1
1.08948e-10	0.354046	0.489	0.21	3.67088e-06	1	C4orf48
1.10691e-10	-0.777097	0.298	0.576	3.72962e-06	1	CPE
1.12314e-10	0.267347	0.993	0.976	3.78429e-06	1	ACTG1
1.3335e-10	0.304275	0.929	0.749	4.49311e-06	1	CTSD
2.47905e-10	-0.270235	1	0.998	8.3529e-06	1	RPS27
2.93893e-10	0.28028	0.965	0.933	9.90243e-06	1	CD63
3.00065e-10	0.26045	0.936	0.803	1.01104e-05	1	BSG
3.08113e-10	0.57829	0.376	0.138	1.03815e-05	1	PLAU
3.37088e-10	0.487448	0.823	0.645	1.13578e-05	1	CLDN7
3.75517e-10	0.659406	0.489	0.249	1.26527e-05	1	TSPAN8
4.25786e-10	0.401392	0.922	0.805	1.43464e-05	1	RHOA
4.35496e-10	0.30689	1	0.989	1.46736e-05	1	ACTB
5.18021e-10	0.345965	0.39	0.149	1.74542e-05	1	ACPP
5.50582e-10	0.286493	0.972	0.926	1.85513e-05	1	MYL12B
5.92101e-10	-0.305284	0.993	0.983	1.99503e-05	1	PEBP1
6.79264e-10	0.462802	0.922	0.792	2.28871e-05	1	KRT18
8.53067e-10	-0.318719	0.95	0.918	2.87432e-05	1	TOMM7
9.58229e-10	0.28059	0.44	0.188	3.22866e-05	1	PDLIM1
1.3128e-09	0.910437	0.418	0.206	4.42336e-05	1	ZFAND2A
1.59162e-09	0.371726	0.993	0.985	5.3628e-05	1	B2M
1.79305e-09	0.340035	1	0.974	6.04151e-05	1	CD24
1.98809e-09	0.354063	0.66	0.388	6.69868e-05	1	ALDH2
2.15897e-09	0.535119	0.27	0.086	7.27442e-05	1	HLA-DRB5
3.07674e-09	0.333939	0.83	0.593	0.000103668	1	CAPG
3.41334e-09	-0.27175	0.986	0.98	0.000115009	1	RPL5
6.44966e-09	0.408398	0.567	0.327	0.000217315	1	CAPS
6.79692e-09	0.278986	0.44	0.206	0.000229016	1	FLNA
1.00039e-08	0.395829	0.773	0.602	0.000337071	1	TAGLN2
1.05834e-08	0.442717	0.752	0.519	0.000356598	1	S100A14
1.08164e-08	0.561529	0.844	0.693	0.000364447	1	ADIRF
1.14277e-08	-0.8391	0.199	0.437	0.000385046	1	S100A1
1.15291e-08	0.374463	0.929	0.74	0.000388462	1	CLDN4
1.35678e-08	0.571113	0.468	0.24	0.000457152	1	PIGR
1.45355e-08	-0.317021	0.95	0.963	0.000489758	1	CYSTM1
1.49086e-08	-0.470049	0.135	0.398	0.000502332	1	SLC4A11
1.65005e-08	0.257033	0.284	0.102	0.000555967	1	A4GALT
1.67082e-08	-0.620489	0.177	0.407	0.000562966	1	TFF3
1.68638e-08	-0.986554	0.333	0.535	0.000568208	1	NUPR1
2.05751e-08	0.364934	0.631	0.405	0.000693258	1	PLP2
2.10406e-08	0.488239	0.809	0.565	0.000708942	1	GDF15
2.15641e-08	0.415844	0.652	0.442	0.000726581	1	S100A16
2.17454e-08	0.998654	0.255	0.087	0.000732691	1	NNMT
2.52055e-08	-0.258947	0.972	0.968	0.000849273	1	RPL22
3.21274e-08	0.30704	0.355	0.154	0.0010825	1	ITGB8
3.34355e-08	0.313139	0.489	0.247	0.00112658	1	DPP4
3.90697e-08	0.501597	0.794	0.641	0.00131641	1	CD74
3.99336e-08	-0.65207	0.064	0.281	0.00134552	1	SMOC2
4.45508e-08	0.296206	0.418	0.201	0.0015011	1	AP1S3
4.46683e-08	0.340761	0.355	0.158	0.00150505	1	ITGB6
5.1577e-08	0.349327	0.376	0.178	0.00173783	1	CRIP1
5.24966e-08	0.372139	0.979	0.842	0.00176882	1	SAT1
5.47454e-08	-0.465781	0.596	0.71	0.00184459	1	PDXK
5.8261e-08	0.440686	0.504	0.29	0.00196305	1	HLA-DMB
5.84216e-08	0.425744	0.34	0.147	0.00196846	1	ADM
6.69827e-08	0.260594	0.376	0.175	0.00225691	1	TPBG
7.20478e-08	0.308956	0.667	0.452	0.00242758	1	GPRC5C
7.42622e-08	0.51156	0.475	0.277	0.00250219	1	HMGA1
8.65137e-08	0.319471	0.851	0.714	0.00291499	1	CALR
8.89227e-08	0.360991	0.489	0.266	0.00299616	1	COTL1
9.35318e-08	0.327462	0.837	0.664	0.00315146	1	ANXA4
1.02847e-07	0.29823	0.39	0.188	0.00346532	1	OCLN
1.03057e-07	0.534768	0.397	0.197	0.00347241	1	HLA-DRB1
1.24491e-07	0.352799	0.78	0.543	0.0041946	1	CRIP2
1.41409e-07	0.400507	0.383	0.186	0.00476463	1	MIR4435-2HG
1.53922e-07	0.263074	0.355	0.162	0.00518625	1	ACTN1
1.55432e-07	0.307395	0.674	0.467	0.00523713	1	KRTCAP2
1.6176e-07	0.359731	0.454	0.225	0.00545033	1	KLF2
1.66612e-07	0.357124	0.752	0.569	0.00561384	1	SH3BGRL3
1.68143e-07	-0.67059	0.319	0.517	0.00566542	1	IGFBP3
1.75394e-07	0.280161	0.858	0.725	0.00590972	1	ARPC3
2.00388e-07	0.302439	0.674	0.474	0.00675186	1	SPINT1
2.53008e-07	0.263119	0.965	0.896	0.00852485	1	CFL1
2.7647e-07	0.253825	0.277	0.112	0.00931539	1	NPDC1
2.78036e-07	0.360895	0.723	0.569	0.00936814	1	DNAJA1
2.79737e-07	0.256316	0.674	0.424	0.00942547	1	GIPC1
2.92422e-07	0.371821	0.525	0.303	0.00985287	1	CPM
3.04175e-07	0.377097	0.986	0.97	0.0102489	1	HSP90AA1
3.29344e-07	0.426603	0.851	0.736	0.0110969	1	KRT8
3.34267e-07	-0.643363	0.27	0.474	0.0112628	1	IRX3
3.94122e-07	0.278049	0.993	0.95	0.0132796	1	S100A10
4.18955e-07	-0.299207	0.95	0.926	0.0141163	1	NGFRAP1
4.80739e-07	-0.362864	0.071	0.277	0.016198	1	ALDH1A3
5.00237e-07	0.251631	0.95	0.909	0.016855	1	HSP90AB1
5.10185e-07	0.802113	0.418	0.221	0.0171902	1	IGFBP6
5.15727e-07	-0.533514	0.589	0.704	0.0173769	1	RARRES2
5.52529e-07	0.285774	0.617	0.377	0.0186169	1	GOLM1
6.82449e-07	0.275953	0.844	0.608	0.0229944	1	TMEM176B
7.7633e-07	-0.339865	0.957	0.968	0.0261576	1	UQCRB
8.06583e-07	0.393182	0.624	0.459	0.027177	1	CACYBP
8.52585e-07	0.283341	0.851	0.664	0.028727	1	GRN
9.12663e-07	-0.265037	0.993	0.967	0.0307513	1	MT-ATP6
9.86181e-07	0.254255	0.766	0.625	0.0332284	1	CIB1
1.07622e-06	0.289774	0.383	0.197	0.0362622	1	DCDC2
1.26335e-06	-0.252378	0.957	0.978	0.0425673	1	RPS16
1.76042e-06	0.287975	0.681	0.474	0.0593157	1	LGALS3BP
1.84227e-06	0.268695	0.44	0.24	0.0620736	1	MVP
2.16358e-06	0.276459	0.376	0.193	0.0728997	1	PRR15L
2.224e-06	0.310221	0.418	0.232	0.0749356	1	C5orf38
2.25631e-06	0.300729	0.759	0.548	0.0760241	1	ARPC1B
2.30893e-06	-0.317181	0.064	0.253	0.0777972	1	ELF5
2.49014e-06	0.843921	0.929	0.822	0.0839029	1	MT2A
2.69624e-06	0.755563	0.298	0.136	0.0908471	1	HSPA6
2.71158e-06	0.265199	0.674	0.428	0.0913639	1	TIMP3
2.81189e-06	0.269659	0.695	0.511	0.0947439	1	SERINC2
2.87134e-06	0.302209	0.681	0.507	0.0967468	1	ITGB1
3.01066e-06	0.291419	0.993	0.974	0.101441	1	UBB
3.28413e-06	0.399842	0.972	0.95	0.110655	1	HSPB1
3.35267e-06	0.372961	0.965	0.831	0.112965	1	TACSTD2
3.62663e-06	0.30426	0.709	0.47	0.122196	1	CAMK2N1
3.72784e-06	0.272731	0.943	0.9	0.125606	1	PSAP
3.72941e-06	0.411766	0.66	0.455	0.125659	1	GPNMB
4.12874e-06	0.286459	0.73	0.509	0.139114	1	TMEM176A
4.16843e-06	0.477154	0.44	0.257	0.140451	1	TM4SF1
4.59099e-06	-0.286402	0.823	0.818	0.154689	1	VAMP2
4.69561e-06	0.273642	0.582	0.368	0.158214	1	PLSCR1
4.92503e-06	0.483508	0.801	0.68	0.165944	1	HSPA5
5.01364e-06	-0.281706	0.993	0.976	0.16893	1	MT-CO2
5.07035e-06	-1.11678	0.333	0.47	0.17084	1	IGFBP5
5.7896e-06	-0.461791	0.596	0.697	0.195075	1	CAT
5.83032e-06	0.280155	0.44	0.257	0.196447	1	MECOM
6.08663e-06	0.256683	0.511	0.32	0.205083	1	RAB4A
6.11815e-06	0.271848	0.851	0.725	0.206145	1	ANXA11
6.17419e-06	0.563229	0.723	0.535	0.208033	1	CXCL14
7.8388e-06	0.289264	0.355	0.193	0.264121	1	UGCG
7.92169e-06	0.255461	0.539	0.344	0.266914	1	EMP1
8.23337e-06	-0.29863	0.674	0.743	0.277415	1	C6orf48
8.42576e-06	0.288316	0.404	0.225	0.283898	1	TESC
8.59709e-06	0.250537	0.638	0.467	0.28967	1	WDR1
8.87874e-06	-0.53675	0.709	0.745	0.29916	1	CITED2
9.56238e-06	0.331986	0.61	0.418	0.322195	1	PFKP
9.7802e-06	0.252756	0.716	0.506	0.329534	1	HEBP2
1.00359e-05	0.252426	0.532	0.342	0.338148	1	SLC44A2
1.20226e-05	0.553553	0.475	0.303	0.40509	1	SERPINH1
1.21272e-05	0.979719	0.702	0.558	0.408614	1	SLPI
1.30605e-05	0.301122	0.638	0.476	0.44006	1	RHOC
1.44093e-05	0.341046	0.383	0.216	0.485506	1	EMP3
1.47803e-05	0.253972	0.262	0.119	0.498007	1	FAM110B
1.51732e-05	0.443421	0.738	0.634	0.511246	1	DNAJB1
1.66729e-05	0.25056	0.716	0.532	0.561777	1	PTTG1IP
1.82416e-05	-0.275658	0.539	0.27	0.614632	1	SLC12A1
1.89606e-05	0.455055	0.738	0.604	0.638859	1	SOX4
2.00786e-05	-0.275557	0.993	0.963	0.676528	1	MT-ND2
2.43504e-05	0.352944	0.617	0.431	0.820464	1	HSPH1
2.65821e-05	0.665877	0.709	0.554	0.895657	1	MT1E
2.7411e-05	0.293963	0.411	0.247	0.923587	1	TPST1
2.74918e-05	-0.369477	0.468	0.641	0.926308	1	SELM
2.92535e-05	0.398742	0.78	0.662	0.985668	1	CPVL
2.99995e-05	0.290223	0.262	0.125	1	1	HLA-DPA1
3.25542e-05	0.271424	0.433	0.257	1	1	TYMP
3.58592e-05	0.367389	0.369	0.203	1	1	LGALS1
3.6879e-05	0.262277	0.745	0.595	1	1	STMN1
4.1841e-05	-0.341234	0.986	0.991	1	1	IGFBP7
4.37389e-05	0.535155	0.553	0.431	1	1	ZFP36
4.84287e-05	-0.271947	0.972	0.981	1	1	COX7C
4.84938e-05	0.283753	0.496	0.333	1	1	DEPTOR
4.8611e-05	-0.330453	0.319	0.5	1	1	CRNDE
8.8682e-05	0.270258	0.39	0.234	1	1	UPP1
8.94804e-05	0.303383	0.787	0.636	1	1	OCIAD2
9.28699e-05	0.278687	0.589	0.407	1	1	TAPBP
0.00012592	-0.295639	0.652	0.691	1	1	BEX2
0.000131003	0.26605	0.56	0.422	1	1	SLC39A1
0.000174658	0.377661	0.433	0.277	1	1	CITED4
0.000183162	0.259744	0.255	0.132	1	1	CLDN14
0.000190763	0.339717	0.326	0.197	1	1	CEBPB
0.000204728	0.285544	0.546	0.405	1	1	MGLL
0.000306096	0.299576	0.376	0.232	1	1	SGK1
0.000318947	-0.28392	0.986	0.957	1	1	MT-ND1
0.000322706	0.271298	0.475	0.32	1	1	SDC1
0.000421123	-0.457945	0.674	0.658	1	1	SCCPDH
0.00042872	0.84286	0.752	0.682	1	1	SOD3
0.000438809	-0.329544	0.34	0.461	1	1	HIPK2
0.000445719	0.261808	0.468	0.325	1	1	DNAJB11
0.000478846	0.292168	0.553	0.394	1	1	TNFSF10
0.000520591	0.298973	0.915	0.849	1	1	HSPE1
0.00085504	-0.440635	0.142	0.271	1	1	PCK1
0.000859624	-0.472354	0.674	0.716	1	1	GADD45B
0.000903378	0.47307	0.773	0.686	1	1	HSPA1B
0.00100714	-0.404266	0.156	0.281	1	1	COX7A1
0.00103889	-0.302928	0.206	0.325	1	1	ISYNA1
0.00110089	-0.318862	0.156	0.29	1	1	SPOCK2
0.0011199	-0.374656	0.858	0.885	1	1	COX7B
0.00113678	-0.322115	0.518	0.61	1	1	ETFB
0.00117668	-1.52381	0.227	0.314	1	1	KNG1
0.00117846	0.493287	0.83	0.786	1	1	HSPA1A
0.00125424	0.261634	0.723	0.61	1	1	YWHAH
0.00125843	-0.260024	0.333	0.454	1	1	SNHG19
0.00127343	0.294252	0.986	0.875	1	1	TMSB4X
0.00175263	-0.292566	0.312	0.428	1	1	CALD1
0.00176859	-0.265623	0.936	0.903	1	1	CYB5A
0.00201425	-0.278362	0.319	0.428	1	1	KAZN
0.00218741	-0.53298	0.241	0.381	1	1	CTGF
0.00231007	0.369437	0.489	0.368	1	1	BAG3
0.00237817	-0.282612	0.553	0.643	1	1	MRPL57
0.00244772	-0.312989	0.22	0.338	1	1	KIAA0040
0.00277052	-0.406585	0.638	0.691	1	1	HES1
0.00285522	0.258719	0.695	0.589	1	1	ATP1B3
0.00297287	-0.271153	0.809	0.784	1	1	MT-ND4L
0.00374983	-0.27296	0.369	0.476	1	1	ACADM
0.00431052	-0.26055	0.773	0.732	1	1	BRI3
0.00453995	-0.257379	0.184	0.296	1	1	TMEM171
0.00545867	0.311977	0.922	0.855	1	1	CLU
0.00599243	0.257289	0.794	0.708	1	1	SQSTM1
0.00703215	0.322172	0.73	0.654	1	1	HSPD1
0.00720199	-0.323921	0.73	0.743	1	1	DUSP1
0.00723694	-0.30139	0.418	0.491	1	1	ARRDC3
0.00748589	-0.274461	0.475	0.526	1	1	SYNGR1
0.00836025	-0.299076	0.482	0.535	1	1	PLA2G16
0.00869721	0.297139	0.348	0.243	1	1	RP1-313I6.12
0.00928335	-0.295146	0.34	0.422	1	1	NME4
0.00960581	-0.273901	0.44	0.511	1	1	ILF3-AS1
4.65041e-26	1.09757	0.833	0.451	1.56691e-21	2	CPE
1.77621e-22	-1.47091	0.308	0.73	5.98478e-18	2	DNAJB1
2.23185e-21	-1.16022	0.433	0.828	7.51999e-17	2	FOS
1.56188e-20	0.905506	0.917	0.732	5.26259e-16	2	PERP
1.99944e-20	0.726141	0.983	0.832	6.7369e-16	2	TACSTD2
2.58768e-20	0.854506	0.983	0.844	8.71894e-16	2	CLU
3.47311e-20	-1.16296	0.375	0.775	1.17023e-15	2	HSPA1B
2.1469e-19	-1.17964	0.55	0.821	7.23376e-15	2	JUN
2.46464e-19	0.839953	0.917	0.572	8.30435e-15	2	SERPINA1
3.88319e-19	-0.915358	0.208	0.676	1.3084e-14	2	MCL1
4.14739e-19	-1.43792	0.267	0.691	1.39742e-14	2	GDF15
6.06066e-19	-0.979574	0.925	0.961	2.04208e-14	2	HSPB1
7.37519e-19	-1.60011	0.258	0.665	2.485e-14	2	BTG2
2.49959e-18	-1.32673	0.275	0.68	8.42211e-14	2	ATF3
4.20251e-18	-1.09523	0.392	0.748	1.41599e-13	2	KLF6
3.32294e-17	-1.36885	0.592	0.839	1.11963e-12	2	HSPA1A
9.18262e-17	-1.07481	0.325	0.694	3.09399e-12	2	FOSB
1.18736e-16	-0.991252	0.275	0.669	4.00069e-12	2	PPP1R15A
1.2304e-16	-1.03869	0.55	0.807	4.14572e-12	2	CEBPD
1.30715e-16	-1.10747	0.108	0.531	4.40432e-12	2	ZFP36
7.8581e-16	0.577544	0.967	0.921	2.64771e-11	2	LAPTM4A
8.978e-16	-1.10539	0.183	0.605	3.02505e-11	2	CKB
1.08943e-15	0.713439	0.633	0.301	3.67074e-11	2	TFF3
1.09622e-15	0.661698	0.883	0.614	3.69361e-11	2	SCCPDH
1.49011e-15	0.482804	0.983	0.927	5.02078e-11	2	RTN4
1.79863e-15	-1.00288	0.467	0.751	6.06031e-11	2	EGR1
2.23458e-15	0.854824	0.592	0.29	7.52919e-11	2	SLC4A11
2.4634e-15	0.38178	1	0.987	8.30017e-11	2	ITM2B
3.01579e-15	-1.03256	0.458	0.76	1.01614e-10	2	GADD45B
3.6652e-15	0.459872	1	0.957	1.23495e-10	2	MT-ND3
7.08917e-15	-1.2681	0.2	0.562	2.38863e-10	2	MAFF
8.24828e-15	0.653128	0.875	0.755	2.77918e-10	2	ASAH1
1.32435e-14	-0.986468	0.175	0.56	4.46227e-10	2	IER3
1.45008e-14	-1.10489	0.05	0.433	4.88591e-10	2	KCNJ1
2.32812e-14	-0.798401	0.425	0.75	7.84438e-10	2	IER2
3.20198e-14	0.602138	0.8	0.515	1.07887e-09	2	AKR1C1
4.35654e-14	-0.95672	0.258	0.644	1.46789e-09	2	NR4A1
3.60883e-13	0.373127	0.975	0.941	1.21596e-08	2	BCAM
4.214e-13	-0.708182	0.717	0.894	1.41986e-08	2	HSPE1
4.90728e-13	-0.499981	0.808	0.905	1.65346e-08	2	DYNLL1
5.65001e-13	0.516123	1	0.987	1.90372e-08	2	IGFBP7
6.93576e-13	-0.778005	0.208	0.597	2.33694e-08	2	ID2
7.30128e-13	-1.47445	0.042	0.386	2.46009e-08	2	SLC12A1
7.61375e-13	-0.822233	0.5	0.796	2.56538e-08	2	JUNB
2.56398e-12	0.599917	0.775	0.433	8.63908e-08	2	NUPR1
4.20677e-12	-0.634555	0.192	0.549	1.41743e-07	2	SERTAD1
5.76352e-12	0.566259	0.95	0.778	1.94196e-07	2	TPM1
1.04813e-11	-0.762347	0.592	0.791	3.53159e-07	2	LMNA
1.05835e-11	0.847781	0.608	0.34	3.56601e-07	2	S100A1
1.2736e-11	-0.628238	0.742	0.898	4.29125e-07	2	SAT1
1.56699e-11	0.460784	0.858	0.691	5.27982e-07	2	LEPROT
1.76532e-11	-0.680565	0.383	0.732	5.94806e-07	2	HSPD1
1.93237e-11	-1.86491	0.042	0.351	6.51094e-07	2	KNG1
3.13736e-11	-1.0442	0.017	0.315	1.0571e-06	2	CLCNKB
3.71844e-11	-0.675892	0.292	0.606	1.25289e-06	2	CCNL1
3.72084e-11	-1.01104	0.258	0.578	1.2537e-06	2	NCOA7
4.80434e-11	-0.826678	0.092	0.415	1.61878e-06	2	RASD1
4.82586e-11	-2.24782	0.125	0.435	1.62602e-06	2	S100A2
5.08557e-11	-0.982404	0.017	0.306	1.71353e-06	2	HSD11B2
5.5355e-11	0.362089	1	0.973	1.86513e-06	2	MT-ND4
6.00548e-11	-0.734163	0.458	0.708	2.02349e-06	2	RHOB
6.99924e-11	0.366282	1	0.966	2.35832e-06	2	MT-ATP6
7.03151e-11	-0.694684	0.325	0.644	2.3692e-06	2	SOD2
7.18155e-11	-0.802374	0.575	0.776	2.41975e-06	2	DUSP1
9.03283e-11	-0.735887	0.342	0.657	3.04352e-06	2	DNAJA1
9.04998e-11	-0.543218	0.417	0.732	3.0493e-06	2	MAP1LC3B
1.25498e-10	-1.06494	0.283	0.564	4.22854e-06	2	SOCS3
1.50843e-10	-0.599921	0.117	0.442	5.0825e-06	2	SLC25A25
1.53774e-10	-0.646042	0.158	0.476	5.18125e-06	2	KLF4
1.67709e-10	-1.02836	0.183	0.508	5.65079e-06	2	PCSK1N
1.99456e-10	-0.937281	0.1	0.408	6.72047e-06	2	CA12
2.14337e-10	0.74507	0.5	0.256	7.22186e-06	2	TMEM27
2.49128e-10	0.932412	0.425	0.195	8.39413e-06	2	SMOC2
3.09718e-10	-0.805862	0.258	0.562	1.04356e-05	2	IRF1
3.46833e-10	-0.749478	0.133	0.449	1.16862e-05	2	BAG3
3.66219e-10	0.47634	0.808	0.653	1.23394e-05	2	CD81
4.08527e-10	-0.606299	0.033	0.311	1.37649e-05	2	SGK1
5.23285e-10	-0.599007	0.192	0.51	1.76315e-05	2	NUDT4
6.69507e-10	-0.784568	0.267	0.572	2.25584e-05	2	IDH2
8.27799e-10	-0.497501	0.875	0.943	2.78919e-05	2	COX8A
8.68873e-10	-0.73381	0.242	0.544	2.92758e-05	2	CDKN1A
1.42081e-09	-3.07994	0.017	0.274	4.78728e-05	2	UMOD
1.65138e-09	-0.634115	0.208	0.526	5.56418e-05	2	HSPH1
2.42332e-09	-0.904376	0.05	0.326	8.16513e-05	2	AREG
2.45758e-09	-0.997792	0.133	0.442	8.28056e-05	2	ID3
2.48798e-09	-0.714066	0.108	0.39	8.38299e-05	2	ADAMTS1
2.52462e-09	-0.465622	0.058	0.331	8.50647e-05	2	SOWAHC
3.2989e-09	-0.441105	0.067	0.343	0.000111153	2	MECOM
3.47371e-09	0.380555	0.992	0.968	0.000117043	2	GSTP1
3.66624e-09	-0.664413	0.708	0.875	0.00012353	2	HSPA8
4.03612e-09	-0.577987	0.6	0.853	0.000135993	2	CYCS
4.84302e-09	-0.89861	0.192	0.472	0.000163181	2	DUSP5
5.60826e-09	-0.575478	0.225	0.531	0.000188965	2	DDIT3
6.62272e-09	-0.47238	0.108	0.404	0.000223146	2	CSRNP1
6.63948e-09	-0.618498	0.083	0.351	0.000223711	2	PDK4
6.77703e-09	0.535695	0.817	0.651	0.000228345	2	RARRES2
7.07525e-09	-0.805925	0.342	0.597	0.000238394	2	CYR61
8.2242e-09	0.332603	0.958	0.844	0.000277106	2	S100A13
1.04983e-08	-0.843064	0.142	0.426	0.000353728	2	RRAD
1.1541e-08	1.04378	0.442	0.229	0.000388862	2	AQP1
1.37343e-08	-0.875673	0.608	0.834	0.000462765	2	ATP1A1
1.41251e-08	-0.573065	0.308	0.576	0.00047593	2	JUND
1.43701e-08	-0.272532	0.983	0.995	0.000484186	2	EIF1
1.68482e-08	-0.574782	0.108	0.386	0.000567683	2	PTH1R
2.03982e-08	-0.898544	0.183	0.478	0.000687296	2	ID1
2.14666e-08	0.57985	0.842	0.682	0.000723294	2	AKR1B1
2.37512e-08	-0.66648	0.467	0.735	0.000800273	2	SLC25A5
3.12259e-08	0.61313	0.675	0.512	0.00105212	2	TINAGL1
3.55031e-08	-0.34838	0.033	0.268	0.00119624	2	BCL3
3.78276e-08	-0.473658	0.158	0.444	0.00127456	2	ARL4D
4.15716e-08	0.527465	0.4	0.199	0.00140071	2	ALDH1A3
4.54668e-08	0.48529	0.742	0.631	0.00153196	2	CETN2
4.93833e-08	-0.393698	0.042	0.281	0.00166392	2	TUBB2A
4.98023e-08	-0.94158	0.042	0.268	0.00167804	2	ATP6V1B1
5.40499e-08	-0.496903	0.075	0.322	0.00182116	2	GADD45G
5.60922e-08	-0.423586	0.033	0.267	0.00188997	2	SOX9
5.67371e-08	0.262019	0.967	0.959	0.0019117	2	SKP1
6.50858e-08	-0.398989	0.042	0.272	0.002193	2	ZC3H12A
6.76678e-08	-0.298418	0.083	0.345	0.00228	2	CNN2
6.87513e-08	-0.606123	0.125	0.399	0.00231651	2	DNAJB4
7.04467e-08	0.374544	0.917	0.823	0.00237363	2	APLP2
[truncated: 2,435 more rows]

## Sheet: AdultCombined_subcluster10_4
Supplementary Data 3. Random forest gene lists
[truncated: 244 more rows]

[truncated: 1 more sheets: AdultCombined_genelists]
