# Supplementary material for: Single cell census of human kidney organoids shows reproducibility and diminished off-target cells after transplantation
Source: Nat Commun. 2019 Nov 29;10:5462. doi: 10.1038/s41467-019-13382-0 (PMC6884507; doi:10.1038/s41467-019-13382-0)
Supplement: Supplementary file 7 — Supplementary Data 4 [file 41467_2019_13382_MOESM7_ESM.xlsx]

## Sheet: ST7_iPSC_batchcorrected_celltyp
Supplementary Data 4: Cluster gene lists for iPSC after batch-correction (representative line: AS)
cluster	putative_cell_type
0	1. HIST1H4C enriched
1	0. CTNNB1 enriched
2	2. Metallotheonein enriched
3	3. Mito-poor
p_val	avg_logFC	pct.1	pct.2	p_val_adj	cluster	gene
0	0.373067	1	0.981	0	0	MT-ND4
0	-0.41251	1	1	0	0	GAPDH
0	-0.462703	0.998	0.998	0	0	ACTB
0	-0.61095	0.908	0.929	0	0	ENO1
0	-0.655867	0.965	0.98	0	0	PRDX1
0	-0.656281	0.943	0.955	0	0	TUBA1B
0	-0.727925	0.99	0.997	0	0	SET
0	-0.803408	0.794	0.877	0	0	CALR
0	-1.03655	0.31	0.621	0	0	EIF2S3
0	-1.32817	0.799	0.955	0	0	EIF5A
0	-1.43465	0.508	0.865	0	0	HNRNPH1
0	-1.48129	0.307	0.777	0	0	CTNNB1
4.61e-293	-0.979263	0.403	0.654	1.14e-288	0	CDC42
6.64e-287	-0.653946	0.83	0.868	1.63e-282	0	YWHAE
1.69e-270	0.285435	0.999	0.988	4.15e-266	0	TPT1
8.52e-240	-0.980279	0.208	0.505	2.1e-235	0	PTPRS
1.29e-221	-0.39993	0.986	0.978	3.17e-217	0	GSTP1
4.18e-221	0.40116	0.953	0.763	1.03e-216	0	PPP1R14B
6.15e-213	0.451342	0.771	0.366	1.51e-208	0	DHCR24
1.54e-212	-0.403666	0.981	0.962	3.79e-208	0	TUBB
9.93e-209	0.273593	1	0.99	2.44e-204	0	MT-CO3
3.41e-203	0.290025	1	0.986	8.39e-199	0	MT-CO2
4.23e-186	0.292428	1	0.974	1.04e-181	0	MT-ATP6
4.12e-182	0.330704	0.533	0.208	1.01e-177	0	GANAB
6.42e-176	0.314599	0.993	0.909	1.58e-171	0	MT-ND1
1.29e-174	0.271816	0.999	0.97	3.17e-170	0	MT-CYB
6.38e-166	-0.401337	0.975	0.963	1.57e-161	0	HSP90AB1
1.01e-162	-0.378955	0.961	0.947	2.48e-158	0	TPI1
1.14e-157	-0.797113	0.164	0.403	2.8e-153	0	MDM4
3.79e-148	0.570064	0.902	0.748	9.33e-144	0	HIST1H4C
4.85e-144	0.340519	0.863	0.517	1.19e-139	0	LIN28A
3.91e-138	-0.753508	0.223	0.432	9.61e-134	0	SRSF6
1.66e-133	-0.725192	0.366	0.523	4.08e-129	0	WTAP
2.3e-132	0.257894	0.529	0.236	5.66e-128	0	TCF7L1
2.4e-131	-0.32828	0.968	0.95	5.89e-127	0	MYL6
5.59e-130	-0.306453	0.987	0.969	1.38e-125	0	PPIA
1.16e-126	-0.360239	0.906	0.892	2.85e-122	0	APOE
2.5e-124	-0.287072	0.987	0.972	6.14e-120	0	RAN
8.85e-124	0.260301	0.437	0.185	2.18e-119	0	SLC7A5
1.31e-123	-0.308428	0.979	0.961	3.22e-119	0	CFL1
6.11e-118	0.304042	0.82	0.482	1.5e-113	0	SEPHS1
1.2e-117	-0.349244	0.941	0.91	2.96e-113	0	LDHB
2.27e-117	-0.268946	0.992	0.973	5.59e-113	0	NPM1
3.61e-117	-0.335587	0.955	0.915	8.87e-113	0	PEBP1
1.71e-115	-0.682874	0.08	0.274	4.19e-111	0	C1orf56
5.34e-107	-0.694223	0.221	0.395	1.31e-102	0	SOX11
2.34e-106	-0.357154	0.931	0.876	5.76e-102	0	SNRPD2
8.93e-103	0.276028	0.712	0.391	2.2e-98	0	SCD
9.48e-102	-0.395136	0.859	0.808	2.33e-97	0	CALM2
1.35e-98	-0.321542	0.96	0.91	3.31e-94	0	SNRPD1
1.24e-97	-0.349736	0.909	0.857	3.05e-93	0	SRSF3
1.52e-94	-0.690687	0.236	0.395	3.75e-90	0	MT1G
3.82e-93	-0.642211	0.385	0.496	9.4e-89	0	PIM2
4.67e-92	-0.348388	0.897	0.854	1.15e-87	0	STMN1
3.35e-91	-0.334145	0.892	0.852	8.23e-87	0	UBB
3.39e-90	-0.631536	0.18	0.342	8.35e-86	0	CDC42SE1
6.01e-90	-0.531307	0.63	0.67	1.48e-85	0	TAGLN
4.24e-89	-0.68081	0.17	0.334	1.04e-84	0	MT1H
6.22e-88	-0.613807	0.13	0.294	1.53e-83	0	IRF2BPL
2.96e-83	-0.445094	0.674	0.674	7.27e-79	0	PRDX2
7.42e-82	-0.460042	0.688	0.675	1.83e-77	0	PSMB3
5.24e-81	-0.595118	0.355	0.466	1.29e-76	0	ARPC4
8.09e-79	-0.370301	0.824	0.775	1.99e-74	0	ALDOA
9.81e-79	-0.610322	0.274	0.404	2.41e-74	0	CTTN
3.64e-75	-0.428902	0.735	0.699	8.96e-71	0	PRMT1
7.49e-73	-0.322404	0.866	0.808	1.84e-68	0	PSMB5
1.6e-71	-0.363922	0.786	0.743	3.95e-67	0	PSMB1
1.65e-71	-0.34148	0.844	0.797	4.07e-67	0	MORF4L1
1.93e-70	-0.531687	0.481	0.539	4.74e-66	0	PHGDH
6.83e-68	-0.58014	0.233	0.358	1.68e-63	0	PPP1CB
5.29e-65	-0.349054	0.772	0.724	1.3e-60	0	ATP5B
3.62e-63	-0.267851	0.9	0.864	8.89e-59	0	HSPA8
1.18e-61	-0.376638	0.766	0.706	2.91e-57	0	TUBB2B
7.56e-59	-0.538999	0.178	0.3	1.86e-54	0	RQCD1
2.87e-57	-0.333984	0.932	0.882	7.06e-53	0	NCL
5.16e-57	-0.397757	0.671	0.645	1.27e-52	0	PSMA4
3.57e-53	-0.318462	0.834	0.75	8.77e-49	0	PTGES3
5.22e-53	-0.314276	0.812	0.739	1.28e-48	0	UCHL1
7.19e-53	-0.266034	0.892	0.829	1.77e-48	0	FABP5
3.21e-50	-0.510125	0.215	0.322	7.89e-46	0	TRA2A
6.63e-47	-0.265739	0.877	0.806	1.63e-42	0	HSPD1
3.42e-46	-0.396334	0.674	0.622	8.42e-42	0	EIF4A1
2.84e-45	-0.338271	0.765	0.684	6.99e-41	0	HNRNPK
2.96e-45	-0.408064	0.616	0.593	7.28e-41	0	SKP1
3.83e-45	-0.452795	0.514	0.525	9.42e-41	0	PKM
4.21e-42	-0.261971	0.87	0.774	1.04e-37	0	UQCRB
8.23e-42	-0.466844	0.503	0.508	2.02e-37	0	TUBB4B
9.25e-41	-0.401686	0.58	0.561	2.27e-36	0	NUDC
2.66e-38	-0.471625	0.27	0.349	6.55e-34	0	MT2A
1.94e-36	-0.421969	0.452	0.478	4.77e-32	0	TUBA1A
2.85e-36	-0.273054	0.788	0.733	7.01e-32	0	MT1X
5.22e-36	-0.2793	0.775	0.707	1.28e-31	0	SSBP1
8.24e-36	-0.479435	0.314	0.374	2.03e-31	0	TP53
4.18e-34	-0.283608	0.774	0.696	1.03e-29	0	PRDX6
8.81e-34	-0.361893	0.612	0.575	2.17e-29	0	SNRPB2
2.02e-33	-0.356665	0.625	0.585	4.97e-29	0	CKB
1.69e-32	-0.310606	0.735	0.654	4.16e-28	0	YWHAQ
5.82e-32	-0.284234	0.759	0.679	1.43e-27	0	KRT18
4.26e-31	-0.319445	0.708	0.631	1.05e-26	0	TKT
4.59e-30	-0.257506	0.817	0.727	1.13e-25	0	PSMB6
1.82e-28	-0.313479	0.712	0.634	4.48e-24	0	CCT3
2.32e-27	-0.354563	0.559	0.537	5.72e-23	0	UBE2C
2.48e-27	-0.399396	0.44	0.452	6.09e-23	0	PGK1
6.25e-27	-0.326721	0.627	0.575	1.54e-22	0	SNRPD3
8.63e-27	-0.290269	0.742	0.652	2.12e-22	0	HNRNPM
9.68e-27	-0.25308	0.797	0.706	2.38e-22	0	SRSF7
4.6e-24	-0.290749	0.669	0.6	1.13e-19	0	TUFM
8e-24	-0.270742	0.747	0.652	1.97e-19	0	PSMA2
1.7e-23	-0.328545	0.584	0.547	4.18e-19	0	ACAT2
1.79e-23	-0.326713	0.622	0.564	4.4e-19	0	SNRPC
6.86e-22	-0.41323	0.303	0.34	1.69e-17	0	ZNF462
1.07e-21	-0.353523	0.542	0.508	2.62e-17	0	THRAP3
2.29e-20	-0.351563	0.534	0.501	5.64e-16	0	MAP1B
4.06e-20	-0.34332	0.532	0.502	9.98e-16	0	KPNA2
1.09e-18	-0.370354	0.466	0.449	2.68e-14	0	TALDO1
1.56e-18	-0.389644	0.366	0.38	3.83e-14	0	TUBB2A
1.62e-17	-0.252955	0.68	0.602	3.99e-13	0	CLDN6
1.66e-17	-0.286392	0.672	0.584	4.09e-13	0	PA2G4
2.37e-17	-0.297334	0.649	0.57	5.83e-13	0	LDHA
2.52e-17	-0.376756	0.241	0.283	6.19e-13	0	SAR1A
3.54e-16	-0.310414	0.586	0.521	8.71e-12	0	EIF3I
3.67e-16	-0.31615	0.59	0.524	9.02e-12	0	ADRM1
1.23e-15	-0.373193	0.291	0.317	3.03e-11	0	HSPA4
3.26e-15	-0.369719	0.276	0.305	8.02e-11	0	CAPZA1
1.02e-13	-0.366805	0.253	0.282	2.5e-09	0	WDR43
1.49e-13	-0.335562	0.495	0.454	3.67e-09	0	ILF2
2.73e-13	-0.307349	0.536	0.484	6.71e-09	0	PSMB2
6.35e-13	-0.352989	0.377	0.372	1.56e-08	0	CDC20
2.15e-12	-0.297595	0.551	0.5	5.29e-08	0	MYL9
4.14e-12	-0.269878	0.651	0.553	1.02e-07	0	SSR3
5.44e-12	-0.348974	0.294	0.31	1.34e-07	0	SALL4
7.1e-12	-0.309812	0.542	0.482	1.75e-07	0	DNAJC8
2.26e-11	-0.334747	0.252	0.275	5.56e-07	0	TNRC6B
3.45e-11	-0.367136	0.327	0.329	8.48e-07	0	SETD5
6.96e-11	-0.315154	0.499	0.448	1.71e-06	0	CCT5
5.11e-10	-0.326027	0.396	0.379	1.26e-05	0	CRABP1
5.16e-10	-0.294232	0.531	0.47	1.27e-05	0	PSMD8
5.91e-10	-0.310009	0.493	0.445	1.45e-05	0	UBC
1.71e-09	-0.260474	0.582	0.504	4.2e-05	0	CAPZB
3.74e-09	-0.285197	0.514	0.459	9.19e-05	0	LAPTM4A
4.94e-09	-0.262333	0.595	0.512	0.000122	0	SSB
2.52e-08	-0.272133	0.52	0.463	0.00062	0	S100A10
2.63e-08	-0.298032	0.462	0.419	0.000646	0	PSMC3
6.8e-08	-0.275907	0.526	0.459	0.00167232	0	EIF6
1.79e-07	-0.263156	0.565	0.486	0.00439429	0	FDFT1
1.9e-07	-0.285965	0.472	0.428	0.004672	0	XRCC6
4.49e-07	-0.270249	0.543	0.469	0.0110524	0	APEX1
1.48e-06	-0.266096	0.577	0.489	0.0363365	0	IFITM3
2.72e-06	-0.284204	0.501	0.434	0.0669811	0	COPE
2.96e-06	-0.283119	0.499	0.434	0.0728619	0	FKBP4
5.08e-06	-0.298086	0.452	0.402	0.124911	0	EIF4E
5.18e-06	-0.261704	0.549	0.465	0.127337	0	VDAC1
7.06e-06	-0.2678	0.472	0.417	0.173776	0	POLR2G
1.14e-05	-0.284283	0.462	0.408	0.280983	0	PSMD4
1.52e-05	-0.296802	0.294	0.289	0.37381	0	PSMC4
2.15e-05	-0.279703	0.399	0.366	0.529237	0	PSMC1
2.18e-05	-0.273222	0.525	0.446	0.535144	0	HNRNPF
2.39e-05	-0.26464	0.494	0.431	0.588137	0	MDH2
2.79e-05	-0.285112	0.373	0.345	0.686836	0	RNF181
0.00022	-0.281692	0.334	0.313	1	0	PSMD2
0.000226	-0.261412	0.506	0.43	1	0	CCT7
0.000236	-0.280263	0.256	0.253	1	0	MAD2L1
0.00041	-0.29703	0.327	0.305	1	0	BUB3
0.000625	-0.282494	0.276	0.266	1	0	RUVBL1
0.00387973	-0.26391	0.342	0.312	1	0	ANXA2
0.00656971	-0.268733	0.45	0.383	1	0	AKR1B1
0	1.59588	0.876	0.322	0	1	CTNNB1
0	1.55846	0.939	0.522	0	1	HNRNPH1
0	1.44395	0.991	0.799	0	1	EIF5A
0	1.12858	0.68	0.329	0	1	EIF2S3
0	1.11218	0.569	0.215	0	1	PTPRS
0	1.08751	0.708	0.41	0	1	CDC42
0	0.932334	0.9	0.79	0	1	CALR
0	0.84228	0.998	0.991	0	1	SET
0	0.736693	0.876	0.83	0	1	YWHAE
0	0.687613	0.957	0.944	0	1	TUBA1B
0	0.677354	0.982	0.968	0	1	PRDX1
0	0.63282	0.93	0.915	0	1	ENO1
0	0.486476	0.998	0.998	0	1	ACTB
0	0.446308	1	1	0	1	GAPDH
0	0.433352	0.957	0.982	0	1	TUBB
0	-0.261617	0.999	1	0	1	RPL37A
0	-0.346964	0.986	0.997	0	1	TPT1
0	-0.375506	0.994	0.977	0	1	MT-ND4
0	-0.488022	0.724	0.944	0	1	PPP1R14B
0	-0.565837	0.28	0.758	0	1	DHCR24
2.34e-301	0.400468	0.975	0.986	5.75e-297	1	GSTP1
6.53e-295	-0.300537	0.962	0.995	1.61e-290	1	RPS29
2.94e-285	0.457442	0.959	0.976	7.24e-281	1	HSP90AB1
5.35e-280	-0.370766	0.142	0.519	1.32e-275	1	GANAB
1.62e-268	0.900945	0.454	0.172	3.98e-264	1	MDM4
1.64e-265	0.422321	0.942	0.962	4.03e-261	1	TPI1
6.82e-259	0.460945	0.898	0.894	1.68e-254	1	APOE
1.48e-241	-0.27502	0.996	0.981	3.65e-237	1	MT-CO2
4.14e-237	0.857908	0.477	0.23	1.02e-232	1	SRSF6
3.13e-215	-0.296706	0.171	0.523	7.71e-211	1	TCF7L1
1.39e-209	0.798393	0.548	0.382	3.41e-205	1	WTAP
1.79e-209	-0.315943	0.913	0.961	4.39e-205	1	MT-ND1
1.89e-207	-0.289825	0.128	0.434	4.64e-203	1	SLC7A5
2.21e-206	-0.385162	0.449	0.845	5.45e-202	1	LIN28A
5.58e-205	0.326387	0.969	0.986	1.37e-200	1	RAN
9.71e-204	-0.258461	0.137	0.451	2.39e-199	1	SALL2
4.19e-203	-0.382822	0.408	0.812	1.03e-198	1	SEPHS1
2.1e-202	0.334282	0.964	0.989	5.15e-198	1	PPIA
4.34e-200	-0.264333	0.987	0.974	1.07e-195	1	MT-ATP6
1.65e-194	-0.261854	0.159	0.486	4.05e-190	1	MLLT4
2.95e-194	0.771342	0.315	0.086	7.25e-190	1	C1orf56
8.7e-194	-0.256784	0.158	0.48	2.14e-189	1	CTDNEP1
9.36e-193	0.351776	0.944	0.971	2.3e-188	1	MYL6
3.92e-179	-0.264275	0.18	0.506	9.65e-175	1	PODXL
1.83e-178	0.327479	0.956	0.98	4.51e-174	1	CFL1
4.41e-178	-0.251506	0.166	0.48	1.09e-173	1	JADE1
1.45e-177	-0.255903	0.207	0.552	3.56e-173	1	GTF2I
5.88e-177	0.787778	0.429	0.23	1.45e-172	1	SOX11
1.07e-176	0.368596	0.904	0.957	2.64e-172	1	PEBP1
1e-175	0.295017	0.97	0.99	2.46e-171	1	NPM1
8.7e-170	0.368718	0.903	0.941	2.14e-165	1	LDHB
7.09e-166	0.382859	0.864	0.93	1.74e-161	1	SNRPD2
6.35e-164	0.399381	0.846	0.893	1.56e-159	1	STMN1
7.88e-160	0.353546	0.898	0.96	1.94e-155	1	SNRPD1
1.57e-159	-0.579122	0.717	0.895	3.87e-155	1	HIST1H4C
2.02e-158	-0.307066	0.324	0.699	4.97e-154	1	SCD
1.19e-149	0.382247	0.843	0.912	2.92e-145	1	SRSF3
3.73e-147	0.715844	0.513	0.398	9.17e-143	1	PIM2
1.34e-145	0.705796	0.328	0.138	3.29e-141	1	IRF2BPL
5e-143	0.411637	0.795	0.861	1.23e-138	1	CALM2
3.26e-140	0.709595	0.371	0.193	8.01e-136	1	CDC42SE1
3.56e-129	0.674105	0.483	0.368	8.76e-125	1	ARPC4
1.81e-127	0.498347	0.67	0.691	4.46e-123	1	PSMB3
6.89e-121	0.474024	0.669	0.68	1.69e-116	1	PRDX2
5.28e-120	-0.264511	0.467	0.827	1.3e-115	1	BRI3
2.17e-115	0.383897	0.78	0.851	5.34e-111	1	MORF4L1
1.93e-114	0.67189	0.384	0.238	4.74e-110	1	PPP1CB
5.31e-112	0.320521	0.855	0.901	1.31e-107	1	HSPA8
9.71e-110	0.459973	0.687	0.741	2.39e-105	1	PRMT1
1.51e-108	0.39719	0.73	0.791	3.71e-104	1	PSMB1
3.47e-108	0.391761	0.87	0.933	8.54e-104	1	NCL
6.23e-108	0.655851	0.418	0.296	1.53e-103	1	CTTN
2.14e-106	0.324508	0.838	0.899	5.27e-102	1	UBB
1.62e-105	0.343197	0.792	0.87	3.98e-101	1	PSMB5
7.65e-105	0.383043	0.756	0.834	1.88e-100	1	ALDOA
3.95e-104	0.576616	0.542	0.494	9.73e-100	1	PHGDH
4.43e-102	0.632156	0.327	0.182	1.09e-97	1	RQCD1
3.61e-101	0.470301	0.664	0.652	8.88e-97	1	TAGLN
9.69e-97	0.387548	0.704	0.784	2.38e-92	1	ATP5B
7.69e-90	0.570748	0.259	0.121	1.89e-85	1	FANCD2
1.1e-89	0.40721	0.689	0.77	2.71e-85	1	TUBB2B
3.9e-84	0.550521	0.253	0.121	9.59e-80	1	GIGYF1
1.26e-83	0.42023	0.636	0.674	3.1e-79	1	PSMA4
2.52e-81	0.344309	0.73	0.835	6.21e-77	1	PTGES3
3.18e-81	0.591842	0.341	0.223	7.81e-77	1	TRA2A
4.18e-80	0.309677	0.788	0.878	1.03e-75	1	HSPD1
1.09e-72	0.336119	0.723	0.809	2.67e-68	1	UCHL1
9.17e-68	0.271226	0.807	0.901	2.25e-63	1	FABP5
1.09e-65	0.435102	0.582	0.623	2.67e-61	1	SKP1
6.04e-65	0.369587	0.662	0.769	1.48e-60	1	HNRNPK
9.3e-65	0.573341	0.387	0.315	2.29e-60	1	TP53
1.24e-64	0.513091	0.507	0.506	3.04e-60	1	TUBB4B
1.56e-62	0.414945	0.602	0.684	3.84e-58	1	EIF4A1
4.79e-59	0.281918	0.75	0.872	1.18e-54	1	UQCRB
8.22e-59	0.480902	0.515	0.531	2.02e-54	1	PKM
1.29e-58	0.314729	0.691	0.776	3.16e-54	1	SSBP1
1.48e-56	0.281438	0.772	0.894	3.65e-52	1	HNRNPA2B1
9.12e-56	0.497633	0.252	0.153	2.24e-51	1	TOR1AIP2
9.79e-55	0.431642	0.549	0.59	2.41e-50	1	NUDC
9.22e-52	0.25366	0.768	0.89	2.27e-47	1	EDF1
7.3e-48	0.309941	0.673	0.782	1.8e-43	1	PRDX6
1.83e-47	0.27975	0.722	0.848	4.51e-43	1	BSG
5.07e-47	0.31279	0.659	0.762	1.25e-42	1	KRT18
1.62e-46	0.453102	0.473	0.467	3.97e-42	1	TUBA1A
2.21e-45	0.261014	0.739	0.86	5.43e-41	1	NME1
9.62e-45	0.350992	0.609	0.713	2.37e-40	1	TKT
1.24e-44	0.377344	0.561	0.619	3.05e-40	1	SNRPB2
3.65e-43	0.275525	0.704	0.819	8.97e-39	1	PSMB6
5.72e-42	0.37754	0.565	0.639	1.41e-37	1	CKB
6.74e-42	0.374163	0.561	0.629	1.66e-37	1	SNRPD3
6.98e-41	0.503156	0.35	0.302	1.72e-36	1	ZNF462
2.96e-40	0.321477	0.627	0.746	7.29e-36	1	YWHAQ
4.6e-40	0.281734	0.68	0.803	1.13e-35	1	SRSF7
8.55e-40	0.343166	0.608	0.722	2.1e-35	1	CCT3
2.35e-39	0.334257	0.588	0.674	5.79e-35	1	CLDN6
5.26e-39	0.325677	0.628	0.747	1.29e-34	1	HNRNPM
2.59e-38	0.341389	0.58	0.673	6.38e-34	1	TUFM
2e-37	0.443885	0.445	0.453	4.92e-33	1	PGK1
1.03e-36	0.256217	0.692	0.808	2.54e-32	1	MGST1
1.85e-33	0.406757	0.496	0.547	4.55e-29	1	THRAP3
3.15e-31	0.35905	0.542	0.634	7.75e-27	1	SNRPC
1.6e-30	0.459995	0.292	0.243	3.94e-26	1	SAR1A
2.89e-30	0.28737	0.624	0.754	7.11e-26	1	PSMA2
2.7e-28	0.451425	0.323	0.29	6.65e-24	1	HSPA4
1.34e-27	0.332962	0.553	0.647	3.3e-23	1	LDHA
3.05e-26	0.340815	0.526	0.601	7.49e-22	1	ACAT2
1.09e-24	0.265777	0.612	0.743	2.68e-20	1	PDIA6
1.1e-22	0.439597	0.287	0.256	2.71e-18	1	WDR43
1.35e-22	0.267925	0.599	0.729	3.32e-18	1	SAP18
3.66e-22	0.261097	0.612	0.745	9.01e-18	1	RBM8A
6.31e-21	0.425258	0.305	0.284	1.55e-16	1	CAPZA1
6.61e-21	0.345609	0.502	0.599	1.63e-16	1	ADRM1
6.83e-21	0.299898	0.556	0.68	1.68e-16	1	PPIB
9.16e-21	0.254624	0.615	0.768	2.25e-16	1	ATP5A1
1.08e-20	0.353963	0.482	0.55	2.67e-16	1	KPNA2
1.9e-20	0.445578	0.329	0.327	4.67e-16	1	SETD5
3.37e-20	0.297079	0.555	0.684	8.29e-16	1	PA2G4
3.71e-20	0.333564	0.498	0.592	9.12e-16	1	NR6A1
4.03e-20	0.40613	0.372	0.381	9.91e-16	1	TUBB2A
2.84e-19	0.349719	0.479	0.553	6.98e-15	1	MAP1B
3.98e-19	0.418441	0.311	0.298	9.79e-15	1	SALL4
6.91e-19	0.268506	0.585	0.728	1.7e-14	1	ERP29
7.42e-19	0.309228	0.53	0.65	1.82e-14	1	SSR3
1.5e-18	0.310912	0.51	0.588	3.69e-14	1	UBE2C
2.15e-17	0.382259	0.43	0.487	5.28e-13	1	TALDO1
6.22e-17	0.394376	0.277	0.257	1.53e-12	1	TNRC6B
1.74e-16	0.31686	0.494	0.602	4.28e-12	1	EIF3I
2.12e-16	0.343478	0.464	0.547	5.22e-12	1	DNAJC8
1.21e-15	0.350802	0.444	0.516	2.99e-11	1	LAPTM4A
1.78e-15	0.337431	0.463	0.548	4.38e-11	1	PSMB2
4.22e-15	0.360866	0.41	0.46	1.04e-10	1	PSMC3
1.73e-14	0.384444	0.362	0.388	4.26e-10	1	CDC20
2.29e-14	0.351659	0.434	0.509	5.64e-10	1	ILF2
2.17e-12	0.326521	0.451	0.538	5.34e-08	1	PSMD8
3.46e-12	0.337462	0.429	0.508	8.51e-08	1	CCT5
8.18e-12	0.285708	0.49	0.598	2.01e-07	1	SSB
8.32e-12	0.351891	0.369	0.405	2.05e-07	1	CRABP1
1.71e-11	0.288802	0.478	0.565	4.21e-07	1	MYL9
3.03e-10	0.309707	0.468	0.576	7.46e-06	1	IFITM3
3.19e-09	0.311471	0.446	0.55	7.83e-05	1	APEX1
3.23e-09	0.324644	0.429	0.522	7.95e-05	1	HNRNPF
6.54e-09	0.315193	0.424	0.506	0.000161	1	UBC
3.61e-08	0.299209	0.436	0.537	0.000889	1	EIF6
5.52e-08	0.290158	0.432	0.517	0.00135697	1	MGST3
1.57e-07	0.340986	0.252	0.255	0.00385218	1	MAD2L1
1.83e-07	0.30558	0.4	0.478	0.00449911	1	POLR2G
2.18e-07	0.3205	0.393	0.465	0.00536	1	PSMD4
4.19e-07	0.259813	0.472	0.6	0.0103178	1	CAPZB
1.44e-06	0.301689	0.411	0.502	0.0354827	1	MDH2
5.44e-06	0.296714	0.413	0.508	0.133884	1	COPE
8.18e-06	0.299686	0.412	0.506	0.20133	1	ANP32E
1.35e-05	0.277964	0.438	0.559	0.331732	1	VDAC1
2.26e-05	0.26056	0.464	0.595	0.555437	1	XRCC5
2.63e-05	0.305456	0.408	0.514	0.648052	1	FKBP4
3.69e-05	0.303875	0.401	0.494	0.907526	1	XRCC6
4.56e-05	0.314323	0.381	0.465	1	1	EIF4E
7.32e-05	0.322973	0.303	0.341	1	1	PSMD2
0.000102	0.289154	0.361	0.429	1	1	HSPA5
0.000203	0.300524	0.329	0.382	1	1	SLC3A2
0.000221	0.25343	0.466	0.61	1	1	UBE2N
0.000354	0.259971	0.416	0.516	1	1	CYBA
0.000491	0.285839	0.407	0.513	1	1	CCT7
0.000544	0.306101	0.347	0.414	1	1	PSMC1
0.000753	0.313559	0.277	0.309	1	1	PSMC4
0.00523649	0.297884	0.367	0.459	1	1	CCT8
0.00545045	0.283822	0.365	0.452	1	1	AKR1B1
0	0.945977	0.818	0.216	0	2	MT1H
0	0.869854	0.857	0.282	0	2	MT1G
2.53e-244	0.651861	0.786	0.266	6.21e-240	2	MT2A
1.53e-232	-1.12199	0.825	0.921	3.77e-228	2	EIF5A
6.98e-213	-0.630194	0.998	0.995	1.72e-208	2	SET
3.35e-211	0.428482	0.414	0.086	8.24e-207	2	MT1E
1.61e-199	-1.19901	0.578	0.787	3.95e-195	2	HNRNPH1
2.53e-175	-1.20955	0.367	0.678	6.23e-171	2	CTNNB1
1.34e-146	-0.347575	1	1	3.29e-142	2	GAPDH
3.61e-134	-0.536392	0.968	0.977	8.87e-130	2	PRDX1
1.19e-110	-0.525997	0.948	0.952	2.93e-106	2	TUBA1B
9.09e-108	-0.646782	0.856	0.853	2.24e-103	2	CALR
6.81e-106	0.404123	0.82	0.437	1.68e-101	2	DHCR24
3.43e-105	0.431334	0.972	0.719	8.43e-101	2	MT1X
2.47e-97	-0.550427	0.856	0.857	6.09e-93	2	YWHAE
3e-97	-0.325632	1	0.998	7.37e-93	2	ACTB
7.64e-97	0.25275	1	0.985	1.88e-92	2	MT-ND4
3.85e-90	-0.475543	0.936	0.922	9.47e-86	2	ENO1
2.74e-87	-0.820464	0.437	0.601	6.74e-83	2	CDC42
8.23e-83	0.316476	0.966	0.798	2.03e-78	2	PPP1R14B
4.4e-75	-0.794648	0.387	0.551	1.08e-70	2	EIF2S3
5.88e-70	-0.843903	0.239	0.443	1.45e-65	2	PTPRS
2.57e-69	-0.367462	0.983	0.964	6.32e-65	2	HSP90AB1
7.63e-69	-0.356677	0.967	0.949	1.88e-64	2	TPI1
1.76e-64	-0.321104	0.989	0.965	4.33e-60	2	TUBB
1.1e-60	0.295794	0.863	0.541	2.71e-56	2	SEPHS1
3.65e-57	-0.280504	0.987	0.979	8.98e-53	2	GSTP1
3.89e-55	-0.366899	0.888	0.863	9.58e-51	2	STMN1
1.64e-53	-0.267465	0.988	0.974	4.04e-49	2	RAN
2e-52	-0.366261	0.927	0.892	4.92e-48	2	APOE
1.51e-51	-0.264596	0.995	0.972	3.72e-47	2	PPIA
8.74e-50	-0.343148	0.929	0.887	2.15e-45	2	SNRPD2
2.21e-49	-0.314916	0.962	0.92	5.43e-45	2	SNRPD1
1.47e-42	-0.642228	0.193	0.354	3.62e-38	2	MDM4
1.41e-41	-0.264422	0.978	0.952	3.48e-37	2	MYL6
9.05e-40	-0.636074	0.249	0.389	2.23e-35	2	SRSF6
3.29e-39	-0.36434	0.935	0.891	8.1e-35	2	NCL
1.26e-35	-0.304997	0.924	0.865	3.1e-31	2	SRSF3
1.32e-35	-0.264864	0.967	0.921	3.24e-31	2	PEBP1
5.98e-32	-0.324384	0.866	0.817	1.47e-27	2	CALM2
9.62e-32	-0.264747	0.955	0.914	2.37e-27	2	LDHB
2.53e-31	-0.314342	0.875	0.802	6.22e-27	2	MORF4L1
5.7e-31	-0.407317	0.702	0.676	1.4e-26	2	PSMB3
8.44e-30	-0.392596	0.685	0.672	2.08e-25	2	PRDX2
4.01e-27	-0.534012	0.437	0.484	9.86e-23	2	WTAP
1.01e-26	-0.329136	0.808	0.749	2.48e-22	2	PSMB1
1.41e-26	-0.260823	0.93	0.867	3.47e-22	2	HSPA8
1.12e-24	-0.541064	0.263	0.356	2.75e-20	2	SOX11
4.95e-24	-0.291782	0.846	0.765	1.22e-19	2	PTGES3
4.78e-23	-0.347355	0.762	0.703	1.18e-18	2	PRMT1
9.12e-22	-0.461148	0.519	0.523	2.24e-17	2	PHGDH
1.1e-21	-0.251388	0.893	0.816	2.71e-17	2	PSMB5
1.44e-21	-0.343046	0.681	0.649	3.54e-17	2	PSMA4
1.37e-20	-0.48263	0.162	0.259	3.37e-16	2	IRF2BPL
1.19e-19	-0.486969	0.443	0.467	2.93e-15	2	PIM2
3.35e-19	-0.285783	0.784	0.719	8.24e-15	2	SSBP1
2.01e-18	-0.469465	0.407	0.438	4.94e-14	2	ARPC4
2.23e-18	-0.286369	0.831	0.725	5.48e-14	2	ATP5B
1.81e-17	-0.479927	0.262	0.33	4.46e-13	2	PPP1CB
2.25e-17	-0.372728	0.638	0.594	5.52e-13	2	SKP1
2.99e-17	-0.259247	0.871	0.778	7.35e-13	2	ALDOA
7.53e-17	-0.466891	0.232	0.304	1.85e-12	2	CDC42SE1
1.02e-15	-0.442485	0.2	0.274	2.51e-11	2	RQCD1
1.47e-14	-0.26984	0.807	0.712	3.62e-10	2	TUBB2B
2.62e-14	-0.399903	0.518	0.505	6.44e-10	2	TUBB4B
7.44e-14	-0.307293	0.713	0.627	1.83e-09	2	EIF4A1
5.56e-13	-0.265151	0.794	0.696	1.37e-08	2	HNRNPK
2.03e-11	-0.426913	0.333	0.36	4.98e-07	2	TP53
3.29e-11	-0.308663	0.641	0.583	8.08e-07	2	SNRPD3
4.69e-11	-0.414688	0.251	0.296	1.15e-06	2	TRA2A
3.48e-10	-0.31713	0.617	0.56	8.56e-06	2	NUDC
3.65e-10	-0.295386	0.635	0.579	8.97e-06	2	SNRPB2
3.9e-10	-0.282541	0.708	0.613	9.58e-06	2	CLDN6
1.5e-09	-0.398369	0.357	0.368	3.68e-05	2	CTTN
3.58e-09	-0.258546	0.742	0.641	8.79e-05	2	TKT
4.04e-09	-0.339944	0.572	0.515	9.95e-05	2	PKM
5.88e-09	-0.28464	0.655	0.585	0.000145	2	LDHA
1.82e-08	-0.293461	0.655	0.571	0.000448	2	SNRPC
3.22e-08	-0.25648	0.765	0.642	0.000793	2	CCT3
2.11e-06	-0.352146	0.298	0.311	0.051991	2	HSPA4
3.54e-06	-0.294644	0.576	0.51	0.0871271	2	THRAP3
7.32e-06	-0.357698	0.329	0.33	0.180029	2	ZNF462
8.59e-06	-0.346874	0.255	0.273	0.211224	2	SAR1A
1.47e-05	-0.326495	0.494	0.442	0.362017	2	PGK1
5.57e-05	-0.29175	0.517	0.464	1	2	TUBA1A
5.95e-05	-0.307361	0.47	0.426	1	2	PSMC3
0.000207	-0.257728	0.63	0.531	1	2	ADRM1
0.000921	-0.257819	0.572	0.49	1	2	DNAJC8
0.00103581	-0.270984	0.53	0.46	1	2	HNRNPF
0.00118874	-0.322713	0.276	0.274	1	2	WDR43
0.00253842	-0.261887	0.56	0.478	1	2	PSMD8
0.00393567	-0.305753	0.309	0.295	1	2	CAPZA1
0.00479391	-0.265531	0.548	0.465	1	2	LAPTM4A
0.00528795	-0.258733	0.539	0.456	1	2	ILF2
0.00729034	-0.268697	0.423	0.379	1	2	CRABP1
0.00732605	-0.278005	0.255	0.253	1	2	MAD2L1
0.00760799	-0.258843	0.473	0.417	1	2	PSMD4
2.91e-123	-2.59906	0.629	1	7.16e-119	3	MT-CO3
7.75e-123	-2.37486	0.582	0.998	1.91e-118	3	MT-CO1
1.42e-121	-2.56608	0.495	0.996	3.49e-117	3	MT-ND4
5.05e-120	-2.33618	0.588	0.998	1.24e-115	3	MT-CO2
2.32e-119	-2.45995	0.376	0.99	5.71e-115	3	MT-CYB
9.65e-118	-2.37079	0.428	0.992	2.37e-113	3	MT-ATP6
5.99e-115	-2.29154	0.314	0.981	1.47e-110	3	MT-ND2
2.82e-104	-2.16361	0.253	0.947	6.94e-100	3	MT-ND1
5.37e-95	-1.9004	0.206	0.914	1.32e-90	3	MT-ND3
6.36e-74	-1.24845	0.536	0.971	1.57e-69	3	MALAT1
9.75e-51	-1.21665	0.222	0.763	2.4e-46	3	MT-ND5
1.32e-47	-1.1118	0.32	0.864	3.25e-43	3	CALR
2.67e-27	-0.904106	0.381	0.77	6.57e-23	3	HNRNPH1
7.31e-26	-0.522262	0.943	0.996	1.8e-21	3	SET
3.81e-25	0.292128	0.995	0.998	9.36e-21	3	RPL31
7.94e-25	-0.93527	0.273	0.649	1.95e-20	3	CTNNB1
4.8e-22	-0.808172	0.088	0.443	1.18e-17	3	MT-ND6
1.02e-21	-0.581074	0.438	0.753	2.51e-17	3	SRRM2
2.85e-20	-0.673028	0.639	0.915	7e-16	3	EIF5A
4.62e-20	-0.398327	0.515	0.904	1.14e-15	3	APOE
4.72e-20	-0.727255	0.072	0.396	1.16e-15	3	VCAN
2.76e-19	0.264281	1	0.997	6.8e-15	3	PFN1
5.28e-19	0.348224	0.995	0.976	1.3e-14	3	PRDX1
1.58e-18	-0.631351	0.196	0.55	3.88e-14	3	SERPINH1
2.66e-18	-0.672954	0.17	0.489	6.54e-14	3	SCD
9.11e-18	0.319604	0.995	0.98	2.24e-13	3	GSTP1
1e-17	-0.700488	0.16	0.46	2.47e-13	3	SQLE
2.17e-17	-0.654384	0.206	0.519	5.33e-13	3	HSP90B1
3.09e-17	-0.573773	0.351	0.656	7.61e-13	3	SFRP1
4.9e-17	-0.545228	0.438	0.761	1.21e-12	3	IGFBP2
1.38e-16	-0.58417	0.278	0.602	3.39e-12	3	MFGE8
2.02e-16	0.385736	0.923	0.891	4.96e-12	3	SNRPD2
1.15e-15	-0.533211	0.345	0.673	2.82e-11	3	PDIA6
1.25e-15	-0.605962	0.191	0.488	3.06e-11	3	DHCR24
1.32e-14	-0.600526	0.124	0.389	3.24e-10	3	KTN1
1.62e-14	-0.613723	0.134	0.398	3.98e-10	3	PIF1
1.8e-14	-0.543514	0.227	0.52	4.42e-10	3	MTDH
3.47e-14	-0.528222	0.258	0.543	8.54e-10	3	NR6A1
3.79e-14	0.32601	0.943	0.903	9.33e-10	3	SNRPG
4.61e-14	-0.620609	0.263	0.537	1.13e-09	3	EIF2S3
5.27e-14	-0.740835	0.175	0.424	1.3e-09	3	PTPRS
8.19e-14	-0.454323	0.438	0.782	2.01e-09	3	BSG
1.33e-13	0.349913	0.892	0.863	3.28e-09	3	UBB
3.11e-13	-0.533289	0.149	0.406	7.64e-09	3	FADS1
7.34e-13	0.313655	0.948	0.924	1.8e-08	3	SNRPD1
1.06e-12	-0.463971	0.067	0.306	2.62e-08	3	GANAB
1.2e-12	0.338703	0.825	0.752	2.96e-08	3	SEC61G
1.41e-12	-0.553538	0.098	0.329	3.47e-08	3	SLC16A1
2.2e-12	-0.354695	0.624	0.812	5.41e-08	3	PABPC1
2.22e-12	0.291984	0.954	0.926	5.45e-08	3	NDUFS5
2.46e-12	-0.403022	0.397	0.673	6.05e-08	3	CNPY2
3.33e-12	-0.518798	0.144	0.388	8.19e-08	3	GJA1
3.7e-12	-0.509318	0.093	0.323	9.1e-08	3	PODXL
3.93e-12	-0.525637	0.196	0.438	9.66e-08	3	SEC62
1.29e-11	0.310576	0.871	0.807	3.18e-07	3	SUB1
2.66e-11	-0.436638	0.088	0.311	6.55e-07	3	SLC38A1
3.74e-11	-0.412897	0.309	0.583	9.21e-07	3	RTN4
4.45e-11	-0.489775	0.077	0.289	1.09e-06	3	RRBP1
5.87e-11	0.331714	0.866	0.822	1.44e-06	3	CALM2
6.24e-11	0.360014	0.809	0.786	1.53e-06	3	C14orf2
1.11e-10	-0.399956	0.18	0.433	2.74e-06	3	ANKRD11
1.32e-10	0.344152	0.799	0.776	3.25e-06	3	ATP5J2
1.49e-10	-0.434436	0.124	0.351	3.68e-06	3	TAF1D
2.37e-10	-0.410193	0.222	0.469	5.82e-06	3	HELLS
2.44e-10	-0.409834	0.113	0.331	6.01e-06	3	CALU
2.73e-10	-0.418008	0.077	0.286	6.71e-06	3	RNF145
2.83e-10	-0.401644	0.196	0.435	6.95e-06	3	ENAH
3.22e-10	-0.490217	0.34	0.587	7.91e-06	3	CDC42
4.04e-10	-0.278753	0.629	0.842	9.94e-06	3	SOX4
4.45e-10	-0.497311	0.124	0.332	1.09e-05	3	SETD5
4.85e-10	0.293458	0.861	0.857	1.19e-05	3	ERH
5.37e-10	-0.397024	0.103	0.319	1.32e-05	3	FGFR1
6.35e-10	-0.497287	0.129	0.329	1.56e-05	3	PDIA4
6.55e-10	0.331125	0.747	0.672	1.61e-05	3	PRDX2
7.4e-10	-0.438044	0.119	0.322	1.82e-05	3	CANX
7.46e-10	-0.463375	0.077	0.267	1.84e-05	3	AKAP12
9.67e-10	-0.416863	0.227	0.467	2.38e-05	3	SLC39A1
1.06e-09	-0.382137	0.237	0.467	2.62e-05	3	USP44
1.54e-09	-0.462704	0.124	0.333	3.8e-05	3	ZNF462
1.57e-09	-0.51305	0.119	0.309	3.86e-05	3	SALL4
1.72e-09	-0.4352	0.16	0.368	4.23e-05	3	JARID2
1.92e-09	-0.464857	0.18	0.394	4.71e-05	3	HSPA5
2.14e-09	-0.330517	0.567	0.791	5.27e-05	3	TDGF1
2.44e-09	-0.366967	0.356	0.603	6.01e-05	3	NOP56
2.52e-09	-0.405847	0.103	0.303	6.19e-05	3	JADE1
2.87e-09	-0.345076	0.464	0.74	7.07e-05	3	LAPTM4B
2.87e-09	0.317349	0.732	0.678	7.07e-05	3	PSMA2
3.2e-09	-0.346307	0.165	0.386	7.86e-05	3	CSDE1
3.2e-09	0.288695	0.845	0.847	7.88e-05	3	FABP5
3.4e-09	-0.381431	0.304	0.556	8.36e-05	3	PRRC2C
4.86e-09	-0.461528	0.082	0.261	0.00012	3	FLNA
5.1e-09	-0.576818	0.149	0.338	0.000126	3	MDM4
5.18e-09	-0.431533	0.108	0.292	0.000127	3	SLC2A3
7.04e-09	-0.375234	0.608	0.796	0.000173	3	HIST1H4C
1.02e-08	-0.395769	0.088	0.274	0.00025	3	SLC39A10
1.09e-08	-0.375706	0.098	0.288	0.000269	3	HOOK2
1.18e-08	-0.411934	0.268	0.476	0.00029	3	PNN
1.21e-08	-0.397188	0.268	0.48	0.000297	3	RCN2
1.32e-08	-0.54738	0.17	0.348	0.000324	3	SOX11
1.36e-08	-0.451724	0.211	0.408	0.000335	3	PDIA3
1.5e-08	-0.335319	0.459	0.697	0.00037	3	RARRES2
1.8e-08	-0.356236	0.33	0.543	0.000443	3	KPNB1
2.44e-08	0.299767	0.784	0.774	0.000599	3	PTGES3
2.64e-08	-0.355004	0.093	0.274	0.000648	3	VCL
2.66e-08	-0.336437	0.077	0.258	0.000654	3	ZFP36L1
2.7e-08	-0.332831	0.149	0.351	0.000663	3	BPTF
2.79e-08	0.254164	0.866	0.866	0.000685	3	STMN1
2.83e-08	-0.366608	0.113	0.296	0.000696	3	NSD1
5.91e-08	-0.344928	0.088	0.261	0.00145351	3	SLC7A5
5.99e-08	0.305708	0.84	0.855	0.00147422	3	SNRPF
6.52e-08	-0.374045	0.175	0.368	0.00160299	3	SLC1A5
8.24e-08	-0.394466	0.103	0.271	0.00202802	3	TNRC6B
8.65e-08	-0.336641	0.299	0.517	0.00212724	3	MLEC
8.84e-08	-0.297139	0.113	0.301	0.00217545	3	MLLT4
1.05e-07	-0.346855	0.098	0.274	0.00258504	3	FGFBP3
1.14e-07	0.276413	0.876	0.924	0.00279791	3	ENO1
1.14e-07	-0.315203	0.557	0.734	0.00280123	3	L1TD1
1.18e-07	-0.33572	0.134	0.325	0.00290147	3	CENPF
1.27e-07	-0.329778	0.216	0.416	0.00313048	3	UBE2M
1.35e-07	-0.325358	0.278	0.486	0.00332742	3	TMBIM6
1.65e-07	0.256089	0.861	0.846	0.00406614	3	PARK7
2.08e-07	-0.322493	0.381	0.583	0.0051068	3	SEPHS1
2.09e-07	0.295117	0.778	0.755	0.00514814	3	PFDN5
2.22e-07	-0.350289	0.098	0.263	0.00546851	3	APP
2.44e-07	-0.27468	0.428	0.62	0.00599661	3	LIN28A
2.56e-07	-0.33675	0.17	0.347	0.00628522	3	FADS2
2.78e-07	-0.485312	0.113	0.268	0.00683398	3	RQCD1
2.79e-07	-0.30696	0.103	0.272	0.0068585	3	APLP2
3.33e-07	-0.325445	0.376	0.591	0.00818426	3	SOX2
3.37e-07	0.332961	0.686	0.652	0.00827828	3	PSMA4
3.88e-07	-0.329152	0.149	0.322	0.0095327	3	MIDN
3.9e-07	0.268139	0.799	0.811	0.00960246	3	ATPIF1
4.01e-07	-0.352325	0.258	0.447	0.00987298	3	SPINT2
4.08e-07	-0.294972	0.304	0.523	0.0100331	3	EPCAM
4.2e-07	-0.275147	0.557	0.809	0.0103318	3	CD63
4.81e-07	-0.424472	0.108	0.253	0.0118346	3	GPC4
5.37e-07	-0.329172	0.155	0.323	0.0132093	3	TCF7L1
5.51e-07	-0.438379	0.206	0.376	0.0135422	3	SRSF6
6.27e-07	0.329086	0.66	0.603	0.0154274	3	NDUFA6
7.21e-07	-0.252895	0.119	0.301	0.0177383	3	TET1
8.33e-07	-0.317501	0.144	0.308	0.0204995	3	CYP2S1
8.36e-07	-0.393315	0.299	0.482	0.0205579	3	WTAP
9.14e-07	-0.312283	0.397	0.612	0.0224703	3	PPIB
9.32e-07	-0.37186	0.155	0.314	0.0229175	3	PAFAH1B2
9.77e-07	-0.318724	0.289	0.478	0.0240274	3	EIF3A
1.03e-06	-0.276546	0.129	0.296	0.0253301	3	KIF5C
1.13e-06	-0.318622	0.134	0.299	0.0277813	3	MT-ATP8
1.17e-06	-0.465508	0.149	0.299	0.0288543	3	CDC42SE1
1.19e-06	0.273395	0.902	0.885	0.0292056	3	SNRPE
1.2e-06	-0.296207	0.16	0.337	0.029577	3	SIGMAR1
1.27e-06	-0.285768	0.227	0.413	0.0312963	3	SMARCC1
1.41e-06	0.362921	0.649	0.598	0.0346822	3	SKP1
1.42e-06	-0.298722	0.186	0.356	0.0349646	3	GTF2I
1.43e-06	-0.277037	0.325	0.54	0.0351928	3	ATP6V0B
1.45e-06	0.316207	0.686	0.625	0.0355909	3	CKS2
1.7e-06	-0.31115	0.175	0.341	0.0417027	3	MESDC2
1.76e-06	-0.289122	0.144	0.309	0.0432224	3	DDX17
1.81e-06	0.329814	0.624	0.534	0.0444111	3	RSL24D1
1.87e-06	-0.281806	0.423	0.65	0.0460388	3	ERP29
1.91e-06	-0.269705	0.325	0.514	0.0469022	3	MAP1B
1.92e-06	-0.305254	0.124	0.273	0.0472451	3	SALL2
2.05e-06	-0.391832	0.18	0.326	0.0504814	3	RPN2
2.08e-06	0.299731	0.655	0.619	0.0511048	3	NDUFB4
2.13e-06	-0.346967	0.108	0.255	0.0524588	3	PPT1
2.22e-06	-0.297265	0.211	0.385	0.0546759	3	CXADR
2.3e-06	-0.254892	0.103	0.251	0.0564785	3	USP22
2.66e-06	0.250763	0.84	0.821	0.0655493	3	DBI
2.96e-06	-0.297184	0.113	0.262	0.0729219	3	PRKDC
3.06e-06	-0.295993	0.134	0.295	0.0751925	3	UBXN4
3.16e-06	0.251134	0.763	0.771	0.0776533	3	ATP5O
3.6e-06	-0.294488	0.119	0.268	0.0884424	3	VRTN
3.77e-06	-0.258937	0.155	0.316	0.0927753	3	ACLY
3.78e-06	0.254562	0.711	0.685	0.0928687	3	S100A11
3.89e-06	-0.284744	0.289	0.478	0.0956903	3	PGRMC1
4.31e-06	-0.272625	0.129	0.28	0.10607	3	BCAT1
4.33e-06	0.302095	0.732	0.706	0.106554	3	RPS27L
4.7e-06	-0.284171	0.144	0.297	0.115649	3	MAT2A
5.01e-06	0.307828	0.691	0.651	0.123344	3	HSPB1
5.08e-06	-0.404379	0.18	0.325	0.124836	3	PPP1CB
5.25e-06	-0.339447	0.139	0.282	0.129076	3	EMC10
5.51e-06	0.352951	0.562	0.485	0.135506	3	PFDN4
6.26e-06	0.254228	0.655	0.636	0.153973	3	EIF4A1
7.54e-06	-0.281855	0.175	0.323	0.185575	3	SF1
7.66e-06	-0.270288	0.335	0.526	0.188489	3	ATP1B3
7.69e-06	-0.305637	0.175	0.329	0.189281	3	PLD3
7.89e-06	-0.264571	0.149	0.306	0.19416	3	PRPF38B
7.91e-06	-0.31997	0.211	0.371	0.19452	3	HLA-C
7.95e-06	-0.321977	0.268	0.441	0.195465	3	EBP
7.97e-06	-0.287966	0.206	0.371	0.195993	3	LMAN2
9.71e-06	-0.258446	0.119	0.262	0.238923	3	C19orf25
1.16e-05	-0.322718	0.124	0.261	0.284622	3	ADM
1.18e-05	0.262071	0.758	0.756	0.290077	3	PSMB1
1.26e-05	0.297993	0.629	0.554	0.311008	3	FKBP3
1.27e-05	0.253124	0.747	0.714	0.312532	3	LSM5
1.28e-05	-0.354881	0.124	0.252	0.315711	3	TMED10
1.32e-05	0.314836	0.278	0.169	0.325278	3	TXNDC9
1.32e-05	-0.347858	0.16	0.29	0.325784	3	DBN1
1.39e-05	0.262327	0.686	0.683	0.342246	3	DUT
1.42e-05	-0.278584	0.206	0.362	0.34985	3	PSAP
1.48e-05	-0.268167	0.196	0.354	0.36498	3	CD320
1.55e-05	0.269721	0.768	0.759	0.381102	3	COX7B
1.56e-05	-0.287409	0.155	0.297	0.383831	3	CHD4
1.6e-05	-0.359975	0.216	0.359	0.394161	3	TP53
1.69e-05	-0.314478	0.165	0.305	0.41459	3	HMGCS1
1.76e-05	-0.327745	0.309	0.467	0.43377	3	PIM2
1.78e-05	0.265304	0.649	0.622	0.438048	3	PSMB7
1.88e-05	-0.250062	0.139	0.284	0.462902	3	MT-ND4L
1.98e-05	-0.262916	0.284	0.455	0.48817	3	ANP32E
2.12e-05	-0.261412	0.438	0.658	0.522211	3	CD81
2.14e-05	-0.314178	0.206	0.354	0.525765	3	SLC3A2
2.29e-05	-0.303584	0.144	0.279	0.562216	3	VIMP
2.41e-05	-0.274322	0.17	0.314	0.592691	3	LSR
2.46e-05	-0.253902	0.155	0.298	0.605845	3	EIF4EBP2
2.55e-05	0.269457	0.737	0.727	0.626358	3	SSBP1
2.62e-05	-0.349421	0.16	0.294	0.643516	3	TRA2A
2.66e-05	-0.253048	0.124	0.257	0.653244	3	ALG3
2.67e-05	0.316482	0.634	0.585	0.657654	3	SNRPB2
2.79e-05	-0.266272	0.397	0.585	0.687025	3	SSR3
3.27e-05	0.259926	0.706	0.682	0.804203	3	MINOS1
3.66e-05	-0.251741	0.299	0.48	0.899326	3	PRDX4
4.9e-05	0.360218	0.443	0.348	1	3	MRPL13
5.24e-05	0.319483	0.582	0.526	1	3	UBE2N
5.33e-05	0.341551	0.598	0.542	1	3	UBE2C
7.25e-05	0.297205	0.66	0.631	1	3	DSTN
7.71e-05	-0.260951	0.268	0.423	1	3	BCAP31
0.000107	0.268272	0.716	0.727	1	3	SOD1
0.000114	0.262988	0.68	0.679	1	3	PSMB3
0.000152	-0.270842	0.155	0.276	1	3	PVRL2
0.000155	-0.254082	0.211	0.345	1	3	TECR
0.000171	-0.26566	0.247	0.387	1	3	ARL6IP1
0.000191	-0.259607	0.253	0.386	1	3	P4HB
0.000199	-0.323155	0.309	0.436	1	3	ARPC4
0.000232	0.251468	0.572	0.523	1	3	MRPS6
0.000301	0.267643	0.253	0.16	1	3	NQO1
0.000356	-0.273915	0.165	0.272	1	3	DNAJB11
0.000371	0.325185	0.485	0.411	1	3	POLR2K
0.0004	0.272128	0.557	0.505	1	3	SF3B6
0.000605	0.252531	0.423	0.337	1	3	TUBB6
0.000672	0.277348	0.495	0.438	1	3	NDUFA1
0.000713	-0.273578	0.253	0.369	1	3	CTTN
0.000994	0.290817	0.562	0.539	1	3	EIF3I
0.00110034	0.260901	0.567	0.514	1	3	MYL9
0.00145446	0.251949	0.562	0.526	1	3	CAPZB
0.0016222	0.264963	0.376	0.297	1	3	MAGOH
0.00176464	0.271523	0.567	0.532	1	3	SRP9
0.00220045	0.265695	0.423	0.348	1	3	DYNLRB1
0.00229897	0.289661	0.284	0.209	1	3	MRPS25
0.00250778	-0.285152	0.186	0.273	1	3	SAR1A
0.00253811	0.25332	0.639	0.628	1	3	CLTA
0.00333369	0.252412	0.418	0.352	1	3	PPP4C
0.00372705	0.278774	0.278	0.207	1	3	GTF2H5
0.00478498	0.257173	0.485	0.442	1	3	TBCB
0.00500723	0.308043	0.345	0.284	1	3	NIFK
0.00670434	0.273295	0.407	0.359	1	3	MRPS33
0.00690359	0.269146	0.546	0.535	1	3	SSB
