# Supplementary material for: Single cell census of human kidney organoids shows reproducibility and diminished off-target cells after transplantation
Source: Nat Commun. 2019 Nov 29;10:5462. doi: 10.1038/s41467-019-13382-0 (PMC6884507; doi:10.1038/s41467-019-13382-0)
Supplement: Supplementary file 8 — Supplementary Data 5 [file 41467_2019_13382_MOESM8_ESM.xlsx]

## Sheet: ST8_germlayer_signatures
Supplementary Data 5. Table of germ layer signatures
gene	class
NR2F2	Ectoderm
PAX3	Ectoderm
PAX6	Ectoderm
WNT1	Ectoderm
SDC2	Ectoderm
ZBTB16	Ectoderm
POU4F1	Ectoderm
OLFM3	Ectoderm
CDH9	Ectoderm
MAP2	Ectoderm
PAPLN	Ectoderm
TRPM8	Ectoderm
LMX1A	Ectoderm
NOS2	Ectoderm
DMBX1	Ectoderm
COL2A1	Ectoderm
DRD4	Ectoderm
SOX1	Ectoderm
MYO3B	Ectoderm
NR2F1	Ectoderm
FOXP2	Endoderm
HNF4A	Endoderm
EOMES	Endoderm
NODAL	Endoderm
LEFTY2	Endoderm
HNF1B	Endoderm
RXRG	Endoderm
LEFTY1	Endoderm
FOXA2	Endoderm
NKX2-5	Mesoderm
SST	Mesoderm
GATA4	Mesoderm
KLF5	Mesoderm
HOPX	Mesoderm
IL6ST	Mesoderm
ABCA4	Mesoderm
BMP10	Mesoderm
CDH5	Mesoderm
PLVAP	Mesoderm
RGS4	Mesoderm
HAND2	Mesoderm
HEY1	Mesoderm
ODAM	Mesoderm
COLEC10	Mesoderm
FOXF1	Mesoderm
ESM1	Mesoderm
ALOX15	Mesoderm
SNAI2	Mesoderm
TBX3	Mesoderm
CDX2	Mesoderm
HAND1	Mesoderm
PDGFRA	Mesoderm
FCN3	Mesoderm
TM4SF1	Mesoderm
