# Supplementary material for: Single cell census of human kidney organoids shows reproducibility and diminished off-target cells after transplantation
Source: Nat Commun. 2019 Nov 29;10:5462. doi: 10.1038/s41467-019-13382-0 (PMC6884507; doi:10.1038/s41467-019-13382-0)
Supplement: Supplementary file 9 — Supplementary Data 6 [file 41467_2019_13382_MOESM9_ESM.xlsx]

## Sheet: ST9_D7_batchcorrected_AS_cellty
Supplementary Data 6. Cluster gene lists for D7 after batch-correction (representative line: AS)
cluster	putative_cell_type
0	0. Mesenchymal enriched
1	1. S-phase
2	2. G2/M
3	3. CTNNB1 enriched
4	4. TUBA1B enriched
5	5. SOX2 enriched
6	6. Mito-poor
7	7. ACTA1 enriched
p_val	avg_logFC	pct.1	pct.2	p_val_adj	cluster	gene
0	0.452286	1	1	0	0	ACTG1
0	0.40724	0.936	0.823	0	0	EIF4A2
0	0.395265	0.999	0.989	0	0	HSP90AB1
0	0.364891	0.952	0.872	0	0	TKT
0	0.348063	0.98	0.952	0	0	CIRBP
0	0.336817	1	0.993	0	0	EEF2
0	0.326224	1	0.998	0	0	NPM1
0	0.314554	0.997	0.983	0	0	EIF3E
0	0.284106	0.997	0.987	0	0	SLC25A3
0	0.264755	1	1	0	0	HNRNPA1
0	-0.264994	0.024	0.254	0	0	OIP5
0	-0.267183	0.019	0.255	0	0	CDCA5
0	-0.292716	1	1	0	0	PTMA
0	-0.299773	0.042	0.294	0	0	C21orf58
0	-0.309146	0.019	0.257	0	0	PRC1
0	-0.326618	0.02	0.254	0	0	CENPE
0	-0.328228	0.03	0.306	0	0	TK1
0	-0.331174	0.069	0.356	0	0	CENPM
0	-0.333144	0.068	0.346	0	0	CENPK
0	-0.333279	0.029	0.283	0	0	CDCA8
0	-0.343106	0.864	0.924	0	0	ANAPC11
0	-0.345739	0.018	0.278	0	0	MXD3
0	-0.346671	0.037	0.327	0	0	FOXM1
0	-0.349413	0.966	0.971	0	0	DYNLL1
0	-0.357281	0.014	0.278	0	0	NUF2
0	-0.359386	0.906	0.954	0	0	HSPE1
0	-0.359412	0.043	0.329	0	0	RAD51AP1
0	-0.361322	0.131	0.42	0	0	ORC6
0	-0.363605	0.03	0.335	0	0	ASF1B
0	-0.363616	0.897	0.941	0	0	SNRPD1
0	-0.364483	0.996	0.994	0	0	STMN1
0	-0.365427	0.019	0.308	0	0	KIFC1
0	-0.366148	0.038	0.323	0	0	SGOL1
0	-0.366769	0.037	0.297	0	0	SGOL2
0	-0.373497	0.026	0.311	0	0	TACC3
0	-0.374169	0.79	0.89	0	0	H2AFV
0	-0.376044	0.014	0.306	0	0	PBK
0	-0.382753	0.051	0.314	0	0	HMMR
0	-0.388583	0.818	0.9	0	0	FABP5
0	-0.389787	0.81	0.905	0	0	LSM5
0	-0.395247	0.021	0.303	0	0	DLGAP5
0	-0.395814	0.65	0.831	0	0	CYCS
0	-0.397021	0.013	0.293	0	0	ASPM
0	-0.403676	0.765	0.882	0	0	CENPV
0	-0.410947	0.706	0.854	0	0	SIVA1
0	-0.41111	0.89	0.937	0	0	SNRPB
0	-0.415026	0.854	0.934	0	0	SNRPG
0	-0.415809	0.146	0.461	0	0	CHAF1A
0	-0.416179	0.016	0.335	0	0	SPC25
0	-0.416959	0.122	0.433	0	0	KIF22
0	-0.418021	0.435	0.7	0	0	RPA3
0	-0.42638	0.023	0.312	0	0	CDCA3
0	-0.430813	0.865	0.954	0	0	TMSB15A
0	-0.431767	0.942	0.971	0	0	HSP90AA1
0	-0.436418	0.263	0.577	0	0	RNASEH2A
0	-0.442955	0.048	0.371	0	0	KIF20B
0	-0.446796	0.26	0.56	0	0	GINS2
0	-0.447683	0.097	0.41	0	0	CLSPN
0	-0.448016	0.048	0.312	0	0	AURKA
0	-0.448263	0.135	0.469	0	0	UBE2T
0	-0.453102	0.313	0.617	0	0	ANP32E
0	-0.455432	0.954	0.965	0	0	CALM2
0	-0.465787	0.586	0.814	0	0	PSIP1
0	-0.473172	0.071	0.421	0	0	MYBL2
0	-0.481642	0.102	0.476	0	0	CENPU
0	-0.48569	0.076	0.368	0	0	PSRC1
0	-0.490467	0.413	0.698	0	0	SKA2
0	-0.504918	0.023	0.257	0	0	PIF1
0	-0.520444	0.698	0.878	0	0	LSM3
0	-0.522202	0.019	0.336	0	0	CENPA
0	-0.523472	0.083	0.459	0	0	RRM2
0	-0.530045	0.356	0.685	0	0	DTYMK
0	-0.53495	0.03	0.325	0	0	PLK1
0	-0.554456	0.031	0.396	0	0	CCNA2
0	-0.554527	0.019	0.39	0	0	GTSE1
0	-0.561565	0.033	0.387	0	0	CDK1
0	-0.572686	0.127	0.537	0	0	ZWINT
0	-0.620144	0.998	0.995	0	0	HMGB1
0	-0.632089	0.61	0.845	0	0	DEK
0	-0.633895	0.113	0.549	0	0	MAD2L1
0	-0.639202	0.039	0.435	0	0	FAM64A
0	-0.639441	0.033	0.425	0	0	TPX2
0	-0.652907	0.074	0.459	0	0	CDKN3
0	-0.664743	0.155	0.612	0	0	CENPW
0	-0.671243	0.073	0.483	0	0	AURKB
0	-0.672277	0.151	0.562	0	0	H2AFX
0	-0.689112	0.886	0.964	0	0	RANBP1
0	-0.694519	0.587	0.771	0	0	CKS2
0	-0.705548	0.285	0.691	0	0	TYMS
0	-0.71953	0.027	0.448	0	0	MKI67
0	-0.723857	0.965	0.982	0	0	HMGN2
0	-0.731071	0.106	0.469	0	0	CCNB1
0	-0.735681	0.47	0.709	0	0	KPNA2
0	-0.737374	0.858	0.955	0	0	NUCKS1
0	-0.778959	0.97	0.985	0	0	TUBA1B
0	-0.791107	0.104	0.488	0	0	CDC20
0	-0.813625	0.488	0.712	0	0	ARL6IP1
0	-0.903621	0.056	0.565	0	0	NUSAP1
0	-0.915237	0.389	0.783	0	0	KIAA0101
0	-0.925618	0.052	0.507	0	0	TOP2A
0	-0.953564	0.237	0.687	0	0	BIRC5
0	-0.991252	0.971	0.986	0	0	H2AFZ
0	-0.993979	0.372	0.721	0	0	TUBB4B
0	-1.08961	0.514	0.786	0	0	UBE2S
0	-1.14374	0.144	0.65	0	0	CENPF
0	-1.19087	0.32	0.716	0	0	PTTG1
0	-1.27952	0.441	0.845	0	0	CKS1B
0	-1.33908	0.137	0.624	0	0	UBE2C
0	-1.39128	0.592	0.726	0	0	HIST1H4C
0	-1.65523	0.434	0.851	0	0	HMGB2
1.44237e-307	-0.384725	0.193	0.491	3.65106e-303	0	GMNN
2.85864e-307	0.382983	0.776	0.565	7.23607e-303	0	PNRC1
1.1164e-304	-0.289098	0.961	0.969	2.82594e-300	0	ERH
1.17313e-304	-0.330634	0.958	0.967	2.96955e-300	0	HNRNPA2B1
5.90582e-304	-0.38292	0.235	0.533	1.49494e-299	0	GGH
4.88222e-299	-0.283155	0.041	0.277	1.23584e-294	0	DEPDC1B
8.96312e-298	-0.36797	0.162	0.448	2.26883e-293	0	SMC2
3.17871e-293	-0.458307	0.797	0.89	8.04626e-289	0	SMC4
4.75144e-292	-0.317053	0.872	0.934	1.20273e-287	0	LSM4
6.36743e-288	-0.347214	0.177	0.463	1.61179e-283	0	CENPN
6.42111e-282	-0.402613	0.227	0.507	1.62537e-277	0	DHFR
2.3051e-274	-0.2799	0.068	0.31	5.83491e-270	0	VRK1
9.95017e-269	-0.330904	0.077	0.314	2.51869e-264	0	KNSTRN
5.79325e-268	-0.306565	0.877	0.929	1.46645e-263	0	COX8A
8.83679e-264	0.302358	0.929	0.845	2.23686e-259	0	KDELR1
3.29108e-261	-0.386151	0.78	0.868	8.33072e-257	0	HMGB3
8.28225e-260	-0.368033	0.299	0.568	2.09649e-255	0	RPL39L
8.83574e-260	-0.334553	0.105	0.355	2.23659e-255	0	FEN1
3.77554e-259	-0.38732	0.226	0.498	9.55701e-255	0	HELLS
2.12589e-258	0.387839	0.639	0.4	5.38126e-254	0	DDIT4
4.62925e-256	-0.255999	0.064	0.292	1.1718e-251	0	MND1
6.04475e-248	-0.361608	0.312	0.581	1.53011e-243	0	CENPH
9.08807e-247	-0.386165	0.668	0.821	2.30046e-242	0	NASP
2.03556e-242	-0.316929	0.16	0.417	5.1526e-238	0	LMNB1
5.92008e-242	-0.283471	0.987	0.992	1.49855e-237	0	SET
6.7309e-238	-0.265298	0.072	0.292	1.70379e-233	0	MIS18BP1
2.936e-236	-0.360985	0.242	0.493	7.4319e-232	0	RHNO1
1.58069e-233	0.344367	0.868	0.719	4.0012e-229	0	WFIKKN1
3.63787e-232	-0.339617	0.704	0.843	9.20853e-228	0	CALM1
4.52255e-230	-0.488696	0.298	0.534	1.14479e-225	0	CCNB2
2.69715e-227	-0.482181	0.57	0.731	6.8273e-223	0	DUT
7.76147e-227	-0.359857	0.185	0.433	1.96466e-222	0	PCNA
1.62018e-223	-0.280452	0.124	0.36	4.10116e-219	0	CDCA4
2.91924e-222	-0.311476	0.219	0.478	7.38947e-218	0	NUDT1
3.63373e-220	-0.335461	0.227	0.478	9.19806e-216	0	MZT1
2.68539e-214	-0.332197	0.316	0.564	6.79753e-210	0	DNMT1
1.66566e-213	-0.339212	0.514	0.72	4.21628e-209	0	HNRNPAB
2.35457e-210	-0.334993	0.445	0.667	5.96011e-206	0	CCDC34
4.76805e-209	-0.300272	0.726	0.843	1.20694e-204	0	H2AFY
2.24025e-200	-0.38287	0.818	0.867	5.67074e-196	0	HN1
8.72622e-200	-0.273255	0.862	0.908	2.20887e-195	0	PRELID1
1.9938e-198	-0.312611	0.261	0.503	5.04691e-194	0	DNAJC9
2.93503e-196	-0.330601	0.499	0.699	7.42944e-192	0	CACYBP
2.109e-194	-0.268425	0.89	0.924	5.33852e-190	0	MRPL51
7.34904e-194	-0.272758	0.163	0.393	1.86026e-189	0	RMI2
3.0614e-192	-0.273966	0.17	0.397	7.74932e-188	0	RRM1
8.02654e-192	-0.321121	0.606	0.77	2.03176e-187	0	CARHSP1
1.74555e-191	-0.276594	0.181	0.409	4.41851e-187	0	TMEM106C
5.62977e-190	-0.286776	0.789	0.865	1.42506e-185	0	SRSF7
2.16616e-186	-0.349101	0.304	0.529	5.4832e-182	0	BUB3
1.35185e-184	-0.327471	0.281	0.503	3.42193e-180	0	RNF26
1.82378e-184	-0.309637	0.584	0.75	4.61654e-180	0	CBX5
1.62837e-183	-0.257613	0.139	0.354	4.1219e-179	0	USP1
7.39434e-183	-0.288355	0.805	0.893	1.87173e-178	0	EIF1AX
5.54434e-181	-0.331152	0.374	0.588	1.40344e-176	0	RAD21
1.3536e-180	-0.256019	0.887	0.91	3.42636e-176	0	SRSF2
3.21969e-180	-0.25746	0.113	0.315	8.15e-176	0	UHRF1
4.49552e-180	0.375722	0.617	0.431	1.13795e-175	0	BST2
7.65034e-180	-0.313003	0.737	0.857	1.93653e-175	0	SMS
1.71968e-178	0.291155	0.575	0.399	4.35303e-174	0	NOB1
1.15229e-177	-0.29033	0.614	0.774	2.91679e-173	0	SNRNP25
1.09945e-173	-0.323611	0.41	0.621	2.78303e-169	0	MCM7
3.72573e-173	0.273784	0.493	0.299	9.43094e-169	0	SNHG8
2.05918e-172	0.285232	0.514	0.332	5.21241e-168	0	ZNF581
3.33501e-172	-0.297193	0.576	0.733	8.44192e-168	0	PGP
1.90494e-171	-0.297272	0.372	0.589	4.82197e-167	0	POP7
1.88863e-169	-0.256319	0.201	0.423	4.78068e-165	0	MIS18A
2.27691e-169	0.250204	0.921	0.847	5.76353e-165	0	ZFAS1
3.54752e-169	0.252755	0.974	0.913	8.97985e-165	0	APOE
4.4865e-169	-0.312395	0.946	0.943	1.13567e-164	0	H1FX
2.04079e-168	-0.280529	0.256	0.48	5.16584e-164	0	EXOSC8
3.28998e-168	0.280602	0.657	0.5	8.32794e-164	0	IGBP1
3.02669e-167	0.259611	0.858	0.763	7.66145e-163	0	UBXN1
1.52364e-165	-0.287417	0.323	0.54	3.85679e-161	0	WDR34
2.64463e-165	0.25993	0.843	0.733	6.69434e-161	0	EIF3D
9.01748e-165	-0.276513	0.125	0.319	2.28259e-160	0	TUBB6
8.27749e-164	-0.265569	0.164	0.368	2.09528e-159	0	CKAP2
9.54262e-163	0.27131	0.731	0.591	2.41552e-158	0	OXA1L
3.94929e-162	-0.259119	0.22	0.436	9.99684e-158	0	PXMP2
2.76568e-161	0.315823	0.583	0.425	7.00077e-157	0	SNHG7
7.59213e-157	-0.276258	0.639	0.769	1.9218e-152	0	IDH2
3.93617e-156	-0.254655	0.205	0.414	9.96363e-152	0	EZH2
2.68138e-155	-0.279063	0.597	0.738	6.78739e-151	0	RHEB
7.12896e-150	-0.267878	0.222	0.427	1.80455e-145	0	DDX39A
5.31249e-149	-0.309385	0.731	0.852	1.34475e-144	0	EIF5A
2.78991e-145	-0.252228	0.252	0.461	7.06211e-141	0	POLR3K
2.47461e-143	-0.250904	0.725	0.842	6.26398e-139	0	NME1
1.37413e-141	-0.389718	0.293	0.474	3.47833e-137	0	TUBA1C
1.34778e-140	0.256046	0.572	0.417	3.41162e-136	0	EPB41L4A-AS1
1.8294e-139	-0.266421	0.288	0.491	4.63077e-135	0	HSPB11
9.04275e-139	-0.277686	0.278	0.482	2.28899e-134	0	SMC1A
1.96458e-137	0.278313	0.555	0.401	4.97295e-133	0	FAM175A
1.49272e-136	0.34489	0.956	0.924	3.77853e-132	0	VIM
1.82254e-133	-0.264369	0.444	0.63	4.61339e-129	0	SAE1
1.20356e-131	-0.253639	0.772	0.843	3.04658e-127	0	HNRNPD
1.22487e-131	-0.251652	0.65	0.773	3.10051e-127	0	NT5DC2
1.29762e-131	-0.2689	0.416	0.605	3.28468e-127	0	STRA13
4.45716e-130	-0.258696	0.604	0.74	1.12824e-125	0	YWHAH
1.20384e-127	0.406602	0.928	0.846	3.04727e-123	0	DLK1
7.9966e-122	0.270133	0.932	0.881	2.02418e-117	0	ID2
1.67988e-119	-0.259593	0.614	0.75	4.25227e-115	0	DNAJA1
3.62037e-109	-0.250099	0.607	0.735	9.16425e-105	0	PSMC3
2.99642e-102	-0.407407	0.498	0.593	7.58484e-98	0	CHCHD2
2.74944e-97	-0.480466	0.4	0.555	6.95966e-93	0	CTNNB1
1.99894e-96	-0.292541	0.76	0.86	5.05992e-92	0	LDHA
4.15933e-95	0.312323	0.882	0.829	1.05285e-90	0	ID1
3.87219e-89	-0.39708	0.682	0.788	9.80168e-85	0	HNRNPH1
4.58792e-84	0.251615	0.756	0.65	1.16134e-79	0	PCOLCE
9.63756e-81	0.288882	0.367	0.246	2.43956e-76	0	SNAI2
1.33562e-79	-0.306375	0.238	0.379	3.38086e-75	0	PTPRS
3.07963e-79	-0.253132	0.637	0.754	7.79548e-75	0	HSP90B1
3.24915e-76	0.259036	0.309	0.192	8.22457e-72	0	IGFBP5
4.92196e-68	0.282537	0.743	0.681	1.2459e-63	0	MEST
1.33606e-54	-0.253489	0.461	0.582	3.38198e-50	0	SOX11
9.7327e-38	0.36553	0.304	0.232	2.46364e-33	0	RPS4Y1
7.39531e-33	-0.486997	0.367	0.447	1.87198e-28	0	TGFBI
0	1.29368	0.921	0.621	0	1	HIST1H4C
0	0.947095	0.981	0.549	0	1	KIAA0101
0	0.845168	0.965	0.605	0	1	DUT
0	0.752708	0.926	0.443	0	1	TYMS
0	0.649233	0.856	0.353	0	1	GINS2
0	0.615359	0.72	0.193	0	1	CLSPN
0	0.577061	0.681	0.166	0	1	FEN1
0	0.573931	0.672	0.198	0	1	MYBL2
0	0.543517	0.756	0.247	0	1	CHAF1A
0	0.541706	0.761	0.317	0	1	DHFR
0	0.539462	0.779	0.286	0	1	ZWINT
0	0.534402	0.698	0.258	0	1	PCNA
0	0.508465	0.659	0.233	0	1	RRM2
0	0.506847	0.999	0.918	0	1	RANBP1
0	0.460965	0.78	0.381	0	1	RNASEH2A
0	0.457265	1	0.976	0	1	H2AFZ
0	0.457259	0.962	0.705	0	1	DEK
0	0.439776	0.732	0.317	0	1	HELLS
0	0.41737	0.655	0.23	0	1	ORC6
0	0.413474	0.639	0.23	0	1	RMI2
0	0.395773	0.664	0.264	0	1	UBE2T
0	0.393677	0.662	0.253	0	1	CENPU
0	0.38682	0.542	0.145	0	1	RAD51AP1
0	0.380873	0.537	0.171	0	1	UHRF1
0	0.374886	0.526	0.146	0	1	ASF1B
0	0.370801	0.551	0.167	0	1	CENPK
0	0.343115	0.484	0.134	0	1	TK1
0	0.329505	0.387	0.066	0	1	CDC6
0	0.299496	0.384	0.092	0	1	E2F1
0	0.290048	0.413	0.107	0	1	CDCA5
0	0.27687	0.343	0.063	0	1	MCM10
0	0.272472	0.334	0.06	0	1	DTL
5.95619e-308	0.356616	0.568	0.201	1.50769e-303	1	CDCA4
4.09222e-307	0.454975	0.731	0.339	1.03586e-302	1	MCM3
3.9437e-300	0.430488	0.967	0.621	9.98268e-296	1	CKS1B
7.85692e-293	-0.394828	1	1	1.98882e-288	1	ACTG1
7.12145e-292	0.379187	0.665	0.284	1.80265e-287	1	PXMP2
1.23688e-289	0.402111	0.73	0.338	3.13093e-285	1	DNAJC9
9.90018e-280	0.351236	0.575	0.22	2.50603e-275	1	RFC4
3.98248e-278	0.303569	0.471	0.153	1.00809e-273	1	LIG1
4.42998e-267	0.353224	0.611	0.249	1.12136e-262	1	RFC2
1.39012e-265	0.28276	0.394	0.111	3.51881e-261	1	MCM4
4.62857e-264	0.39256	0.768	0.4	1.17163e-259	1	DNMT1
3.2969e-260	0.372466	0.683	0.305	8.34544e-256	1	GMNN
4.24548e-259	0.356062	0.612	0.255	1.07466e-254	1	CDT1
7.74915e-254	0.38704	0.647	0.295	1.96154e-249	1	SLBP
2.34822e-248	0.374828	0.957	0.76	5.94405e-244	1	SIVA1
2.76787e-246	0.336558	0.589	0.247	7.00631e-242	1	RRM1
6.29417e-240	0.415596	0.817	0.477	1.59324e-235	1	MCM7
2.99808e-230	0.282086	0.497	0.185	7.58903e-226	1	CENPM
1.0542e-229	0.293872	0.536	0.211	2.6685e-225	1	USP1
3.19494e-227	0.306643	0.688	0.305	8.08736e-223	1	MAD2L1
5.01345e-227	0.369239	0.862	0.536	1.26905e-222	1	RPA3
1.16423e-224	0.34788	0.967	0.771	2.94701e-220	1	LSM3
1.70952e-223	0.360163	0.969	0.807	4.3273e-219	1	CENPV
4.94749e-214	-0.346009	0.998	0.993	1.25236e-209	1	HSP90AB1
1.48744e-208	0.320907	0.734	0.361	3.76516e-204	1	CENPW
1.82184e-203	0.328811	0.781	0.443	4.61162e-199	1	POP7
9.17912e-202	0.339498	0.723	0.397	2.32351e-197	1	WDR34
2.47362e-200	-0.341118	0.974	0.959	6.26148e-196	1	RBMX
3.71663e-200	0.327906	0.659	0.331	9.40791e-196	1	RPA2
3.09787e-199	0.323665	0.684	0.352	7.84165e-195	1	HSPB11
4.32092e-197	0.313988	0.65	0.32	1.09375e-192	1	POLR3K
5.08215e-195	0.305357	0.986	0.883	1.28645e-190	1	SRSF2
3.40196e-193	0.289459	0.992	0.902	8.61139e-189	1	SNRPB
1.02194e-189	0.293432	0.596	0.277	2.58683e-185	1	SMC2
2.90122e-187	-0.484703	0.502	0.682	7.34386e-183	1	PNRC1
5.69426e-185	-0.293646	0.998	0.992	1.44139e-180	1	UBB
9.38939e-185	0.334403	0.915	0.66	2.37674e-180	1	CARHSP1
1.27332e-182	0.331038	0.83	0.517	3.22316e-178	1	EIF4EBP1
1.05514e-180	0.285483	0.994	0.908	2.67087e-176	1	SNRPD1
6.42284e-177	0.328732	0.908	0.677	1.62581e-172	1	IDH2
7.35802e-171	0.295419	0.969	0.834	1.86253e-166	1	CDK4
9.82451e-169	0.285025	0.472	0.203	2.48688e-164	1	MCM5
9.68625e-163	0.328893	0.94	0.721	2.45188e-158	1	NASP
8.73442e-160	0.274612	0.651	0.348	2.21094e-155	1	CTNNAL1
1.74589e-159	0.256067	0.535	0.25	4.41938e-155	1	ARL6IP6
6.0489e-159	0.284851	0.965	0.808	1.53116e-154	1	SRSF7
8.78508e-158	0.292059	0.98	0.843	2.22377e-153	1	FABP5
2.97598e-146	-0.315999	0.971	0.962	7.5331e-142	1	CIRBP
3.0637e-144	0.284176	0.771	0.478	7.75514e-140	1	STRA13
3.91446e-142	0.264467	0.659	0.36	9.90867e-138	1	GGH
1.75691e-137	0.27237	0.762	0.475	4.44726e-133	1	C19orf48
2.02579e-136	0.271005	0.851	0.592	5.12789e-132	1	HNRNPAB
8.80829e-134	0.256696	0.7	0.408	2.22964e-129	1	RPL39L
4.0977e-132	-0.318864	0.867	0.88	1.03725e-127	1	CCNG1
6.48787e-127	0.267587	0.63	0.352	1.64228e-122	1	SMC1A
1.7963e-123	0.263621	0.864	0.629	4.54699e-119	1	PGP
1.67653e-121	-0.251962	0.987	0.978	4.24381e-117	1	PTMS
6.8172e-121	0.262857	0.761	0.494	1.72564e-116	1	DCTPP1
3.8771e-115	-0.424714	0.338	0.531	9.8141e-111	1	DDIT4
1.48024e-113	0.252953	0.906	0.683	3.74694e-109	1	PSIP1
2.18397e-111	-0.317963	0.867	0.87	5.52827e-107	1	EIF4A2
1.54408e-108	-0.294826	0.917	0.903	3.90852e-104	1	TKT
7.23181e-99	-0.440965	0.653	0.723	1.83059e-94	1	HOTAIRM1
4.00608e-85	-0.270185	0.819	0.832	1.01406e-80	1	RSL24D1
4.84479e-76	-0.400663	0.284	0.422	1.22636e-71	1	TUBA1C
8.87569e-75	0.259795	0.793	0.599	2.2467e-70	1	CKB
1.85354e-65	-0.443483	0.29	0.426	4.69188e-61	1	LGALS1
7.44014e-60	-0.261612	0.751	0.75	1.88332e-55	1	TSC22D1
2.01588e-42	-0.526392	0.632	0.617	5.1028e-38	1	ARL6IP1
7.92317e-33	-0.336323	0.399	0.444	2.00559e-28	1	CCNB2
1.24965e-27	-0.296917	0.753	0.743	3.16325e-23	1	HNRNPH1
4.04684e-25	-0.260432	0.776	0.752	1.02438e-20	1	KRT18
2.3556e-23	0.251564	0.576	0.549	5.96273e-19	1	CHCHD2
8.09218e-20	-0.332117	0.522	0.531	2.04837e-15	1	HOXD1
9.31885e-19	-0.386083	0.476	0.494	2.35888e-14	1	CTNNB1
4.26569e-15	-0.524229	0.391	0.418	1.07978e-10	1	TGFBI
1.87285e-07	-0.357113	0.344	0.326	0.00474074	1	CDC20
0	1.72875	0.995	0.346	0	2	UBE2C
0	1.35925	0.971	0.232	0	2	TOP2A
0	1.32601	0.988	0.367	0	2	CENPF
0	1.27418	0.992	0.631	0	2	UBE2S
0	1.26506	1	0.635	0	2	HMGB2
0	1.21653	0.987	0.56	0	2	KPNA2
0	1.20119	0.994	0.521	0	2	TUBB4B
0	1.18628	0.988	0.57	0	2	ARL6IP1
0	1.14969	0.997	0.493	0	2	PTTG1
0	1.1122	0.783	0.077	0	2	PIF1
0	1.10276	0.999	0.635	0	2	CKS1B
0	1.09352	0.95	0.246	0	2	CDC20
0	1.08976	0.939	0.236	0	2	CCNB1
0	1.07526	0.898	0.11	0	2	PLK1
0	1.03887	0.997	0.654	0	2	CKS2
0	1.03809	0.964	0.273	0	2	NUSAP1
0	1.02543	0.892	0.192	0	2	MKI67
0	0.968872	0.906	0.187	0	2	FAM64A
0	0.96767	0.911	0.176	0	2	TPX2
0	0.966608	0.874	0.116	0	2	CENPA
0	0.95575	0.905	0.219	0	2	CDKN3
0	0.946727	0.986	0.436	0	2	BIRC5
0	0.941323	0.859	0.115	0	2	AURKA
0	0.910032	0.921	0.232	0	2	AURKB
0	0.896149	0.878	0.163	0	2	PSRC1
0	0.843128	0.862	0.163	0	2	CCNA2
0	0.830553	0.915	0.322	0	2	H2AFX
0	0.829316	0.85	0.154	0	2	GTSE1
0	0.821871	0.822	0.108	0	2	CDCA3
0	0.801885	0.996	0.827	0	2	HN1
0	0.799537	0.817	0.163	0	2	CDK1
0	0.761076	0.908	0.374	0	2	CCNB2
0	0.748844	0.765	0.098	0	2	ASPM
0	0.703455	0.755	0.114	0	2	SGOL2
0	0.678856	0.735	0.134	0	2	HMMR
0	0.672113	0.739	0.112	0	2	DLGAP5
0	0.671314	0.694	0.086	0	2	CENPE
0	0.669549	0.898	0.374	0	2	BUB3
0	0.666866	0.773	0.141	0	2	KNSTRN
0	0.662617	0.764	0.167	0	2	KIF20B
0	0.640869	0.824	0.342	0	2	TUBA1C
0	0.630723	0.717	0.098	0	2	MXD3
0	0.618441	0.999	0.937	0	2	H1FX
0	0.615044	0.704	0.108	0	2	CDCA8
0	0.603763	0.999	0.904	0	2	NUCKS1
0	0.602221	0.858	0.304	0	2	MAD2L1
0	0.600614	0.846	0.353	0	2	RNF26
0	0.586719	0.687	0.122	0	2	KIFC1
0	0.581781	0.661	0.103	0	2	NUF2
0	0.578076	0.703	0.139	0	2	SGOL1
0	0.577832	0.787	0.24	0	2	KIF22
0	0.572099	1	0.956	0	2	CALM2
0	0.571784	0.657	0.092	0	2	PRC1
0	0.571017	1	0.976	0	2	TUBA1B
0	0.562794	0.671	0.129	0	2	TACC3
0	0.56126	0.826	0.33	0	2	RHNO1
0	0.553088	0.927	0.498	0	2	DTYMK
0	0.54536	1	0.977	0	2	H2AFZ
0	0.543395	0.693	0.138	0	2	SPC25
0	0.543028	0.874	0.363	0	2	CENPW
0	0.523175	0.61	0.071	0	2	DEPDC1
0	0.520383	0.614	0.091	0	2	NDC80
0	0.512021	0.924	0.534	0	2	SKA2
0	0.506655	0.634	0.125	0	2	PBK
0	0.505914	0.721	0.225	0	2	CKAP2
0	0.501475	0.557	0.057	0	2	NEK2
0	0.493534	0.595	0.091	0	2	TROAP
0	0.477523	0.641	0.17	0	2	UBALD2
0	0.461925	0.572	0.088	0	2	KIF2C
0	0.457904	0.529	0.059	0	2	CKAP2L
0	0.454983	0.615	0.122	0	2	DEPDC1B
0	0.448807	0.533	0.073	0	2	HJURP
0	0.446129	0.644	0.149	0	2	FOXM1
0	0.445992	0.606	0.147	0	2	MIS18BP1
0	0.435261	1	0.996	0	2	HMGB1
0	0.427262	0.515	0.064	0	2	CDCA2
0	0.417598	0.623	0.19	0	2	DBF4
0	0.391875	0.469	0.048	0	2	FAM83D
0	0.391519	0.494	0.073	0	2	CDC25C
0	0.384339	0.469	0.07	0	2	ARHGAP11B
0	0.380914	0.527	0.096	0	2	G2E3
0	0.379552	0.481	0.062	0	2	RACGAP1
0	0.376038	0.441	0.043	0	2	KIF20A
0	0.375609	0.508	0.093	0	2	NCAPG
0	0.373104	0.5	0.09	0	2	REEP4
0	0.36603	0.453	0.055	0	2	ARHGAP11A
0	0.362221	0.541	0.143	0	2	C21orf58
0	0.361377	0.452	0.052	0	2	CEP55
0	0.347011	0.509	0.112	0	2	OIP5
0	0.342467	0.432	0.072	0	2	KIF4A
0	0.341772	0.399	0.033	0	2	SAPCD2
0	0.321829	0.405	0.048	0	2	KIF23
0	0.319574	0.417	0.054	0	2	CCNF
0	0.317299	0.432	0.092	0	2	PHF19
0	0.316932	0.399	0.049	0	2	ARHGEF39
0	0.313574	0.395	0.042	0	2	TTK
0	0.296925	0.462	0.102	0	2	SPDL1
0	0.292039	0.385	0.054	0	2	GPSM2
0	0.271968	0.34	0.032	0	2	KIF14
0	0.263971	0.34	0.045	0	2	TNFAIP8L1
0	0.260612	0.352	0.051	0	2	KIF11
0	0.257175	0.335	0.052	0	2	ECT2
0	0.255256	0.367	0.067	0	2	SMTN
0	0.251979	0.346	0.058	0	2	CCDC18
4.41308e-303	0.498048	0.985	0.811	1.11708e-298	2	HMGB3
2.77654e-300	0.33352	0.533	0.147	7.02825e-296	2	EMC9
6.24992e-293	0.251187	0.387	0.081	1.58204e-288	2	SKA3
2.85643e-292	0.419097	0.733	0.277	7.23047e-288	2	UBE2T
9.33395e-292	0.557741	0.989	0.833	2.3627e-287	2	SMC4
9.97986e-290	0.444001	0.765	0.322	2.5262e-285	2	MZT1
3.00548e-278	0.302679	0.479	0.128	7.60778e-274	2	CKAP5
2.84651e-277	-0.314411	1	1	7.20536e-273	2	FTL
4.95185e-276	0.268872	0.446	0.112	1.25346e-271	2	POC1A
2.64108e-273	0.426099	0.999	0.972	6.68537e-269	2	HMGN2
8.84208e-255	0.293673	0.538	0.165	2.2382e-250	2	ASF1B
3.98952e-228	0.366475	0.559	0.196	1.00987e-223	2	TUBB6
9.82913e-228	0.33865	0.712	0.296	2.48805e-223	2	CENPN
5.02749e-223	0.392385	0.985	0.83	1.27261e-218	2	H2AFV
1.69862e-219	0.287502	1	0.998	4.29972e-215	2	TUBB
1.65956e-215	0.416563	0.833	0.455	4.20085e-211	2	RAD21
8.31054e-215	0.311925	1	0.994	2.10365e-210	2	STMN1
1.22563e-210	0.293559	0.558	0.202	3.10243e-206	2	MESDC1
1.43841e-206	0.328998	0.738	0.318	3.64105e-202	2	ZWINT
1.29866e-204	-0.375495	0.993	0.988	3.28729e-200	2	EIF3E
7.61676e-203	0.328533	0.624	0.249	1.92803e-198	2	LBR
1.982e-200	0.283324	0.657	0.256	5.01705e-196	2	RRM2
4.29769e-200	0.354541	0.679	0.297	1.08787e-195	2	DDX39A
1.10901e-199	0.297066	0.64	0.255	2.80723e-195	2	ORC6
8.61409e-189	0.259588	0.494	0.172	2.18049e-184	2	VRK1
1.25958e-188	0.335963	0.606	0.255	3.18837e-184	2	PRRX2
1.84206e-188	-0.28592	0.999	0.998	4.66282e-184	2	NPM1
2.09947e-187	0.348105	0.744	0.37	5.31438e-183	2	DCAF7
4.18312e-180	0.361455	0.936	0.645	1.05887e-175	2	RHEB
5.1273e-176	0.371443	0.891	0.598	1.29787e-171	2	KIF5B
2.34269e-175	-0.318461	0.996	0.996	5.93006e-171	2	EEF2
8.47013e-175	0.352895	0.824	0.447	2.14404e-170	2	ANP32E
2.80394e-173	0.278311	0.652	0.277	7.0976e-169	2	CENPU
9.59544e-171	0.261753	0.562	0.222	2.42889e-166	2	CDCA4
3.03115e-162	-0.353403	0.998	0.993	7.67275e-158	2	HSP90AB1
1.05749e-153	0.304981	0.998	0.958	2.67683e-149	2	HNRNPA2B1
2.91904e-152	0.275877	0.634	0.289	7.38897e-148	2	SMC2
1.3212e-149	0.281286	0.989	0.899	3.34436e-145	2	MRPL51
3.83367e-149	0.284181	0.604	0.272	9.70418e-145	2	LMNB1
1.15425e-148	0.32034	0.859	0.537	2.92175e-144	2	CCDC34
1.43734e-147	0.309956	0.969	0.718	3.63835e-143	2	DEK
2.17106e-147	0.294306	0.979	0.85	5.4956e-143	2	LSM5
2.06017e-145	0.271281	0.683	0.326	5.2149e-141	2	GMNN
1.98557e-140	0.261569	0.627	0.292	5.02608e-136	2	TMPO
4.52931e-137	0.292309	0.712	0.369	1.1465e-132	2	GGH
1.46929e-135	0.269086	0.723	0.373	3.71921e-131	2	COX17
4.49683e-135	0.275048	0.985	0.881	1.13828e-130	2	CALM3
4.59521e-135	0.276547	0.765	0.415	1.16319e-130	2	RPL39L
7.00508e-134	0.253291	0.678	0.331	1.7732e-129	2	HP1BP3
5.60478e-130	0.25956	0.989	0.897	1.41874e-125	2	LSM4
7.72812e-127	0.271342	0.993	0.907	1.95622e-122	2	SNRPB
3.52581e-125	0.254474	0.603	0.291	8.92489e-121	2	EZH2
8.36609e-125	0.269056	0.771	0.429	2.11771e-120	2	CENPH
1.2197e-124	0.313806	0.832	0.525	3.08742e-120	2	CNIH4
7.78331e-122	0.313232	0.968	0.808	1.97019e-117	2	SFPQ
9.87608e-122	0.255256	0.985	0.897	2.49993e-117	2	COX8A
1.67352e-119	0.271468	0.968	0.781	4.23619e-115	2	LSM3
2.84585e-119	-0.250797	0.992	0.987	7.20371e-115	2	PABPC1
6.84242e-119	-0.273214	0.99	0.981	1.73202e-114	2	UQCRB
1.86416e-114	0.288238	0.934	0.691	4.71876e-110	2	PSIP1
3.31363e-114	0.256279	0.997	0.923	8.38778e-110	2	RANBP1
1.17859e-110	-0.378611	0.964	0.963	2.98338e-106	2	RP11-357H14.17
2.14751e-109	0.262343	0.794	0.489	5.436e-105	2	NUDCD2
4.81678e-106	0.57886	0.82	0.651	1.21927e-101	2	HIST1H4C
1.84237e-100	-0.340452	0.861	0.862	4.6636e-96	2	EIF4A1
9.55429e-93	-0.263835	1	1	2.41848e-88	2	ACTG1
2.97853e-91	0.32627	0.92	0.677	7.53956e-87	2	HSP90B1
2.38567e-78	-0.386897	0.974	0.955	6.03884e-74	2	HOXB-AS3
6.42959e-64	-0.264062	0.95	0.932	1.62752e-59	2	HOXB9
4.78127e-59	-0.302667	0.966	0.934	1.21028e-54	2	APOE
7.22275e-58	-0.429046	0.41	0.521	1.82829e-53	2	BST2
4.40986e-53	-0.264789	0.907	0.865	1.11627e-48	2	EIF4A2
2.83089e-43	-0.275768	0.28	0.392	7.16584e-39	2	SNHG8
5.75206e-42	-0.362286	0.724	0.71	1.45602e-37	2	HOTAIRM1
3.31191e-38	-0.321745	0.438	0.507	8.38344e-34	2	DDIT4
3.04456e-26	-0.25383	0.549	0.56	7.70669e-22	2	CD74
1.22842e-24	-0.294612	0.751	0.716	3.1095e-20	2	KRT8
8.91899e-22	-0.32324	0.493	0.535	2.25766e-17	2	HOXD1
1.33849e-16	-0.26419	0.801	0.75	3.38813e-12	2	KRT18
0.00537117	-0.288531	0.536	0.485	1	2	CTNNB1
0	1.37268	0.911	0.439	0	3	CTNNB1
0	1.10488	0.94	0.72	0	3	HNRNPH1
0	0.987758	0.714	0.272	0	3	PTPRS
0	0.847845	0.778	0.501	0	3	SOX11
0	0.557389	0.993	0.99	0	3	SET
4.47025e-230	0.535764	0.283	0.06	1.13155e-225	3	PHKG1
9.05743e-217	0.718692	0.73	0.53	2.29271e-212	3	PPP1CB
3.50666e-197	0.608776	0.823	0.742	8.87641e-193	3	CDC42
4.49286e-194	0.653898	0.538	0.276	1.13728e-189	3	MDM4
1.75681e-178	-0.325615	0.989	1	4.44702e-174	3	TUBB
2.42906e-167	-0.496054	0.819	0.985	6.14868e-163	3	TUBA1A
7.4654e-159	-0.390924	0.823	0.985	1.88972e-154	3	PRDX2
1.44076e-147	0.564507	0.786	0.722	3.64699e-143	3	EIF2S3
5.7134e-118	-0.296059	0.999	1	1.44623e-113	3	ACTG1
6.01636e-111	-0.331247	0.793	0.971	1.52292e-106	3	ALDOA
6.78309e-109	-0.368583	0.721	0.948	1.717e-104	3	PKM
2.76443e-104	0.316585	0.966	0.985	6.99761e-100	3	YWHAE
1.08648e-102	0.508688	0.367	0.185	2.75021e-98	3	C1orf56
1.1386e-102	-0.307446	0.783	0.975	2.88214e-98	3	PRDX1
3.26394e-102	-0.341308	0.456	0.81	8.26202e-98	3	CITED2
4.942e-97	-0.342034	0.604	0.901	1.25097e-92	3	MAGED2
5.6108e-97	-0.290921	0.328	0.69	1.42026e-92	3	ISYNA1
1.38902e-95	-0.286524	0.971	0.998	3.51602e-91	3	STMN1
2.84438e-91	0.429234	0.835	0.798	7.19997e-87	3	EIF5A
5.19758e-90	-0.375832	0.835	0.972	1.31566e-85	3	ENO1
7.16624e-89	-0.2797	0.787	0.976	1.81399e-84	3	SKP1
1.07199e-88	-0.279307	0.294	0.628	2.71353e-84	3	VCP
1.13224e-88	-0.282069	0.735	0.955	2.86605e-84	3	ATP5B
2.60877e-85	-0.295116	0.469	0.797	6.60357e-81	3	TRIM28
1.13115e-84	-0.276585	0.856	0.98	2.86328e-80	3	S100A11
9.12363e-83	-0.302335	0.406	0.739	2.30946e-78	3	CSRP2
1.73533e-81	-0.301772	0.459	0.787	4.39265e-77	3	FBLN1
1.35413e-80	-0.475232	0.496	0.733	3.4277e-76	3	MEST
5.00098e-78	-0.41211	0.641	0.877	1.2659e-73	3	ID1
5.06219e-77	-0.257499	0.818	0.976	1.28139e-72	3	HNRNPK
6.99195e-76	0.39124	0.905	0.917	1.76987e-71	3	NUCKS1
8.3496e-76	-0.349598	0.438	0.726	2.11353e-71	3	PCOLCE
1.41707e-74	-0.278646	0.683	0.929	3.58703e-70	3	PGAM1
6.66468e-72	-0.251356	0.908	0.992	1.68703e-67	3	MYL6
1.98417e-71	-0.262167	0.698	0.938	5.02254e-67	3	YWHAQ
4.44204e-71	-0.279234	0.509	0.814	1.12441e-66	3	WFIKKN1
7.87141e-70	-0.301837	0.785	0.957	1.99249e-65	3	APOE
2.46666e-67	-0.255959	0.658	0.92	6.24386e-63	3	HSPA8
1.73972e-65	0.451769	0.433	0.313	4.40376e-61	3	ZNF462
2.12231e-65	0.348861	0.266	0.131	5.37219e-61	3	GIGYF1
2.56084e-63	0.478976	0.509	0.418	6.48225e-59	3	SRSF6
3.35631e-62	0.52655	0.427	0.302	8.49582e-58	3	WNT5A
3.57604e-62	-0.275167	0.718	0.926	9.05204e-58	3	ID2
3.99353e-62	-0.259395	0.736	0.939	1.01088e-57	3	UBC
3.15875e-61	0.459434	0.474	0.378	7.99575e-57	3	SETD5
5.24563e-58	0.422851	0.356	0.227	1.32783e-53	3	TOR1AIP2
7.13568e-54	0.406764	0.315	0.194	1.80626e-49	3	CDC42SE1
3.76427e-53	0.431793	0.407	0.296	9.52849e-49	3	GOLIM4
1.27418e-51	0.420982	0.374	0.258	3.22533e-47	3	RQCD1
3.63625e-51	0.402802	0.389	0.273	9.20443e-47	3	CTTN
4.13404e-51	0.423816	0.498	0.431	1.04645e-46	3	TNRC6B
3.53399e-50	0.439431	0.427	0.331	8.9456e-46	3	TRA2A
1.28019e-48	-0.273236	0.476	0.75	3.24053e-44	3	KRT8
1.80767e-47	0.384064	0.294	0.181	4.57575e-43	3	IRF2BPL
2.42669e-45	0.34214	0.273	0.161	6.14267e-41	3	ANKRD40
7.32403e-44	-0.343697	0.377	0.601	1.85393e-39	3	TUBB4B
2.73316e-43	-0.275903	0.831	0.95	6.91844e-39	3	VIM
6.34285e-42	-0.279093	0.533	0.784	1.60557e-37	3	KRT18
2.04618e-40	-0.487672	0.124	0.279	5.17949e-36	3	RPS4Y1
3.40468e-38	0.365536	0.381	0.289	8.61828e-34	3	TSPYL1
1.2384e-36	-0.294877	0.223	0.406	3.13477e-32	3	MYL9
4.8109e-34	0.275092	0.681	0.537	1.21778e-29	3	CHCHD2
4.13618e-29	0.370643	0.503	0.49	1.04699e-24	3	ANP32E
1.44494e-27	0.317876	0.253	0.175	3.65757e-23	3	ARID1B
1.35204e-26	0.291412	0.647	0.715	3.42242e-22	3	ARID3A
7.50632e-25	0.306818	0.283	0.209	1.90007e-20	3	CECR2
8.33539e-25	0.357973	0.424	0.38	2.10994e-20	3	HELLS
9.41091e-24	0.304297	0.545	0.569	2.38218e-19	3	CAPZA1
2.39829e-20	0.292448	0.604	0.657	6.0708e-16	3	KCNQ1OT1
2.7361e-19	0.296621	0.354	0.308	6.92588e-15	3	CHP1
3.45475e-19	0.285985	0.274	0.215	8.74501e-15	3	MSI1
7.53138e-19	0.273726	0.252	0.191	1.90642e-14	3	TLK1
1.32188e-18	0.294856	0.539	0.588	3.34607e-14	3	WTAP
1.11214e-17	0.328777	0.434	0.429	2.81515e-13	3	TMED4
1.27247e-17	0.298873	0.283	0.224	3.22102e-13	3	CRB2
3.90959e-17	0.271846	0.261	0.203	9.89635e-13	3	NR6A1
1.33486e-16	0.3168	0.33	0.288	3.37892e-12	3	ATP1B1
6.17358e-15	0.298573	0.371	0.345	1.56272e-10	3	2019-03-06
9.76637e-15	0.285777	0.464	0.487	2.47216e-10	3	PAFAH1B2
7.58416e-14	0.366359	0.422	0.419	1.91978e-09	3	MT-ND6
1.34071e-13	0.298381	0.327	0.299	3.39374e-09	3	HSPA4
9.95782e-13	0.299563	0.349	0.335	2.52062e-08	3	TP53
8.63596e-12	0.256123	0.252	0.214	2.18602e-07	3	SYNC
5.27368e-10	0.254629	0.297	0.274	1.33493e-05	3	ADNP
4.82425e-08	0.261751	0.31	0.298	0.00122116	3	FOXP1
2.02687e-05	0.252958	0.356	0.385	0.513062	3	SUMF2
0	0.983012	0.944	0.506	0	4	PTTG1
0	0.783747	1	0.976	0	4	TUBA1B
0	0.75027	0.927	0.45	0	4	BIRC5
0	0.458311	1	0.996	0	4	HMGB1
0	0.456437	1	0.994	0	4	STMN1
0	-0.850716	1	0.996	0	4	MALAT1
6.65556e-307	0.711448	0.934	0.685	1.68472e-302	4	HOTAIRM1
3.44929e-303	0.691256	0.911	0.585	8.7312e-299	4	ARL6IP1
3.74676e-298	0.522401	1	0.977	9.48417e-294	4	H2AFZ
6.58573e-289	0.355848	0.35	0.069	1.66705e-284	4	CTA-29F11.1
2.43763e-283	0.475959	0.999	0.972	6.17038e-279	4	HMGN2
1.45402e-276	0.559297	0.752	0.357	3.68055e-272	4	TUBA1C
2.01452e-266	0.399773	0.998	0.977	5.09937e-262	4	PTMS
3.83234e-255	0.43677	0.998	0.959	9.7008e-251	4	HNRNPA2B1
1.27798e-254	0.353236	0.999	0.986	3.23495e-250	4	RAN
1.26872e-249	0.281734	1	1	3.21151e-245	4	TMSB10
4.95654e-240	0.57756	0.672	0.288	1.25465e-235	4	CDC20
2.83333e-239	0.56267	0.757	0.398	7.172e-235	4	CCNB2
4.92633e-213	0.304639	1	0.995	1.247e-208	4	HMGN1
8.61779e-202	0.479776	0.582	0.258	2.18142e-197	4	HOXA-AS2
1.01799e-197	0.604904	0.932	0.648	2.57683e-193	4	HMGB2
4.18991e-176	0.390627	0.974	0.853	1.06059e-171	4	LSM5
3.45326e-173	0.336748	0.327	0.094	8.74125e-169	4	HOXC-AS1
4.07814e-163	0.417272	0.996	0.963	1.0323e-158	4	TUBA1A
8.6587e-149	0.343433	0.996	0.966	2.19178e-144	4	DYNLL1
5.35576e-146	0.318474	0.758	0.402	1.3557e-141	4	CENPF
1.93847e-143	0.311338	0.993	0.949	4.90684e-139	4	OAZ1
1.60212e-142	0.346366	0.973	0.904	4.05545e-138	4	YWHAQ
2.99956e-134	0.326119	0.97	0.884	7.59278e-130	4	CALM3
5.87424e-134	0.390689	0.877	0.69	1.48695e-129	4	HNRNPH3
3.9521e-132	0.31327	0.988	0.961	1.00039e-127	4	MARCKS
4.21462e-131	0.338581	0.971	0.898	1.06685e-126	4	CD24
1.66489e-130	0.349817	0.957	0.863	4.21435e-126	4	ODC1
4.33092e-130	0.36706	0.941	0.813	1.09629e-125	4	SFPQ
3.19102e-129	0.37197	0.559	0.301	8.07743e-125	4	ILF3-AS1
1.7345e-127	0.319056	0.981	0.907	4.39055e-123	4	NUCKS1
2.59955e-122	0.313173	0.971	0.903	6.58025e-118	4	MRPL51
2.01394e-115	0.352544	0.938	0.819	5.09789e-111	4	HMGB3
1.25961e-112	0.281586	0.976	0.9	3.18845e-108	4	LSM4
2.81577e-112	0.325506	0.914	0.786	7.12757e-108	4	NDUFB4
1.35584e-110	0.412793	0.85	0.652	3.43204e-106	4	UBE2S
1.88112e-107	0.382656	0.664	0.441	4.76169e-103	4	THUMPD3-AS1
7.38755e-107	0.296859	0.949	0.837	1.87001e-102	4	H2AFV
7.84507e-103	0.272794	0.983	0.909	1.98582e-98	4	SNRPB
1.73091e-102	0.29886	0.915	0.799	4.38145e-98	4	MRFAP1
1.76566e-101	0.25754	0.986	0.949	4.46942e-97	4	HMGN3
9.55344e-99	0.295424	0.949	0.871	2.41826e-94	4	ILF2
2.71933e-98	0.258869	0.973	0.9	6.88343e-94	4	COX8A
2.55403e-97	0.271812	0.975	0.906	6.46501e-93	4	BANF1
1.67248e-95	0.310301	0.936	0.836	4.23355e-91	4	EIF4G2
3.89799e-95	0.255136	0.986	0.956	9.86698e-91	4	HNRNPK
1.34477e-93	0.362825	0.699	0.505	3.40401e-89	4	HOXB8
1.6873e-93	-0.435592	0.929	0.961	4.27107e-89	4	HOXB-AS3
5.52136e-92	0.267872	0.937	0.856	1.39762e-87	4	ENY2
9.00868e-92	0.361889	0.753	0.555	2.28037e-87	4	TUBB4B
1.27314e-89	0.279234	0.657	0.395	3.22269e-85	4	CENPW
1.01918e-88	0.293521	0.991	0.955	2.57985e-84	4	HSP90AA1
5.87344e-87	0.267696	0.985	0.939	1.48674e-82	4	H1FX
5.86698e-84	0.272424	0.941	0.849	1.48511e-79	4	PSMB6
3.39933e-76	-0.315744	0.941	0.966	8.60473e-72	4	RP11-357H14.17
3.91659e-76	0.293759	0.406	0.219	9.91407e-72	4	TUBB6
2.10424e-74	0.261194	0.933	0.837	5.32647e-70	4	SLIRP
4.9879e-73	0.26909	0.349	0.174	1.26259e-68	4	TACC3
2.03265e-72	0.25125	0.91	0.809	5.14525e-68	4	GLRX5
5.55757e-72	0.251637	0.929	0.84	1.40679e-67	4	FSCN1
9.65571e-68	0.266369	0.727	0.528	2.44415e-63	4	DTYMK
2.34078e-67	0.265019	0.856	0.724	5.92521e-63	4	PPP1R14B
2.02209e-64	0.275479	0.757	0.616	5.11852e-60	4	CCT5
7.13046e-63	0.253782	0.939	0.857	1.80493e-58	4	FABP5
6.01821e-60	0.341801	0.478	0.3	1.52339e-55	4	CCNB1
3.362e-58	-0.327313	0.08	0.259	8.51023e-54	4	CDK1
2.32721e-57	0.252624	0.869	0.761	5.89088e-53	4	BASP1
3.19365e-57	0.250842	0.819	0.68	8.08409e-53	4	HDGF
6.51086e-57	-0.305351	0.364	0.554	1.64809e-52	4	NEAT1
1.72225e-55	-0.388766	0.342	0.528	4.35954e-51	4	BST2
1.69559e-44	-1.05431	0.629	0.676	4.29204e-40	4	HIST1H4C
2.76516e-44	0.29871	0.536	0.388	6.99945e-40	4	LGALS1
1.55321e-36	0.303755	0.913	0.807	3.93163e-32	4	LDHA
7.77369e-15	-0.301256	0.858	0.882	1.96776e-10	4	DLK1
0.00334983	-0.258161	0.393	0.416	1	4	TGFBI
0	1.87332	0.987	0.379	0	5	TGFBI
0	1.15027	0.959	0.504	0	5	HOXD1
0	0.870926	0.613	0.053	0	5	SOX2
0	0.855105	0.393	0.032	0	5	CRYM
0	0.595289	0.369	0.018	0	5	CDH6
0	0.530342	0.386	0.031	0	5	GBX2
0	0.457826	0.329	0.03	0	5	ST6GALNAC5
8.96155e-286	0.538811	0.355	0.047	2.26844e-281	5	CYP26A1
2.88946e-278	0.456355	0.333	0.043	7.31408e-274	5	TIMP4
1.5389e-264	1.1577	0.988	0.917	3.89542e-260	5	B2M
5.44352e-246	0.961098	0.892	0.526	1.37792e-241	5	FGFBP3
1.06394e-214	0.413362	0.304	0.046	2.69316e-210	5	PMAIP1
1.75228e-206	-1.39626	0.588	0.898	4.43556e-202	5	DLK1
3.17263e-203	0.609281	0.998	0.956	8.03089e-199	5	CD63
2.64539e-199	0.635666	0.634	0.225	6.69629e-195	5	MCOLN3
4.74737e-187	0.967659	0.911	0.67	1.2017e-182	5	SPARC
1.6769e-155	0.675236	0.722	0.375	4.24475e-151	5	HOXA11-AS
2.86206e-153	0.591013	0.979	0.891	7.24474e-149	5	RCN2
1.36455e-151	-0.837071	0.411	0.789	3.45408e-147	5	TPM2
8.57245e-143	0.470595	0.997	0.962	2.16994e-138	5	RP11-357H14.17
1.89355e-129	0.633705	0.713	0.409	4.79314e-125	5	PLTP
2.56903e-127	0.377941	0.264	0.056	6.50299e-123	5	CLDN11
3.26612e-127	0.458201	0.997	0.953	8.26752e-123	5	IGFBP2
4.03795e-124	-0.653724	0.124	0.55	1.02213e-119	5	NR2F2
3.93503e-123	0.565914	0.994	0.935	9.96074e-119	5	APOE
4.69869e-117	0.302341	1	0.991	1.18938e-112	5	MT-CO1
6.74007e-117	0.695509	0.748	0.465	1.70612e-112	5	SAT1
1.21446e-112	0.470536	0.417	0.146	3.07417e-108	5	PDPN
1.94017e-112	0.528528	0.873	0.637	4.91114e-108	5	TM7SF2
2.84002e-102	0.493163	0.768	0.499	7.18895e-98	5	PERP
1.22741e-98	0.408071	0.927	0.746	3.10695e-94	5	KRT18
6.95826e-97	0.4349	0.988	0.955	1.76135e-92	5	HOXB-AS3
7.37788e-95	0.309468	0.283	0.081	1.86756e-90	5	SEMA3A
3.47295e-94	0.436717	0.952	0.863	8.79107e-90	5	OAF
1.76334e-91	-0.484857	0.885	0.948	4.46354e-87	5	H1FX
1.45943e-88	-0.585518	0.395	0.712	3.69426e-84	5	PCOLCE
7.55418e-87	0.436551	0.833	0.666	1.91219e-82	5	HMGA2
5.43985e-86	0.45664	0.667	0.405	1.37699e-81	5	CDH2
1.07889e-83	0.48772	0.621	0.358	2.731e-79	5	WFDC2
3.30577e-83	-0.472562	0.54	0.795	8.3679e-79	5	WFIKKN1
1.51553e-82	0.393338	0.401	0.164	3.83627e-78	5	SCG5
4.94743e-82	-0.26481	0.999	1	1.25234e-77	5	TPT1
6.00912e-81	-0.280497	1	0.999	1.52109e-76	5	TUBB
5.42255e-78	0.336423	0.357	0.136	1.37261e-73	5	EPHA4
8.12467e-76	0.450737	0.698	0.482	2.0566e-71	5	CTNNBIP1
4.07053e-75	0.355187	0.551	0.289	1.03037e-70	5	CXADR
2.71786e-74	0.299665	0.33	0.122	6.87971e-70	5	BACE2
1.56423e-73	0.332104	1	0.989	3.95953e-69	5	MT-CO2
6.23447e-73	0.401208	0.668	0.427	1.57813e-68	5	SELENBP1
3.26403e-72	0.413492	0.9	0.781	8.26224e-68	5	TOP1
3.47464e-72	0.250953	0.289	0.098	8.79535e-68	5	S100A16
3.25107e-71	-0.41685	0.113	0.427	8.22943e-67	5	MDFI
3.70792e-71	0.260072	0.251	0.078	9.38587e-67	5	GALNT7
1.08471e-70	0.422006	0.619	0.376	2.74572e-66	5	LGALS8
1.6943e-70	0.403689	0.58	0.331	4.28877e-66	5	CADM1
9.66455e-70	0.391328	0.951	0.889	2.44639e-65	5	PGRMC1
7.53072e-68	0.274277	0.288	0.102	1.90625e-63	5	CLU
1.09393e-67	0.349262	0.959	0.888	2.76907e-63	5	CST3
7.16064e-67	-0.446778	0.323	0.608	1.81257e-62	5	PEG10
1.73268e-66	0.373379	0.314	0.121	4.38593e-62	5	PMEL
6.01184e-66	0.268998	0.998	0.991	1.52178e-61	5	GSTP1
5.46227e-65	0.361868	0.549	0.302	1.38266e-60	5	WNT5A
2.5933e-63	0.405824	0.681	0.456	6.56443e-59	5	SPINT2
4.37536e-63	0.412449	0.506	0.286	1.10753e-58	5	SORD
2.62244e-62	-0.544009	0.894	0.94	6.63819e-58	5	VIM
3.51884e-61	0.345204	0.93	0.861	8.90723e-57	5	HOXA10
3.31019e-60	0.335481	0.857	0.762	8.37909e-56	5	OCIAD2
1.05979e-59	0.356429	0.89	0.804	2.68264e-55	5	RBP1
4.63954e-57	-0.436212	0.094	0.361	1.17441e-52	5	HBE1
4.55904e-56	0.358497	0.697	0.481	1.15403e-51	5	HOXA7
1.9262e-55	0.256309	0.991	0.966	4.87578e-51	5	PRDX2
4.90775e-55	0.317225	0.368	0.172	1.2423e-50	5	ARL4A
9.3466e-55	0.254221	0.257	0.096	2.36591e-50	5	SLC2A3
4.67038e-54	0.262959	0.26	0.099	1.18221e-49	5	SORBS2
7.60779e-54	-0.30247	0.913	0.967	1.92576e-49	5	MARCKS
1.27445e-51	-0.376425	0.128	0.389	3.22602e-47	5	HAND1
4.34816e-51	0.303665	0.883	0.764	1.10065e-46	5	MAP1B
1.53377e-50	0.27816	0.415	0.217	3.88244e-46	5	GREB1
2.10227e-50	0.305334	0.401	0.205	5.32149e-46	5	XXbac-BPG32J3.19
5.48517e-50	0.330719	0.505	0.292	1.38846e-45	5	ID4
1.38771e-49	0.311241	0.635	0.429	3.51271e-45	5	PCBD1
1.89002e-47	-0.307903	0.053	0.281	4.7842e-43	5	PTGER2
1.90677e-47	0.28804	0.468	0.268	4.8266e-43	5	LSR
1.97462e-46	0.326891	0.449	0.254	4.99837e-42	5	TWSG1
2.62695e-46	-0.414034	0.084	0.309	6.64959e-42	5	SNAI2
5.87295e-46	-0.298424	0.811	0.925	1.48662e-41	5	SOX4
6.70781e-45	0.333736	0.741	0.591	1.69795e-40	5	CCDC85B
7.01932e-45	-0.615856	0.606	0.713	1.7768e-40	5	MEST
7.34565e-45	-0.31301	0.267	0.525	1.8594e-40	5	MEIS2
4.64905e-43	0.32249	0.714	0.534	1.17681e-38	5	RP11-834C11.4
1.47638e-41	0.296139	0.681	0.503	3.73715e-37	5	UCP2
1.55799e-41	0.359013	0.769	0.634	3.94374e-37	5	APP
3.05411e-41	0.30344	0.465	0.278	7.73087e-37	5	NQO1
5.05244e-41	-0.330452	0.199	0.431	1.27892e-36	5	ARL4C
7.72906e-41	-0.505655	0.307	0.512	1.95646e-36	5	BIRC5
6.22103e-39	0.287887	0.999	0.978	1.57473e-34	5	MT-ND3
7.84974e-38	-0.409307	0.977	0.979	1.987e-33	5	TUBA1B
8.42969e-38	0.326915	0.761	0.541	2.13381e-33	5	CHCHD2
2.18168e-37	-0.25269	0.813	0.902	5.52248e-33	5	UBE2E3
5.70241e-36	0.285793	0.854	0.743	1.44345e-31	5	PRDX4
6.14082e-36	0.299916	0.774	0.628	1.55443e-31	5	URAD
1.6118e-35	0.272159	0.898	0.808	4.07995e-31	5	CALR
1.99915e-35	0.254133	0.863	0.781	5.06046e-31	5	CALM1
3.59895e-35	-0.250699	0.998	0.996	9.11002e-31	5	HMGB1
4.98577e-35	0.289044	0.854	0.741	1.26205e-30	5	MSMO1
1.24529e-34	0.294493	0.688	0.551	3.15221e-30	5	CD74
1.2587e-34	0.281035	0.626	0.473	3.18615e-30	5	LINC01116
1.35448e-34	-0.318725	0.166	0.365	3.42859e-30	5	DOK4
8.71717e-34	-0.278626	0.635	0.768	2.20658e-29	5	TRIM28
2.19534e-33	0.308747	0.76	0.624	5.55705e-29	5	CKB
7.07726e-33	-0.362258	0.096	0.273	1.79147e-28	5	TPX2
8.59359e-33	-0.657612	0.409	0.561	2.17529e-28	5	PTTG1
1.35259e-32	-0.300272	0.258	0.459	3.4238e-28	5	NPW
1.45266e-32	0.25766	0.918	0.848	3.67711e-28	5	C14orf1
2.03582e-32	-0.727798	0.254	0.433	5.15328e-28	5	UBE2C
4.26702e-32	-0.465689	0.16	0.339	1.08011e-27	5	CDC20
6.1387e-32	-0.496614	0.15	0.329	1.55389e-27	5	TOP2A
9.01395e-32	-0.647034	0.577	0.684	2.2817e-27	5	HMGB2
1.13504e-31	0.323092	0.806	0.705	2.87312e-27	5	BEX1
1.24823e-31	-0.268385	0.228	0.431	3.15965e-27	5	LINGO1
5.973e-30	0.256869	0.494	0.34	1.51195e-25	5	WLS
9.24346e-30	0.26939	0.561	0.416	2.3398e-25	5	RTN3
1.13655e-29	-0.346158	0.149	0.323	2.87695e-25	5	AURKB
5.749e-29	0.253329	0.569	0.422	1.45524e-24	5	TSPAN5
8.45129e-29	-0.367887	0.273	0.446	2.13927e-24	5	CCNB2
6.50733e-28	0.251246	0.782	0.696	1.6472e-23	5	ABRACL
1.51415e-27	0.254275	0.523	0.377	3.83276e-23	5	NENF
1.70765e-26	0.266213	0.82	0.713	4.32259e-22	5	PDIA3
4.07477e-26	-0.327281	0.123	0.283	1.03145e-21	5	MKI67
5.83849e-26	0.253444	0.702	0.587	1.4779e-21	5	BEX2
7.23087e-26	-0.275324	0.298	0.475	1.83035e-21	5	FAM175A
1.25108e-25	-0.548137	0.587	0.679	3.16687e-21	5	UBE2S
1.93723e-25	-0.499437	0.293	0.449	4.90372e-21	5	CENPF
2.82721e-25	0.252456	0.786	0.669	7.15651e-21	5	HLA-A
2.85269e-25	0.297969	0.614	0.484	7.22101e-21	5	HSPA5
4.41082e-25	0.264643	0.801	0.714	1.11651e-20	5	TCEAL4
1.85386e-24	-0.252866	0.253	0.428	4.69268e-20	5	HOXB6
1.92785e-24	-0.305813	0.243	0.406	4.87996e-20	5	SFRP1
2.49788e-24	-0.274852	0.107	0.256	6.3229e-20	5	PSRC1
8.85598e-24	-0.309329	0.131	0.28	2.24172e-19	5	FAM64A
1.10342e-23	0.250706	0.624	0.497	2.79309e-19	5	APLP2
1.27689e-23	0.280799	0.634	0.523	3.23219e-19	5	GRN
1.3537e-23	-0.425613	0.583	0.684	3.42661e-19	5	CKS1B
1.35499e-23	-0.325249	0.159	0.308	3.42989e-19	5	CDKN3
4.2846e-23	-0.314982	0.251	0.408	1.08456e-18	5	TUBA1C
2.64227e-22	-0.543276	0.121	0.27	6.68837e-18	5	RPS4Y1
4.41292e-21	-0.334349	0.22	0.363	1.11704e-16	5	NUSAP1
9.23819e-20	-0.255658	0.122	0.252	2.33846e-15	5	CCNA2
9.43458e-17	-0.251687	0.352	0.476	2.38818e-12	5	ZFP36L2
2.09118e-16	-0.354158	0.21	0.325	5.29342e-12	5	CCNB1
3.72089e-15	0.255705	0.871	0.788	9.41868e-11	5	GPC3
4.66248e-15	-0.255877	0.283	0.399	1.18021e-10	5	H2AFX
9.12296e-15	-0.401646	0.581	0.676	2.3093e-10	5	HIST1H4C
2.80304e-14	-0.372757	0.544	0.614	7.09532e-10	5	KPNA2
2.55628e-12	0.259008	0.402	0.31	6.47072e-08	5	S100A10
9.62728e-09	-0.272786	0.864	0.85	0.000243695	5	ID1
2.74878e-07	-0.252038	0.667	0.696	0.006958	5	CKS2
1.94844e-06	-0.283114	0.812	0.819	0.0493208	5	LDHA
0.00025774	-0.337305	0.625	0.619	1	5	ARL6IP1
7.99103e-169	-2.45897	0.363	1	2.02277e-164	6	MT-ND4
1.42009e-168	-2.73904	0.517	1	3.59467e-164	6	MT-CO1
2.09837e-167	-2.56062	0.524	1	5.31159e-163	6	MT-CO3
1.11912e-165	-2.50749	0.337	1	2.83283e-161	6	MT-CYB
2.59008e-164	-2.3875	0.217	0.998	6.55626e-160	6	MT-ND1
5.16219e-164	-2.35929	0.251	1	1.3067e-159	6	MT-ND2
3.8964e-163	-2.49441	0.419	1	9.86297e-159	6	MT-CO2
2.85422e-161	-2.33649	0.258	1	7.22489e-157	6	MT-ATP6
1.10187e-155	-1.91815	0.15	0.994	2.78916e-151	6	MT-ND3
1.14693e-126	-0.895982	0.963	1	2.90322e-122	6	MDK
1.44064e-97	-1.0273	0.101	0.85	3.64669e-93	6	MT-ND5
1.6659e-97	-1.18933	0.794	1	4.21689e-93	6	MALAT1
7.06722e-88	-0.981125	0.659	0.991	1.78893e-83	6	IGDCC3
6.0283e-83	-0.91632	0.266	0.927	1.52594e-78	6	PDIA6
6.07564e-83	-0.854972	0.457	0.971	1.53793e-78	6	BSG
1.10336e-82	-1.01402	0.086	0.771	2.79294e-78	6	COL2A1
2.43055e-77	-0.920093	0.513	0.963	6.15245e-73	6	IGFBP2
3.92865e-76	-0.892437	0.202	0.848	9.94459e-72	6	HOXC8
4.45645e-75	0.580061	0.996	0.999	1.12806e-70	6	TUBB
3.98543e-74	-0.845876	0.442	0.968	1.00883e-69	6	CD63
2.81047e-72	0.763392	0.974	0.961	7.11415e-68	6	CALM2
1.0429e-71	-0.834552	0.124	0.775	2.63989e-67	6	SCD
3.96209e-71	-0.885861	0.408	0.948	1.00292e-66	6	APOE
8.47471e-70	-0.803782	0.506	0.974	2.1452e-65	6	LAPTM4B
1.01728e-67	-0.81929	0.213	0.848	2.57505e-63	6	PLD3
1.71946e-62	-0.77758	0.243	0.856	4.35248e-58	6	SQLE
5.39706e-62	-0.806494	0.082	0.661	1.36616e-57	6	KCNQ1OT1
6.66776e-62	-0.741812	0.135	0.744	1.68781e-57	6	KTN1
9.41507e-62	-0.721401	0.131	0.725	2.38324e-57	6	MTDH
3.30322e-61	0.52234	1	1	8.36143e-57	6	ACTB
3.47815e-61	-0.76058	0.191	0.786	8.80424e-57	6	MFGE8
4.33672e-61	-0.783212	0.184	0.791	1.09775e-56	6	WFIKKN1
1.64581e-60	-0.715435	0.187	0.788	4.16605e-56	6	TMED9
2.14838e-60	-0.790224	0.375	0.931	5.43819e-56	6	B2M
6.96726e-60	1.01604	0.566	0.234	1.76362e-55	6	CDK1
1.16103e-59	1.29977	0.734	0.417	2.93892e-55	6	UBE2C
8.08708e-59	-0.872876	0.217	0.804	2.04708e-54	6	GPC3
9.96159e-59	-0.751705	0.165	0.761	2.52158e-54	6	FBLN1
3.56922e-58	0.51569	1	0.995	9.03476e-54	6	STMN1
1.03572e-57	-1.35879	0.509	0.886	2.62173e-53	6	DLK1
1.15646e-57	-0.685029	0.131	0.714	2.92735e-53	6	PSAP
3.49424e-57	1.15944	0.787	0.573	8.84497e-53	6	TUBB4B
2.45419e-56	0.574267	0.996	0.997	6.21229e-52	6	HMGB1
4.02423e-56	-0.72486	0.037	0.578	1.01865e-51	6	UNC5B
5.09153e-56	-0.698727	0.082	0.652	1.28882e-51	6	APP
9.88078e-56	0.653079	0.981	0.979	2.50112e-51	6	TUBA1B
5.44779e-55	-0.698349	0.157	0.729	1.379e-50	6	PDIA3
5.90853e-55	-0.856062	0.15	0.704	1.49562e-50	6	PCOLCE
6.46883e-55	-0.737361	0.082	0.633	1.63746e-50	6	GABPB1-AS1
1.05847e-54	-0.673954	0.195	0.776	2.6793e-50	6	RCN1
1.23524e-53	-0.670187	0.139	0.711	3.12676e-49	6	CYBA
2.83161e-53	0.410708	1	1	7.16767e-49	6	PTMA
6.23042e-53	0.881146	0.884	0.675	1.57711e-48	6	HMGB2
1.73704e-52	-0.697262	0.378	0.902	4.39697e-48	6	PGRMC1
6.7483e-51	-0.620465	0.082	0.623	1.7082e-46	6	POLR2J3
5.21108e-50	-0.65489	0.266	0.823	1.31908e-45	6	CALR
3.66879e-49	-0.606889	0.157	0.712	9.2868e-45	6	EMC10
4.4828e-49	-0.60279	0.165	0.729	1.13473e-44	6	SERPINH1
2.72382e-48	-0.613724	0.195	0.746	6.8948e-44	6	PABPN1
3.46618e-48	-0.586163	0.341	0.896	8.77394e-44	6	ITM2C
4.72227e-48	0.552054	0.978	0.975	1.19535e-43	6	HMGN2
2.07242e-47	-0.631899	0.33	0.864	5.24591e-43	6	FADS1
5.02651e-47	-0.73618	0.157	0.694	1.27236e-42	6	SPARC
7.71924e-47	0.495567	0.974	0.984	1.95397e-42	6	SNRPD2
1.35264e-46	-0.587277	0.311	0.865	3.42393e-42	6	CD99
4.00377e-46	0.516297	0.978	0.98	1.01347e-41	6	H2AFZ
2.63026e-45	-0.566642	0.12	0.648	6.65798e-41	6	FADS2
4.70112e-45	0.273314	1	1	1.19e-40	6	RPL35
5.1586e-45	0.795764	0.846	0.675	1.3058e-40	6	CKS1B
9.34388e-45	-0.549702	0.112	0.63	2.36522e-40	6	DBN1
1.69807e-44	-0.548772	0.097	0.598	4.29833e-40	6	RPN2
3.18431e-44	-0.580289	0.056	0.543	8.06044e-40	6	NEAT1
5.75134e-44	-0.54938	0.15	0.682	1.45584e-39	6	MFAP2
9.36923e-44	-0.619787	0.199	0.715	2.37163e-39	6	HSP90B1
1.11794e-43	-0.569006	0.3	0.84	2.82983e-39	6	LAPTM4A
3.36009e-43	-0.536972	0.296	0.845	8.50539e-39	6	PNISR
4.45212e-43	-0.604933	0.169	0.685	1.12696e-38	6	HLA-A
1.03756e-42	-0.522653	0.116	0.623	2.62637e-38	6	CKAP4
1.60582e-42	-0.506198	0.131	0.645	4.0648e-38	6	TSPAN3
2.34506e-42	-0.500412	0.255	0.8	5.93605e-38	6	TMBIM6
2.59176e-42	-0.505345	0.165	0.694	6.56052e-38	6	ITM2B
6.42095e-42	-0.516724	0.09	0.585	1.62533e-37	6	HYAL2
8.4565e-42	-0.612387	0.18	0.677	2.14059e-37	6	GPM6B
1.1951e-41	-0.630268	0.438	0.876	3.02516e-37	6	OAF
4.88077e-41	-0.513153	0.116	0.611	1.23547e-36	6	GOLM1
1.37192e-40	-0.523303	0.39	0.905	3.47273e-36	6	RCN2
2.11389e-40	0.929824	0.749	0.549	5.3509e-36	6	PTTG1
2.24946e-40	-0.579881	0.693	0.968	5.69405e-36	6	RP11-357H14.17
2.28241e-40	-0.53153	0.139	0.63	5.77747e-36	6	CALU
1.14011e-39	0.824383	0.783	0.693	2.88597e-35	6	CKS2
2.35212e-39	-0.531241	0.075	0.529	5.95392e-35	6	LINC00685
4.50133e-39	0.313734	1	1	1.13942e-34	6	RPL31
4.89721e-39	-0.490441	0.06	0.515	1.23963e-34	6	DHCR24
1.18637e-38	-0.496555	0.494	0.931	3.00307e-34	6	NPC2
4.27349e-38	-0.507827	0.427	0.9	1.08175e-33	6	CST3
6.99397e-38	-0.579889	0.266	0.758	1.77038e-33	6	PRDX4
1.00913e-37	-0.500366	0.086	0.537	2.5544e-33	6	GRN
4.75571e-37	-0.466369	0.142	0.628	1.20381e-32	6	MYDGF
6.93317e-37	0.269185	1	1	1.75499e-32	6	H3F3A
8.47702e-37	-0.510933	0.112	0.567	2.14579e-32	6	CD74
1.2668e-36	-0.538806	0.064	0.499	3.20664e-32	6	HSPA5
2.03571e-36	-0.480843	0.052	0.48	5.153e-32	6	PLPPR3
2.21101e-36	-0.524465	0.067	0.499	5.59673e-32	6	COL5A2
2.94889e-36	0.256509	1	1	7.46451e-32	6	RPL34
6.90773e-36	-0.477122	0.345	0.835	1.74855e-31	6	PPIB
7.18031e-36	-0.460422	0.09	0.533	1.81755e-31	6	MLEC
2.65355e-35	0.408721	0.981	0.991	6.71694e-31	6	GSTP1
3.77076e-35	-0.468436	0.195	0.681	9.54492e-31	6	P4HB
5.62798e-35	-0.479041	0.06	0.48	1.42461e-30	6	LOXL1
8.40242e-35	-0.448606	0.172	0.654	2.1269e-30	6	LMAN2
1.07175e-34	-0.472603	0.157	0.613	2.71291e-30	6	BRD4
1.16342e-34	-0.51215	0.03	0.426	2.94496e-30	6	LINGO1
1.2021e-34	-0.455913	0.225	0.726	3.04287e-30	6	SEC62
1.31432e-34	-0.450342	0.154	0.622	3.32695e-30	6	TMCO1
1.41824e-34	-0.436271	0.112	0.565	3.58999e-30	6	YIPF3
1.57988e-34	-0.518137	0.067	0.485	3.99915e-30	6	CD81
2.00263e-34	-0.477414	0.094	0.527	5.06926e-30	6	ITGB1
5.07291e-34	-0.418494	0.217	0.715	1.28411e-29	6	GTF2I
9.63801e-34	-0.474785	0.412	0.888	2.43967e-29	6	KDELR1
1.21554e-33	-0.448615	0.112	0.546	3.0769e-29	6	PPT1
1.54103e-33	0.486482	0.959	0.931	3.9008e-29	6	RANBP1
2.03642e-33	0.841824	0.584	0.35	5.15478e-29	6	NUSAP1
2.44843e-33	-0.443271	0.094	0.526	6.19772e-29	6	DNAJC1
3.28157e-33	0.438086	0.94	0.954	8.30664e-29	6	PRDX1
3.89942e-33	-0.552697	0.037	0.426	9.8706e-29	6	MT-ND6
6.13104e-33	-0.506659	0.105	0.533	1.55195e-28	6	NR2F2
1.20412e-32	-0.4424	0.213	0.678	3.04798e-28	6	ANKRD11
1.65442e-32	-0.454966	0.049	0.438	4.18783e-28	6	VCAN
1.71155e-32	0.513493	0.884	0.901	4.33245e-28	6	SNRPG
1.92972e-32	-0.421798	0.169	0.63	4.88471e-28	6	FKBP10
1.96397e-32	-0.430788	0.116	0.549	4.97139e-28	6	BPTF
2.38151e-32	-0.458686	0.33	0.823	6.02831e-28	6	RTN4
3.01801e-32	-0.444374	0.524	0.923	7.6395e-28	6	SSR2
7.46021e-32	-0.479058	0.375	0.842	1.8884e-27	6	ERP29
8.07664e-32	-0.430469	0.067	0.472	2.04444e-27	6	THUMPD3-AS1
1.02057e-31	-0.436342	0.06	0.452	2.58338e-27	6	ATP2B1
2.40059e-31	-0.480663	0.022	0.386	6.0766e-27	6	COL1A2
3.87174e-31	-0.431748	0.086	0.491	9.80054e-27	6	SEC63
6.88741e-31	-0.407522	0.03	0.403	1.74341e-26	6	GANAB
7.3198e-31	-0.38523	0.199	0.666	1.85286e-26	6	EMC4
8.54572e-31	-0.436377	0.094	0.494	2.16318e-26	6	GDF11
9.20721e-31	-0.432562	0.135	0.56	2.33062e-26	6	HACD3
9.62053e-31	-0.398728	0.236	0.727	2.43524e-26	6	SARAF
9.72765e-31	-0.424461	0.105	0.518	2.46236e-26	6	HOXB3
1.4502e-30	-0.425387	0.273	0.744	3.67089e-26	6	PRRC2C
2.76012e-30	-0.386935	0.086	0.493	6.98668e-26	6	HOXA5
4.04605e-30	-0.414759	0.101	0.511	1.02418e-25	6	APLP2
4.45778e-30	0.940933	0.7	0.609	1.1284e-25	6	KPNA2
5.5738e-30	-0.420365	0.082	0.472	1.41089e-25	6	MEX3A
1.0163e-29	-0.416056	0.049	0.421	2.57256e-25	6	FSTL1
1.15489e-29	-0.383987	0.101	0.51	2.92337e-25	6	AUP1
1.21994e-29	-0.407455	0.067	0.455	3.08803e-25	6	SALL1
1.58797e-29	-0.393773	0.18	0.629	4.01962e-25	6	UBE2R2
1.69344e-29	-0.359091	0.169	0.604	4.28659e-25	6	PTTG1IP
1.89327e-29	-0.449126	0.06	0.433	4.79243e-25	6	PLTP
1.97893e-29	-0.40458	0.082	0.477	5.00926e-25	6	LRPAP1
2.00492e-29	-0.434642	0.034	0.389	5.07505e-25	6	SLC39A10
2.32796e-29	-0.414261	0.206	0.648	5.89278e-25	6	DDOST
2.49388e-29	-0.394364	0.094	0.49	6.31275e-25	6	PVRL2
3.11054e-29	-0.361655	0.176	0.616	7.8737e-25	6	ATP6V0B
3.46356e-29	-0.403257	0.056	0.425	8.7673e-25	6	CTSD
5.47139e-29	-0.55427	0.15	0.554	1.38497e-24	6	FGFBP3
5.85073e-29	-0.386702	0.086	0.476	1.48099e-24	6	PRAF2
7.57981e-29	-0.380792	0.146	0.571	1.91868e-24	6	CHD7
7.64833e-29	-0.395847	0.236	0.688	1.93602e-24	6	EIF3A
1.02235e-28	-0.440209	0.285	0.747	2.58787e-24	6	PPP1R14B
1.30127e-28	-0.41731	0.007	0.34	3.2939e-24	6	COL4A2
1.76458e-28	-0.393529	0.082	0.465	4.46667e-24	6	FGFR1
2.01277e-28	-0.413184	0.079	0.461	5.09492e-24	6	HOXB4
2.4445e-28	-0.481395	0.551	0.899	6.18777e-24	6	LMO4
2.66917e-28	0.540069	0.828	0.882	6.75646e-24	6	PSMA4
3.05529e-28	-0.408727	0.026	0.366	7.73386e-24	6	GLG1
3.05648e-28	0.324393	0.993	0.987	7.73686e-24	6	RAN
4.48118e-28	-0.403822	0.311	0.77	1.13432e-23	6	SPCS2
5.7217e-28	-0.380332	0.034	0.379	1.44834e-23	6	PXDN
6.22465e-28	-0.369827	0.139	0.547	1.57565e-23	6	DHCR7
9.21237e-28	-0.385519	0.056	0.419	2.33193e-23	6	ZKSCAN1
1.13586e-27	0.520819	0.873	0.893	2.87521e-23	6	PTGES3
1.28518e-27	-0.393874	0.24	0.686	3.25318e-23	6	RHOBTB3
1.58611e-27	-0.407617	0.075	0.438	4.01492e-23	6	AKAP9
1.66344e-27	-0.366117	0.094	0.476	4.21067e-23	6	CD276
1.77406e-27	-0.358346	0.15	0.568	4.49068e-23	6	DDX17
1.85665e-27	0.394028	0.955	0.969	4.69974e-23	6	DYNLL1
2.43283e-27	-0.366619	0.142	0.557	6.15823e-23	6	PRKCSH
3.79111e-27	-0.396212	0.067	0.426	9.59644e-23	6	CDH2
4.23281e-27	0.361357	0.959	0.968	1.07145e-22	6	PRDX2
4.34644e-27	-0.370073	0.127	0.528	1.10021e-22	6	PRCP
4.69767e-27	-0.377029	0.079	0.443	1.18912e-22	6	FZD2
6.1859e-27	-0.360294	0.109	0.492	1.56584e-22	6	MESDC2
7.69685e-27	-0.370418	0.135	0.542	1.9483e-22	6	TUSC3
8.23719e-27	-0.374069	0.09	0.462	2.08508e-22	6	SEPP1
9.54576e-27	-0.371815	0.06	0.407	2.41632e-22	6	PIGT
1.15121e-26	-0.352144	0.337	0.803	2.91406e-22	6	TECR
1.25118e-26	-0.344928	0.127	0.526	3.16711e-22	6	TXNDC12
1.29948e-26	-0.389259	0.041	0.38	3.28937e-22	6	FLNA
1.4432e-26	0.825536	0.521	0.315	3.65317e-22	6	CCNB1
1.4774e-26	-0.35408	0.161	0.578	3.73975e-22	6	WHSC1L1
2.25856e-26	-0.36282	0.075	0.436	5.7171e-22	6	TMED4
2.54304e-26	-0.362936	0.109	0.489	6.43718e-22	6	KDM5B
2.69349e-26	-0.372021	0.015	0.332	6.81802e-22	6	ERV3-1
2.89273e-26	-0.328757	0.184	0.609	7.32237e-22	6	CHD4
3.00381e-26	-0.359301	0.116	0.5	7.60355e-22	6	CTDNEP1
3.14367e-26	-0.375566	0.067	0.421	7.95758e-22	6	TMEM165
3.29827e-26	-0.341894	0.18	0.605	8.3489e-22	6	2019-09-15
4.59872e-26	-0.367105	0.199	0.634	1.16407e-21	6	TMEM59
5.13732e-26	-0.304248	0.157	0.568	1.30041e-21	6	MANF
5.14087e-26	-0.393057	0.296	0.747	1.30131e-21	6	TTC3
6.23007e-26	-0.328928	0.127	0.513	1.57702e-21	6	CD59
1.15943e-25	-0.396126	0.127	0.502	2.93485e-21	6	C3orf80
1.16185e-25	-0.339807	0.075	0.425	2.941e-21	6	NKTR
1.30904e-25	-0.328908	0.116	0.507	3.31356e-21	6	PSENEN
1.53033e-25	0.423007	0.903	0.912	3.87373e-21	6	YWHAQ
1.72378e-25	-0.344194	0.112	0.489	4.36341e-21	6	G6PC3
2.23461e-25	-0.335781	0.18	0.597	5.65647e-21	6	BCAP31
2.35617e-25	-0.357792	0.086	0.442	5.96418e-21	6	ARL6IP5
3.52373e-25	-0.328756	0.105	0.478	8.91962e-21	6	LAMP1
3.66444e-25	-0.313545	0.124	0.509	9.2758e-21	6	TMED10
4.75881e-25	-0.318842	0.24	0.683	1.2046e-20	6	TSPAN6
5.20303e-25	-0.461616	0.067	0.402	1.31704e-20	6	SFRP1
5.8712e-25	-0.378579	0.487	0.902	1.48618e-20	6	SSR4
6.74731e-25	-0.359602	0.131	0.506	1.70795e-20	6	INSIG1
7.34264e-25	-0.326045	0.318	0.773	1.85864e-20	6	RBM39
7.42851e-25	-0.333279	0.105	0.473	1.88038e-20	6	GRINA
8.10706e-25	-0.34195	0.213	0.634	2.05214e-20	6	CD164
1.00662e-24	-0.382726	0.243	0.657	2.54805e-20	6	TM7SF2
1.07495e-24	0.408014	0.933	0.966	2.72103e-20	6	ERH
1.53573e-24	-0.33534	0.071	0.412	3.88739e-20	6	QKI
1.57177e-24	-0.297411	0.112	0.488	3.97863e-20	6	RHBDD2
1.70109e-24	-0.331876	0.101	0.461	4.30596e-20	6	MFSD10
2.46257e-24	-0.397397	0.341	0.779	6.2335e-20	6	CALD1
2.51201e-24	-0.33384	0.277	0.729	6.35866e-20	6	TIMP1
2.93121e-24	-0.324803	0.079	0.423	7.41977e-20	6	CPXM1
3.03143e-24	0.656656	0.498	0.296	7.67345e-20	6	CDKN3
3.25836e-24	-0.316709	0.079	0.426	8.24789e-20	6	MMP2
3.47093e-24	-0.34439	0.03	0.336	8.78596e-20	6	RPN1
3.64809e-24	-0.336118	0.082	0.432	9.23441e-20	6	EFEMP2
3.87741e-24	-0.365253	0.139	0.517	9.8149e-20	6	MEIS2
4.36277e-24	-0.365613	0.363	0.815	1.10435e-19	6	CNPY2
4.55544e-24	-0.333277	0.041	0.355	1.15312e-19	6	ANKRD12
4.67739e-24	-0.312916	0.086	0.437	1.18399e-19	6	NSD1
5.34519e-24	0.662578	0.667	0.498	1.35303e-19	6	BIRC5
6.13552e-24	-0.326214	0.056	0.382	1.55308e-19	6	CTSB
1.02726e-23	0.794459	0.521	0.326	2.6003e-19	6	CDC20
1.08489e-23	0.647333	0.498	0.31	2.74619e-19	6	AURKB
1.52877e-23	-0.345985	0.367	0.799	3.86978e-19	6	ZFP36L1
1.73099e-23	-0.316264	0.064	0.391	4.38165e-19	6	APMAP
2.07854e-23	-0.366414	0.12	0.475	5.26142e-19	6	SPINT2
2.09904e-23	-0.32118	0.195	0.602	5.31329e-19	6	WSB1
2.77574e-23	-0.338888	0.393	0.837	7.02622e-19	6	ERGIC3
3.33156e-23	-0.302333	0.187	0.585	8.43317e-19	6	ATRX
3.43529e-23	-0.304184	0.206	0.613	8.69575e-19	6	TLE4
3.58023e-23	-0.334857	0.154	0.536	9.06264e-19	6	TSHZ2
3.72045e-23	-0.300272	0.116	0.474	9.41757e-19	6	SLC39A1
4.09099e-23	-0.37551	0.041	0.345	1.03555e-18	6	SULT1C4
4.16135e-23	-0.269208	0.154	0.541	1.05336e-18	6	JAGN1
4.9649e-23	-0.331843	0.071	0.396	1.25677e-18	6	RBM6
7.14826e-23	-0.291279	0.086	0.425	1.80944e-18	6	SDF2
7.46977e-23	0.460814	0.921	0.917	1.89082e-18	6	TMSB15A
7.73624e-23	-0.327963	0.049	0.361	1.95827e-18	6	SDC2
7.93989e-23	-0.334002	0.015	0.302	2.00982e-18	6	SEMA6A
8.26261e-23	-0.344738	0.045	0.353	2.09151e-18	6	2019-03-06
1.06728e-22	-0.438112	0.157	0.515	2.7016e-18	6	BST2
1.38584e-22	-0.287626	0.056	0.369	3.50799e-18	6	ATF6B
1.43951e-22	0.698989	0.431	0.242	3.64382e-18	6	CCNA2
1.57535e-22	-0.689531	0.457	0.711	3.98767e-18	6	MEST
1.97515e-22	-0.30618	0.094	0.426	4.99971e-18	6	ARID1A
2.04312e-22	-0.291286	0.056	0.369	5.17176e-18	6	RDH11
2.34281e-22	-0.327494	0.112	0.459	5.93036e-18	6	CCDC80
2.37539e-22	-0.30109	0.094	0.429	6.01283e-18	6	USP22
2.52227e-22	-0.255382	0.255	0.687	6.38463e-18	6	ATP6V0E1
2.55882e-22	-0.373964	0.236	0.627	6.47715e-18	6	ATP1B3
2.7665e-22	-0.442043	0.315	0.719	7.00283e-18	6	HOTAIRM1
3.19481e-22	-0.330137	0.049	0.35	8.08701e-18	6	HMGCR
3.29656e-22	0.409626	0.951	0.967	8.34459e-18	6	TUBA1A
3.83137e-22	-0.276809	0.146	0.516	9.69835e-18	6	HSD17B12
4.58723e-22	-0.325338	0.116	0.468	1.16117e-17	6	PDIA4
5.36698e-22	-0.282476	0.127	0.48	1.35854e-17	6	AP3D1
6.3932e-22	-0.308944	0.135	0.496	1.61831e-17	6	SERPING1
6.46281e-22	-0.323269	0.056	0.365	1.63593e-17	6	MXRA8
7.21059e-22	-0.29599	0.049	0.352	1.82522e-17	6	P3H4
7.99438e-22	-0.318289	0.071	0.388	2.02362e-17	6	SUMF2
8.23533e-22	0.281736	0.993	0.996	2.08461e-17	6	PPIA
8.85613e-22	0.289286	0.996	0.996	2.24175e-17	6	PFN1
9.14899e-22	-0.29989	0.079	0.399	2.31588e-17	6	ABCD4
1.2983e-21	-0.304382	0.034	0.321	3.28638e-17	6	NHLRC3
1.37309e-21	-0.289094	0.064	0.377	3.47571e-17	6	SOX12
1.41489e-21	0.400982	0.906	0.923	3.58151e-17	6	SNRPD1
1.51342e-21	-0.324958	0.39	0.82	3.83092e-17	6	TMEM98
1.58426e-21	-0.302395	0.356	0.792	4.01024e-17	6	LUC7L3
1.86829e-21	-0.351347	0.217	0.598	4.7292e-17	6	PEG10
1.90883e-21	-0.276917	0.131	0.486	4.83182e-17	6	UBE2M
2.0577e-21	-0.293365	0.075	0.394	5.20866e-17	6	SETD5
2.0651e-21	-0.307245	0.094	0.42	5.2274e-17	6	MXD4
2.42009e-21	-0.294439	0.09	0.414	6.12598e-17	6	VIMP
2.60614e-21	-0.310138	0.27	0.689	6.59692e-17	6	PHF14
2.62108e-21	-0.309312	0.019	0.292	6.63474e-17	6	ZMYM2
2.95426e-21	-0.319128	0.21	0.596	7.47811e-17	6	HOXA9
3.07285e-21	0.497787	0.742	0.791	7.7783e-17	6	PSMB3
3.25945e-21	-0.254603	0.139	0.498	8.25064e-17	6	CSNK1E
3.27823e-21	-0.296344	0.124	0.473	8.29819e-17	6	PBX1
3.32285e-21	-0.292207	0.06	0.363	8.41113e-17	6	DHRS7
4.31086e-21	-0.27526	0.232	0.637	1.09121e-16	6	RABAC1
5.0885e-21	-0.279815	0.292	0.726	1.28805e-16	6	KPNB1
5.14186e-21	-0.29028	0.075	0.383	1.30156e-16	6	MPZL1
5.45094e-21	-0.307438	0.131	0.474	1.3798e-16	6	CANX
6.3097e-21	-0.296244	0.034	0.315	1.59717e-16	6	MAN1A2
6.32721e-21	-0.294805	0.105	0.436	1.60161e-16	6	TSPAN5
7.41617e-21	-0.307264	0.019	0.289	1.87725e-16	6	STARD4-AS1
9.54026e-21	-0.291104	0.026	0.301	2.41493e-16	6	KMT2A
9.60793e-21	0.385176	0.925	0.954	2.43205e-16	6	MORF4L1
9.68688e-21	-0.299696	0.03	0.307	2.45204e-16	6	CDH24
9.99119e-21	0.45876	0.801	0.867	2.52907e-16	6	LSM5
1.08086e-20	-0.276203	0.12	0.454	2.73597e-16	6	PON2
1.11338e-20	-0.261197	0.157	0.524	2.81831e-16	6	IGF2BP1
1.37753e-20	-0.280101	0.112	0.447	3.48694e-16	6	MIDN
1.43093e-20	-0.320531	0.037	0.316	3.62211e-16	6	AKAP12
1.46916e-20	-0.277789	0.079	0.39	3.71889e-16	6	MAP4K4
1.66174e-20	0.421945	0.921	0.956	4.20637e-16	6	SKP1
1.73556e-20	0.418447	0.899	0.943	4.39322e-16	6	ATP5J2
1.89894e-20	-0.316996	0.056	0.35	4.80678e-16	6	CADM1
2.03091e-20	0.393177	0.929	0.964	5.14083e-16	6	HNRNPA2B1
2.1928e-20	-0.276986	0.064	0.361	5.55063e-16	6	LMAN1
2.24391e-20	-0.284346	0.161	0.514	5.68e-16	6	SSBP3
2.6023e-20	-0.273386	0.079	0.386	6.5872e-16	6	NOC2L
3.14612e-20	-0.284834	0.022	0.287	7.96377e-16	6	CLPTM1L
3.47002e-20	-0.277298	0.097	0.412	8.78366e-16	6	DNAJB11
3.88053e-20	-0.250732	0.105	0.432	9.82277e-16	6	NUCB1
4.66319e-20	-0.27854	0.169	0.529	1.18039e-15	6	WASF2
4.95792e-20	-0.288506	0.03	0.298	1.255e-15	6	LPIN1
5.15456e-20	-0.295175	0.127	0.46	1.30477e-15	6	CD320
5.50771e-20	-0.274236	0.176	0.538	1.39417e-15	6	KMT2E
6.39331e-20	-0.280163	0.288	0.709	1.61834e-15	6	ATRAID
6.89667e-20	-0.252734	0.3	0.716	1.74575e-15	6	TOMM20
7.40754e-20	-0.265866	0.135	0.476	1.87507e-15	6	ARID4B
7.5072e-20	-0.271755	0.041	0.319	1.9003e-15	6	PRRC2A
8.0418e-20	-0.318174	0.109	0.423	2.03562e-15	6	ARL4C
8.04389e-20	-0.30284	0.022	0.282	2.03615e-15	6	SLC16A1
8.6962e-20	-0.261387	0.097	0.409	2.20127e-15	6	M6PR
9.63609e-20	-0.25219	0.052	0.334	2.43918e-15	6	CSNK1G2
1.11492e-19	-0.294933	0.049	0.328	2.82219e-15	6	FRMD4A
1.18503e-19	-0.278581	0.034	0.301	2.99967e-15	6	MLLT4
1.23805e-19	-0.268331	0.094	0.402	3.13386e-15	6	ROCK1
1.51973e-19	-0.286771	0.041	0.315	3.8469e-15	6	CTSC
2.34706e-19	-0.271804	0.079	0.376	5.94111e-15	6	ATP6AP1
2.52134e-19	0.458284	0.831	0.869	6.38226e-15	6	MORF4L2
2.53792e-19	-0.266503	0.067	0.358	6.42423e-15	6	LTBP4
2.55088e-19	-0.271444	0.116	0.435	6.45703e-15	6	TM9SF3
2.58431e-19	-0.429962	0.082	0.37	6.54167e-15	6	CTHRC1
2.84048e-19	-0.267685	0.086	0.384	7.19011e-15	6	BOC
2.9006e-19	-0.296293	0.457	0.853	7.34229e-15	6	HOXC9
3.08858e-19	-0.271944	0.064	0.351	7.81811e-15	6	SHC1
3.21918e-19	-0.288591	0.071	0.358	8.14872e-15	6	NEU1
3.32838e-19	-0.251846	0.15	0.491	8.42514e-15	6	GNB1
3.57827e-19	-0.257171	0.082	0.385	9.05769e-15	6	B3GAT3
3.83825e-19	-0.260042	0.097	0.404	9.71575e-15	6	RSBN1L
4.19674e-19	0.325818	0.929	0.973	1.06232e-14	6	SNRPE
4.94304e-19	-0.298715	0.045	0.313	1.25123e-14	6	GOLIM4
4.95128e-19	-0.297003	0.33	0.729	1.25332e-14	6	NT5DC2
5.3398e-19	-0.319479	0.367	0.778	1.35166e-14	6	MAP1B
5.83623e-19	-0.274228	0.067	0.352	1.47732e-14	6	DYNC1H1
7.78398e-19	-0.26303	0.124	0.441	1.97036e-14	6	ERGIC1
9.17021e-19	-0.282138	0.266	0.656	2.32126e-14	6	OXA1L
1.03684e-18	-0.307211	0.022	0.269	2.62454e-14	6	CTD-2034I4.2
1.1765e-18	0.662706	0.502	0.366	2.97808e-14	6	MAD2L1
1.2116e-18	0.384383	0.936	0.957	3.06694e-14	6	ENO1
1.24948e-18	-0.28598	0.019	0.265	3.1628e-14	6	VCL
1.26649e-18	0.599787	0.543	0.421	3.20587e-14	6	CENPW
1.31285e-18	-0.258918	0.071	0.348	3.32321e-14	6	POGZ
1.48973e-18	-0.276511	0.03	0.281	3.77096e-14	6	SCAMP4
1.5305e-18	-0.277571	0.124	0.444	3.87415e-14	6	TNRC6B
1.53441e-18	-0.271107	0.045	0.31	3.88405e-14	6	DCBLD2
1.5636e-18	-0.251658	0.116	0.43	3.95794e-14	6	RTN3
1.72217e-18	-0.277348	0.022	0.268	4.35933e-14	6	MAGEH1
1.8278e-18	-0.260665	0.041	0.304	4.62671e-14	6	FOXP1
1.83284e-18	-0.288204	0.288	0.668	4.63946e-14	6	DUSP6
1.86054e-18	0.538184	0.787	0.848	4.70958e-14	6	HN1
2.06806e-18	0.410047	0.869	0.935	5.23488e-14	6	HSPE1
2.11044e-18	-0.283064	0.165	0.496	5.34216e-14	6	SNHG7
2.12854e-18	0.35085	0.899	0.951	5.38797e-14	6	PSMA7
2.18019e-18	-0.271094	0.071	0.351	5.51872e-14	6	RRBP1
2.48704e-18	-0.26419	0.255	0.648	6.29545e-14	6	EBPL
2.88073e-18	-0.265846	0.258	0.642	7.29199e-14	6	RBM25
3.07077e-18	-0.261777	0.015	0.254	7.77305e-14	6	HGSNAT
3.46766e-18	-0.257757	0.105	0.403	8.77768e-14	6	ATP1A1
3.90586e-18	0.441321	0.768	0.794	9.88689e-14	6	NME1
4.4687e-18	-0.260658	0.049	0.31	1.13116e-13	6	DMWD
4.77499e-18	-0.26241	0.105	0.406	1.20869e-13	6	EVA1B
5.41106e-18	-0.254453	0.034	0.286	1.3697e-13	6	TUG1
5.62319e-18	-0.275296	0.097	0.389	1.4234e-13	6	CCND2
9.83987e-18	-0.268617	0.019	0.252	2.49077e-13	6	LTBP1
9.99007e-18	0.647524	0.536	0.434	2.52879e-13	6	BUB3
1.19042e-17	-0.283123	0.7	0.968	3.01331e-13	6	MARCKS
1.31115e-17	-0.266258	0.075	0.348	3.3189e-13	6	DAAM1
1.41435e-17	0.289238	0.959	0.984	3.58014e-13	6	ATP5L
1.44854e-17	0.618979	0.813	0.819	3.6667e-13	6	LDHA
1.45246e-17	0.583284	0.464	0.328	3.67661e-13	6	UBE2T
1.54193e-17	-0.262746	0.064	0.331	3.90309e-13	6	ZNF462
1.58048e-17	0.549465	0.371	0.199	4.00068e-13	6	PLK1
1.72858e-17	-0.252047	0.086	0.367	4.37556e-13	6	ASAH1
1.78026e-17	0.578153	0.618	0.579	4.50638e-13	6	SKA2
1.9053e-17	-0.250141	0.026	0.267	4.82289e-13	6	NCAM1
2.17603e-17	-0.264222	0.041	0.288	5.50819e-13	6	STT3B
2.18636e-17	-0.257722	0.022	0.257	5.53432e-13	6	SPTBN1
2.31032e-17	-0.315188	0.633	0.94	5.8481e-13	6	HOXB9
3.05771e-17	-0.262099	0.06	0.316	7.73999e-13	6	OLFM2
3.86167e-17	-0.279003	0.03	0.267	9.77503e-13	6	FN1
4.18673e-17	-0.265144	0.034	0.271	1.05979e-12	6	PTK7
4.19462e-17	0.418081	0.914	0.96	1.06178e-12	6	HSP90AA1
5.30023e-17	-0.255489	0.037	0.28	1.34165e-12	6	PRTG
5.31887e-17	-0.273963	0.03	0.263	1.34637e-12	6	SCPEP1
6.37413e-17	-0.258541	0.03	0.263	1.61348e-12	6	ACSL3
7.43321e-17	-0.269596	0.022	0.251	1.88157e-12	6	RSRP1
8.20474e-17	-0.268451	0.049	0.297	2.07687e-12	6	ATP1B1
8.82155e-17	-0.263504	0.06	0.315	2.233e-12	6	CPVL
9.85386e-17	0.400615	0.809	0.867	2.49431e-12	6	FABP5
9.97837e-17	0.480168	0.753	0.804	2.52583e-12	6	LSM3
1.12794e-16	-0.395701	0.071	0.325	2.85516e-12	6	PTPRS
1.25391e-16	-0.265516	0.064	0.314	3.17403e-12	6	CDH11
1.63813e-16	-0.256697	0.067	0.326	4.1466e-12	6	MSX1
2.143e-16	-0.290392	0.509	0.859	5.42456e-12	6	MLLT3
2.51699e-16	0.378144	0.831	0.901	6.37125e-12	6	NDUFB2
2.58993e-16	-0.258738	0.839	0.983	6.55588e-12	6	HOXC10
2.64243e-16	-0.271624	0.052	0.296	6.68878e-12	6	CLMP
3.01302e-16	-0.250567	0.071	0.327	7.62685e-12	6	APLP1
3.18262e-16	0.323925	0.903	0.959	8.05618e-12	6	UBL5
3.46127e-16	0.425439	0.749	0.786	8.76152e-12	6	CALM1
5.08756e-16	0.359702	0.951	0.977	1.28781e-11	6	TPI1
6.32865e-16	-0.250222	0.487	0.868	1.60197e-11	6	NDUFB9
8.44474e-16	-0.297351	0.071	0.321	2.13762e-11	6	WNT5A
1.13326e-15	0.348239	0.846	0.919	2.86861e-11	6	PSMB1
1.27835e-15	0.284306	0.944	0.983	3.2359e-11	6	TMA7
1.35645e-15	-0.258244	0.056	0.294	3.43357e-11	6	ARID5B
1.36715e-15	-0.260256	0.375	0.755	3.46068e-11	6	MSMO1
1.78096e-15	-0.300762	0.217	0.537	4.50815e-11	6	SOX11
2.29819e-15	-0.253575	0.322	0.711	5.81741e-11	6	HOMER3
3.20752e-15	-0.262708	0.3	0.657	8.1192e-11	6	2019-09-06
3.3305e-15	0.286484	0.899	0.969	8.4305e-11	6	ATP5O
4.80957e-15	-0.302149	0.644	0.923	1.21745e-10	6	SOX4
5.67852e-15	0.425705	0.727	0.796	1.4374e-10	6	SNRPC
5.93193e-15	0.358229	0.858	0.911	1.50155e-10	6	MRPL51
7.78072e-15	-0.297643	0.506	0.858	1.96953e-10	6	C14orf1
1.19433e-14	-0.271452	0.075	0.309	3.02321e-10	6	MDM4
1.88649e-14	0.355678	0.846	0.902	4.77527e-10	6	DBI
2.17152e-14	0.631715	0.513	0.435	5.49678e-10	6	CCNB2
2.18762e-14	-0.263067	0.554	0.885	5.53753e-10	6	FAM213A
2.67431e-14	-0.261461	0.09	0.332	6.76949e-10	6	TMEM88
3.87986e-14	0.268358	0.985	0.993	9.82108e-10	6	UBB
5.75134e-14	0.326293	0.914	0.962	1.45584e-09	6	C14orf2
7.57971e-14	-0.463601	0.801	0.94	1.91865e-09	6	VIM
7.99003e-14	-0.343937	0.206	0.496	2.02252e-09	6	CTNNB1
8.29731e-14	0.442909	0.704	0.772	2.1003e-09	6	SNRPB2
8.38904e-14	0.440905	0.757	0.833	2.12352e-09	6	HMGB3
9.7759e-14	0.572752	0.685	0.673	2.47457e-09	6	UBE2S
1.38571e-13	0.571808	0.404	0.269	3.50766e-09	6	FAM64A
1.54441e-13	0.336278	0.861	0.914	3.90936e-09	6	BANF1
2.26804e-13	-0.518215	0.36	0.676	5.74109e-09	6	HIST1H4C
2.68476e-13	0.295511	0.959	0.983	6.79594e-09	6	MYL6
3.384e-13	0.283045	0.955	0.975	8.56592e-09	6	NDUFS5
5.67259e-13	0.257342	0.993	0.994	1.4359e-08	6	NDUFA4
6.90008e-13	0.334587	0.846	0.918	1.74662e-08	6	UBC
7.68227e-13	0.498114	0.296	0.167	1.94461e-08	6	NUF2
7.81728e-13	0.2619	0.944	0.972	1.97879e-08	6	PPDPF
9.14861e-13	0.354332	0.858	0.926	2.31579e-08	6	TXN
1.06885e-12	0.344965	0.813	0.912	2.70558e-08	6	SNRPF
1.12687e-12	0.290904	0.876	0.935	2.85245e-08	6	POMP
1.19126e-12	0.263219	0.951	0.983	3.01543e-08	6	UQCRB
1.27233e-12	0.550528	0.326	0.201	3.22064e-08	6	SPC25
1.55745e-12	0.497365	0.337	0.2	3.94237e-08	6	AURKA
1.6173e-12	0.309972	0.891	0.945	4.09387e-08	6	RAC1
2.17608e-12	0.5262	0.337	0.203	5.50832e-08	6	CENPA
2.67356e-12	0.396147	0.682	0.751	6.76758e-08	6	PSMB2
2.85512e-12	0.702113	0.483	0.398	7.22716e-08	6	TUBA1C
4.68156e-12	0.34629	0.798	0.899	1.18504e-07	6	RBX1
5.91936e-12	0.519298	0.333	0.213	1.49837e-07	6	KNSTRN
9.72538e-12	0.296685	0.88	0.952	2.46178e-07	6	ALDOA
1.05916e-11	0.26881	0.955	0.979	2.68106e-07	6	SRSF3
1.62259e-11	0.449466	0.569	0.548	4.10726e-07	6	DTYMK
2.87759e-11	0.306459	0.899	0.96	7.28405e-07	6	UQCR10
3.11546e-11	0.353678	0.715	0.81	7.88616e-07	6	GLO1
9.54529e-11	0.344335	0.787	0.876	2.4162e-06	6	COX7B
1.05705e-10	0.304042	0.753	0.834	2.67571e-06	6	SEC61G
1.23942e-10	0.472582	0.296	0.183	3.13736e-06	6	PBK
1.36999e-10	0.408581	0.648	0.699	3.46787e-06	6	SNRPD3
1.90789e-10	0.326273	0.816	0.926	4.82945e-06	6	SRP9
4.89325e-10	0.305009	0.828	0.903	1.23863e-05	6	FDFT1
7.47502e-10	0.334128	0.712	0.795	1.89215e-05	6	CNN3
7.61779e-10	0.258262	0.888	0.966	1.92829e-05	6	GPX4
7.63343e-10	0.389567	0.663	0.743	1.93225e-05	6	2019-09-07
9.52699e-10	0.303314	0.775	0.884	2.41157e-05	6	NDUFS6
1.34783e-09	0.338903	0.712	0.814	3.41177e-05	6	NUTF2
1.55947e-09	0.349283	0.674	0.736	3.9475e-05	6	SSB
2.43138e-09	0.29447	0.839	0.909	6.15456e-05	6	COX8A
3.09163e-09	0.279224	0.809	0.894	7.82583e-05	6	CALM3
3.14146e-09	0.512291	0.292	0.19	7.95197e-05	6	CDCA3
3.4092e-09	0.481411	0.569	0.591	8.6297e-05	6	RPA3
5.10634e-09	0.426086	0.277	0.176	0.000129257	6	CDCA8
6.84831e-09	0.332775	0.734	0.849	0.000173351	6	SLIRP
7.08874e-09	0.506336	0.457	0.391	0.000179437	6	H2AFX
7.41903e-09	0.371401	0.678	0.758	0.000187798	6	CYCS
1.70454e-08	0.318977	0.697	0.794	0.000431471	6	NDUFA6
1.73939e-08	0.332	0.764	0.858	0.000440291	6	ACAT2
3.16179e-08	0.290267	0.764	0.866	0.000800343	6	ENY2
3.72836e-08	0.267246	0.779	0.891	0.000943759	6	COX5A
4.79969e-08	0.267083	0.835	0.935	0.00121495	6	SHFM1
4.84994e-08	0.306066	0.854	0.924	0.00122767	6	PKM
7.88432e-08	0.256235	0.88	0.946	0.00199576	6	SUB1
1.71268e-07	0.447179	0.371	0.303	0.00433531	6	KIF22
1.93154e-07	0.262955	0.831	0.909	0.00488931	6	LSM4
1.96375e-07	0.395115	0.547	0.523	0.00497083	6	TYMS
2.24196e-07	0.31471	0.7	0.843	0.00567507	6	SSBP1
2.83909e-07	0.296565	0.704	0.798	0.00718658	6	IDI1
3.30324e-07	-0.412842	0.228	0.417	0.00836149	6	TGFBI
3.42741e-07	0.387396	0.584	0.668	0.00867579	6	RAB11A
3.61404e-07	0.268941	0.734	0.864	0.00914821	6	RBM8A
3.94245e-07	0.250034	0.835	0.931	0.00997951	6	SOD1
4.61576e-07	0.304809	0.738	0.867	0.0116839	6	USMG5
5.43131e-07	0.288373	0.723	0.849	0.0137483	6	AP2S1
8.10438e-07	0.2599	0.764	0.85	0.0205146	6	H2AFV
8.6576e-07	0.353245	0.599	0.685	0.021915	6	YWHAH
9.31101e-07	0.33689	0.644	0.721	0.023569	6	PSIP1
1.00479e-06	0.280624	0.734	0.847	0.0254343	6	NHP2
1.10687e-06	0.416201	0.326	0.246	0.0280182	6	PSRC1
1.12922e-06	0.297859	0.663	0.775	0.028584	6	DNAJC8
2.04811e-06	0.334018	0.554	0.617	0.0518439	6	CACYBP
2.33496e-06	0.273067	0.745	0.866	0.0591047	6	ATPIF1
2.56563e-06	0.322763	0.663	0.802	0.0649438	6	NDUFB4
2.66439e-06	0.276274	0.809	0.901	0.0674438	6	ANAPC11
5.92025e-06	0.275898	0.674	0.787	0.149859	6	XRCC6
5.99592e-06	0.306764	0.622	0.727	0.151775	6	NDUFA1
7.17168e-06	0.254905	0.708	0.839	0.181537	6	TIMM8B
8.05343e-06	0.346586	0.584	0.664	0.203857	6	RPL22L1
8.13981e-06	0.325145	0.592	0.681	0.206043	6	RHEB
9.13735e-06	0.289008	0.655	0.766	0.231294	6	MYL12A
1.36968e-05	0.323462	0.588	0.696	0.346707	6	ATP5H
1.37314e-05	0.330306	0.644	0.776	0.347584	6	UQCC2
1.56177e-05	0.343137	0.569	0.685	0.39533	6	POLR2G
1.75749e-05	0.294045	0.652	0.769	0.444874	6	MIF
2.11637e-05	0.335986	0.562	0.634	0.535717	6	EIF4E
2.1478e-05	0.344222	0.599	0.684	0.543674	6	PSMC3
2.29132e-05	0.359769	0.397	0.367	0.580003	6	ZWINT
2.49643e-05	0.293697	0.667	0.797	0.631921	6	NDUFA2
2.6447e-05	0.40252	0.36	0.33	0.669453	6	MIS18A
2.7623e-05	0.31254	0.581	0.685	0.69922	6	PSMA3
3.02723e-05	0.293256	0.61	0.75	0.766284	6	MRPS6
3.66512e-05	0.310082	0.689	0.81	0.927751	6	SMS
4.62373e-05	0.310273	0.547	0.63	1	6	RNF181
4.82398e-05	0.381974	0.39	0.374	1	6	MZT1
5.31103e-05	0.262059	0.678	0.832	1	6	ATP5I
5.57966e-05	0.302999	0.543	0.622	1	6	NDUFB3
5.8725e-05	0.28173	0.715	0.803	1	6	EIF5A
6.36729e-05	0.295692	0.637	0.757	1	6	UBE2N
7.74605e-05	0.323509	0.599	0.62	1	6	KIAA0101
8.70974e-05	0.396915	0.386	0.371	1	6	NUDT1
0.00010248	0.402929	0.341	0.303	1	6	RRM2
0.00012975	0.28591	0.603	0.712	1	6	HNRNPH3
0.000137959	0.375165	0.352	0.321	1	6	CENPU
0.000149111	0.270479	0.659	0.794	1	6	PDCD5
0.000150535	0.269923	0.693	0.855	1	6	SNU13
0.000193716	0.367021	0.509	0.569	1	6	MCTS1
0.000231668	0.302201	0.603	0.704	1	6	CSRP2
0.000238507	0.358799	0.288	0.235	1	6	GTSE1
0.000365957	0.274373	0.588	0.719	1	6	PSMC5
0.000497813	0.362003	0.442	0.47	1	6	CENPH
0.000506	0.28841	0.509	0.591	1	6	PPP2CA
0.000511423	0.306426	0.562	0.696	1	6	VDAC1
0.000611414	0.337512	0.539	0.654	1	6	VDAC3
0.00100749	0.371845	0.371	0.381	1	6	HNRNPH2
0.00113583	0.325728	0.307	0.262	1	6	TPX2
0.00132589	0.322341	0.487	0.582	1	6	TRAPPC2L
0.0014286	0.311772	0.509	0.61	1	6	PRDX3
0.00150284	0.283848	0.551	0.681	1	6	NUDC
0.00167711	0.301144	0.494	0.598	1	6	COPS8
0.0022925	0.322712	0.479	0.563	1	6	TPRKB
0.00232694	0.255288	0.607	0.756	1	6	DYNLRB1
0.00236019	0.310865	0.573	0.677	1	6	PGK1
0.00254274	0.360772	0.472	0.557	1	6	VBP1
0.00315517	0.264863	0.573	0.718	1	6	PFDN2
0.00332529	0.278154	0.566	0.696	1	6	DNAJA1
0.00349428	0.29362	0.528	0.63	1	6	PA2G4
0.00362553	0.360737	0.434	0.507	1	6	SNRNP40
0.00450839	0.313919	0.288	0.27	1	6	CMC2
0.00461214	0.274684	0.513	0.615	1	6	ARPC5
0.00499186	0.347531	0.386	0.414	1	6	COX17
0.00544924	0.282328	0.476	0.562	1	6	PMF1
0.00665293	0.267818	0.539	0.666	1	6	HNRNPF
0.00762118	0.306375	0.408	0.448	1	6	RNASEH2A
0.0095067	0.348763	0.378	0.412	1	6	ITGB3BP
0	1.07176	0.419	0.007	0	7	ANXA1
0	0.894302	0.419	0.003	0	7	ANKRD1
0	0.565051	0.4	0.012	0	7	ANXA3
0	0.549615	0.303	0.005	0	7	MIR4435-2HG
0	0.544233	0.374	0.005	0	7	LINC00152
0	0.394216	0.284	0.003	0	7	PTRF
1.04976e-244	1.08698	0.258	0.006	2.65727e-240	7	ACTA1
1.04371e-234	1.42869	0.645	0.05	2.64194e-230	7	CYR61
1.78041e-224	3.44622	1	0.168	4.50675e-220	7	TAGLN
6.75278e-218	0.789168	0.387	0.018	1.70933e-213	7	CA3
1.74265e-200	2.6034	0.755	0.089	4.41118e-196	7	ACTC1
2.99035e-197	0.37514	0.271	0.009	7.56947e-193	7	CAV1
1.82716e-194	1.2847	0.606	0.055	4.62508e-190	7	TNFRSF12A
2.23086e-189	0.901113	0.619	0.058	5.64698e-185	7	CNN1
1.02391e-173	2.20918	0.942	0.183	2.59183e-169	7	ACTA2
6.70372e-166	1.16437	0.381	0.024	1.69691e-161	7	IL32
1.05205e-157	0.335552	0.258	0.011	2.66304e-153	7	GADD45B
2.87029e-157	1.88683	0.658	0.08	7.26555e-153	7	CTGF
3.50815e-153	0.934809	0.619	0.07	8.88017e-149	7	TIMP3
5.9765e-123	1.95157	1	0.379	1.51283e-118	7	MYL9
5.42478e-121	0.982889	0.613	0.088	1.37317e-116	7	PHLDA2
1.43102e-116	0.994034	0.703	0.12	3.62234e-112	7	TAGLN2
1.27883e-108	0.30924	0.284	0.02	3.2371e-104	7	HSPB8
2.3028e-97	0.678962	0.406	0.046	5.82908e-93	7	CLDN6
1.52162e-94	1.81276	0.994	0.567	3.85168e-90	7	TPM1
1.20121e-92	0.734463	0.523	0.079	3.04061e-88	7	HES4
9.28287e-91	0.557205	0.49	0.071	2.34977e-86	7	TSPAN2
2.78667e-83	1.40731	0.968	0.492	7.05389e-79	7	ANXA2
3.62237e-83	1.04318	1	0.983	9.1693e-79	7	MYL6
3.68127e-80	0.666849	0.626	0.129	9.31839e-76	7	ITGAV
1.60447e-76	0.912643	1	1	4.06138e-72	7	ACTB
2.38294e-76	1.37439	0.987	0.769	6.03194e-72	7	CALD1
2.91018e-76	0.781667	0.548	0.104	7.36653e-72	7	FABP3
3.76193e-73	1.29315	1	0.754	9.52258e-69	7	KRT18
5.78179e-73	0.2516	0.284	0.029	1.46354e-68	7	COL9A3
1.54497e-71	0.367615	0.406	0.059	3.91078e-67	7	AHNAK
2.20125e-71	0.642681	0.271	0.028	5.57202e-67	7	EDN1
2.48716e-71	0.328743	0.368	0.048	6.29576e-67	7	MSRB3
2.86562e-71	0.391712	0.465	0.075	7.25375e-67	7	TGFB1I1
1.08481e-70	1.35196	0.994	0.717	2.74598e-66	7	KRT8
1.41893e-70	1.39081	0.987	0.681	3.59173e-66	7	SPARC
8.69262e-69	0.378492	0.29	0.032	2.20036e-64	7	DDAH1
9.31328e-68	1.05278	0.858	0.31	2.35747e-63	7	S100A10
1.50542e-66	0.981205	0.987	0.82	3.81068e-62	7	PDLIM7
2.27165e-65	0.742498	0.768	0.233	5.75023e-61	7	TUBB6
1.95877e-63	0.696498	0.71	0.201	4.95825e-59	7	CDC42EP1
1.97945e-62	0.953676	0.839	0.332	5.01059e-58	7	ACTN1
6.51705e-61	0.975904	0.974	0.691	1.64966e-56	7	TPM4
1.4135e-57	0.730293	0.755	0.255	3.57798e-53	7	VCL
6.37057e-56	0.749932	0.845	0.351	1.61258e-51	7	ACTN4
1.85508e-54	0.762611	0.961	0.592	4.69577e-50	7	CNN2
3.04956e-53	0.835706	0.8	0.319	7.71936e-49	7	NES
5.85629e-53	0.781115	0.987	0.791	1.4824e-48	7	CNN3
1.25537e-52	0.606107	0.503	0.118	3.17772e-48	7	FHL2
4.01849e-52	0.899567	0.974	0.762	1.0172e-47	7	MYL12A
7.90845e-52	0.302721	0.271	0.036	2.00187e-47	7	FILIP1L
8.97166e-51	0.326033	0.284	0.04	2.271e-46	7	NEFL
4.64136e-50	0.285861	0.271	0.037	1.17487e-45	7	BOK
6.53964e-50	1.04411	0.484	0.127	1.65538e-45	7	CSRP1
2.0605e-48	0.407635	0.458	0.102	5.21574e-44	7	SLC2A3
9.33966e-48	0.494805	0.49	0.118	2.36415e-43	7	RRAS
1.16636e-47	0.75843	1	0.991	2.95242e-43	7	GSTP1
1.66388e-47	0.267642	0.252	0.034	4.21178e-43	7	JUN
4.03106e-46	0.783883	0.935	0.55	1.02038e-41	7	ILK
6.04383e-46	0.528843	1	1	1.52987e-41	7	TMSB10
6.87939e-46	0.530329	0.639	0.203	1.74138e-41	7	RP11-14N7.2
3.28279e-45	0.878665	0.981	0.765	8.30973e-41	7	TPM2
5.97165e-45	0.297486	0.381	0.075	1.5116e-40	7	PITPNM1
1.65529e-44	0.513624	1	0.996	4.19004e-40	7	PFN1
2.2382e-44	-0.330959	1	1	5.66556e-40	7	RPS3
3.53324e-44	0.372326	0.394	0.082	8.9437e-40	7	COL4A1
4.68248e-44	-0.317523	1	1	1.18528e-39	7	RPL13A
5.8822e-44	0.53831	0.523	0.141	1.48896e-39	7	FLNB
1.01925e-43	0.606526	0.987	0.861	2.58002e-39	7	DSTN
1.19861e-43	0.896716	0.948	0.734	3.03403e-39	7	COTL1
4.63288e-42	0.353725	0.387	0.082	1.17272e-37	7	LOXL2
5.81575e-42	0.411982	1	0.996	1.47214e-37	7	CFL1
9.58918e-42	-1.52958	0.6	0.883	2.42731e-37	7	DLK1
1.78939e-41	0.444572	0.394	0.088	4.52947e-37	7	IER3
2.26505e-41	0.665543	0.968	0.721	5.73351e-37	7	RHOC
5.76373e-41	0.677378	0.581	0.181	1.45897e-36	7	RGS3
7.78722e-41	0.798808	1	1	1.97118e-36	7	TMSB4X
2.11313e-40	-0.367838	1	1	5.34897e-36	7	RPL5
2.79947e-40	-0.303628	1	1	7.0863e-36	7	RPS8
3.81481e-39	-0.261343	1	1	9.65642e-35	7	RPS6
5.20091e-39	0.539438	0.671	0.248	1.31651e-34	7	MAP1LC3A
8.38696e-39	0.400628	0.561	0.166	2.12299e-34	7	AC093673.5
1.71941e-38	0.424903	0.465	0.122	4.35234e-34	7	TUBB2A
1.969e-38	-0.404983	1	1	4.98414e-34	7	HNRNPA1
7.48353e-38	-0.283282	1	1	1.8943e-33	7	RPL11
1.00829e-37	-0.27602	1	1	2.55229e-33	7	RPS3A
1.3445e-37	-0.334043	0.994	1	3.40334e-33	7	RPL7A
3.50739e-35	0.594068	0.735	0.335	8.87826e-31	7	ZYX
4.36225e-35	0.565522	0.865	0.479	1.10422e-30	7	PVRL2
6.79282e-35	-0.253028	1	1	1.71947e-30	7	RPS18
9.8412e-34	0.381587	0.29	0.058	2.4911e-29	7	VGF
1.50777e-33	0.486081	0.581	0.209	3.81661e-29	7	BCAR1
1.70178e-33	0.684894	0.665	0.288	4.30772e-29	7	CDK2AP2
2.56002e-33	0.9618	0.806	0.41	6.48017e-29	7	TGFBI
1.03596e-32	0.565791	0.523	0.18	2.62234e-28	7	ARL4A
1.20394e-32	-0.263863	1	1	3.04753e-28	7	RPL7
1.24184e-32	-0.276728	1	1	3.14348e-28	7	RPS13
1.25721e-32	0.419226	0.574	0.205	3.18238e-28	7	HACD1
1.83121e-32	-0.337001	1	1	4.63534e-28	7	GNB2L1
2.27904e-32	-0.27224	1	1	5.76894e-28	7	RPL18
5.8097e-32	-0.273805	1	1	1.47061e-27	7	RPL6
8.12195e-32	0.52809	0.529	0.177	2.05591e-27	7	COL1A1
1.29374e-31	-0.666813	0.871	0.987	3.27486e-27	7	IGDCC3
1.3433e-31	0.341943	0.335	0.079	3.40029e-27	7	FJX1
1.97836e-31	0.50933	0.729	0.323	5.00783e-27	7	TMEM88
3.02394e-31	-0.26763	1	1	7.6545e-27	7	RPS7
8.95165e-31	0.385433	0.413	0.116	2.26593e-26	7	LIMA1
1.14337e-30	0.383288	0.49	0.154	2.89422e-26	7	PRKCDBP
2.73634e-30	0.364932	0.368	0.096	6.9265e-26	7	PHLDA3
3.70609e-30	0.518834	0.755	0.37	9.38123e-26	7	FLNA
6.05924e-30	0.267501	0.323	0.076	1.53378e-25	7	HOTAIR
8.79961e-30	0.398429	0.568	0.206	2.22744e-25	7	GLIPR2
1.0899e-29	0.35927	0.568	0.204	2.75887e-25	7	LASP1
1.43114e-29	0.353951	0.49	0.158	3.62265e-25	7	RAI14
1.46459e-29	0.905094	0.774	0.4	3.70733e-25	7	LGALS1
2.0446e-29	-0.267601	1	1	5.17549e-25	7	RPL26
3.94635e-29	0.614367	0.897	0.559	9.98939e-25	7	ISG15
6.60542e-29	0.520397	0.497	0.167	1.67203e-24	7	AXL
8.01337e-29	-0.252073	1	1	2.02843e-24	7	RPL34
2.75961e-28	-0.253654	1	1	6.9854e-24	7	RPL10A
2.88568e-28	0.514226	0.697	0.323	7.30453e-24	7	TAX1BP3
5.71552e-28	0.44769	1	0.966	1.44677e-23	7	S100A11
2.28775e-27	-0.251991	1	1	5.79097e-23	7	RPL10
2.39654e-27	0.379037	0.49	0.167	6.06637e-23	7	PDLIM2
3.09408e-27	-0.253576	1	1	7.83206e-23	7	RPL35A
3.28147e-27	0.401595	0.497	0.174	8.30637e-23	7	LPP
5.03512e-27	0.580503	0.871	0.61	1.27454e-22	7	ARPC5
5.49014e-27	0.293728	0.406	0.12	1.38972e-22	7	ITGA5
8.68084e-27	0.641688	0.974	0.937	2.19738e-22	7	VIM
1.26924e-26	0.350319	0.458	0.153	3.21283e-22	7	NEXN
1.55847e-26	0.463536	0.626	0.274	3.94496e-22	7	RAB31
2.99342e-26	-0.277659	1	1	7.57724e-22	7	RPSA
3.54809e-26	0.536711	0.381	0.114	8.98129e-22	7	RARRES2
4.85721e-26	0.494391	0.729	0.376	1.22951e-21	7	EMP3
5.8119e-26	0.441245	0.781	0.397	1.47117e-21	7	CD151
7.34678e-26	-0.30147	1	1	1.85969e-21	7	RPS25
8.94944e-26	0.257981	0.271	0.062	2.26537e-21	7	LIMCH1
1.48433e-24	0.561031	0.658	0.331	3.75728e-20	7	COL4A2
1.55651e-24	0.432376	0.639	0.28	3.93999e-20	7	GSN
1.60285e-24	0.262341	0.406	0.124	4.05728e-20	7	PPP1R15A
2.14317e-24	0.405437	0.477	0.176	5.42499e-20	7	DAPK3
2.89221e-24	0.525037	0.981	0.955	7.32106e-20	7	IGFBP2
5.18357e-24	-0.416951	0.974	0.989	1.31212e-19	7	EIF3E
5.30949e-24	-0.300051	1	1	1.34399e-19	7	RPS15A
6.23375e-24	0.290076	0.329	0.093	1.57795e-19	7	RHOB
1.55693e-23	0.568107	0.935	0.7	3.94107e-19	7	CSRP2
2.26249e-23	0.438945	0.6	0.27	5.72705e-19	7	MYH9
2.4052e-23	-0.338144	1	1	6.08829e-19	7	RPS4X
4.69109e-23	0.421171	0.574	0.238	1.18745e-18	7	TNNI1
6.58142e-23	0.379352	0.987	0.962	1.66595e-18	7	CLIC1
7.52665e-23	0.270383	0.432	0.145	1.90522e-18	7	TSPAN4
1.55414e-22	-0.438061	0.929	0.962	3.93399e-18	7	RBMX
1.60773e-22	0.358598	0.348	0.106	4.06965e-18	7	SORBS2
1.72262e-22	0.263046	0.361	0.11	4.36046e-18	7	CLU
7.14267e-22	0.393731	0.303	0.086	1.80802e-17	7	ADAM19
8.89622e-22	0.280017	0.258	0.066	2.2519e-17	7	BGN
1.49321e-21	0.457358	0.89	0.617	3.77977e-17	7	CAP1
1.75209e-21	0.266369	0.284	0.076	4.43508e-17	7	C9orf3
1.78106e-21	0.297311	0.394	0.133	4.50839e-17	7	PICALM
4.63754e-21	0.306576	0.426	0.15	1.1739e-16	7	PEA15
5.02042e-21	0.436607	0.968	0.899	1.27082e-16	7	SH3BGRL3
5.93461e-21	0.4239	0.774	0.454	1.50223e-16	7	WDR1
6.85215e-21	0.510444	0.761	0.467	1.73448e-16	7	TERF1
9.14864e-21	0.52366	0.677	0.353	2.31579e-16	7	TCEAL7
9.31307e-21	0.412627	0.755	0.423	2.35742e-16	7	EFEMP2
1.17022e-20	-0.428196	0.948	0.964	2.96217e-16	7	CIRBP
2.23178e-20	0.341943	0.387	0.137	5.64931e-16	7	EXT1
4.35864e-20	0.494715	0.858	0.624	1.1033e-15	7	MYL12B
5.44511e-20	0.325873	0.581	0.26	1.37832e-15	7	XBP1
1.12287e-19	0.515231	0.413	0.159	2.84231e-15	7	PDPN
1.945e-19	0.323811	1	1	4.92338e-15	7	ACTG1
2.75659e-19	0.426888	1	0.958	6.97775e-15	7	CD63
4.88519e-19	0.320427	0.555	0.241	1.23659e-14	7	SBDS
6.80406e-19	0.611938	0.594	0.308	1.72231e-14	7	AKAP12
9.79309e-19	0.276533	0.548	0.235	2.47893e-14	7	EPB41L2
1.09925e-18	0.417442	0.852	0.571	2.78253e-14	7	ARHGDIA
1.32043e-18	0.648082	0.297	0.092	3.34241e-14	7	DES
1.6742e-18	-0.347017	0.955	0.976	4.23791e-14	7	EIF3L
2.13931e-18	0.403933	0.697	0.384	5.41524e-14	7	ANXA6
2.55649e-18	0.263634	0.49	0.194	6.47124e-14	7	PLS3
2.61873e-18	-0.296036	1	0.998	6.6288e-14	7	NPM1
5.41784e-18	0.273785	0.348	0.117	1.37142e-13	7	MYC
5.5047e-18	0.345705	0.516	0.225	1.3934e-13	7	TLN1
6.42537e-18	-0.381233	0.994	0.993	1.62645e-13	7	HSP90AB1
7.29766e-18	0.404724	0.755	0.482	1.84726e-13	7	REXO2
7.6857e-18	0.398107	0.626	0.328	1.94548e-13	7	CLTB
8.69304e-18	0.36269	0.639	0.329	2.20047e-13	7	CREM
1.53922e-17	-0.302257	0.974	0.994	3.89623e-13	7	NAP1L1
1.59786e-17	0.400991	1	1	4.04466e-13	7	FTL
2.26715e-17	0.271845	0.445	0.176	5.73885e-13	7	HOXC11
2.47309e-17	0.36163	0.968	0.917	6.26014e-13	7	ARPC2
2.91552e-17	0.29661	0.477	0.204	7.38006e-13	7	SORBS3
3.25737e-17	0.271451	0.4	0.152	8.24538e-13	7	CDC42EP5
3.87594e-17	0.371332	0.523	0.24	9.81117e-13	7	SMCO4
4.08489e-17	0.386292	0.574	0.283	1.03401e-12	7	FAM3C
7.15049e-17	0.369848	0.942	0.813	1.81e-12	7	RTN4
8.23409e-17	0.287261	0.432	0.177	2.0843e-12	7	ROCK2
1.50882e-16	0.262339	0.477	0.202	3.81928e-12	7	CORO1C
2.48713e-16	0.370557	0.723	0.434	6.29567e-12	7	ACTR3
2.79865e-16	0.381339	0.587	0.291	7.08421e-12	7	FHL3
4.77716e-16	0.372923	0.923	0.719	1.20924e-11	7	TIMP1
7.56358e-16	0.337054	0.961	0.906	1.91457e-11	7	MLLT11
8.96192e-16	0.343484	0.761	0.456	2.26853e-11	7	MVD
1.41164e-15	0.384667	0.729	0.426	3.57329e-11	7	ANXA5
1.86948e-15	0.333248	0.426	0.184	4.73221e-11	7	PALLD
3.32696e-15	0.344359	0.961	0.854	8.42155e-11	7	CD99
3.44564e-15	0.310535	0.981	0.901	8.72196e-11	7	PGAM1
4.6496e-15	-0.261447	1	0.994	1.17695e-10	7	ATP5G2
6.22663e-15	0.388536	0.916	0.755	1.57615e-10	7	CYCS
8.04717e-15	0.35043	0.89	0.677	2.03698e-10	7	RHEB
8.50134e-15	0.29024	0.658	0.363	2.15194e-10	7	LRRC59
9.00446e-15	0.398777	0.619	0.352	2.2793e-10	7	SDC2
2.85721e-14	0.331122	0.535	0.276	7.23245e-10	7	TGFB1
4.89171e-14	0.336535	0.735	0.459	1.23824e-09	7	BAALC
5.76779e-14	0.370201	0.8	0.558	1.46e-09	7	MANF
6.18436e-14	0.308118	0.529	0.266	1.56545e-09	7	FERMT2
8.38834e-14	0.303104	0.794	0.537	2.12334e-09	7	YIF1A
1.13133e-13	0.387071	0.974	0.938	2.86374e-09	7	APOE
1.2447e-13	0.305821	0.561	0.289	3.15072e-09	7	CLMP
1.26841e-13	0.385974	0.877	0.717	3.21073e-09	7	SERPINH1
1.29502e-13	0.278347	0.987	0.95	3.27808e-09	7	GNG5
1.90486e-13	0.454482	0.755	0.516	4.82176e-09	7	ITGB1
2.16039e-13	0.336145	0.865	0.618	5.46859e-09	7	CALU
2.58494e-13	0.27411	0.574	0.304	6.54325e-09	7	CAPN2
3.56393e-13	0.373017	0.606	0.361	9.02137e-09	7	VASP
3.8569e-13	0.29042	0.632	0.376	9.76297e-09	7	FAM177A1
3.97897e-13	-0.458085	0.781	0.852	1.0072e-08	7	SMC4
8.48509e-13	0.26666	0.439	0.201	2.14783e-08	7	OLFML3
1.73968e-12	0.341974	0.594	0.343	4.40366e-08	7	FAM200B
1.91912e-12	0.414499	0.768	0.545	4.85786e-08	7	FGFBP3
2.37462e-12	0.278254	0.31	0.125	6.01088e-08	7	DUSP5
2.39132e-12	-0.306811	0.903	0.938	6.05314e-08	7	EIF3H
3.40361e-12	0.322766	0.787	0.597	8.61555e-08	7	ARF4
4.10632e-12	0.283317	0.774	0.505	1.03943e-07	7	MAP1LC3B
4.21996e-12	-0.392962	0.606	0.782	1.0682e-07	7	WFIKKN1
4.70785e-12	0.323656	0.523	0.286	1.1917e-07	7	NQO1
5.04498e-12	0.394557	0.897	0.769	1.27704e-07	7	MAP1B
5.78683e-12	-0.280614	0.948	0.966	1.46482e-07	7	EIF3F
5.98449e-12	0.293877	0.684	0.414	1.51485e-07	7	TRAF4
6.59041e-12	0.311486	0.374	0.171	1.66823e-07	7	KRT19
7.88044e-12	0.332399	0.626	0.393	1.99478e-07	7	SC5D
8.13497e-12	0.262848	0.987	0.9	2.05921e-07	7	DBI
1.06517e-11	0.283657	0.677	0.394	2.69627e-07	7	RBMS1
1.21372e-11	0.333964	0.897	0.73	3.07229e-07	7	TPM3
1.27131e-11	0.250348	0.394	0.185	3.21808e-07	7	DYNLT3
1.75309e-11	-0.271365	0.948	0.937	4.4376e-07	7	GLTSCR2
1.82478e-11	0.255035	0.542	0.282	4.61907e-07	7	VMP1
1.87223e-11	0.298571	0.594	0.344	4.73917e-07	7	TRIP6
2.21278e-11	-0.318551	0.865	0.904	5.60121e-07	7	CCT8
2.83935e-11	0.404512	0.987	0.921	7.18725e-07	7	B2M
3.48117e-11	0.325406	0.948	0.803	8.81187e-07	7	DAD1
4.41326e-11	0.425466	0.923	0.792	1.11713e-06	7	GPC3
4.53831e-11	0.291203	0.955	0.89	1.14878e-06	7	HSPB1
4.74128e-11	0.278163	0.697	0.434	1.20016e-06	7	DNAJC15
5.02861e-11	0.459538	0.523	0.304	1.27289e-06	7	FHL1
6.24925e-11	0.291473	0.916	0.776	1.58187e-06	7	TMED9
6.43762e-11	0.299394	0.658	0.412	1.62956e-06	7	FSTL1
6.72212e-11	0.259907	0.368	0.168	1.70157e-06	7	MYADM
7.50091e-11	0.399641	0.671	0.435	1.8987e-06	7	IER2
1.0613e-10	0.271131	0.626	0.398	2.68646e-06	7	EVA1B
1.1285e-10	-0.270438	0.929	0.965	2.85656e-06	7	HNRNPDL
1.4212e-10	0.255975	0.439	0.215	3.59749e-06	7	ST3GAL4
1.42443e-10	0.266824	0.955	0.872	3.60567e-06	7	SEPW1
1.63096e-10	0.299811	0.626	0.403	4.12845e-06	7	LIMS1
1.80991e-10	0.284477	0.865	0.662	4.58144e-06	7	KDELR2
2.35501e-10	0.287138	0.49	0.274	5.96124e-06	7	TMEM121
2.68517e-10	0.285743	0.968	0.888	6.79696e-06	7	PRELID1
3.06675e-10	-0.269114	0.91	0.942	7.76287e-06	7	ATP5A1
4.58503e-10	-0.300881	0.826	0.878	1.16061e-05	7	CCNG1
6.64484e-10	0.265038	0.91	0.783	1.68201e-05	7	MTCH1
6.97883e-10	0.345691	0.755	0.574	1.76655e-05	7	CCND1
1.05201e-09	0.301185	0.948	0.894	2.66296e-05	7	SNRPN
1.41328e-09	0.283185	0.903	0.739	3.57744e-05	7	HMGCS1
1.46477e-09	0.314089	0.619	0.396	3.70778e-05	7	ATP1A1
2.22707e-09	-0.380357	0.161	0.376	5.63738e-05	7	HAND1
2.44207e-09	0.282713	0.916	0.812	6.18162e-05	7	CALR
3.91991e-09	0.411237	0.735	0.532	9.92248e-05	7	NEAT1
5.66149e-09	-0.411642	0.316	0.501	0.000143309	7	DDIT4
5.79611e-09	0.265999	0.923	0.771	0.000146717	7	MINOS1
6.88328e-09	0.294769	0.51	0.302	0.000174236	7	ID4
7.21183e-09	0.279547	0.897	0.774	0.000182553	7	WBP5
1.03447e-08	0.281105	0.323	0.156	0.000261855	7	HAPLN1
1.04523e-08	0.255078	0.858	0.696	0.000264579	7	SRM
1.07564e-08	0.281109	0.581	0.377	0.000272277	7	COL1A2
1.2505e-08	0.321114	0.768	0.547	0.000316539	7	2019-09-11
1.42407e-08	0.439461	0.761	0.55	0.000360476	7	PPP1CB
1.54406e-08	0.255916	0.948	0.868	0.000390848	7	MAGED2
1.83093e-08	-0.30871	0.239	0.442	0.000463462	7	TLE1
1.83133e-08	0.387328	0.703	0.489	0.000463564	7	HSPA5
2.04597e-08	0.277978	0.819	0.617	0.000517897	7	MYDGF
2.07133e-08	0.315221	0.987	0.974	0.000524315	7	ID3
2.289e-08	0.270669	0.955	0.855	0.000579414	7	ACAT2
2.34839e-08	-0.266119	0.748	0.841	0.000594449	7	PPP1CC
2.38032e-08	0.272688	0.852	0.653	0.00060253	7	IFITM2
2.42935e-08	0.285493	0.826	0.677	0.00061494	7	ATP6V0E1
2.61369e-08	0.250354	0.587	0.374	0.000661603	7	HRAS
2.63038e-08	0.322224	0.981	0.947	0.000665829	7	FKBP1A
3.5341e-08	0.311108	0.871	0.718	0.000894588	7	PDIA3
5.33585e-08	-0.300051	0.535	0.653	0.00135066	7	UBE2L6
5.84989e-08	-0.263609	0.8	0.86	0.00148078	7	NONO
7.38071e-08	0.257181	0.555	0.358	0.00186828	7	EBNA1BP2
7.60975e-08	0.305426	0.884	0.77	0.00192626	7	CITED2
7.7669e-08	0.30091	0.813	0.677	0.00196604	7	RHOBTB3
8.63197e-08	-0.279991	0.129	0.317	0.00218501	7	ZNF703
9.67101e-08	-0.311607	0.148	0.33	0.00244802	7	AC004540.4
1.00475e-07	0.32983	0.568	0.385	0.00254333	7	UGP2
1.0871e-07	0.251158	0.916	0.812	0.00275178	7	NUTF2
1.17448e-07	0.255177	0.858	0.682	0.00297296	7	YWHAH
1.23552e-07	0.275544	0.658	0.459	0.00312746	7	PDIA4
1.42021e-07	-0.313364	0.297	0.467	0.00359497	7	FAM175A
1.56116e-07	0.31451	0.987	0.966	0.00395177	7	TUBA1A
1.68193e-07	0.291623	0.929	0.85	0.00425748	7	ID1
1.71047e-07	-0.301562	0.935	0.944	0.0043297	7	H1FX
1.74061e-07	-0.271741	0.729	0.786	0.00440601	7	EIF4B
1.96254e-07	-0.275945	0.826	0.87	0.00496778	7	EIF4A2
2.15958e-07	0.274319	0.897	0.766	0.00546655	7	OCIAD2
2.46103e-07	0.349454	0.8	0.693	0.00622961	7	PCOLCE
2.68408e-07	0.319402	0.561	0.371	0.00679422	7	WFDC2
2.88264e-07	-0.299835	0.374	0.504	0.00729682	7	MRPL10
7.66893e-07	-0.293738	0.381	0.53	0.0194124	7	TSHZ2
7.94953e-07	0.25321	0.671	0.476	0.0201227	7	CD81
1.0927e-06	-0.293986	0.445	0.559	0.0276595	7	TFDP2
1.28044e-06	0.320429	0.8	0.683	0.0324118	7	AP1S2
1.6148e-06	-0.278958	0.342	0.487	0.0408754	7	SYPL1
2.94871e-06	0.398208	0.69	0.504	0.0746407	7	S100A6
4.14243e-06	0.312262	0.406	0.246	0.104857	7	PRSS23
4.72507e-06	-0.251064	0.639	0.708	0.119606	7	QARS
5.37631e-06	-0.278806	0.355	0.482	0.13609	7	EPB41L4A-AS1
5.40974e-06	-0.269333	0.316	0.443	0.136937	7	LTA4H
6.83761e-06	0.250631	0.89	0.737	0.17308	7	PPP1R14B
7.31108e-06	0.273164	0.897	0.749	0.185065	7	CDC42
9.66456e-06	-0.272637	0.477	0.566	0.244639	7	IGBP1
9.82579e-06	-0.275125	0.555	0.654	0.24872	7	PNRC1
1.40679e-05	-0.351309	0.323	0.438	0.3561	7	CCNB2
1.49091e-05	0.25069	0.761	0.669	0.377394	7	LIMD2
2.48817e-05	0.269223	0.865	0.704	0.629832	7	HSP90B1
2.76632e-05	0.306905	0.781	0.63	0.700239	7	CKB
3.30708e-05	-0.410935	0.2	0.337	0.83712	7	CDX4
3.59485e-05	-0.297916	0.445	0.545	0.909965	7	RP11-834C11.4
4.60523e-05	-0.259774	0.381	0.492	1	7	SNHG7
4.64773e-05	0.274106	0.432	0.284	1	7	CTTN
0.000244776	-0.304693	0.187	0.301	1	7	CDKN3
0.000813944	-0.499319	0.677	0.678	1	7	HMGB2
0.00144011	-0.394616	0.232	0.32	1	7	TOP2A
0.00173059	-0.401351	0.477	0.553	1	7	PTTG1
0.00362591	-0.293432	0.69	0.695	1	7	CKS2
0.00523984	-0.397154	0.381	0.441	1	7	CENPF
0.00804722	-0.482666	0.361	0.423	1	7	UBE2C
0.0088376	-0.278456	0.258	0.33	1	7	CDC20
