# Supplementary material for: Single cell census of human kidney organoids shows reproducibility and diminished off-target cells after transplantation
Source: Nat Commun. 2019 Nov 29;10:5462. doi: 10.1038/s41467-019-13382-0 (PMC6884507; doi:10.1038/s41467-019-13382-0)
Supplement: Supplementary file 10 — Supplementary Data 7 [file 41467_2019_13382_MOESM10_ESM.xlsx]

## Sheet: ST10_D15_batchcorrected_celltyp
Supplementary Data 7. Cluster gene lists for D15 after batch-correction (representative line: ThF)
Cluster	putative_Cell_types	Compartment
5	Podocyte-like cells	Epithelial
4	Proximal Tubule-like Cells	Epithelial
9	Nephron Progenitor Cells-1	Epithelial
10	Nephron Progenitor Cells-2	Epithelial
11	Nephron Progenitor Cells-3	Epithelial
0	Mesenchymal Cells-1	Mesenchymal
1	Mesenchymal Cells-2	Mesenchymal
3	Mesenchymal Cells-3	Mesenchymal
2	Mesenchymal Cells-4	Mesenchymal
6	Mesenchymal Cells-5	Mesenchymal
12	Mesenchymal Cells-6	Mesenchymal
7	Proliferating Cells-1	Mesenchymal
8	Proliferating Cells-2	Mesenchymal
14	Endothelial Progenitors	Endothelial
13	Mito-Rich cells	Other
p_val	avg_logFC	pct.1	pct.2	p_val_adj	cluster	gene
0	0.825842	0.537	0.238	0	0	SFRP2
0	0.726996	0.74	0.4	0	0	FRZB
0	0.408028	1	0.99	0	0	MALAT1
4.12e-286	0.685363	0.605	0.322	1.1e-281	0	PRRX1
3.43e-257	-0.920249	0.206	0.519	9.16e-253	0	CD24
1.84e-218	0.690873	0.351	0.148	4.93e-214	0	COL9A2
1.39e-212	0.636847	0.409	0.191	3.7e-208	0	PDGFRA
6.5e-188	-0.630752	0.268	0.552	1.73e-183	0	SMS
3.3e-187	-0.72314	0.063	0.312	8.83e-183	0	CKB
5.42e-187	0.584989	0.482	0.264	1.45e-182	0	DNM3OS
5.52e-178	0.611782	0.46	0.262	1.47e-173	0	MECOM
7.27e-177	-0.679169	0.047	0.281	1.94e-172	0	JAG1
1.75e-167	-0.662822	0.14	0.397	4.68e-163	0	HES4
1.04e-163	0.530735	0.52	0.312	2.78e-159	0	COL1A2
8.81e-154	-0.541355	0.11	0.354	2.35e-149	0	PCBD1
9.07e-152	-0.800441	0.253	0.488	2.42e-147	0	HMGB2
6.53e-148	-0.554554	0.203	0.459	1.74e-143	0	ODC1
5.4e-144	-0.558313	0.138	0.378	1.44e-139	0	MPC2
1.23e-143	-0.59938	0.086	0.304	3.28e-139	0	TUBB2B
2.08e-142	0.253163	0.977	0.973	5.55e-138	0	H3F3B
1.82e-141	0.558203	0.274	0.121	4.87e-137	0	MFAP4
8.79e-139	-0.580433	0.679	0.8	2.35e-134	0	TUBA1B
3.24e-138	-0.324402	0.758	0.896	8.64e-134	0	YBX1
1.56e-135	-0.4373	0.776	0.878	4.16e-131	0	H2AFZ
1.87e-131	-0.250098	0.924	0.968	4.99e-127	0	GAPDH
3.68e-131	-0.485769	0.069	0.272	9.83e-127	0	RBP1
1.27e-129	-0.459935	0.674	0.828	3.4e-125	0	HMGN2
8.44e-129	-0.498185	0.16	0.393	2.25e-124	0	LAPTM4B
1.62e-127	-0.579602	0.164	0.39	4.33e-123	0	CKS2
1.75e-124	-0.488578	0.084	0.286	4.67e-120	0	MSRB1
6.64e-121	0.560601	0.379	0.226	1.77e-116	0	CPE
2.57e-120	-0.460674	0.213	0.45	6.87e-116	0	QPRT
3.57e-120	-0.555881	0.158	0.375	9.54e-116	0	KIAA0101
6.89e-119	0.42234	0.668	0.569	1.84e-114	0	MAGED2
3.2e-118	-0.522755	0.241	0.464	8.55e-114	0	CKS1B
4.87e-116	0.435768	0.596	0.425	1.3e-111	0	VIM
7.74e-113	-0.630717	0.167	0.371	2.07e-108	0	PTTG1
5.3e-105	-0.416187	0.114	0.31	1.41e-100	0	CITED2
2.92e-104	-0.399686	0.11	0.303	7.8e-100	0	CYB5A
3.25e-103	-0.306292	0.891	0.945	8.67e-99	0	HMGB1
1.65e-101	0.496925	0.391	0.243	4.42e-97	0	THSD7A
1.89e-100	-0.398987	0.301	0.527	5.04e-96	0	S100A13
9.31e-100	-0.72142	0.119	0.297	2.49e-95	0	UBE2C
7.48e-99	-0.288643	0.753	0.866	2e-94	0	GSTP1
2.75e-95	-0.346912	0.521	0.726	7.34e-91	0	HSP90AA1
1.19e-94	-0.39061	0.236	0.454	3.17e-90	0	HN1
5.07e-94	-0.356848	0.384	0.61	1.35e-89	0	DBI
7.33e-94	0.303084	0.808	0.783	1.96e-89	0	CIRBP
1.02e-93	-0.575886	0.22	0.409	2.72e-89	0	CCND1
5.02e-90	-0.354826	0.375	0.587	1.34e-85	0	BSG
1.58e-88	-0.334094	0.36	0.58	4.21e-84	0	ENO1
3.01e-88	-0.430871	0.165	0.354	8.03e-84	0	TUBB4B
2e-87	0.494375	0.289	0.165	5.34e-83	0	IL11RA
5.13e-87	0.448631	0.292	0.163	1.37e-82	0	MAB21L2
5.35e-86	0.495563	0.255	0.137	1.43e-81	0	ZFHX4
1.53e-85	-0.337613	0.145	0.333	4.08e-81	0	SPINT2
2.88e-84	-0.498252	0.182	0.366	7.7e-80	0	CTNNB1
7.84e-84	-0.338677	0.237	0.445	2.09e-79	0	IGFBP2
9.56e-83	0.439509	0.281	0.157	2.55e-78	0	SHISA3
3.08e-82	-0.273471	0.593	0.775	8.22e-78	0	EEF1B2
6.11e-82	-0.343363	0.281	0.489	1.63e-77	0	CYBA
1.31e-81	-0.286749	0.602	0.77	3.5e-77	0	RAN
8.12e-79	-0.363493	0.145	0.319	2.17e-74	0	APOE
5.64e-78	-0.285372	0.554	0.737	1.5e-73	0	HMGA1
5.58e-77	-0.285657	0.215	0.416	1.49e-72	0	MGST3
1.69e-75	-0.299842	0.411	0.617	4.5e-71	0	FDPS
2.85e-74	-0.321004	0.509	0.713	7.6e-70	0	SET
7.93e-73	-0.291282	0.408	0.61	2.12e-68	0	SNRPB
1.92e-72	-0.310401	0.116	0.274	5.14e-68	0	ANP32E
2.39e-72	-0.290186	0.111	0.269	6.39e-68	0	FAM60A
4.12e-71	-0.683525	0.307	0.468	1.1e-66	0	HIST1H4C
2.21e-70	-0.27447	0.448	0.652	5.9e-66	0	HSPE1
1.56e-69	0.304124	0.653	0.558	4.17e-65	0	CALD1
2.58e-69	-0.275516	0.334	0.544	6.89e-65	0	EIF5A
3.1e-69	-0.310056	0.132	0.289	8.28e-65	0	TYMS
7.59e-69	-0.298527	0.243	0.433	2.03e-64	0	DEK
1.03e-67	-0.258845	0.311	0.519	2.75e-63	0	ANP32B
6.85e-67	0.455089	0.253	0.149	1.83e-62	0	PLPP3
2.71e-66	-0.309111	0.159	0.322	7.23e-62	0	CENPV
2.85e-66	-0.256854	0.323	0.526	7.61e-62	0	NPC2
3.58e-66	-0.369761	0.12	0.268	9.56e-62	0	KPNA2
1.86e-65	-0.314676	0.442	0.628	4.97e-61	0	NUCKS1
4.62e-64	-0.387632	0.363	0.553	1.23e-59	0	HNRNPH1
4.37e-63	-0.270968	0.361	0.555	1.17e-58	0	HSPD1
6.32e-62	-0.279066	0.251	0.437	1.69e-57	0	FABP5
3.54e-61	0.411727	0.49	0.414	9.45e-57	0	MFAP2
6.7e-61	-0.374473	0.145	0.293	1.79e-56	0	ARL6IP1
6.93e-61	0.389471	0.277	0.172	1.85e-56	0	PCOLCE
1.72e-60	-0.261778	0.329	0.519	4.59e-56	0	PKM
3.36e-60	-0.269581	0.238	0.417	8.97e-56	0	TPM1
1.82e-58	-0.274745	0.149	0.298	4.86e-54	0	HES1
1.54e-57	-0.270306	0.123	0.263	4.11e-53	0	CENPW
2.44e-56	-0.27666	0.235	0.402	6.52e-52	0	DUT
4.96e-56	-0.251277	0.278	0.46	1.32e-51	0	SAT1
2.17e-55	0.285594	0.709	0.702	5.8e-51	0	GNAS
2.16e-52	-0.253897	0.518	0.683	5.78e-48	0	RANBP1
9.38e-52	-0.252532	0.146	0.284	2.51e-47	0	PPP1CB
4.21e-51	0.282986	0.649	0.622	1.12e-46	0	C12orf57
7.08e-51	0.395003	0.32	0.228	1.89e-46	0	ISG15
3.28e-49	-0.487584	0.135	0.251	8.76e-45	0	IGFBP5
4.5e-49	0.328542	0.401	0.292	1.2e-44	0	LGALS1
2.02e-48	0.379932	0.251	0.162	5.4e-44	0	COL5A2
1.8e-45	0.35459	0.325	0.233	4.8e-41	0	MDFI
2.36e-44	0.348579	0.475	0.411	6.3e-40	0	CRABP2
1.76e-40	0.317905	0.518	0.479	4.71e-36	0	2019-09-06
3.81e-37	0.36085	0.443	0.401	1.02e-32	0	PLD3
7.93e-37	0.281374	0.566	0.543	2.12e-32	0	SH3BGRL3
8.62e-35	0.26711	0.594	0.579	2.3e-30	0	HMGA2
1.2e-33	0.302074	0.512	0.486	3.22e-29	0	RPS27L
4.26e-28	0.310488	0.274	0.209	1.14e-23	0	C1QTNF4
5.78e-26	0.327277	0.346	0.294	1.54e-21	0	GPM6B
6.38e-25	0.295414	0.45	0.419	1.7e-20	0	TSC22D3
8.79e-25	0.265207	0.316	0.248	2.35e-20	0	PTN
6.41e-23	0.268623	0.366	0.311	1.71e-18	0	IGDCC3
4.16e-21	0.278277	0.398	0.357	1.11e-16	0	VCAN
0	1.25235	0.582	0.155	0	1	IGFBP5
0	0.845921	0.378	0.117	0	1	LHX9
0	0.814937	0.595	0.319	0	1	LMO4
0	0.709205	0.607	0.293	0	1	PRRX1
0	0.704055	0.718	0.372	0	1	FRZB
0	0.695985	0.62	0.4	0	1	COL2A1
0	0.689906	0.3	0.107	0	1	TGFBI
0	0.663509	0.5	0.238	0	1	DNM3OS
0	0.638577	0.758	0.523	0	1	CALD1
0	0.632139	0.541	0.287	0	1	COL1A2
0	0.552499	0.641	0.397	0	1	VIM
0	-0.70576	0.275	0.579	0	1	SMS
0	-0.739749	0.048	0.303	0	1	JAG1
0	-0.763714	0.068	0.336	0	1	CKB
0	-0.804661	0.126	0.426	0	1	HES4
1.44e-305	0.713271	0.487	0.261	3.85e-301	1	LGALS1
4.64e-299	-0.732244	0.077	0.328	1.24e-294	1	TUBB2B
3.12e-292	-0.681837	0.031	0.256	8.33e-288	1	PAX8
1.44e-286	-0.881027	0.257	0.51	3.85e-282	1	HMGB2
6.41e-272	-0.646894	0.677	0.813	1.71e-267	1	TUBA1B
4.2e-268	-0.594827	0.12	0.375	1.12e-263	1	PCBD1
7e-267	-0.614678	0.214	0.481	1.87e-262	1	ODC1
9.22e-259	0.588699	0.328	0.141	2.46e-254	1	MAB21L2
1.08e-253	-0.379481	0.752	0.877	2.88e-249	1	GSTP1
1.96e-248	-0.695427	0.154	0.397	5.24e-244	1	KIAA0101
4.18e-234	-0.617875	0.24	0.486	1.12e-229	1	CKS1B
2.39e-233	-0.553989	0.166	0.414	6.39e-229	1	LAPTM4B
1.06e-230	-0.640008	0.17	0.411	2.84e-226	1	CKS2
3.38e-228	0.591169	0.547	0.391	9.02e-224	1	IGFBP2
1.74e-225	0.580175	0.504	0.327	4.65e-221	1	VCAN
9.74e-225	-0.441194	0.788	0.885	2.6e-220	1	H2AFZ
1.72e-223	-0.533873	0.088	0.305	4.6e-219	1	MSRB1
1.95e-219	-0.779525	0.069	0.268	5.21e-215	1	CENPF
8.57e-219	-0.556486	0.161	0.396	2.29e-214	1	MPC2
1.4e-202	-0.476945	0.085	0.288	3.74e-198	1	RBP1
2.41e-202	-0.506558	0.233	0.469	6.43e-198	1	QPRT
1.58e-200	0.521039	0.402	0.226	4.21e-196	1	THSD7A
8.63e-200	0.375518	0.851	0.762	2.31e-195	1	ID3
1.32e-192	-0.466175	0.237	0.475	3.53e-188	1	HN1
6.21e-191	0.563604	0.449	0.286	1.66e-186	1	IGDCC3
2.3e-189	-0.636659	0.176	0.389	6.14e-185	1	PTTG1
3.45e-185	0.510129	0.413	0.238	9.22e-181	1	SFRP2
3.14e-181	-0.611984	0.331	0.52	8.4e-177	1	CD24
1.98e-180	-0.429647	0.714	0.834	5.3e-176	1	HMGN2
3.61e-180	-0.438598	0.311	0.547	9.64e-176	1	S100A13
2.58e-178	-0.328389	0.902	0.948	6.9e-174	1	HMGB1
4.3e-178	-0.542703	0.163	0.373	1.15e-173	1	TUBB4B
8.47e-173	-0.666438	0.228	0.425	2.26e-168	1	CCND1
5.21e-168	0.487138	0.529	0.397	1.39e-163	1	TSC22D3
6.01e-168	-0.431355	0.432	0.648	1.6e-163	1	NUCKS1
1.44e-165	-0.422551	0.128	0.325	3.84e-161	1	CITED2
1.86e-164	0.508965	0.336	0.188	4.98e-160	1	C1QTNF4
1.16e-163	0.540837	0.428	0.285	3.11e-159	1	PEG10
3.01e-161	-0.388732	0.379	0.597	8.02e-157	1	ENO1
1.72e-160	0.471529	0.287	0.143	4.6e-156	1	COL9A2
3.68e-157	-0.378226	0.149	0.351	9.83e-153	1	SPINT2
3.42e-155	-0.378929	0.126	0.318	9.12e-151	1	CYB5A
1.45e-150	-0.271095	0.807	0.898	3.88e-146	1	YBX1
3.35e-150	0.474229	0.283	0.144	8.93e-146	1	SHISA3
2.79e-149	-0.385556	0.107	0.285	7.45e-145	1	FAM60A
3.97e-149	-0.761028	0.139	0.31	1.06e-144	1	UBE2C
4.87e-148	0.361583	0.69	0.609	1.3e-143	1	C12orf57
8.92e-148	-0.37493	0.524	0.729	2.38e-143	1	SET
1.45e-147	0.480768	0.28	0.147	3.88e-143	1	SOX9
1.63e-147	0.391225	0.651	0.564	4.34e-143	1	MAGED2
9.84e-146	-0.453369	0.09	0.255	2.63e-141	1	BIRC5
1.77e-141	0.455003	0.293	0.158	4.73e-137	1	PCOLCE
7.65e-141	-0.41395	0.13	0.306	2.04e-136	1	TYMS
1.02e-140	0.486321	0.352	0.217	2.71e-136	1	CPE
6.99e-140	0.263912	0.858	0.826	1.87e-135	1	EIF3E
7.97e-136	0.358266	0.65	0.564	2.13e-131	1	HMGA2
5.44e-134	-0.355138	0.246	0.451	1.45e-129	1	DEK
3.53e-133	-0.370674	0.3	0.505	9.42e-129	1	CYBA
3.85e-131	-0.35887	0.518	0.699	1.03e-126	1	RANBP1
8.57e-130	-0.547599	0.202	0.38	2.29e-125	1	CTNNB1
3.04e-129	-0.349772	0.411	0.6	8.11e-125	1	BSG
6.96e-125	0.422719	0.352	0.218	1.86e-120	1	MDFI
2.94e-124	-0.326147	0.235	0.436	7.86e-120	1	TPM1
9.56e-124	-0.335912	0.371	0.571	2.55e-119	1	HSPD1
4.95e-122	-0.766725	0.322	0.48	1.32e-117	1	HIST1H4C
2.33e-121	-0.318948	0.123	0.288	6.23e-117	1	ANP32E
8.36e-121	0.318279	0.736	0.694	2.23e-116	1	GNAS
2.83e-120	-0.297046	0.333	0.544	7.56e-116	1	NPC2
2.94e-120	0.463548	0.397	0.277	7.85e-116	1	GPM6B
8.2e-118	-0.274379	0.1	0.255	2.19e-113	1	APLP2
1.27e-117	-0.316603	0.426	0.622	3.4e-113	1	DBI
8.12e-117	-0.408669	0.125	0.281	2.17e-112	1	KPNA2
1.54e-116	-0.449871	0.377	0.569	4.12e-112	1	HNRNPH1
4.58e-115	-0.340609	0.232	0.419	1.22e-110	1	DUT
1.39e-114	-0.357918	0.164	0.331	3.71e-110	1	APOE
1.66e-113	-0.29323	0.277	0.478	4.45e-109	1	CYCS
2.3e-113	-0.289525	0.237	0.431	6.15e-109	1	MGST3
6.53e-113	-0.287675	0.132	0.295	1.74e-108	1	ABRACL
7.54e-113	-0.311139	0.136	0.299	2.01e-108	1	DTYMK
1.47e-112	0.285854	0.791	0.734	3.92e-108	1	CD63
3.24e-112	0.368043	0.561	0.468	8.64e-108	1	B2M
4.77e-112	-0.327386	0.262	0.452	1.27e-107	1	FABP5
8.57e-112	0.415039	0.274	0.157	2.29e-107	1	IL11RA
1.09e-110	-0.302805	0.355	0.559	2.9e-106	1	EIF5A
1.9e-110	-0.420871	0.149	0.307	5.06e-106	1	ARL6IP1
5.48e-109	-0.329732	0.136	0.294	1.46e-104	1	SKA2
5.71e-109	0.41362	0.361	0.231	1.53e-104	1	PTN
1.21e-108	0.26719	0.804	0.782	3.24e-104	1	CIRBP
4.24e-108	-0.279426	0.287	0.49	1.13e-103	1	CSTB
2.68e-107	-0.331061	0.121	0.27	7.17e-103	1	SMC4
1.43e-103	0.47993	0.318	0.211	3.81e-99	1	DUSP6
3.44e-103	0.281993	0.699	0.634	9.17e-99	1	S100A11
4.81e-102	-0.328284	0.128	0.275	1.29e-97	1	CENPW
1.23e-101	0.397859	0.496	0.406	3.28e-97	1	MFAP2
1.45e-101	-0.260032	0.116	0.264	3.87e-97	1	SYAP1
1.86e-101	0.372886	0.547	0.468	4.98e-97	1	2019-09-06
6.74e-101	-0.253787	0.643	0.776	1.8e-96	1	RAN
9.44e-101	-0.257662	0.175	0.344	2.52e-96	1	GCSH
5.35e-95	-0.319544	0.178	0.334	1.43e-90	1	CENPV
7.76e-94	-0.266494	0.135	0.283	2.07e-89	1	RPA3
1.73e-93	0.344863	0.311	0.193	4.63e-89	1	PDGFRA
2.42e-93	-0.263207	0.178	0.339	6.46e-89	1	GYPC
6.26e-93	0.424395	0.255	0.152	1.67e-88	1	COL5A2
1.71e-92	-0.251139	0.484	0.664	4.57e-88	1	HSPE1
1.27e-91	-0.264165	0.609	0.742	3.38e-87	1	HMGA1
8.64e-91	0.373534	0.375	0.263	2.31e-86	1	MECOM
4.34e-90	-0.250258	0.445	0.633	1.16e-85	1	ANAPC11
5.33e-89	0.435607	0.356	0.258	1.42e-84	1	RHOBTB3
1.27e-88	-0.255565	0.349	0.533	3.38e-84	1	PKM
1.09e-86	0.38718	0.265	0.164	2.92e-82	1	OAF
3.93e-84	-0.258742	0.45	0.62	1.05e-79	1	SNRPB
1.4e-83	-0.254318	0.165	0.309	3.73e-79	1	HES1
3.64e-83	0.387207	0.26	0.163	9.72e-79	1	AUTS2
1.87e-81	-0.286908	0.168	0.312	5e-77	1	WFDC2
3e-81	-0.287832	0.157	0.295	8.01e-77	1	PPP1CB
1.88e-80	-0.267856	0.294	0.46	5.03e-76	1	ITM2B
6.92e-79	-0.262093	0.301	0.471	1.85e-74	1	CDC42
6.95e-77	-0.256991	0.595	0.729	1.85e-72	1	HSP90AA1
7.76e-69	0.317178	0.538	0.494	2.07e-64	1	CNN3
5.13e-51	-0.336037	0.208	0.317	1.37e-46	1	BST2
4.98e-47	0.310012	0.296	0.225	1.33e-42	1	ISG15
7.57e-44	0.299006	0.306	0.237	2.02e-39	1	LIMCH1
1.32e-37	0.30957	0.28	0.223	3.52e-33	1	SSBP3
4.11e-37	0.250118	0.531	0.514	1.1e-32	1	HOXA10
1.98e-35	0.290303	0.427	0.401	5.29e-31	1	PLD3
5.76e-32	0.304161	0.253	0.201	1.54e-27	1	JARID2
3.4e-29	0.276719	0.368	0.334	9.07e-25	1	SERPINH1
4.57e-25	0.284876	0.291	0.253	1.22e-20	1	FSTL1
3.16e-23	0.25839	0.336	0.307	8.45e-19	1	SH3BGRL
8.6e-22	0.255292	0.303	0.268	2.3e-17	1	PNRC1
1.3e-17	0.270492	0.267	0.24	3.48e-13	1	SPRY1
0	1.29327	0.777	0.309	0	2	CTNNB1
0	1.17228	0.9	0.5	0	2	HNRNPH1
0	1.08289	0.491	0.162	0	2	PTPRS
0	1.05281	0.733	0.402	0	2	SOX11
1.36e-271	0.67868	0.835	0.677	3.64e-267	2	SET
1.91e-225	0.760602	0.646	0.421	5.11e-221	2	CDC42
2.84e-192	0.547277	0.871	0.812	7.59e-188	2	SOX4
5.23e-151	0.77594	0.348	0.16	1.4e-146	2	MDM4
6.16e-137	0.731443	0.439	0.254	1.64e-132	2	PPP1CB
3.42e-136	-0.302357	0.92	0.987	9.13e-132	2	ACTB
1.15e-128	-0.486011	0.445	0.742	3.08e-124	2	TUBA1A
4.29e-120	-0.350562	0.797	0.939	1.14e-115	2	STMN1
2.41e-116	-0.387245	0.783	0.923	6.42e-112	2	TUBB
4.4e-108	-0.430441	0.523	0.787	1.17e-103	2	CALM2
3.39e-105	0.500942	0.712	0.645	9.04e-101	2	MARCKS
1.52e-99	-0.531211	0.624	0.8	4.05e-95	2	TUBA1B
2.67e-99	-0.344017	0.686	0.867	7.14e-95	2	GSTP1
1.97e-96	-0.575784	0.124	0.35	5.25e-92	2	TUBB4B
2.36e-93	0.609397	0.504	0.377	6.3e-89	2	EIF2S3
1.66e-89	-0.405231	0.261	0.518	4.42e-85	2	PKM
5.55e-89	-0.367193	0.383	0.665	1.48e-84	2	UBC
2.92e-82	-0.306064	0.617	0.846	7.8e-78	2	PRDX2
1.27e-79	-0.313314	0.5	0.766	3.38e-75	2	CD63
9.1e-78	-0.370946	0.33	0.574	2.43e-73	2	ENO1
1.58e-77	-0.476678	0.169	0.381	4.21e-73	2	CKS2
1.3e-75	-0.612337	0.273	0.477	3.48e-71	2	HMGB2
5.63e-74	-0.738729	0.111	0.291	1.5e-69	2	UBE2C
5.15e-73	0.586495	0.252	0.132	1.37e-68	2	GOLIM4
1.99e-72	-0.344704	0.168	0.384	5.32e-68	2	PHGDH
7.89e-72	-0.305739	0.26	0.505	2.11e-67	2	PRMT1
6.73e-71	-0.298227	0.589	0.81	1.8e-66	2	HNRNPA2B1
5.09e-67	-0.339375	0.458	0.682	1.36e-62	2	RANBP1
4.53e-66	-0.287064	0.495	0.728	1.21e-61	2	TPI1
1.07e-64	-0.27679	0.856	0.946	2.86e-60	2	HMGB1
1.28e-62	-0.484688	0.177	0.362	3.41e-58	2	PTTG1
4.49e-62	-0.27656	0.268	0.504	1.2e-57	2	COPE
2.24e-61	-0.302397	0.382	0.612	5.97e-57	2	FDPS
2.38e-60	0.344491	0.75	0.752	6.35e-56	2	YWHAE
5.26e-60	-0.273215	0.404	0.648	1.4e-55	2	PRDX1
1.3e-59	-0.299577	0.751	0.876	3.47e-55	2	H2AFZ
8.07e-58	-0.277867	0.237	0.454	2.15e-53	2	PSMD8
1.76e-57	-0.265275	0.257	0.479	4.69e-53	2	SNRPD3
4.88e-56	-0.294942	0.51	0.719	1.3e-51	2	HSP90AA1
7.12e-56	-0.356586	0.26	0.454	1.9e-51	2	CKS1B
8.13e-56	-0.250944	0.539	0.767	2.17e-51	2	SKP1
1.46e-55	-0.286429	0.238	0.444	3.91e-51	2	ITM2B
8.35e-55	-0.258477	0.359	0.599	2.23e-50	2	MAGED2
1.04e-54	-0.251981	0.381	0.623	2.78e-50	2	PSMA4
8.25e-54	-0.253256	0.308	0.534	2.2e-49	2	FDFT1
1.1e-53	-0.298556	0.164	0.343	2.93e-49	2	LDHA
1.34e-53	-0.316757	0.122	0.284	3.59e-49	2	TYMS
5.9e-53	-0.268893	0.272	0.482	1.58e-48	2	CYBA
8.13e-53	-0.252492	0.313	0.536	2.17e-48	2	ALDOA
1.63e-52	-0.278768	0.372	0.579	4.35e-48	2	BSG
2.6e-52	-0.255764	0.221	0.424	6.95e-48	2	FKBP3
3.98e-52	-0.272311	0.291	0.503	1.06e-47	2	PDIA6
7.96e-52	0.56233	0.325	0.224	2.13e-47	2	TNRC6B
6.55e-51	-0.261466	0.57	0.766	1.75e-46	2	RAN
1.17e-49	-0.330046	0.111	0.263	3.14e-45	2	KPNA2
5.8e-49	-0.253654	0.271	0.474	1.55e-44	2	PRDX4
5.11e-48	-0.302312	0.139	0.296	1.36e-43	2	CKB
6.85e-46	-0.370869	0.137	0.288	1.83e-41	2	ARL6IP1
2.18e-44	-0.504319	0.298	0.463	5.81e-40	2	HIST1H4C
6.78e-42	-0.287214	0.248	0.42	1.81e-37	2	IFITM2
2.41e-33	0.487063	0.327	0.255	6.45e-29	2	SRSF6
1.87e-26	-0.273866	0.185	0.305	5e-22	2	BST2
7.14e-18	0.370152	0.441	0.426	1.91e-13	2	KCNQ1OT1
1.36e-14	0.400207	0.252	0.214	3.64e-10	2	TMED4
2.12e-14	0.366834	0.289	0.252	5.66e-10	2	WTAP
0.000205	0.2862	0.299	0.306	1	2	GABPB1-AS1
0	1.41192	0.86	0.406	0	3	HIST1H4C
0	1.08267	0.803	0.302	0	3	KIAA0101
0	0.936303	0.629	0.216	0	3	PTN
0	0.748533	0.568	0.24	0	3	TYMS
0	0.747926	0.983	0.765	0	3	TUBA1B
0	0.577047	0.795	0.425	0	3	HMGB2
0	0.563747	0.93	0.69	0	3	TMSB15A
0	0.561318	0.967	0.794	0	3	HMGN2
0	0.528695	0.991	0.853	0	3	H2AFZ
0	0.516009	0.975	0.906	0	3	TUBB
1.47e-252	0.597512	0.498	0.22	3.92e-248	3	CENPW
2.19e-249	-0.342314	0.964	0.986	5.84e-245	3	GNB2L1
2.29e-236	0.530798	0.712	0.41	6.11e-232	3	CKS1B
3.85e-222	0.62809	0.617	0.358	1.03e-217	3	DUT
4.76e-218	0.2988	1	0.99	1.27e-213	3	MALAT1
1.06e-209	0.469254	0.468	0.204	2.84e-205	3	CENPF
1.35e-209	0.557885	0.273	0.09	3.62e-205	3	RRM2
8.73e-207	0.291374	0.989	0.933	2.33e-202	3	HMGB1
1.38e-202	0.548204	0.371	0.154	3.69e-198	3	ZWINT
4.52e-199	-0.267427	0.985	0.993	1.21e-194	3	RPS7
1.31e-198	-0.279819	0.98	0.991	3.49e-194	3	RPL5
3.17e-196	-0.250926	0.994	0.998	8.48e-192	3	RPS27A
4.09e-192	0.510884	0.265	0.089	1.09e-187	3	CLSPN
3.36e-190	0.580132	0.359	0.151	8.96e-186	3	HELLS
2.76e-185	-0.346908	0.96	0.98	7.38e-181	3	FTL
1.07e-181	0.479921	0.332	0.132	2.85e-177	3	CDK1
3.9e-181	0.4704	0.714	0.461	1.04e-176	3	B2M
1.47e-175	0.391498	0.853	0.644	3.92e-171	3	RANBP1
4.34e-174	-0.463366	0.711	0.845	1.16e-169	3	EIF3E
3.39e-169	0.518258	0.404	0.19	9.05e-165	3	GINS2
1.46e-168	0.408947	0.706	0.411	3.89e-164	3	FRZB
4.97e-165	0.500067	0.294	0.117	1.33e-160	3	ORC6
2.56e-163	-0.277172	0.975	0.985	6.83e-159	3	RPL12
4.5e-163	0.529908	0.457	0.237	1.2e-158	3	PCNA
2.54e-156	-0.825434	0.283	0.505	6.77e-152	3	CD24
1.89e-155	0.522105	0.29	0.117	5.06e-151	3	MKI67
8.25e-149	0.513422	0.447	0.239	2.2e-144	3	SMC1A
1.08e-146	0.445916	0.333	0.147	2.89e-142	3	NUSAP1
4.34e-145	0.48215	0.428	0.221	1.16e-140	3	SMC4
1.15e-142	-0.254954	0.972	0.986	3.08e-138	3	RPS27
1.52e-142	0.433388	0.348	0.157	4.05e-138	3	TOP2A
2.19e-139	-0.381288	0.778	0.874	5.85e-135	3	HSP90AB1
1.86e-136	-0.32418	0.856	0.907	4.97e-132	3	BTF3
4.71e-136	0.466261	0.365	0.179	1.26e-131	3	H2AFX
3.82e-134	0.411798	0.464	0.238	1.02e-129	3	THSD7A
3.12e-122	-0.250612	0.971	0.981	8.32e-118	3	RPL31
4.06e-122	-0.303454	0.877	0.911	1.08e-117	3	SLC25A6
3.02e-118	-0.296963	0.871	0.923	8.06e-114	3	NPM1
6.44e-118	-0.340058	0.822	0.875	1.72e-113	3	LDHB
4.91e-115	0.387746	0.324	0.152	1.31e-110	3	LTBP4
6.15e-115	-0.342447	0.773	0.847	1.64e-110	3	COX7C
6.79e-115	0.396367	0.628	0.422	1.81e-110	3	COL2A1
1.39e-113	-0.579262	0.139	0.346	3.7e-109	3	PCBD1
2.84e-113	0.433837	0.269	0.123	7.58e-109	3	DHFR
1.09e-110	0.330958	0.567	0.331	2.92e-106	3	PRRX1
3e-107	-0.260208	0.956	0.975	8.01e-103	3	ACTG1
3.87e-105	0.389609	0.588	0.393	1.03e-100	3	DEK
4.09e-105	-0.606081	0.11	0.303	1.09e-100	3	CKB
5.67e-104	0.438801	0.288	0.142	1.51e-99	3	SYNE2
2.62e-102	0.424059	0.272	0.131	6.99e-98	3	USP1
6.7e-100	-0.555707	0.089	0.272	1.79e-95	3	JAG1
3.56e-99	0.347328	0.338	0.167	9.51e-95	3	PCOLCE
8.13e-98	-0.279818	0.859	0.909	2.17e-93	3	ATP5G2
1.31e-97	0.385192	0.26	0.122	3.49e-93	3	AURKB
4.84e-97	0.381363	0.608	0.425	1.29e-92	3	NASP
1.36e-95	0.40349	0.362	0.204	3.63e-91	3	DNMT1
5.55e-94	0.358051	0.491	0.299	1.48e-89	3	IGDCC3
2.28e-93	-0.499427	0.142	0.33	6.1e-89	3	SPINT2
2.57e-93	0.358516	0.696	0.537	6.86e-89	3	SRSF2
1.37e-92	-0.569067	0.119	0.297	3.65e-88	3	TUBB2B
4.7e-90	0.386566	0.344	0.191	1.26e-85	3	CCDC34
7.79e-90	-0.724191	0.239	0.403	2.08e-85	3	CCND1
1.45e-89	-0.511945	0.106	0.28	3.87e-85	3	MSRB1
2.75e-88	-0.527522	0.267	0.44	7.34e-84	3	QPRT
1.11e-87	0.311473	0.314	0.155	2.96e-83	3	COL9A2
2.12e-87	0.365509	0.288	0.15	5.66e-83	3	RNASEH2A
5.28e-87	0.336228	0.295	0.147	1.41e-82	3	COL6A2
1.54e-86	0.375666	0.512	0.346	4.12e-82	3	CBX5
3.08e-85	0.338091	0.581	0.406	8.23e-81	3	MFAP2
3.24e-85	0.389695	0.279	0.145	8.66e-81	3	SMC2
2.11e-83	0.296871	0.325	0.168	5.62e-79	3	OAF
6.52e-83	0.35995	0.312	0.17	1.74e-78	3	UBE2T
1.42e-82	-0.468552	0.365	0.516	3.8e-78	3	S100A13
6.22e-82	0.323453	0.321	0.168	1.66e-77	3	EMP3
2.19e-81	0.308183	0.775	0.641	5.85e-77	3	FUS
2.3e-81	0.389329	0.3	0.165	6.14e-77	3	CCDC14
4.06e-81	-0.483151	0.135	0.304	1.08e-76	3	CITED2
2.63e-80	0.340776	0.334	0.188	7.02e-76	3	MAD2L1
4.07e-78	0.2913	0.306	0.156	1.09e-73	3	SHISA3
6.69e-78	0.252633	0.732	0.551	1.79e-73	3	CALD1
1.12e-76	0.296291	0.271	0.135	3e-72	3	CLMP
9.43e-75	0.320643	0.703	0.557	2.52e-70	3	MT-ND5
3.05e-71	-0.294038	0.666	0.751	8.14e-67	3	SLC25A3
2.62e-69	-0.285023	0.762	0.812	7.01e-65	3	EEF2
2.68e-69	-0.250421	0.839	0.872	7.16e-65	3	EIF1
5.1e-69	0.355955	0.447	0.302	1.36e-64	3	POLR2J3
8.06e-69	0.339153	0.309	0.18	2.15e-64	3	GMNN
1.42e-68	0.273843	0.356	0.209	3.79e-64	3	BIRC5
1.78e-68	0.337459	0.277	0.155	4.75e-64	3	DNAJC9
3.1e-68	-0.395221	0.369	0.523	8.29e-64	3	BEX2
2.69e-66	0.272842	0.745	0.613	7.17e-62	3	PGRMC1
2.78e-66	0.28701	0.628	0.477	7.42e-62	3	SIVA1
3.94e-66	0.308311	0.452	0.298	1.05e-61	3	PEG10
6.56e-66	-0.430959	0.223	0.384	1.75e-61	3	HES4
1.81e-65	-0.288554	0.698	0.785	4.84e-61	3	UQCRB
1.13e-63	0.260964	0.512	0.345	3.03e-59	3	VCAN
4.17e-62	-0.396685	0.296	0.446	1.11e-57	3	EIF3M
4.8e-62	0.333215	0.436	0.298	1.28e-57	3	STRA13
6.61e-62	0.314061	0.452	0.312	1.77e-57	3	PSIP1
7.38e-62	0.311956	0.532	0.396	1.97e-57	3	CDK4
8.36e-61	0.309005	0.582	0.44	2.23e-56	3	H1FX
1.27e-60	0.313669	0.461	0.322	3.4e-56	3	SRSF10
8.31e-60	0.327507	0.272	0.157	2.22e-55	3	HMGXB4
9.42e-60	0.251509	0.298	0.167	2.52e-55	3	IL11RA
7.66e-59	-0.375464	0.124	0.262	2.05e-54	3	RBP1
3.77e-58	0.313364	0.258	0.148	1.01e-53	3	RPL39L
1.46e-56	0.307111	0.286	0.172	3.91e-52	3	NUDT1
2.17e-56	0.309493	0.487	0.355	5.79e-52	3	CARHSP1
5.16e-55	-0.329062	0.405	0.54	1.38e-50	3	HIGD2A
1.97e-54	0.263428	0.618	0.481	5.26e-50	3	H2AFV
9.14e-54	0.25496	0.365	0.23	2.44e-49	3	CPE
4.77e-51	-0.400889	0.437	0.529	1.28e-46	3	SMS
9.02e-51	0.322432	0.323	0.212	2.41e-46	3	PRKDC
9.45e-51	-0.405867	0.252	0.378	2.52e-46	3	LAPTM4B
7.21e-50	0.27465	0.281	0.173	1.93e-45	3	SAE1
1.15e-49	0.263865	0.62	0.491	3.07e-45	3	SRSF7
1.19e-49	0.286438	0.376	0.256	3.17e-45	3	DTYMK
5.75e-49	0.282142	0.406	0.283	1.54e-44	3	FBLN1
9.78e-49	-0.30489	0.492	0.606	2.61e-44	3	ZFAS1
9.85e-49	0.288898	0.297	0.189	2.63e-44	3	TMPO
5.07e-48	0.285771	0.331	0.218	1.35e-43	3	C19orf48
5.41e-47	0.28818	0.297	0.191	1.44e-42	3	COMMD4
5.18e-46	-0.36015	0.204	0.333	1.38e-41	3	SNHG8
2e-45	0.285957	0.468	0.35	5.35e-41	3	FADS1
2.96e-45	0.259884	0.439	0.317	7.89e-41	3	LDHA
3.32e-45	-0.398827	0.242	0.362	8.86e-41	3	MPC2
4.35e-45	0.287602	0.274	0.173	1.16e-40	3	MCM3
3.3e-44	-0.509337	0.194	0.307	8.8e-40	3	BST2
5.53e-44	0.271403	0.325	0.219	1.48e-39	3	MCM7
2.01e-43	-0.250826	0.602	0.684	5.37e-39	3	RPL36AL
9.36e-43	-0.266451	0.54	0.638	2.5e-38	3	EIF3K
2.55e-42	0.259083	0.398	0.286	6.8e-38	3	YWHAH
5.67e-41	-0.266578	0.514	0.605	1.51e-36	3	PABPC1
1.34e-40	-0.375017	0.337	0.44	3.58e-36	3	ODC1
1.88e-40	-0.317866	0.324	0.443	5.02e-36	3	UBXN1
3.01e-40	0.261543	0.428	0.319	8.05e-36	3	KPNB1
5.55e-40	-0.27427	0.536	0.627	1.48e-35	3	CLTA
8.92e-40	-0.285241	0.382	0.499	2.38e-35	3	RSL24D1
1.8e-39	-0.314705	0.29	0.408	4.8e-35	3	TPM1
1.76e-38	0.285487	0.266	0.175	4.71e-34	3	DHCR24
6.83e-37	0.257294	0.471	0.361	1.82e-32	3	SCD
1.98e-36	-0.282118	0.152	0.261	5.3e-32	3	FAM60A
5.14e-36	-0.258627	0.476	0.567	1.37e-31	3	ATP5B
6.38e-36	-0.322346	0.336	0.438	1.7e-31	3	ITM2B
8.46e-36	-0.284727	0.181	0.292	2.26e-31	3	CYB5A
4.56e-35	-0.285119	0.246	0.36	1.22e-30	3	APRT
1.44e-34	-0.305442	0.39	0.491	3.84e-30	3	BTG1
4.2e-34	-0.284379	0.449	0.544	1.12e-29	3	EIF4A2
3.16e-33	-0.256709	0.443	0.539	8.44e-29	3	COX7A2L
4.21e-33	-0.2768	0.245	0.354	1.12e-28	3	EIF3D
1.94e-32	-0.260539	0.305	0.415	5.17e-28	3	ATP5F1
2.66e-32	-0.276948	0.371	0.472	7.1e-28	3	NDUFB4
1.51e-31	-0.308995	0.19	0.291	4.05e-27	3	HES1
2.5e-31	-0.263676	0.392	0.488	6.68e-27	3	ARPC3
1.9e-29	-0.2591	0.309	0.409	5.08e-25	3	ALKBH7
7.82e-29	-0.250594	0.337	0.437	2.09e-24	3	TIMM8B
1.1e-27	-0.251257	0.307	0.404	2.92e-23	3	NDUFA5
6.01e-27	-0.288259	0.354	0.448	1.6e-22	3	SAT1
6.31e-27	-0.255361	0.237	0.333	1.69e-22	3	CCNG1
2.34e-24	-0.287662	0.219	0.308	6.24e-20	3	APOE
1.87e-21	-0.2528	0.29	0.373	5e-17	3	GNG11
0.000204	-0.452439	0.303	0.305	1	3	LGALS1
0	1.15091	0.937	0.407	0	4	CD24
0	1.0274	0.53	0.112	0	4	HOXB-AS3
0	0.939655	0.493	0.071	0	4	AMIGO2
0	0.931475	0.776	0.279	0	4	MPC2
0	0.897387	0.647	0.241	0	4	APOE
0	0.897125	0.518	0.124	0	4	HOTAIRM1
0	0.878514	0.486	0.101	0	4	IGFBP7
0	0.874967	0.457	0.07	0	4	LIPC
0	0.862366	0.426	0.079	0	4	IRX3
0	0.821483	0.668	0.219	0	4	CKB
0	0.79097	0.525	0.135	0	4	EPCAM
0	0.772388	0.364	0.076	0	4	SPP1
0	0.771637	0.642	0.228	0	4	CITED2
0	0.733154	0.357	0.059	0	4	RP11-834C11.4
0	0.687487	0.624	0.221	0	4	TUBB2B
0	0.674403	0.672	0.251	0	4	SPINT2
0	0.667819	0.845	0.465	0	4	SMS
0	0.665842	0.335	0.067	0	4	CLDN3
0	0.658789	0.684	0.266	0	4	PCBD1
0	0.650269	0.374	0.077	0	4	HNF1B
0	0.630308	0.78	0.431	0	4	BTG1
0	0.626003	0.425	0.12	0	4	PLEKHA1
0	0.621488	0.344	0.072	0	4	CEBPD
0	0.619852	0.548	0.204	0	4	JAG1
0	0.609019	0.769	0.414	0	4	CYBA
0	0.607101	0.3	0.052	0	4	IRX6
0	0.604999	0.741	0.377	0	4	ODC1
0	0.597926	0.718	0.379	0	4	ITM2B
0	0.590283	0.276	0.041	0	4	KLHL13
0	0.572052	0.313	0.072	0	4	FLRT3
0	0.543809	0.531	0.218	0	4	MSRB1
0	0.538284	0.271	0.048	0	4	MGLL
0	0.535765	0.294	0.058	0	4	POU3F3
0	0.532026	0.332	0.083	0	4	ARHGAP29
0	0.520805	0.556	0.235	0	4	CYB5A
0	0.519844	0.305	0.093	0	4	JUN
0	0.517853	0.291	0.066	0	4	LINC00958
0	0.516023	0.419	0.147	0	4	PAX2
0	0.514202	0.355	0.109	0	4	UTRN
0	0.504451	0.436	0.176	0	4	DPPA4
0	0.49206	0.284	0.08	0	4	SPON1
0	0.484614	0.386	0.136	0	4	TSTD1
0	0.479805	0.975	0.852	0	4	LDHB
0	0.476203	0.259	0.065	0	4	PPP1R14C
0	0.469984	0.653	0.318	0	4	LAPTM4B
0	0.466475	0.276	0.071	0	4	HOXB8
0	0.456995	0.597	0.274	0	4	SNHG8
0	0.445487	0.328	0.108	0	4	RBPMS
0	0.439035	0.324	0.104	0	4	BNIP3
0	0.434856	0.259	0.073	0	4	CLDN7
0	0.43362	0.31	0.098	0	4	HRSP12
0	0.417007	0.361	0.127	0	4	CYSTM1
0	0.401147	0.946	0.783	0	4	EEF2
0	0.392995	0.997	0.975	0	4	FTL
0	0.355774	0.987	0.894	0	4	SLC25A6
0	0.303918	0.999	0.982	0	4	RPL12
0	0.303697	1	0.981	0	4	GNB2L1
0	0.298769	1	0.999	0	4	RPS2
0	0.265263	1	0.994	0	4	RPL29
0	0.260284	1	0.994	0	4	RPL8
0	-0.280105	0.999	0.999	0	4	PTMA
0	-0.546086	0.98	0.982	0	4	ACTB
0	-0.555036	1	0.999	0	4	TMSB4X
0	-0.6165	0.943	0.938	0	4	HMGB1
0	-0.640269	0.89	0.916	0	4	TUBB
0	-0.781771	0.765	0.819	0	4	HMGN2
0	-0.831674	0.831	0.872	0	4	H2AFZ
0	-1.0083	0.493	0.75	0	4	TMSB15A
0	-1.09389	0.329	0.609	0	4	CALD1
0	-1.16225	0.663	0.807	0	4	TUBA1B
0	-1.17984	0.066	0.381	0	4	COL1A2
0	-1.27361	0.082	0.4	0	4	PRRX1
0	-1.28435	0.158	0.493	0	4	VIM
0	-1.55095	0.095	0.497	0	4	FRZB
1.51e-305	0.451642	0.32	0.106	4.03e-301	4	HOXB2
4.43e-294	0.481869	0.388	0.148	1.18e-289	4	CLU
4.24e-292	-1.06348	0.06	0.327	1.13e-287	4	DNM3OS
2.07e-288	0.419702	0.425	0.171	5.53e-284	4	MRPS36
7.78e-285	0.393815	0.305	0.102	2.08e-280	4	S100A16
2.74e-284	0.421571	0.289	0.093	7.3e-280	4	HOXB6
2.98e-284	0.42308	0.421	0.17	7.96e-280	4	KRT18
1.65e-279	0.443141	0.5	0.226	4.41e-275	4	CHCHD10
9.64e-274	-1.05579	0.052	0.309	2.57e-269	4	SFRP2
3.12e-273	-0.636167	0.689	0.794	8.33e-269	4	ID3
5.25e-273	0.441629	0.386	0.153	1.4e-268	4	PODXL2
4.36e-271	-0.844351	0.289	0.519	1.16e-266	4	B2M
5.42e-270	0.500419	0.511	0.242	1.45e-265	4	HES1
8.97e-269	0.368571	0.254	0.076	2.4e-264	4	MFHAS1
4.63e-260	-1.04632	0.046	0.291	1.24e-255	4	PTN
6.98e-260	0.320849	0.958	0.819	1.86e-255	4	COX7C
3.22e-253	0.428762	0.679	0.38	8.59e-249	4	QPRT
3.2e-252	0.42852	0.316	0.116	8.54e-248	4	ATP1B1
1.69e-246	0.412833	0.764	0.457	4.5e-242	4	S100A13
4.81e-246	-1.16985	0.037	0.271	1.28e-241	4	IGFBP5
2.14e-234	-0.886828	0.25	0.475	5.71e-230	4	COL2A1
3.47e-234	-0.380014	0.951	0.924	9.27e-230	4	STMN1
5.18e-234	-1.12417	0.302	0.488	1.38e-229	4	HMGB2
9.78e-234	0.369136	0.303	0.112	2.61e-229	4	PERP
8.31e-233	0.36194	0.282	0.1	2.22e-228	4	TSPAN12
4.14e-231	0.382596	0.398	0.173	1.1e-226	4	TM7SF2
2.5e-229	0.381462	0.763	0.459	6.67e-225	4	NPC2
6.17e-227	-1.19673	0.11	0.337	1.65e-222	4	LGALS1
3.06e-219	0.391441	0.273	0.098	8.18e-215	4	HOXB9
9.11e-219	0.370341	0.301	0.111	2.43e-214	4	TXNIP
3.32e-218	0.38847	0.279	0.104	8.87e-214	4	PLOD2
5.01e-218	0.357208	0.298	0.111	1.34e-213	4	EPHA4
4.34e-215	0.379601	0.27	0.098	1.16e-210	4	EMX2
2.34e-213	0.368355	0.282	0.106	6.26e-209	4	EZR
1.18e-210	-0.65098	0.517	0.643	3.16e-206	4	C12orf57
1.83e-208	0.35287	0.753	0.467	4.88e-204	4	BEX2
2.42e-208	0.369604	0.251	0.09	6.47e-204	4	CXADR
2.48e-206	-0.688711	0.563	0.661	6.62e-202	4	S100A11
4.57e-204	-0.660183	0.456	0.602	1.22e-199	4	HMGA2
4.78e-204	0.336947	0.3	0.116	1.28e-199	4	DMKN
2.12e-201	0.365579	0.345	0.15	5.67e-197	4	COL4A2
4.56e-200	-0.612517	0.554	0.666	1.22e-195	4	MARCKS
8.79e-199	-0.450939	0.784	0.796	2.35e-194	4	PTMS
3.96e-198	-0.354623	0.909	0.889	1.06e-193	4	PFN1
7.64e-194	0.365698	0.295	0.119	2.04e-189	4	MIR503HG
1.28e-188	0.309011	0.261	0.098	3.42e-184	4	ARHGAP24
4.7e-187	0.327122	0.354	0.159	1.26e-182	4	KRT8
2.07e-185	-0.849147	0.091	0.288	5.54e-181	4	THSD7A
2.32e-185	-0.862613	0.149	0.346	6.18e-181	4	IGDCC3
2.69e-185	-0.943642	0.061	0.258	7.17e-181	4	CENPF
5.19e-184	0.325012	0.255	0.096	1.39e-179	4	GMDS
5.97e-182	-0.817516	0.179	0.379	1.59e-177	4	KIAA0101
3.17e-179	-0.271143	0.962	0.945	8.47e-175	4	MARCKSL1
1.08e-177	0.278071	0.394	0.183	2.89e-173	4	PAX8
1.26e-177	-1.06981	0.111	0.305	3.36e-173	4	UBE2C
6.49e-175	-0.766558	0.146	0.341	1.73e-170	4	PEG10
5.13e-172	-0.748429	0.082	0.271	1.37e-167	4	MDFI
7.33e-172	0.297078	0.256	0.1	1.96e-167	4	GPRC5C
1.25e-171	0.301718	0.338	0.15	3.34e-167	4	HOXA7
2.73e-171	0.318498	0.613	0.358	7.29e-167	4	NDUFA5
1.68e-170	0.312585	0.303	0.13	4.5e-166	4	ASAH1
2.59e-170	0.305314	0.319	0.14	6.91e-166	4	AGPAT2
4.86e-170	0.338021	0.572	0.326	1.3e-165	4	TMEM59
1.63e-168	0.311782	0.393	0.191	4.34e-164	4	COX20
1.36e-166	0.306623	0.774	0.499	3.64e-162	4	CST3
1.34e-162	0.304442	0.319	0.142	3.57e-158	4	SESN3
6.61e-161	0.296618	0.354	0.167	1.77e-156	4	TRAPPC6A
9.25e-161	0.321165	0.3	0.133	2.47e-156	4	EGFL7
1.3e-159	0.30208	0.804	0.56	3.47e-155	4	ZFAS1
2.34e-159	0.291285	0.502	0.273	6.26e-155	4	PPA1
3.92e-158	0.281141	0.315	0.141	1.05e-153	4	IRF2BP2
2.53e-157	0.278124	0.252	0.101	6.76e-153	4	TRIB2
2.58e-156	-0.701428	0.285	0.446	6.89e-152	4	TSC22D3
1.75e-154	0.336131	0.276	0.121	4.67e-150	4	HOXB7
1.47e-152	0.309569	0.764	0.524	3.92e-148	4	ATP5B
3.84e-151	0.276033	0.547	0.309	1.02e-146	4	EIF3D
2.99e-150	-0.508946	0.643	0.668	8e-146	4	RANBP1
1.43e-149	0.293947	0.795	0.524	3.82e-145	4	BSG
6.39e-149	0.281133	0.297	0.134	1.71e-144	4	VAMP8
1.32e-148	0.293959	0.253	0.106	3.52e-144	4	MRS2
1.39e-148	-0.629254	0.094	0.273	3.71e-144	4	CENPW
2.1e-148	0.288344	0.35	0.171	5.62e-144	4	TMEM205
2.4e-144	0.274267	0.551	0.318	6.4e-140	4	NDUFB5
3.08e-142	0.393964	0.456	0.255	8.23e-138	4	WFDC2
2.68e-141	0.252586	0.37	0.182	7.17e-137	4	IGBP1
6.97e-141	0.256536	0.271	0.118	1.86e-136	4	HOOK2
7.45e-139	0.268736	0.744	0.499	1.99e-134	4	EIF4A2
5.35e-137	0.259691	0.358	0.18	1.43e-132	4	FAM162A
5.25e-136	-0.708711	0.332	0.457	1.4e-131	4	CKS1B
1.23e-135	0.281995	0.381	0.199	3.3e-131	4	APLP2
1.27e-135	0.262075	0.741	0.491	3.39e-131	4	HIGD2A
1.13e-132	0.254242	0.421	0.227	3e-128	4	CISD1
1.41e-132	-0.624075	0.114	0.278	3.76e-128	4	TPM2
2.24e-131	0.256409	0.383	0.199	5.98e-127	4	AKIRIN1
1.28e-129	-0.627401	0.3	0.444	3.41e-125	4	MFAP2
2.87e-129	-0.687862	0.227	0.384	7.66e-125	4	VCAN
6.53e-129	0.266058	0.325	0.162	1.74e-124	4	CD151
1.32e-125	-0.558259	0.404	0.519	3.53e-121	4	CNN3
2.94e-124	0.258756	0.734	0.496	7.85e-120	4	COX7A2L
8.07e-123	-0.341452	0.814	0.789	2.16e-118	4	HNRNPA2B1
3.74e-122	0.257803	0.388	0.21	9.99e-118	4	SYAP1
2.03e-120	0.275559	0.855	0.67	5.43e-116	4	SLC25A5
3.12e-118	0.257106	0.403	0.223	8.33e-114	4	RBP1
6.6e-118	0.256846	0.791	0.564	1.76e-113	4	PABPC1
1.1e-112	0.256449	0.362	0.197	2.93e-108	4	ACAA2
2.72e-111	-0.56117	0.114	0.263	7.26e-107	4	SMC4
2.03e-102	-0.532049	0.213	0.352	5.41e-98	4	TPM4
5.9e-99	-0.672964	0.272	0.389	1.58e-94	4	LMO4
1.91e-98	-0.528247	0.467	0.56	5.11e-94	4	ID1
6.96e-98	-0.585028	0.31	0.423	1.86e-93	4	IFITM2
1.24e-97	-0.39818	0.697	0.703	3.31e-93	4	GNAS
4.37e-96	-0.363828	0.805	0.759	1.17e-91	4	CALM2
3.49e-94	-0.336111	0.7	0.722	9.33e-90	4	TUBA1A
3.79e-94	-0.521825	0.155	0.291	1.01e-89	4	TYMS
9.65e-92	-0.601741	0.135	0.261	2.58e-87	4	CPE
1.41e-91	-0.592679	0.334	0.444	3.77e-87	4	SOX11
1.23e-88	-0.285191	0.819	0.781	3.28e-84	4	ERH
3.3e-84	-0.478536	0.375	0.467	8.81e-80	4	H1FX
5.33e-82	-0.475525	0.556	0.585	1.42e-77	4	MAGED2
5.96e-80	-0.552249	0.177	0.294	1.59e-75	4	RHOBTB3
3.3e-76	-0.525419	0.342	0.432	8.83e-72	4	CRABP2
5.92e-74	-0.419539	0.438	0.503	1.58e-69	4	H2AFV
1.08e-73	-0.433509	0.504	0.553	2.89e-69	4	SH3BGRL3
3.45e-73	-0.252895	0.825	0.791	9.22e-69	4	SRSF3
1.43e-72	-0.52416	0.189	0.301	3.81e-68	4	MECOM
4.11e-70	-0.701927	0.273	0.36	1.1e-65	4	PTTG1
5.66e-70	-0.253749	0.852	0.802	1.51e-65	4	DYNLL1
4.73e-69	-0.401682	0.611	0.606	1.26e-64	4	NUCKS1
1.6e-68	-0.311472	0.72	0.709	4.28e-64	4	HMGN3
6.29e-67	-0.511889	0.212	0.315	1.68e-62	4	GPM6B
2.98e-66	-0.877691	0.417	0.455	7.96e-62	4	HIST1H4C
1.41e-64	-0.309914	0.702	0.673	3.77e-60	4	SNRPD1
2.42e-63	-0.41986	0.377	0.454	6.46e-59	4	NASP
8.43e-61	-0.359715	0.534	0.556	2.25e-56	4	SRSF2
1.3e-57	-0.447916	0.163	0.26	3.47e-53	4	NR2F2
6.05e-55	-0.413916	0.496	0.52	1.62e-50	4	IFITM3
1.67e-53	-0.458698	0.37	0.429	4.47e-49	4	IGFBP2
5.87e-52	-0.418454	0.259	0.341	1.57e-47	4	LDHA
2.02e-51	-0.406506	0.253	0.338	5.39e-47	4	PSIP1
1.14e-50	-0.261937	0.749	0.706	3.06e-46	4	HNRNPA0
4.29e-50	-0.390623	0.222	0.31	1.15e-45	4	YWHAH
5.35e-49	-0.325424	0.6	0.593	1.43e-44	4	FDPS
6.45e-49	-0.447428	0.166	0.251	1.72e-44	4	ISG15
5.15e-47	-0.397774	0.189	0.276	1.38e-42	4	SKA2
1.07e-45	-0.265699	0.731	0.697	2.85e-41	4	EID1
3.4e-45	-0.397072	0.458	0.494	9.07e-41	4	RPS27L
1.03e-44	-0.368323	0.224	0.307	2.75e-40	4	FBLN1
7.54e-43	-0.270563	0.707	0.673	2.01e-38	4	GNG5
8.18e-41	-0.37076	0.194	0.274	2.18e-36	4	TIMP1
1e-37	-0.397815	0.247	0.313	2.67e-33	4	CENPV
1.58e-37	-0.386388	0.196	0.269	4.21e-33	4	PCNA
9.67e-37	-0.331284	0.449	0.475	2.58e-32	4	LSM3
5.6e-36	-0.347404	0.456	0.478	1.5e-31	4	2019-09-07
5.33e-34	-0.373126	0.229	0.293	1.42e-29	4	PDLIM7
1.04e-33	-0.370894	0.372	0.41	2.77e-29	4	SEPW1
4.89e-33	-0.356856	0.201	0.268	1.31e-28	4	SMC1A
2.28e-30	-0.346971	0.472	0.485	6.1e-26	4	2019-09-06
1.87e-29	-0.334493	0.359	0.395	4.99e-25	4	DNAJA1
1.88e-29	-0.327566	0.357	0.398	5.01e-25	4	IDI1
1.89e-29	-0.37162	0.303	0.347	5.05e-25	4	SERPINH1
5.61e-28	-0.25978	0.601	0.565	1.5e-23	4	LSM4
8.14e-28	-0.290688	0.493	0.492	2.17e-23	4	SIVA1
7.22e-27	-0.309467	0.324	0.368	1.93e-22	4	CBX5
2.24e-26	-0.356378	0.523	0.533	6e-22	4	HNRNPH1
4.99e-25	-0.317781	0.362	0.392	1.33e-20	4	RHOC
1.16e-24	-0.272801	0.527	0.521	3.09e-20	4	HNRNPM
3.41e-24	-0.299321	0.337	0.373	9.11e-20	4	CARHSP1
9e-24	-0.312108	0.224	0.275	2.4e-19	4	DTYMK
9.82e-24	-0.280203	0.57	0.537	2.62e-19	4	LSM5
8.69e-23	-0.310845	0.401	0.413	2.32e-18	4	DEK
2.81e-22	-0.277713	0.439	0.45	7.52e-18	4	HNRNPR
7.74e-22	-0.290409	0.307	0.347	2.07e-17	4	CALM1
2.95e-21	-0.262389	0.459	0.47	7.87e-17	4	CD99
7e-21	-0.310645	0.204	0.251	1.87e-16	4	CKAP4
1.67e-20	-0.2968	0.31	0.346	4.45e-16	4	TMEM160
6.53e-20	-0.302615	0.287	0.324	1.74e-15	4	ACAT2
1.21e-18	-0.271071	0.325	0.357	3.24e-14	4	TMEM98
3e-18	-0.397645	0.316	0.335	8.01e-14	4	TUBB4B
7.24e-18	-0.273571	0.362	0.384	1.93e-13	4	HNRNPH3
1.14e-17	-0.277725	0.402	0.414	3.04e-13	4	CALR
2.1e-17	-0.285377	0.483	0.466	5.62e-13	4	HMGB3
3.62e-16	-0.268805	0.385	0.398	9.66e-12	4	BLOC1S1
1.52e-14	-0.358959	0.225	0.255	4.06e-10	4	KPNA2
9.83e-14	-0.262501	0.41	0.41	2.62e-09	4	CBX1
1.91e-13	-0.264862	0.291	0.315	5.11e-09	4	STRA13
1.97e-13	-0.275626	0.286	0.309	5.27e-09	4	SNRNP25
2.85e-13	-0.267633	0.285	0.308	7.61e-09	4	FSCN1
9.39e-11	-0.351939	0.332	0.348	2.51e-06	4	CTNNB1
2.73e-10	-0.250074	0.33	0.341	7.3e-06	4	FADS2
1.23e-08	-0.263024	0.246	0.262	0.000329	4	FSTL1
1.11e-06	-0.345932	0.384	0.361	0.0295156	4	CKS2
1.64e-06	-0.26254	0.4	0.38	0.0437091	4	DUT
0	1.73458	0.904	0.282	0	5	BST2
0	1.66922	0.695	0.041	0	5	CLDN5
0	1.45743	0.502	0.031	0	5	MAFB
0	1.37519	0.749	0.121	0	5	BCAM
0	1.25317	0.661	0.134	0	5	SLC16A1
0	1.16629	0.575	0.053	0	5	WT1
0	1.14046	0.399	0.016	0	5	SOST
0	1.14036	0.62	0.099	0	5	KLK6
0	1.12577	0.592	0.101	0	5	IGFBP4
0	0.773369	0.315	0.017	0	5	TESC
1.33e-271	1.17126	0.652	0.163	3.55e-267	5	SPARC
2.53e-271	0.980483	0.438	0.071	6.76e-267	5	LYPD1
1.95e-269	0.930883	0.433	0.07	5.2e-265	5	RIPPLY1
5.01e-259	0.969881	0.504	0.099	1.34e-254	5	KRT19
7.66e-254	0.678421	0.344	0.047	2.05e-249	5	SORL1
1.21e-253	0.991865	0.619	0.152	3.22e-249	5	EMID1
6.8e-242	1.02824	0.698	0.202	1.82e-237	5	PAX8
2.39e-234	0.618821	0.26	0.029	6.38e-230	5	COL13A1
5.01e-224	0.989971	0.634	0.172	1.34e-219	5	CLU
1.57e-211	0.929337	0.581	0.151	4.2e-207	5	EFNB1
1.23e-203	0.734038	0.374	0.067	3.29e-199	5	FOXC2
1.88e-163	1.0303	0.804	0.377	5.02e-159	5	CCND1
7.74e-161	0.626447	0.257	0.04	2.07e-156	5	DPPA2
3.17e-152	0.868339	0.839	0.422	8.47e-148	5	EIF3M
9.28e-149	0.737989	0.478	0.133	2.48e-144	5	NOTCH2
2.23e-146	0.604911	0.356	0.076	5.97e-142	5	WDR86
1.17e-144	0.750593	0.435	0.114	3.14e-140	5	HEY1
1.73e-139	0.805693	0.513	0.162	4.62e-135	5	XBP1
1.36e-138	0.641523	0.428	0.112	3.64e-134	5	GLIPR2
1.73e-134	0.804471	0.722	0.302	4.61e-130	5	SPINT2
1.91e-134	0.56118	0.268	0.05	5.11e-130	5	PLAC1
1.09e-129	0.78731	0.559	0.184	2.92e-125	5	IGF2
1.24e-128	0.786713	0.457	0.137	3.32e-124	5	MIR503HG
1.36e-123	0.585877	0.297	0.063	3.64e-119	5	MXRA8
5.17e-115	0.686206	0.626	0.245	1.38e-110	5	JAG1
7.79e-115	0.63515	0.309	0.072	2.08e-110	5	IFI16
2.12e-113	0.603629	0.324	0.079	5.67e-109	5	SHISA2
3.02e-107	0.643766	0.768	0.359	8.05e-103	5	HES4
5.07e-107	0.644412	0.404	0.121	1.35e-102	5	LIFR
2.85e-105	0.526968	0.269	0.059	7.62e-101	5	TTYH1
3.89e-104	0.639308	0.602	0.238	1.04e-99	5	NR2F2
2.96e-101	0.614752	0.454	0.152	7.9e-97	5	LHX1
6.19e-97	0.639712	0.441	0.151	1.65e-92	5	VAMP8
8.67e-95	0.616411	0.88	0.556	2.32e-90	5	BSG
8.42e-92	0.559704	0.269	0.066	2.25e-87	5	PHACTR1
4.09e-91	-0.820273	0.64	0.821	1.09e-86	5	SOX4
1.2e-89	0.672832	0.75	0.416	3.21e-85	5	QPRT
1.71e-82	0.477365	0.359	0.113	4.56e-78	5	CTSB
4.93e-82	0.538747	0.354	0.112	1.32e-77	5	SMCO4
1.09e-79	0.587374	0.806	0.494	2.92e-75	5	S100A13
2.9e-73	0.550741	0.344	0.117	7.74e-69	5	HLA-DMB
3.74e-72	-1.35346	0.114	0.447	9.98e-68	5	FRZB
4.52e-72	0.516225	0.281	0.085	1.21e-67	5	CD9
3.47e-69	0.468016	0.324	0.109	9.28e-65	5	PVRL2
2.99e-68	0.562143	0.819	0.532	7.98e-64	5	CST3
2.45e-66	0.622047	0.717	0.421	6.54e-62	5	ITM2B
1.77e-65	0.484141	0.436	0.179	4.73e-61	5	CD151
1.17e-63	0.486162	0.326	0.115	3.12e-59	5	PPP1R1A
6.46e-63	0.515596	0.827	0.545	1.73e-58	5	PPIB
2.2e-62	0.504394	0.797	0.496	5.87e-58	5	NPC2
3.06e-62	-0.482382	0.999	0.991	8.16e-58	5	MALAT1
3.51e-62	0.424091	0.294	0.098	9.38e-58	5	PDLIM5
1.11e-61	0.50602	0.336	0.123	2.96e-57	5	PON2
1.27e-61	0.501092	0.677	0.359	3.4e-57	5	LAPTM4B
1.47e-61	0.48986	0.345	0.129	3.92e-57	5	CD59
2.06e-61	-0.526187	0.892	0.913	5.5e-57	5	TUBB
2.59e-58	0.434102	0.436	0.185	6.92e-54	5	MVB12A
7.39e-57	-1.37412	0.055	0.347	1.97e-52	5	DKK1
1.33e-56	0.503616	0.457	0.204	3.56e-52	5	INSIG1
8.94e-55	0.438568	0.448	0.201	2.39e-50	5	KRT18
1.2e-53	0.419711	0.299	0.11	3.19e-49	5	DSP
2.36e-53	0.406719	0.332	0.129	6.3e-49	5	LITAF
3.35e-53	0.522722	0.774	0.51	8.94e-49	5	IFITM3
3.63e-53	0.368982	0.253	0.083	9.7e-49	5	SEC14L1
1.03e-52	0.409118	0.28	0.1	2.76e-48	5	FRMD4B
1.82e-51	-1.14065	0.091	0.36	4.85e-47	5	PRRX1
2.33e-50	0.487438	0.326	0.128	6.23e-46	5	PLVAP
3.55e-50	0.500549	0.664	0.391	9.47e-46	5	TPM1
1.68e-49	0.395648	0.278	0.101	4.5e-45	5	CLDN3
4.9e-49	0.408768	0.846	0.612	1.31e-44	5	CLTA
3.02e-48	-0.356796	0.972	0.974	8.06e-44	5	H3F3B
3.4e-48	0.356197	0.272	0.1	9.08e-44	5	RP11-445F12.1
3.77e-48	0.440602	0.523	0.265	1.01e-43	5	HSPA5
1.28e-46	0.458615	0.435	0.208	3.42e-42	5	DPPA4
3.22e-46	0.394448	0.57	0.306	8.6e-42	5	GCSH
5.04e-46	-0.746846	0.387	0.585	1.35e-41	5	HMGA2
1.72e-45	0.432854	0.451	0.22	4.6e-41	5	APLP2
3.62e-45	0.478229	0.549	0.293	9.66e-41	5	APOE
5.46e-45	0.434356	0.581	0.32	1.46e-40	5	PCBD1
8.19e-45	0.262468	1	0.976	2.19e-40	5	MT-CO2
1.29e-44	0.340402	0.523	0.257	3.45e-40	5	TIMP1
2.72e-44	0.357641	0.288	0.111	7.27e-40	5	VAMP5
6.37e-44	0.365162	0.263	0.099	1.7e-39	5	NEU1
7.92e-44	-0.972514	0.052	0.294	2.11e-39	5	DNM3OS
2.59e-43	0.412033	0.392	0.182	6.93e-39	5	KRT8
4.33e-43	0.436363	0.303	0.125	1.16e-38	5	PLOD2
2.09e-41	-0.560547	0.601	0.721	5.58e-37	5	TUBA1A
3.22e-41	0.419132	0.402	0.192	8.61e-37	5	TMEM205
3.6e-41	0.405468	0.429	0.212	9.61e-37	5	PDIA4
5.5e-41	0.389693	0.386	0.181	1.47e-36	5	PAX2
4.69e-40	-0.873966	0.136	0.367	1.25e-35	5	VCAN
9e-40	0.433404	0.619	0.365	2.4e-35	5	HSP90B1
1.28e-39	0.406011	0.48	0.253	3.43e-35	5	CANX
2.53e-39	0.377907	0.698	0.441	6.77e-35	5	ATOX1
3.72e-39	0.405157	0.469	0.246	9.93e-35	5	FAM60A
7.66e-39	0.425278	0.587	0.346	2.05e-34	5	MYDGF
8.56e-39	0.405749	0.641	0.387	2.29e-34	5	TMED9
1.29e-38	0.326212	0.28	0.114	3.44e-34	5	TMEM132A
1.28e-37	-0.791131	0.042	0.256	3.41e-33	5	LIMCH1
8.64e-37	0.31869	0.332	0.148	2.31e-32	5	CMTM7
2.39e-36	-0.607836	0.505	0.654	6.39e-32	5	MARCKS
4.03e-36	-0.802583	0.076	0.289	1.08e-31	5	MECOM
8.3e-36	-0.914821	0.265	0.449	2.22e-31	5	VIM
9.02e-35	0.340641	0.474	0.259	2.41e-30	5	ABRACL
1.14e-34	0.363472	0.659	0.415	3.03e-30	5	IGFBP2
1.48e-34	0.352031	0.426	0.222	3.95e-30	5	ADI1
1.64e-34	-0.622806	0.776	0.787	4.39e-30	5	TUBA1B
9.15e-34	-0.818893	0.063	0.264	2.44e-29	5	THSD7A
1.1e-33	0.361023	0.61	0.374	2.95e-29	5	ATP6V0B
2.57e-33	0.364986	0.647	0.407	6.85e-29	5	CALR
2.98e-32	0.345917	0.456	0.249	7.95e-28	5	HIPK2
3e-32	0.402017	0.605	0.379	8.02e-28	5	FAM213A
4.93e-32	0.384207	0.462	0.258	1.32e-27	5	MSRB1
8.65e-32	0.33881	0.728	0.481	2.31e-27	5	PDIA6
1.28e-31	0.322059	0.324	0.157	3.41e-27	5	YBX3
2.06e-31	0.341781	0.441	0.234	5.51e-27	5	S100A6
2.42e-31	0.332807	0.703	0.472	6.47e-27	5	PRDX6
4.66e-31	0.339267	0.689	0.453	1.24e-26	5	PRDX4
7.15e-31	0.319451	0.78	0.559	1.91e-26	5	NDUFB2
8.14e-31	0.285433	0.296	0.135	2.17e-26	5	CPXM1
1.29e-30	0.362006	0.441	0.245	3.45e-26	5	RBP1
2.09e-30	-0.807026	0.193	0.377	5.58e-26	5	LMO4
4.27e-30	-0.755749	0.148	0.34	1.14e-25	5	COL1A2
4.55e-30	0.28819	0.297	0.138	1.21e-25	5	TMED3
9.37e-30	0.297394	0.333	0.164	2.5e-25	5	DNAJB11
1.14e-29	0.324586	0.426	0.232	3.05e-25	5	CD320
1.19e-29	0.292866	0.254	0.112	3.18e-25	5	CDH2
2.12e-29	-1.04416	0.126	0.309	5.65e-25	5	LGALS1
3.54e-29	0.304223	0.265	0.12	9.45e-25	5	AIF1L
1.05e-28	0.322152	0.481	0.277	2.81e-24	5	PSAP
1.36e-28	0.340878	0.266	0.122	3.63e-24	5	AKAP12
2.28e-28	0.342157	0.495	0.298	6.09e-24	5	RCN1
4.63e-28	0.305494	0.656	0.434	1.24e-23	5	SAT1
6.71e-28	0.276723	0.317	0.153	1.79e-23	5	IL13RA1
1.1e-27	0.315222	0.647	0.418	2.93e-23	5	FKBP2
1.51e-27	0.314275	0.61	0.388	4.03e-23	5	MGST3
2.14e-27	0.300773	0.362	0.19	5.72e-23	5	TRAPPC6A
3.56e-27	0.278035	0.287	0.138	9.51e-23	5	ZNF770
9.92e-27	0.340225	0.547	0.343	2.65e-22	5	PDIA3
1.1e-26	0.314879	0.333	0.174	2.93e-22	5	COL4A2
1.92e-26	0.300003	0.294	0.145	5.14e-22	5	MSI2
2.32e-26	0.296601	0.463	0.271	6.18e-22	5	IER3IP1
7.56e-26	0.329965	0.544	0.338	2.02e-21	5	UBXN4
8.23e-26	-0.700783	0.486	0.57	2.2e-21	5	CALD1
2.47e-25	0.288303	0.623	0.401	6.59e-21	5	IFITM2
2.49e-25	0.309661	0.329	0.175	6.66e-21	5	RTN3
3.18e-25	0.271337	0.329	0.169	8.49e-21	5	SDF2L1
3.71e-25	0.266235	0.756	0.533	9.9e-21	5	LAMTOR4
5.88e-25	0.274825	0.35	0.185	1.57e-20	5	CTSD
7.04e-25	0.309936	0.392	0.221	1.88e-20	5	LRPAP1
7.45e-25	0.266979	0.472	0.276	1.99e-20	5	LMAN2
1.39e-24	-0.539008	0.383	0.521	3.72e-20	5	HOXA10
1.58e-24	0.297051	0.472	0.283	4.23e-20	5	P4HB
1.84e-24	-0.415997	0.813	0.811	4.93e-20	5	HMGN2
1.93e-24	0.282201	0.408	0.23	5.16e-20	5	RPN2
2.45e-24	0.275434	0.647	0.432	6.54e-20	5	YWHAZ
5.7e-24	0.271198	0.413	0.232	1.52e-19	5	GPC3
7.2e-24	0.278442	0.519	0.319	1.92e-19	5	TMED2
9.77e-24	0.315054	0.36	0.202	2.61e-19	5	TM7SF2
1.03e-23	0.281341	0.281	0.141	2.75e-19	5	ATP1B1
1.04e-23	0.266882	0.311	0.162	2.79e-19	5	RAD23B
1.11e-23	0.29682	0.564	0.352	2.96e-19	5	CADM1
1.17e-23	0.300046	0.413	0.239	3.12e-19	5	TSPAN3
1.26e-23	0.292674	0.758	0.554	3.36e-19	5	NDUFB9
2.75e-23	0.255843	0.815	0.613	7.35e-19	5	ATPIF1
2.79e-23	0.273555	0.788	0.592	7.46e-19	5	PABPC1
3.15e-23	0.258177	0.287	0.145	8.42e-19	5	CAPNS1
3.22e-23	0.250857	0.323	0.171	8.6e-19	5	FOXP1
5.05e-23	-0.507957	0.55	0.627	1.35e-18	5	C12orf57
1.11e-22	0.251541	0.71	0.495	2.96e-18	5	UQCR11
1.19e-22	0.270675	0.849	0.664	3.17e-18	5	COX5B
1.42e-22	0.269749	0.297	0.156	3.81e-18	5	C5orf15
1.61e-22	0.273735	0.263	0.132	4.31e-18	5	APOC1
2.57e-22	0.316032	0.29	0.153	6.87e-18	5	ATP1A1
1.44e-21	0.251206	0.543	0.345	3.84e-17	5	APRT
1.85e-21	0.259933	0.398	0.232	4.93e-17	5	PRR13
1.97e-21	0.329226	0.72	0.542	5.25e-17	5	ID1
2.5e-21	0.296695	0.492	0.315	6.67e-17	5	MANF
5.3e-21	0.260035	0.311	0.167	1.42e-16	5	CD276
1.06e-20	0.268582	0.531	0.344	2.84e-16	5	2019-09-15
2.16e-20	0.279036	0.526	0.343	5.76e-16	5	EMC10
2.67e-20	0.259174	0.302	0.165	7.12e-16	5	ACTR3
2.73e-20	-0.41115	0.665	0.714	7.28e-16	5	TMSB15A
5.02e-20	-0.457927	0.48	0.565	1.34e-15	5	NME4
1.22e-19	-0.667917	0.182	0.321	3.26e-15	5	IGDCC3
1.92e-19	0.25546	0.72	0.526	5.12e-15	5	DAD1
2.84e-19	0.256535	0.638	0.446	7.59e-15	5	CSTB
4.26e-19	0.262884	0.326	0.186	1.14e-14	5	LAMP1
6.63e-19	0.257923	0.655	0.462	1.77e-14	5	UQCRFS1
9.97e-19	0.252273	0.889	0.776	2.66e-14	5	ID3
1.1e-18	0.254875	0.662	0.466	2.93e-14	5	DSTN
1.36e-18	0.25605	0.798	0.613	3.62e-14	5	SSR4
2.32e-18	0.267703	0.535	0.357	6.19e-14	5	TMEM59
4.1e-18	-0.497587	0.227	0.368	1.1e-13	5	GNG11
6.83e-18	-0.7691	0.374	0.463	1.82e-13	5	HMGB2
9.57e-18	-0.885734	0.365	0.452	2.55e-13	5	HIST1H4C
1.88e-17	-0.838385	0.152	0.28	5.02e-13	5	UBE2C
2.41e-17	-0.307394	0.753	0.746	6.45e-13	5	PPDPF
7.93e-17	-0.545296	0.151	0.282	2.12e-12	5	TUBB2B
3.89e-16	0.318935	0.321	0.192	1.04e-11	5	BEX1
3.66e-15	-0.476997	0.202	0.324	9.77e-11	5	IER2
4.22e-14	-0.350433	0.601	0.636	1.13e-09	5	UBE2E3
1.15e-13	-0.512898	0.36	0.441	3.08e-09	5	CKS1B
3.04e-13	-0.259503	0.779	0.766	8.12e-09	5	HNRNPDL
3.78e-13	-0.475875	0.251	0.353	1.01e-08	5	MPC2
4.15e-13	-0.614518	0.152	0.258	1.11e-08	5	PTN
5.71e-13	-0.471748	0.193	0.302	1.52e-08	5	GPM6B
5.69e-12	-0.267391	0.812	0.785	1.52e-07	5	CIRBP
2.53e-10	-0.407582	0.342	0.429	6.77e-06	5	KCNQ1OT1
7.52e-10	-0.289592	0.71	0.702	2.01e-05	5	GNAS
1.76e-08	0.292292	0.321	0.229	0.000471	5	HLA-A
3.38e-08	-0.331758	0.441	0.482	0.000902	5	BTG1
4.86e-08	-0.44536	0.29	0.352	0.0012978	5	KIAA0101
4.92e-08	-0.484113	0.312	0.366	0.00131267	5	CKS2
4.66e-07	-0.438954	0.411	0.443	0.0124358	5	COL2A1
7.35e-07	-0.319679	0.22	0.288	0.0196189	5	UCHL1
8.74e-07	-0.303192	0.233	0.304	0.0233309	5	CSRP2
5.34e-06	-0.343747	0.205	0.261	0.142602	5	FSTL1
8.11e-06	-0.39228	0.286	0.334	0.216462	5	TUBB4B
2.21e-05	-0.293699	0.433	0.454	0.590159	5	H1FX
2.38e-05	-0.301169	0.217	0.273	0.634368	5	TYMS
3.97e-05	-0.318858	0.478	0.486	1	5	B2M
4.34e-05	-0.288808	0.386	0.419	1	5	CRABP2
0.00012	-0.312583	0.233	0.278	1	5	RHOBTB3
0.000128	-0.275017	0.22	0.273	1	5	SFRP2
0.00027	-0.341945	0.498	0.483	1	5	CD24
0.000521	-0.258764	0.214	0.258	1	5	HOXA9
0.00265936	-0.362657	0.332	0.348	1	5	PTTG1
0	1.46268	0.575	0.165	0	6	IGF2
0	1.28481	0.572	0.129	0	6	MEIS2
0	0.819097	0.317	0.057	0	6	EDNRA
0	0.766519	0.908	0.628	0	6	S100A11
0	0.681879	1	0.999	0	6	TMSB4X
3.48e-267	0.796688	0.709	0.387	9.28e-263	6	ID2
2.32e-257	0.741563	0.767	0.421	6.19e-253	6	VIM
1.07e-234	-1.29707	0.139	0.509	2.86e-230	6	CD24
1.39e-208	0.359925	0.994	0.971	3.72e-204	6	ACTG1
6.86e-197	0.68763	0.278	0.082	1.83e-192	6	NR2F1
1.49e-155	0.625742	0.324	0.123	3.98e-151	6	SDC2
2.94e-143	0.553847	0.339	0.132	7.84e-139	6	UNC5B
8.63e-136	0.613789	0.364	0.161	2.31e-131	6	SPARC
2.01e-135	0.577803	0.308	0.116	5.37e-131	6	CXCL12
9.26e-129	0.532713	0.476	0.247	2.47e-124	6	TIMP1
2.21e-128	0.515464	0.386	0.168	5.91e-124	6	EMP3
4.49e-123	0.469799	0.585	0.318	1.2e-118	6	COL1A2
1.22e-121	0.419329	0.91	0.769	3.25e-117	6	ID3
1.42e-121	0.496461	0.748	0.532	3.79e-117	6	ID1
1.69e-115	0.479915	0.29	0.112	4.5e-111	6	PCDH9
1.18e-107	0.449358	0.282	0.111	3.16e-103	6	PDGFRB
1.09e-105	0.549529	0.43	0.233	2.91e-101	6	NR2F2
3.48e-105	0.402609	0.758	0.568	9.29e-101	6	MAGED2
6.11e-101	-0.46686	0.56	0.727	1.63e-96	6	HMGA1
1.86e-100	0.524588	0.283	0.121	4.97e-96	6	PLVAP
7.13e-97	-0.615285	0.099	0.327	1.9e-92	6	SPINT2
6.7e-95	-0.462325	0.817	0.87	1.79e-90	6	H2AFZ
1.68e-94	0.421614	0.751	0.555	4.49e-90	6	CALD1
4.75e-93	-0.498592	0.554	0.724	1.27e-88	6	TMSB15A
1.49e-91	0.485204	0.365	0.184	3.98e-87	6	RAMP2
2.22e-91	-0.888019	0.275	0.475	5.94e-87	6	HMGB2
3.51e-88	0.45095	0.431	0.241	9.38e-84	6	TPM2
7.39e-87	-0.6611	0.091	0.298	1.97e-82	6	CKB
1.36e-86	-0.602418	0.126	0.34	3.62e-82	6	PCBD1
3.79e-85	0.497883	0.319	0.16	1.01e-80	6	CD276
8.56e-85	-0.598175	0.214	0.436	2.29e-80	6	IGFBP2
2.68e-84	-0.636433	0.154	0.365	7.16e-80	6	MPC2
6.7e-76	0.403107	0.467	0.284	1.79e-71	6	BST2
3.53e-72	-0.695189	0.167	0.361	9.43e-68	6	PTTG1
3.24e-71	-0.555672	0.371	0.531	8.66e-67	6	SMS
8.2e-68	-0.615184	0.175	0.363	2.19e-63	6	KIAA0101
1.77e-67	-0.680948	0.189	0.366	4.74e-63	6	PRRX1
4.39e-67	-0.519207	0.742	0.79	1.17e-62	6	TUBA1B
1.07e-66	-0.553712	0.264	0.442	2.86e-62	6	ODC1
2e-65	-0.585904	0.115	0.291	5.35e-61	6	TUBB2B
1.72e-60	-0.303258	0.935	0.939	4.6e-56	6	HMGB1
8.74e-60	0.348069	0.288	0.148	2.33e-55	6	LINC00632
1.25e-59	0.343222	0.368	0.205	3.34e-55	6	PDGFRA
5.54e-58	-0.820342	0.129	0.288	1.48e-53	6	UBE2C
3.59e-57	0.3179	0.322	0.173	9.58e-53	6	OAF
3.17e-56	0.343543	0.251	0.125	8.46e-52	6	FBN2
3.72e-56	-0.473956	0.111	0.274	9.93e-52	6	MSRB1
3.93e-56	-0.51206	0.13	0.295	1.05e-51	6	WFDC2
3.93e-55	-0.388404	0.774	0.814	1.05e-50	6	HMGN2
2.45e-54	-0.275113	0.827	0.873	6.54e-50	6	LDHB
2.18e-49	0.270096	0.657	0.506	5.81e-45	6	IFITM3
3.64e-49	-0.250883	0.858	0.882	9.71e-45	6	YBX1
2.63e-48	-0.545921	0.12	0.266	7.03e-44	6	PTN
2.95e-47	0.346334	0.466	0.332	7.88e-43	6	SERPINH1
3.54e-47	-0.358137	0.457	0.593	9.45e-43	6	DBI
1.68e-46	-0.427973	0.133	0.282	4.5e-42	6	TYMS
2.41e-46	0.34102	0.37	0.236	6.43e-42	6	SPRY1
2.71e-44	0.320171	0.259	0.146	7.23e-40	6	ANXA2
2.46e-43	-0.511306	0.231	0.374	6.57e-39	6	CKS2
5.4e-43	-0.375728	0.268	0.422	1.44e-38	6	DEK
9.27e-43	-0.505308	0.142	0.281	2.47e-38	6	SFRP2
1.16e-42	0.368603	0.321	0.205	3.11e-38	6	CCDC90B
2.54e-42	-0.290741	0.747	0.822	6.79e-38	6	SOX4
6.67e-42	-0.491399	0.321	0.447	1.78e-37	6	CKS1B
7.9e-41	-0.33949	0.275	0.431	2.11e-36	6	TMEM97
7.93e-41	-0.410026	0.127	0.263	2.12e-36	6	JAG1
1.17e-40	-0.366953	0.15	0.29	3.13e-36	6	CYB5A
1.19e-40	0.282769	0.671	0.563	3.19e-36	6	CLIC1
3.92e-40	-0.365716	0.512	0.613	1.05e-35	6	NUCKS1
1.58e-39	-0.420692	0.177	0.313	4.23e-35	6	CENPV
9.91e-39	0.323421	0.321	0.206	2.65e-34	6	FLNA
6.7e-37	0.291047	0.544	0.418	1.79e-32	6	KCNQ1OT1
9.24e-36	0.286577	0.397	0.276	2.47e-31	6	PDLIM7
2.4e-34	0.300774	0.347	0.24	6.41e-30	6	ARL6IP5
1.69e-33	-0.449766	0.218	0.341	4.51e-29	6	TUBB4B
1.15e-32	0.316724	0.405	0.301	3.08e-28	6	GYPC
1.18e-32	-0.283779	0.483	0.595	3.14e-28	6	SNRPB
3.49e-32	0.278842	0.357	0.248	9.32e-28	6	LIMD2
1.57e-31	-0.274006	0.467	0.58	4.19e-27	6	COX5A
4.01e-30	0.302642	0.416	0.311	1.07e-25	6	WSB1
5.71e-30	-0.363403	0.142	0.255	1.52e-25	6	CENPW
6.37e-30	0.324744	0.261	0.172	1.7e-25	6	CLEC11A
9.76e-30	-0.518431	0.294	0.394	2.61e-25	6	CCND1
1.06e-28	-0.694107	0.37	0.456	2.83e-24	6	HIST1H4C
2.96e-28	-0.303437	0.254	0.375	7.9e-24	6	PHGDH
7.81e-28	-0.285573	0.15	0.263	2.09e-23	6	ANP32E
1.13e-27	0.251033	0.524	0.431	3.03e-23	6	MYL12A
1.25e-27	-0.3102	0.358	0.476	3.33e-23	6	HMGB3
1.03e-26	-0.278882	0.607	0.669	2.76e-22	6	RANBP1
1.83e-26	-0.315973	0.322	0.437	4.9e-22	6	HN1
5.28e-26	0.260814	0.336	0.242	1.41e-21	6	AP3S1
6.57e-26	-0.288805	0.164	0.275	1.76e-21	6	DTYMK
2.61e-25	0.262855	0.308	0.216	6.96e-21	6	TPGS1
3.19e-25	0.282648	0.315	0.225	8.51e-21	6	HLA-A
2.2e-24	-0.267966	0.278	0.391	5.88e-20	6	IDH2
9.49e-24	0.266288	0.307	0.221	2.53e-19	6	2019-09-11
2.5e-23	0.262248	0.389	0.299	6.69e-19	6	GABPB1-AS1
4.47e-23	-0.250084	0.278	0.392	1.19e-18	6	FAM213A
3.77e-22	0.256044	0.319	0.235	1.01e-17	6	SSBP4
1.01e-21	-0.254711	0.456	0.538	2.71e-17	6	HSPD1
1.7e-21	-0.266636	0.166	0.265	4.53e-17	6	PCNA
2.22e-21	-0.285914	0.273	0.373	5.94e-17	6	LAPTM4B
2.56e-21	-0.261503	0.171	0.271	6.82e-17	6	SKA2
1.86e-20	-0.334168	0.284	0.379	4.95e-16	6	LMO4
3.68e-20	0.279079	0.282	0.205	9.84e-16	6	NEAT1
9.4e-20	-0.35814	0.191	0.282	2.51e-15	6	ARL6IP1
8.38e-17	-0.282645	0.172	0.257	2.24e-12	6	KPNA2
1.38e-16	0.30883	0.423	0.34	3.68e-12	6	CTNNB1
2.58e-12	-0.254252	0.374	0.447	6.88e-08	6	COL2A1
0.000995	0.282664	0.354	0.339	1	6	DKK1
0	1.81468	0.881	0.194	0	7	CENPF
0	1.74987	0.872	0.245	0	7	UBE2C
0	1.58249	0.977	0.433	0	7	HMGB2
0	1.55125	0.846	0.245	0	7	ARL6IP1
0	1.48921	0.911	0.317	0	7	PTTG1
0	1.47475	0.739	0.144	0	7	TOP2A
0	1.26397	0.532	0.063	0	7	ASPM
0	1.21345	0.591	0.109	0	7	MKI67
0	1.18619	0.41	0.033	0	7	PIF1
0	1.18487	0.726	0.195	0	7	BIRC5
0	1.16982	0.729	0.281	0	7	LGALS1
0	1.13957	0.564	0.114	0	7	CCNB1
0	1.11845	0.737	0.31	0	7	TUBB4B
0	1.11471	0.805	0.34	0	7	CKS2
0	1.10862	0.671	0.228	0	7	KPNA2
0	1.05394	0.498	0.078	0	7	TPX2
0	1.05352	0.529	0.099	0	7	CDC20
0	1.0366	0.463	0.063	0	7	CENPA
0	1.02547	0.578	0.142	0	7	NUSAP1
0	0.995533	0.582	0.165	0	7	UBE2S
0	0.941529	0.373	0.047	0	7	CENPE
0	0.930322	0.514	0.125	0	7	CCNB2
0	0.907412	0.494	0.116	0	7	AURKB
0	0.888494	0.396	0.056	0	7	DLGAP5
0	0.879318	0.811	0.418	0	7	CKS1B
0	0.872615	0.402	0.068	0	7	GTSE1
0	0.868027	0.548	0.178	0	7	H2AFX
0	0.856343	0.37	0.056	0	7	SGOL2
0	0.840232	0.361	0.046	0	7	PLK1
0	0.82367	0.385	0.065	0	7	MXD3
0	0.818582	0.966	0.755	0	7	CALM2
0	0.797898	0.396	0.09	0	7	KIF20B
0	0.796903	0.362	0.061	0	7	HMMR
0	0.773162	0.379	0.08	0	7	FAM64A
0	0.756482	0.383	0.084	0	7	CDKN3
0	0.74871	0.37	0.077	0	7	CCNA2
0	0.741515	0.983	0.776	0	7	TUBA1B
0	0.738442	0.335	0.06	0	7	PSRC1
0	0.726404	0.319	0.054	0	7	CDCA3
0	0.70912	0.987	0.801	0	7	HMGN2
0	0.687837	0.303	0.045	0	7	KIF2C
0	0.675839	0.289	0.04	0	7	TROAP
0	0.662538	0.297	0.05	0	7	AURKA
0	0.654897	0.993	0.859	0	7	H2AFZ
1.59e-306	0.624199	0.28	0.048	4.26e-302	7	CDCA8
6.72e-306	0.854885	0.614	0.221	1.79e-301	7	SMC4
1.14e-303	0.820242	0.473	0.133	3.04e-299	7	CDK1
6.03e-300	0.643114	0.291	0.053	1.61e-295	7	PRC1
1.68e-299	0.838863	0.471	0.135	4.5e-295	7	TUBA1C
7e-263	0.624071	0.291	0.059	1.87e-258	7	KNSTRN
1.66e-255	0.691465	0.377	0.098	4.43e-251	7	CKAP2
5.44e-251	0.478374	0.995	0.936	1.45e-246	7	HMGB1
1.5e-245	0.525319	0.977	0.909	4.01e-241	7	TUBB
6.07e-243	-0.388143	0.999	0.999	1.62e-238	7	RPS2
1.11e-240	0.749584	0.589	0.228	2.97e-236	7	CENPW
4.7e-234	0.574709	0.275	0.058	1.25e-229	7	KIFC1
1.37e-231	0.654165	0.318	0.077	3.65e-227	7	MIS18BP1
7.4e-230	0.468338	0.987	0.924	1.98e-225	7	STMN1
1.46e-222	0.55699	0.942	0.785	3.89e-218	7	HNRNPA2B1
5.02e-218	0.705497	0.888	0.591	1.34e-213	7	NUCKS1
2.22e-215	0.713111	0.781	0.451	5.92e-211	7	HMGB3
4.08e-214	0.597372	0.286	0.067	1.09e-209	7	NUF2
1.09e-212	0.73072	0.525	0.205	2.91e-208	7	RAD21
2.69e-205	0.669427	0.5	0.186	7.18e-201	7	MAD2L1
9.94e-194	0.560784	0.256	0.06	2.66e-189	7	TACC3
1.37e-193	0.66782	0.404	0.136	3.67e-189	7	MZT1
3.65e-191	0.683972	0.493	0.192	9.75e-187	7	BUB3
4.39e-182	0.534121	0.264	0.066	1.17e-177	7	SGOL1
6.96e-178	0.588353	0.34	0.104	1.86e-173	7	KIF22
1.16e-167	-0.347726	0.982	0.99	3.09e-163	7	RPL5
9.2e-167	0.526526	0.283	0.079	2.46e-162	7	RNF26
3.81e-163	0.467313	0.944	0.786	1.02e-158	7	PTMS
6.16e-163	-0.261378	1	1	1.65e-158	7	RPL10
2.15e-158	-0.259312	0.999	1	5.73e-154	7	RPS18
2.27e-156	0.556173	0.877	0.638	6.06e-152	7	MARCKS
4.99e-149	0.613476	0.534	0.249	1.33e-144	7	SKA2
5.13e-147	0.592165	0.726	0.438	1.37e-142	7	H1FX
3.77e-146	0.512095	0.892	0.709	1.01e-141	7	TUBA1A
2.99e-144	0.515656	0.28	0.085	7.99e-140	7	CKAP5
5.43e-143	0.614894	0.684	0.415	1.45e-138	7	HN1
5.43e-143	0.377229	0.977	0.928	1.45e-138	7	UBB
2.51e-142	-0.30378	0.987	0.993	6.71e-138	7	RPS7
3.02e-139	-0.254943	0.999	0.999	8.06e-135	7	RPL3
7.5e-137	-0.345078	0.975	0.985	2e-132	7	RPL12
8.02e-137	0.465267	0.259	0.077	2.14e-132	7	SPC25
3.36e-134	0.305987	0.997	0.981	8.99e-130	7	ACTB
1.47e-132	0.539586	0.378	0.147	3.94e-128	7	LBR
8.69e-132	-0.252402	0.996	0.999	2.32e-127	7	RPS6
1.14e-129	-0.267373	0.996	0.997	3.04e-125	7	RPL18A
5.27e-129	-0.283223	0.987	0.994	1.41e-124	7	RPL10A
1.05e-124	0.558562	0.518	0.254	2.8e-120	7	DTYMK
4.34e-123	0.42912	0.914	0.702	1.16e-118	7	TMSB15A
5.1e-121	-0.31139	0.976	0.985	1.36e-116	7	GNB2L1
1.2e-119	-0.265701	0.995	0.995	3.2e-115	7	RPL8
4.44e-119	-0.371126	0.972	0.978	1.19e-114	7	FTL
8.09e-119	0.4975	0.398	0.158	2.16e-114	7	SHISA3
1.17e-118	0.51036	0.733	0.481	3.12e-114	7	H2AFV
5.88e-118	-0.285701	0.989	0.992	1.57e-113	7	RPL26
2.99e-117	-0.250034	0.995	0.997	7.98e-113	7	RPL19
2.58e-116	-0.255706	0.995	0.997	6.88e-112	7	RPL6
4.29e-112	0.428829	0.88	0.701	1.15e-107	7	HMGN3
2.42e-111	-0.255866	0.995	0.994	6.47e-107	7	RPL29
2.33e-106	-0.257883	0.995	0.997	6.22e-102	7	RPL34
1.09e-103	0.480194	0.76	0.53	2.9e-99	7	LSM5
1.94e-101	0.364271	0.75	0.422	5.18e-97	7	FRZB
1.58e-96	0.405764	0.551	0.274	4.21e-92	7	DNM3OS
2.61e-91	0.446384	0.327	0.14	6.97e-87	7	LMNB1
3e-91	-0.343057	0.883	0.92	8e-87	7	NPM1
1.77e-90	-0.286014	0.966	0.981	4.73e-86	7	RPL31
1.15e-87	-0.419486	0.803	0.868	3.07e-83	7	HSP90AB1
1.63e-87	0.437006	0.768	0.572	4.35e-83	7	MORF4L2
1.1e-86	0.426312	0.713	0.474	2.93e-82	7	B2M
2.33e-85	0.332316	0.629	0.339	6.22e-81	7	PRRX1
3.23e-85	-0.3955	0.838	0.872	8.63e-81	7	LDHB
4.55e-84	0.386168	0.829	0.652	1.21e-79	7	RBMX
3.28e-83	-0.258527	0.985	0.984	8.77e-79	7	RPS27
6.89e-83	-0.338934	0.878	0.909	1.84e-78	7	SLC25A6
2.11e-81	0.338347	0.598	0.321	5.63e-77	7	COL1A2
2.11e-81	0.395764	0.477	0.244	5.63e-77	7	PTN
1.75e-79	0.451937	0.453	0.242	4.66e-75	7	HP1BP3
3.67e-78	0.325726	0.704	0.43	9.81e-74	7	VIM
1.04e-76	0.414537	0.324	0.149	2.78e-72	7	SMC2
3.93e-75	0.360278	0.366	0.167	1.05e-70	7	MAB21L2
6.86e-75	0.3964	0.392	0.196	1.83e-70	7	CCDC34
1.14e-74	0.332677	0.325	0.141	3.04e-70	7	ZFHX4
1.29e-74	0.39526	0.347	0.166	3.44e-70	7	ZWINT
2.42e-74	0.35385	0.371	0.172	6.46e-70	7	EMP3
4.53e-74	-0.661313	0.118	0.337	1.21e-69	7	PCBD1
7.08e-74	0.387001	0.264	0.111	1.89e-69	7	CENPN
3.28e-73	0.396475	0.765	0.589	8.75e-69	7	DDAH2
2.72e-71	0.354434	0.418	0.205	7.27e-67	7	PDGFRA
4.68e-71	0.333729	0.455	0.232	1.25e-66	7	MDFI
4.72e-68	0.392806	0.296	0.138	1.26e-63	7	DDX39A
1.17e-67	-0.698481	0.093	0.294	3.13e-63	7	CKB
1.95e-67	0.373507	0.588	0.361	5.21e-63	7	LMO4
5.39e-66	0.347094	0.529	0.306	1.44e-61	7	IGDCC3
1.19e-65	0.350454	0.348	0.174	3.19e-61	7	NUDT1
1.23e-65	0.367485	0.731	0.545	3.29e-61	7	SFPQ
1.6e-65	-0.723785	0.314	0.493	4.28e-61	7	CD24
3.12e-64	0.341278	0.477	0.261	8.33e-60	7	SFRP2
7.26e-64	0.343699	0.781	0.602	1.94e-59	7	MRPL51
1.11e-63	0.292977	0.269	0.114	2.96e-59	7	PCDH18
5.61e-63	0.365182	0.468	0.267	1.5e-58	7	RHOBTB3
9.12e-63	-0.257716	0.942	0.948	2.44e-58	7	RPL36
1.21e-59	-0.623982	0.256	0.432	3.22e-55	7	QPRT
3.76e-59	0.387542	0.559	0.361	1e-54	7	HSP90B1
1.62e-58	0.317221	0.395	0.206	4.34e-54	7	C1QTNF4
5.98e-58	0.262536	0.303	0.14	1.6e-53	7	CLMP
8.72e-58	-0.35635	0.765	0.809	2.33e-53	7	EEF2
2.29e-56	-0.806381	0.23	0.396	6.11e-52	7	CCND1
2.37e-56	0.313406	0.271	0.128	6.34e-52	7	RHNO1
1.65e-55	0.371709	0.422	0.247	4.4e-51	7	ANP32E
5.77e-55	0.319528	0.556	0.351	1.54e-50	7	VCAN
6.51e-55	-0.634222	0.112	0.289	1.74e-50	7	TUBB2B
1.24e-54	0.283469	0.901	0.804	3.32e-50	7	DYNLL1
3.28e-54	-0.590872	0.089	0.263	8.76e-50	7	JAG1
3.78e-54	0.36727	0.523	0.337	1.01e-49	7	DCTN3
9.2e-54	0.288962	0.752	0.571	2.46e-49	7	HMGA2
1.59e-52	0.280459	0.871	0.744	4.24e-48	7	RAN
3.22e-52	0.27721	0.346	0.175	8.6e-48	7	PCOLCE
7e-51	0.288111	0.785	0.616	1.87e-46	7	C12orf57
7e-51	0.281685	0.842	0.705	1.87e-46	7	HNRNPA0
8.48e-50	0.289573	0.803	0.638	2.26e-45	7	COX8A
1.2e-49	0.292076	0.316	0.159	3.21e-45	7	LHX9
1.27e-48	0.307944	0.623	0.436	3.4e-44	7	CALM3
2.75e-47	0.323944	0.388	0.227	7.33e-43	7	PNRC2
4.11e-47	0.307126	0.308	0.165	1.1e-42	7	BCL2L12
5.06e-47	-0.548055	0.207	0.377	1.35e-42	7	HES4
6.25e-47	0.317901	0.341	0.191	1.67e-42	7	TMPO
8.85e-47	0.263044	0.252	0.12	2.36e-42	7	RNF175
1.13e-46	0.33791	0.413	0.252	3.03e-42	7	KIF5B
1.18e-46	-0.278386	0.816	0.841	3.15e-42	7	COX7C
1.97e-46	-0.489296	0.152	0.321	5.26e-42	7	SPINT2
1.28e-45	-0.529136	0.166	0.329	3.42e-41	7	SNHG8
1.72e-45	0.293673	0.302	0.161	4.6e-41	7	MAP1B
3.05e-45	0.306349	0.32	0.176	8.13e-41	7	UBE2T
4.63e-45	0.3199	0.453	0.286	1.24e-40	7	FBLN1
5.95e-44	0.287339	0.491	0.317	1.59e-39	7	PSIP1
1.52e-43	0.261074	0.808	0.671	4.05e-39	7	GNG5
2.28e-43	0.2972	0.547	0.372	6.1e-39	7	HNRNPH3
3.15e-43	0.307761	0.402	0.243	8.42e-39	7	SDCBP
1.24e-42	-0.527089	0.222	0.374	3.31e-38	7	LAPTM4B
2.35e-42	0.308162	0.335	0.188	6.28e-38	7	TCF4
8.31e-41	0.254078	0.729	0.573	2.22e-36	7	MAGED2
1.78e-40	0.294081	0.631	0.466	4.76e-36	7	2019-09-07
2.44e-40	0.284284	0.449	0.289	6.5e-36	7	YWHAH
5.23e-39	0.294834	0.415	0.264	1.4e-34	7	RNF5
7.53e-39	0.272403	0.343	0.2	2.01e-34	7	SMARCA1
3.16e-38	-0.448584	0.388	0.508	8.43e-34	7	S100A13
3.65e-38	-0.29544	0.819	0.833	9.75e-34	7	EIF3E
9.12e-38	0.284012	0.532	0.371	2.44e-33	7	SRI
1.74e-37	-0.624978	0.163	0.303	4.64e-33	7	BST2
5.59e-37	-0.387978	0.379	0.516	1.49e-32	7	BEX2
1.74e-36	-0.460606	0.13	0.27	4.64e-32	7	MSRB1
5.69e-36	0.282973	0.445	0.292	1.52e-31	7	GPM6B
1.03e-35	0.304617	0.552	0.402	2.75e-31	7	CBX1
2.74e-35	0.269888	0.486	0.333	7.33e-31	7	TMEM160
3.5e-35	0.289725	0.301	0.178	9.34e-31	7	NUDCD2
4.57e-35	0.288166	0.476	0.324	1.22e-30	7	TPM4
4e-34	0.269242	0.376	0.237	1.07e-29	7	CKAP4
9.63e-34	0.270888	0.338	0.206	2.57e-29	7	FLNA
2.4e-33	0.304083	0.396	0.26	6.42e-29	7	MEX3A
6.24e-33	-0.393496	0.121	0.256	1.67e-28	7	RBP1
1.2e-32	-0.415359	0.158	0.294	3.21e-28	7	CITED2
5.45e-32	0.279834	0.285	0.168	1.46e-27	7	HMG20B
1.24e-31	0.252201	0.431	0.289	3.32e-27	7	CCDC167
2.62e-31	-0.463601	0.23	0.357	7e-27	7	MPC2
7.66e-31	0.254957	0.373	0.239	2.04e-26	7	PHIP
1.11e-30	-0.388326	0.156	0.288	2.98e-26	7	CYB5A
3.64e-30	0.263791	0.271	0.159	9.73e-26	7	ECI2
6.68e-30	0.255509	0.727	0.593	1.78e-25	7	HSPB1
8.7e-30	0.263245	0.437	0.304	2.32e-25	7	GLRX5
2.65e-29	0.250695	0.614	0.476	7.08e-25	7	ILF2
2.9e-28	-0.360417	0.455	0.537	7.74e-24	7	HSPD1
3.1e-28	-0.30737	0.504	0.593	8.28e-24	7	TIMM13
6.12e-28	0.268536	0.356	0.233	1.63e-23	7	MYH10
8.46e-28	-0.345295	0.457	0.543	2.26e-23	7	CST3
1.21e-27	-0.466364	0.188	0.305	3.23e-23	7	APOE
2.78e-27	0.276778	0.27	0.166	7.43e-23	7	HDGF
2.28e-26	-0.394548	0.373	0.471	6.08e-22	7	CYBA
1.23e-23	-0.307058	0.492	0.558	3.29e-19	7	ENO1
4.88e-23	-0.324665	0.327	0.433	1.3e-18	7	OCIAD2
5.07e-23	0.438998	0.535	0.445	1.35e-18	7	HIST1H4C
6.21e-23	-0.293547	0.533	0.599	1.66e-18	7	ZFAS1
8.74e-23	-0.33598	0.244	0.355	2.33e-18	7	APRT
1.08e-22	-0.406443	0.291	0.388	2.88e-18	7	DUT
1.42e-21	-0.278733	0.538	0.6	3.8e-17	7	PABPC1
5.64e-21	-0.338206	0.347	0.436	1.51e-16	7	EIF3M
9.02e-21	-0.300815	0.329	0.43	2.41e-16	7	ATP5G1
1.8e-17	-0.354896	0.365	0.433	4.8e-13	7	ODC1
3.46e-16	-0.264261	0.475	0.538	9.23e-12	7	EIF4A2
2.29e-15	-0.261714	0.223	0.311	6.11e-11	7	PPA1
4.89e-14	-0.251833	0.232	0.316	1.31e-09	7	GCSH
6.08e-14	-0.266563	0.293	0.373	1.62e-09	7	RPL17
2.94e-13	-0.256992	0.192	0.27	7.85e-09	7	CHCHD10
4.18e-13	-0.300133	0.379	0.431	1.12e-08	7	ITM2B
6.47e-13	-0.262429	0.327	0.397	1.73e-08	7	MGST3
8.5e-12	-0.270778	0.236	0.307	2.27e-07	7	CENPV
4.84e-11	-0.294423	0.515	0.52	1.29e-06	7	SMS
7.37e-09	-0.266123	0.206	0.261	0.000197	7	PCNA
0	0.463925	0.987	0.98	0	8	RPL35
0	0.435966	0.993	0.987	0	8	RPS17
0	0.411389	1	0.999	0	8	RPLP1
0	0.371	1	0.999	0	8	RPL21
0	0.363954	1	0.999	0	8	PTMA
0	0.35166	0.998	0.999	0	8	RPS6
0	-0.927327	0.788	0.991	0	8	MDK
0	-0.992716	0.142	0.641	0	8	ITM2C
0	-1.0995	0.223	0.787	0	8	CD63
0	-1.27364	0.067	0.611	0	8	MT-ND5
0	-1.32597	0.01	0.46	0	8	KCNQ1OT1
0	-1.42931	0.234	0.892	0	8	MT-ND3
0	-1.76296	0.696	0.999	0	8	MT-CO2
0	-1.80319	0.418	0.982	0	8	MT-ATP6
0	-1.85603	0.413	0.989	0	8	MT-ND2
0	-1.93319	0.724	1	0	8	MT-CO3
0	-1.95832	0.278	0.971	0	8	MT-ND1
0	-1.98962	0.879	1	0	8	MALAT1
0	-2.04239	0.43	0.994	0	8	MT-ND4
0	-2.06243	0.437	0.995	0	8	MT-CYB
0	-2.09813	0.719	1	0	8	MT-CO1
1.09e-305	-0.935706	0.177	0.661	2.92e-301	8	PGRMC1
1.24e-304	-1.32241	0.032	0.475	3.32e-300	8	COL2A1
2.23e-301	0.349419	0.997	0.997	5.94e-297	8	RPS8
1.78e-299	0.37403	0.997	0.995	4.76e-295	8	RPL41
1.76e-294	-0.906048	0.145	0.624	4.69e-290	8	PNISR
3.07e-281	0.346049	0.996	0.997	8.19e-277	8	RPL18A
1.44e-280	0.29261	0.999	1	3.84e-276	8	RPS18
4.78e-280	0.450744	0.984	0.977	1.28e-275	8	FTH1
5.4e-280	0.384073	0.992	0.996	1.44e-275	8	TMSB10
2.64e-270	0.339989	0.998	0.998	7.06e-266	8	RPS23
4.08e-270	0.389445	0.982	0.982	1.09e-265	8	RPLP0
1.76e-266	0.294316	1	1	4.7e-262	8	RPS19
1.15e-254	0.302647	1	0.998	3.06e-250	8	RPL32
8.26e-253	-0.867928	0.16	0.595	2.2e-248	8	BSG
8.36e-251	0.28847	1	0.999	2.23e-246	8	RPS3A
1.18e-250	0.306882	1	0.999	3.16e-246	8	TMSB4X
5.27e-246	0.298318	1	0.998	1.41e-241	8	RPL11
1.61e-244	0.319304	0.997	0.997	4.3e-240	8	RPS15
2.32e-243	-0.796084	0.142	0.581	6.19e-239	8	LAPTM4A
7.78e-243	0.653185	0.893	0.778	2.08e-238	8	TUBA1B
5.54e-240	0.334257	0.996	0.997	1.48e-235	8	RPL34
4.23e-236	-0.91857	0.109	0.516	1.13e-231	8	B2M
6.87e-236	-1.23566	0.085	0.467	1.84e-231	8	FRZB
1.14e-235	-0.755936	0.163	0.599	3.06e-231	8	RCN2
6.87e-234	-0.816817	0.106	0.517	1.83e-229	8	PDIA6
7.36e-234	0.296954	1	0.999	1.96e-229	8	RPS2
5e-233	0.309088	0.998	0.997	1.33e-228	8	RPS27A
5.94e-232	-1.11619	0.022	0.388	1.59e-227	8	VCAN
2.04e-229	-0.893678	0.085	0.481	5.44e-225	8	SQLE
1.08e-221	-0.915111	0.071	0.451	2.89e-217	8	MFAP2
2.56e-216	0.301724	1	0.997	6.85e-212	8	RPL19
1.12e-214	-0.864202	0.064	0.433	2.99e-210	8	PLD3
9.62e-212	0.382626	0.984	0.98	2.57e-207	8	RPL31
1.12e-211	0.513535	0.908	0.849	2.99e-207	8	GSTP1
1.64e-211	0.318389	0.997	0.997	4.39e-207	8	RPS12
2.41e-209	0.299305	0.997	0.996	6.43e-205	8	RPS24
2.23e-207	0.33406	0.989	0.99	5.96e-203	8	RPL23A
4.3e-207	-1.15358	0.024	0.36	1.15e-202	8	COL1A2
7.62e-207	0.544328	0.917	0.862	2.03e-202	8	H2AFZ
1.71e-206	-0.840154	0.072	0.44	4.58e-202	8	CALR
3.44e-196	-0.769045	0.067	0.418	9.18e-192	8	TMED9
1.24e-195	-0.875166	0.018	0.34	3.31e-191	8	POLR2J3
6.57e-194	0.480277	0.954	0.937	1.75e-189	8	HMGB1
6.68e-192	0.311325	0.993	0.991	1.78e-187	8	RPL26
1.95e-191	0.348229	0.988	0.984	5.2e-187	8	RPL12
9.47e-189	0.299658	0.995	0.996	2.53e-184	8	RPS15A
9.97e-189	-0.715008	0.081	0.435	2.66e-184	8	TMBIM6
1.06e-186	0.33405	0.984	0.98	2.83e-182	8	RPLP2
1.15e-186	0.482368	0.904	0.879	3.07e-182	8	YBX1
1.75e-186	-0.576367	0.328	0.741	4.66e-182	8	SSR2
1.1e-184	-0.738447	0.067	0.408	2.94e-180	8	MTDH
2.44e-180	-0.628884	0.155	0.535	6.52e-176	8	SPCS2
1.98e-179	-0.777649	0.055	0.381	5.28e-175	8	CADM1
1.41e-178	-0.748756	0.064	0.396	3.76e-174	8	HSP90B1
3.09e-175	-0.783149	0.047	0.364	8.26e-171	8	SERPINH1
2.04e-174	-0.653423	0.133	0.495	5.45e-170	8	CD99
1.52e-173	-0.776433	0.106	0.446	4.05e-169	8	IGFBP2
4.22e-173	-0.793435	0.024	0.322	1.13e-168	8	APP
6.51e-173	-0.739823	0.067	0.395	1.74e-168	8	SCD
8.6e-173	0.365691	0.972	0.962	2.3e-168	8	GAPDH
1.1e-172	0.315317	0.995	0.996	2.95e-168	8	RPL39
1.64e-172	0.32466	0.981	0.987	4.37e-168	8	RPS13
5.92e-172	-0.772311	0.033	0.336	1.58e-167	8	ITGB1
1.95e-171	-0.69802	0.106	0.453	5.22e-167	8	ITM2B
1.87e-170	-0.722367	0.064	0.385	4.99e-166	8	FADS1
2.08e-169	-0.951113	0.04	0.34	5.55e-165	8	IGDCC3
6.68e-167	-0.71582	0.057	0.371	1.78e-162	8	PDIA3
2.77e-166	0.286871	0.989	0.993	7.39e-162	8	RPL27A
1.03e-165	-0.698465	0.057	0.37	2.76e-161	8	EMC10
4.26e-161	-0.646507	0.09	0.415	1.14e-156	8	PABPN1
1.54e-160	-0.637436	0.229	0.595	4.11e-156	8	CALD1
2.21e-160	-0.751297	0.035	0.327	5.91e-156	8	GABPB1-AS1
8.97e-157	-0.815291	0.036	0.321	2.39e-152	8	GPM6B
1.66e-155	0.306147	0.976	0.985	4.44e-151	8	RPS27
3.51e-154	-0.615434	0.153	0.49	9.36e-150	8	CYBA
6.37e-153	-0.684669	0.063	0.361	1.7e-148	8	FADS2
1.93e-152	0.280192	0.993	0.994	5.17e-148	8	RPL35A
1.32e-151	-0.9408	0.016	0.279	3.52e-147	8	THSD7A
4.09e-151	0.266977	0.996	0.995	1.09e-146	8	RPL8
6.87e-151	-0.570545	0.145	0.483	1.84e-146	8	PRDX4
2.28e-149	-0.653861	0.054	0.343	6.08e-145	8	KTN1
3.14e-149	-0.679091	0.029	0.302	8.4e-145	8	PSAP
6.76e-149	-0.614453	0.081	0.387	1.81e-144	8	RTN4
1.08e-148	0.33514	0.969	0.971	2.88e-144	8	RPS25
9.92e-147	-0.562945	0.214	0.565	2.65e-142	8	CST3
1.73e-144	-0.610066	0.082	0.383	4.62e-140	8	TMEM59
2.03e-144	0.387936	0.936	0.927	5.41e-140	8	STMN1
1.39e-143	-0.76247	0.021	0.279	3.71e-139	8	FSTL1
4.91e-143	-1.08237	0.083	0.361	1.31e-138	8	DKK1
1.54e-142	-0.546309	0.226	0.577	4.1e-138	8	PPIB
3.21e-142	0.295113	0.986	0.989	8.56e-138	8	RPS20
5.4e-142	0.26565	0.992	0.992	1.44e-137	8	RPS7
1.17e-140	-0.627004	0.05	0.325	3.13e-136	8	CD164
8.37e-140	-0.522318	0.164	0.502	2.24e-135	8	KDELR1
1.14e-139	-0.498001	0.277	0.644	3.04e-135	8	SSR4
1.36e-138	0.611075	0.719	0.66	3.63e-134	8	RANBP1
1.42e-138	-0.646612	0.061	0.339	3.8e-134	8	WSB1
1.55e-138	-0.491474	0.515	0.841	4.14e-134	8	SOX4
1.39e-137	-0.786285	0.02	0.269	3.7e-133	8	LIMCH1
4.18e-137	-0.545976	0.1	0.403	1.12e-132	8	SEC62
9.91e-137	0.253868	0.993	0.993	2.65e-132	8	RPL10A
6.02e-136	0.340951	0.933	0.952	1.61e-131	8	RPL27
8.93e-136	-0.659441	0.049	0.315	2.39e-131	8	FBLN1
1.07e-135	-0.924706	0.037	0.29	2.87e-131	8	SFRP2
2.74e-134	0.35028	0.938	0.949	7.32e-130	8	RPL36
1.49e-131	-0.776106	0.021	0.261	3.98e-127	8	CPE
4.46e-131	0.47759	0.806	0.791	1.19e-126	8	SNRPD2
4.49e-131	-0.543984	0.086	0.372	1.2e-126	8	MYDGF
6.26e-130	-0.621657	0.037	0.29	1.67e-125	8	HSPA5
1.2e-129	-0.577007	0.064	0.332	3.2e-125	8	TMCO1
2.12e-129	-0.619535	0.064	0.332	5.67e-125	8	SPINT2
7.23e-129	-1.07852	0.021	0.255	1.93e-124	8	IGFBP5
3.08e-128	-0.5455	0.098	0.384	8.24e-124	8	SF1
3.9e-126	-0.528768	0.107	0.397	1.04e-121	8	DDX17
6.24e-126	-0.559603	0.06	0.322	1.67e-121	8	RCN1
5.74e-125	-0.482762	0.136	0.441	1.53e-120	8	ERP29
2.23e-124	-0.595148	0.106	0.387	5.94e-120	8	LAPTM4B
7.88e-124	0.326696	0.941	0.946	2.1e-119	8	RPL22
1.07e-123	-0.568835	0.05	0.303	2.86e-119	8	TMED10
1.15e-123	-0.644699	0.029	0.267	3.07e-119	8	MT-ND6
1.54e-123	-0.513623	0.09	0.369	4.11e-119	8	2019-09-15
6.92e-123	0.317041	0.945	0.957	1.85e-118	8	RPS28
1.35e-122	-0.621958	0.028	0.262	3.61e-118	8	CKAP4
7.07e-122	0.278238	0.979	0.984	1.89e-117	8	RPL14
5.22e-121	-0.605885	0.026	0.257	1.39e-116	8	AKAP9
5.88e-121	-0.513878	0.077	0.343	1.57e-116	8	SARAF
2.21e-120	-0.507329	0.118	0.405	5.9e-116	8	N4BP2L2
5.22e-120	-0.479397	0.113	0.4	1.39e-115	8	ATP6V0B
2.18e-118	-0.496432	0.106	0.385	5.83e-114	8	TECR
2.41e-118	-0.475936	0.151	0.452	6.44e-114	8	CNPY2
1.09e-117	-0.485986	0.117	0.402	2.92e-113	8	PNN
2.95e-117	0.446084	0.823	0.827	7.87e-113	8	TMA7
3.9e-117	-0.649186	0.038	0.271	1.04e-112	8	JAG1
3.99e-117	0.348317	0.918	0.922	1.07e-112	8	PPIA
5.38e-116	-0.530435	0.046	0.285	1.44e-111	8	DBN1
7.6e-116	-0.502717	0.074	0.33	2.03e-111	8	BCAP31
4.15e-115	0.295638	0.957	0.972	1.11e-110	8	RPL37A
1.12e-114	-0.464634	0.133	0.422	2.99e-110	8	PRRC2C
5.89e-114	0.256492	0.983	0.987	1.57e-109	8	RPS16
2.74e-113	-0.547908	0.036	0.264	7.33e-109	8	ARL6IP5
5.91e-113	-0.651583	0.061	0.302	1.58e-108	8	MECOM
7.75e-113	-0.529854	0.034	0.259	2.07e-108	8	TSPAN3
4.59e-112	0.292209	0.963	0.967	1.22e-107	8	RPL23
1.04e-111	-0.766965	0.045	0.273	2.77e-107	8	PTN
1.5e-111	-0.513429	0.05	0.285	3.99e-107	8	PTTG1IP
2.86e-111	-0.508279	0.069	0.315	7.63e-107	8	TSPAN6
8.85e-111	-0.538698	0.038	0.262	2.36e-106	8	CALU
1.36e-110	-0.641465	0.034	0.253	3.62e-106	8	GPC3
2.09e-110	-0.42796	0.187	0.497	5.57e-106	8	LUC7L3
3.98e-110	0.432935	0.842	0.808	1.06e-105	8	HMGN2
8.37e-110	0.510141	0.763	0.709	2.24e-105	8	TMSB15A
2.6e-109	-0.452147	0.23	0.54	6.94e-105	8	HOXA10
6.15e-109	-0.688835	0.12	0.373	1.64e-104	8	PRRX1
7.03e-108	-0.584469	0.076	0.317	1.88e-103	8	APOE
1.39e-107	-0.524756	0.061	0.295	3.71e-103	8	IGF2BP2
1.89e-107	0.327561	0.909	0.932	5.05e-103	8	UBA52
2.14e-107	-0.486404	0.047	0.275	5.72e-103	8	CANX
3.62e-107	0.37238	0.877	0.893	9.68e-103	8	PFN1
1.09e-106	-0.545476	0.17	0.448	2.9e-102	8	SOX11
4.07e-106	0.251593	0.976	0.98	1.09e-101	8	RPS5
3.4e-105	-0.476112	0.064	0.298	9.09e-101	8	LMAN2
4.59e-104	-0.497289	0.046	0.267	1.23e-99	8	MLEC
1.08e-103	-0.520545	0.057	0.283	2.89e-99	8	MEX3A
4.59e-103	-0.456596	0.112	0.372	1.23e-98	8	TMEM98
7.49e-103	0.25575	0.981	0.984	2e-98	8	RPL30
3.43e-102	-0.390066	0.161	0.444	9.15e-98	8	FKBP2
3.52e-102	0.366786	0.914	0.912	9.39e-98	8	TUBB
4.58e-102	-0.420791	0.223	0.525	1.22e-97	8	NPC2
5.44e-102	-0.431449	0.289	0.604	1.45e-97	8	HMGA2
6.12e-102	-0.394843	0.162	0.447	1.63e-97	8	GTF2I
1.06e-100	-0.482907	0.073	0.304	2.82e-96	8	P4HB
1.08e-99	-0.409163	0.35	0.674	2.88e-95	8	MARCKS
2.17e-99	-0.455007	0.112	0.365	5.8e-95	8	ZFP36L1
2.43e-99	-0.468529	0.09	0.33	6.49e-95	8	ATRX
5.42e-98	-0.471232	0.059	0.279	1.45e-93	8	HACD3
8.95e-98	0.306785	0.933	0.945	2.39e-93	8	RPL37
1.27e-97	-0.442673	0.059	0.28	3.4e-93	8	PCMT1
1.02e-95	-0.424002	0.061	0.281	2.73e-91	8	NDFIP1
2.02e-94	-0.413808	0.06	0.277	5.39e-90	8	DDOST
3.81e-94	0.262969	0.962	0.966	1.02e-89	8	RPSA
6.21e-94	-0.453561	0.054	0.266	1.66e-89	8	YIPF3
2.97e-93	-0.392376	0.11	0.354	7.94e-89	8	CHD4
4.39e-93	-0.404433	0.22	0.504	1.17e-88	8	2019-09-06
5.29e-92	-0.596618	0.125	0.363	1.41e-87	8	CTNNB1
2.22e-91	-0.594193	0.086	0.305	5.92e-87	8	DNM3OS
2.77e-91	-0.424258	0.102	0.336	7.4e-87	8	MANF
5.95e-91	-0.358424	0.12	0.368	1.59e-86	8	OCIAD1
2.99e-90	-0.388078	0.17	0.441	7.98e-86	8	C14orf1
7.49e-89	0.307734	0.918	0.923	2e-84	8	HINT1
2.65e-88	-0.392289	0.222	0.502	7.07e-84	8	BTG1
6.17e-87	-0.427677	0.064	0.269	1.65e-82	8	HIPK2
6.46e-87	-0.436681	0.054	0.254	1.72e-82	8	ZKSCAN1
1.36e-86	-0.472322	0.06	0.26	3.63e-82	8	PHIP
1.39e-86	-0.373609	0.304	0.603	3.71e-82	8	MAGED2
1.78e-86	-0.336118	0.179	0.449	4.77e-82	8	ERGIC3
1.83e-86	-0.413295	0.138	0.383	4.88e-82	8	MSMO1
1.83e-86	-0.334243	0.251	0.552	4.9e-82	8	DAD1
9.3e-86	0.551649	0.616	0.579	2.48e-81	8	SNRPG
4.26e-85	-0.36624	0.19	0.458	1.14e-80	8	RBM39
5.4e-85	-0.4016	0.1	0.324	1.44e-80	8	BASP1
1.38e-84	-0.352238	0.512	0.808	3.68e-80	8	CIRBP
2.69e-84	-0.360645	0.111	0.34	7.18e-80	8	TMED2
6.21e-84	-0.461316	0.151	0.39	1.66e-79	8	LMO4
1.78e-83	0.449995	0.765	0.766	4.75e-79	8	CALM2
1.8e-83	-0.429803	0.065	0.265	4.8e-79	8	CHD9
3.28e-83	0.367131	0.82	0.848	8.77e-79	8	ATP5E
7.11e-83	-0.324328	0.213	0.492	1.9e-78	8	METTL9
1.42e-82	-0.382169	0.071	0.274	3.8e-78	8	CHID1
6.64e-82	0.415598	0.758	0.75	1.77e-77	8	RAN
9.1e-82	-0.348817	0.118	0.348	2.43e-77	8	ATRAID
1.69e-81	0.527223	0.652	0.641	4.51e-77	8	TXN
2.42e-81	-0.322043	0.152	0.401	6.47e-77	8	RABAC1
2.17e-80	-0.375998	0.061	0.254	5.78e-76	8	TMEM50A
2.7e-80	-0.326414	0.179	0.438	7.22e-76	8	SRRM2
5.82e-80	-0.365658	0.102	0.318	1.55e-75	8	KDELR2
1.29e-79	-0.320002	0.198	0.464	3.46e-75	8	SPCS1
1.11e-78	-0.32868	0.2	0.458	2.97e-74	8	TTC3
7.48e-78	-0.322341	0.274	0.562	2e-73	8	NREP
7.97e-78	-0.482597	0.224	0.462	2.13e-73	8	VIM
2.85e-77	-0.371224	0.101	0.312	7.61e-73	8	ZC3H13
2.88e-77	-0.393412	0.064	0.253	7.69e-73	8	MYH10
9.17e-76	0.470108	0.648	0.628	2.45e-71	8	HSPE1
8.35e-75	-0.449414	0.094	0.292	2.23e-70	8	RHOBTB3
8.71e-75	-0.307401	0.119	0.34	2.32e-70	8	EIF3A
2.15e-73	-0.41895	0.093	0.291	5.74e-69	8	ARL6IP1
2.21e-73	0.529845	0.613	0.582	5.89e-69	8	DBI
5.84e-73	0.448427	0.67	0.677	1.56e-68	8	SNRPD1
1.23e-72	-0.324537	0.1	0.305	3.28e-68	8	FXYD6
2.03e-72	-0.353152	0.081	0.272	5.43e-68	8	WHSC1L1
2.6e-72	-0.377335	0.082	0.273	6.95e-68	8	SMC1A
2.67e-72	-0.332267	0.078	0.269	7.13e-68	8	PSENEN
2.12e-71	0.277768	0.913	0.936	5.66e-67	8	RPS29
3.85e-71	-0.311158	0.076	0.265	1.03e-66	8	NCOR1
1.33e-69	0.378066	0.759	0.786	3.56e-65	8	UQCRH
7.54e-68	-0.279743	0.377	0.676	2.01e-63	8	FUS
1.24e-67	0.523809	0.569	0.453	3.31e-63	8	HMGB2
2.1e-67	-0.262642	0.193	0.437	5.59e-63	8	TUFM
1.81e-66	0.358927	0.758	0.789	4.83e-62	8	ERH
4.31e-66	-0.28274	0.172	0.402	1.15e-61	8	PHF14
1.53e-65	0.383576	0.737	0.755	4.09e-61	8	EEF1B2
4.63e-65	-0.299377	0.094	0.282	1.24e-60	8	TPR
3.39e-63	0.399248	0.72	0.753	9.05e-59	8	SNRPE
1.95e-62	-0.264916	0.084	0.262	5.2e-58	8	CNIH4
2.58e-62	-0.264149	0.138	0.344	6.9e-58	8	KPNB1
2.8e-62	0.74476	0.389	0.268	7.47e-58	8	UBE2C
9.4e-62	0.443613	0.651	0.66	2.51e-57	8	PSMA7
6.5e-61	-0.269966	0.127	0.325	1.74e-56	8	SMARCA4
1.59e-60	-0.264939	0.1	0.283	4.24e-56	8	SMIM7
7.88e-60	0.25304	0.899	0.931	2.1e-55	8	FAU
1.17e-59	-0.262339	0.293	0.554	3.12e-55	8	EIF4A2
4.86e-59	0.312723	0.791	0.831	1.3e-54	8	RPL38
2.34e-58	0.379433	0.716	0.756	6.24e-54	8	RPS26
2.48e-58	-0.273739	0.095	0.27	6.62e-54	8	HOXA9
4.3e-58	0.403428	0.681	0.705	1.15e-53	8	NDUFS5
2.19e-57	-0.254462	0.107	0.288	5.84e-53	8	VKORC1
2.77e-57	-0.262238	0.147	0.346	7.39e-53	8	ARL5A
4.76e-57	-0.280133	0.086	0.253	1.27e-52	8	LY6E
7.11e-57	0.552547	0.511	0.433	1.9e-52	8	CKS1B
1.87e-56	0.331069	0.779	0.811	5e-52	8	DYNLL1
2.46e-55	0.339324	0.757	0.789	6.56e-51	8	CHCHD2
3.11e-55	-0.304536	0.113	0.288	8.31e-51	8	PNRC1
4.32e-55	-0.304123	0.105	0.275	1.15e-50	8	TIMP1
1.5e-54	-0.260041	0.449	0.722	4.01e-50	8	GNAS
4.43e-54	-0.255078	0.095	0.262	1.18e-49	8	TRIM44
5.88e-53	-0.322284	0.315	0.549	1.57e-48	8	HNRNPH1
6.1e-53	-0.274999	0.122	0.297	1.63e-48	8	WFDC2
2.47e-52	0.257825	0.883	0.906	6.6e-48	8	ATP5G2
7.93e-52	0.603777	0.436	0.341	2.12e-47	8	PTTG1
8.38e-52	-0.250542	0.221	0.439	2.24e-47	8	TSC22D3
7.77e-51	-0.281103	0.098	0.258	2.08e-46	8	NR2F2
1.31e-49	-0.29461	0.149	0.326	3.49e-45	8	PEG10
5.31e-49	0.533497	0.506	0.479	1.42e-44	8	NME1
1.69e-48	0.29214	0.795	0.843	4.53e-44	8	COX7C
8.44e-48	-0.315954	0.14	0.308	2.25e-43	8	BST2
1.48e-47	-0.296008	0.101	0.255	3.95e-43	8	MDFI
1.69e-47	-0.25496	0.112	0.273	4.52e-43	8	SRSF6
3.76e-47	0.341741	0.701	0.756	1.01e-42	8	C14orf2
1.29e-46	0.291816	0.793	0.831	3.44e-42	8	PRDX2
1.43e-45	0.400066	0.639	0.676	3.81e-41	8	UQCR10
6.25e-44	0.287231	0.779	0.844	1.67e-39	8	ATP5L
1.63e-43	0.273291	0.801	0.836	4.36e-39	8	COX4I1
2.04e-43	0.627615	0.427	0.36	5.45e-39	8	CKS2
4.65e-41	0.514698	0.426	0.344	1.24e-36	8	KIAA0101
8.14e-39	0.571525	0.446	0.413	2.17e-34	8	FABP5
1.58e-38	0.313111	0.72	0.781	4.22e-34	8	UQCRB
2.98e-38	0.514986	0.483	0.47	7.96e-34	8	LSM3
7.23e-38	0.305483	0.703	0.747	1.93e-33	8	ATP5O
1.17e-37	0.59842	0.441	0.404	3.12e-33	8	IFITM2
2.85e-37	0.382772	0.602	0.631	7.6e-33	8	PRDX1
2.3e-35	0.314542	0.678	0.705	6.14e-31	8	HSP90AA1
4.93e-34	0.39309	0.56	0.573	1.32e-29	8	COX5A
5.84e-33	0.38407	0.573	0.615	1.56e-28	8	MRPL51
1e-32	0.449204	0.532	0.553	2.68e-28	8	SNRPF
1.87e-32	0.359589	0.602	0.64	4.98e-28	8	POMP
1.23e-31	0.393464	0.567	0.589	3.28e-27	8	SNRPB
1.95e-31	0.281304	0.699	0.754	5.19e-27	8	SKP1
2.8e-31	0.408624	0.534	0.519	7.48e-27	8	SMS
6.96e-31	0.428529	0.52	0.543	1.86e-26	8	POLR2L
1.36e-30	0.383197	0.57	0.599	3.64e-26	8	ANAPC11
1.93e-30	0.291669	0.695	0.75	5.15e-26	8	PPDPF
3.1e-30	0.382256	0.551	0.58	8.28e-26	8	UQCRQ
2.39e-29	-0.286947	0.298	0.462	6.38e-25	8	HIST1H4C
3.12e-28	0.324773	0.604	0.656	8.34e-24	8	BANF1
3.18e-27	0.543581	0.349	0.3	8.49e-23	8	CENPV
4.1e-27	0.362268	0.574	0.595	1.1e-22	8	FDPS
1.01e-26	0.281157	0.648	0.718	2.71e-22	8	COX6B1
2.03e-26	0.308236	0.633	0.702	5.41e-22	8	ATP5J
3.9e-26	0.370328	0.552	0.6	1.04e-21	8	ATP5J2
2.93e-25	0.394269	0.561	0.608	7.83e-21	8	PSMA4
3.95e-25	0.288331	0.654	0.714	1.05e-20	8	TPI1
4.13e-25	0.280253	0.668	0.736	1.1e-20	8	ATP5G3
5.3e-25	0.275412	0.667	0.736	1.42e-20	8	RPS21
8.68e-25	0.325248	0.601	0.658	2.32e-20	8	UBL5
1.02e-24	0.316042	0.617	0.681	2.73e-20	8	RPL36AL
2.71e-24	0.469362	0.436	0.429	7.25e-20	8	HN1
4.36e-24	0.382322	0.515	0.544	1.17e-19	8	LSM5
4.87e-23	0.395189	0.523	0.568	1.3e-18	8	NDUFB2
1.34e-22	0.28959	0.643	0.72	3.57e-18	8	PARK7
3.64e-21	0.369701	0.491	0.502	9.73e-17	8	S100A13
5.41e-21	0.424638	0.441	0.453	1.44e-16	8	MIF
1.13e-20	0.393183	0.477	0.502	3e-16	8	NHP2
1.16e-20	0.387433	0.494	0.522	3.09e-16	8	EIF5A
1.73e-20	0.310795	0.585	0.652	4.62e-16	8	COX8A
1.8e-20	0.290075	0.624	0.695	4.8e-16	8	GPX4
3.04e-20	0.514095	0.36	0.33	8.12e-16	8	TUBB4B
5.12e-20	0.360331	0.514	0.561	1.37e-15	8	SHFM1
5.89e-20	0.282271	0.637	0.721	1.57e-15	8	TCEB2
1.13e-19	0.268545	0.625	0.698	3.02e-15	8	SRP9
1.85e-19	0.263523	0.641	0.718	4.94e-15	8	COX7A2
3.17e-19	0.38084	0.483	0.516	8.47e-15	8	ATP5I
4.74e-19	0.277064	0.617	0.702	1.27e-14	8	NEDD8
1.42e-18	0.255779	0.671	0.722	3.8e-14	8	TUBA1A
2.87e-18	0.315832	0.546	0.612	7.67e-14	8	RBX1
5.61e-18	0.442491	0.421	0.435	1.5e-13	8	SLIRP
7.64e-18	0.318178	0.563	0.622	2.04e-13	8	ATPIF1
8.19e-18	0.3393	0.517	0.558	2.19e-13	8	ENO1
2.72e-17	0.301668	0.56	0.629	7.27e-13	8	PSMB5
3.87e-17	0.49065	0.286	0.252	1.03e-12	8	RPA3
6.82e-17	0.362325	0.497	0.545	1.82e-12	8	RPL36A
1.51e-16	0.391757	0.465	0.505	4.04e-12	8	SNRPC
1.54e-16	0.325179	0.519	0.58	4.1e-12	8	NDUFS6
1.99e-16	0.253016	0.626	0.713	5.32e-12	8	TCEAL8
2.91e-16	0.34642	0.493	0.538	7.77e-12	8	SEC61G
3.58e-16	0.27543	0.596	0.686	9.55e-12	8	TBCA
4.24e-16	0.412349	0.408	0.421	1.13e-11	8	MINOS1
1.76e-15	0.316063	0.523	0.583	4.7e-11	8	LSM7
9.36e-15	0.302376	0.559	0.637	2.5e-10	8	OST4
1.8e-14	0.337558	0.49	0.537	4.82e-10	8	PTGES3
4.62e-14	0.299712	0.518	0.574	1.23e-09	8	LSM4
5.54e-14	0.268624	0.571	0.655	1.48e-09	8	HSBP1
2.94e-13	0.375001	0.429	0.457	7.85e-09	8	NDUFA6
3.29e-13	0.349427	0.448	0.489	8.78e-09	8	PRMT1
6.62e-13	0.436175	0.274	0.245	1.77e-08	8	CENPW
1.8e-12	0.275912	0.547	0.626	4.81e-08	8	PSMB1
3.09e-12	0.268207	0.589	0.685	8.25e-08	8	GNG5
3.56e-12	0.414062	0.255	0.22	9.51e-08	8	BIRC5
3.83e-12	0.337823	0.476	0.531	1.02e-07	8	PSMB6
4.85e-12	0.257375	0.606	0.693	1.3e-07	8	NCL
5.86e-12	0.384149	0.425	0.465	1.56e-07	8	SNRPD3
1e-10	0.344255	0.452	0.504	2.68e-06	8	UQCR11
1.36e-10	0.427637	0.355	0.371	3.62e-06	8	PDCD5
1.68e-10	0.39725	0.288	0.27	4.49e-06	8	TYMS
2.32e-10	0.282454	0.532	0.615	6.19e-06	8	NDUFA11
2.87e-10	0.401399	0.383	0.41	7.67e-06	8	FKBP3
1.04e-09	0.309697	0.477	0.543	2.78e-05	8	LAMTOR4
1.79e-09	0.318582	0.471	0.534	4.78e-05	8	NOP10
2.96e-09	0.286798	0.506	0.577	7.92e-05	8	PHPT1
3.55e-09	0.32417	0.461	0.524	9.48e-05	8	PIN4
4.56e-09	0.350307	0.418	0.466	0.000122	8	NDUFB4
6.45e-09	0.342194	0.445	0.505	0.000172	8	SSBP1
6.49e-09	0.36249	0.367	0.368	0.000173	8	HES4
8.01e-09	0.37375	0.391	0.43	0.000214	8	TIMM8B
1.04e-08	0.335076	0.429	0.483	0.000277	8	ARPC3
2.01e-08	0.342754	0.423	0.479	0.000537	8	PSMB3
2.46e-08	0.349587	0.393	0.427	0.000656	8	ATP5G1
2.58e-08	0.284473	0.489	0.569	0.00069	8	COX7B
4.22e-08	0.390242	0.315	0.319	0.00112652	8	ACAT2
4.95e-08	0.325279	0.426	0.481	0.00132163	8	PRELID1
7.49e-08	0.33523	0.423	0.478	0.00199907	8	DYNLT1
9.96e-08	0.401409	0.268	0.257	0.00265913	8	PCNA
1.08e-07	0.389694	0.293	0.283	0.00289616	8	CKB
1.86e-07	0.407151	0.27	0.263	0.00497574	8	SKA2
3.43e-07	0.415923	0.347	0.366	0.0091606	8	GNG11
4.31e-07	0.324505	0.398	0.443	0.0115108	8	CYCS
5.15e-07	0.339887	0.398	0.443	0.0137525	8	USMG5
6.26e-07	0.406748	0.291	0.297	0.0167076	8	CCDC167
6.45e-07	0.30276	0.424	0.482	0.0172231	8	PRDX6
7.63e-07	0.355398	0.383	0.429	0.0203751	8	POLR2J
3e-06	0.266747	0.461	0.539	0.080032	8	AP2S1
3.32e-06	0.326713	0.401	0.455	0.0885975	8	CSTB
3.95e-06	0.367718	0.315	0.334	0.105423	8	UQCC2
5.24e-06	0.331345	0.451	0.522	0.139906	8	IFITM3
5.32e-06	0.35138	0.367	0.408	0.141999	8	DNAJC8
5.47e-06	0.339565	0.359	0.385	0.146187	8	DUT
6.62e-06	0.255674	0.489	0.579	0.176754	8	C19orf53
6.63e-06	0.261856	0.451	0.524	0.177069	8	ALDOA
8.56e-06	0.265399	0.466	0.554	0.228643	8	TMEM258
1.47e-05	0.32377	0.38	0.431	0.391364	8	CAMTA1
2.13e-05	0.368798	0.33	0.362	0.568063	8	RHEB
2.58e-05	0.258744	0.473	0.562	0.690113	8	YWHAQ
5.68e-05	0.312731	0.39	0.443	1	8	NUTF2
6.13e-05	0.273719	0.433	0.497	1	8	SIVA1
0.000212	0.312662	0.353	0.397	1	8	MGST3
0.000234	0.268895	0.445	0.527	1	8	RBM8A
0.000371	0.32745	0.307	0.327	1	8	PCBD1
0.000382	0.282267	0.408	0.478	1	8	GPX1
0.000586	0.304576	0.411	0.473	1	8	HMGB3
0.000656	0.2647	0.42	0.496	1	8	LAMTOR5
0.000753	0.257313	0.427	0.501	1	8	ANP32B
0.000773	0.262692	0.429	0.503	1	8	PKM
0.000975	0.325811	0.345	0.393	1	8	NDUFA12
0.00117769	0.393919	0.244	0.251	1	8	KPNA2
0.00118606	0.266467	0.412	0.48	1	8	2019-09-07
0.00191109	0.331246	0.302	0.331	1	8	LDHA
0.00212331	0.332737	0.283	0.304	1	8	CSRP2
0.00308447	0.290468	0.396	0.467	1	8	SNRPB2
0.00457211	0.292434	0.377	0.445	1	8	POLR2F
0.00498142	0.252946	0.427	0.52	1	8	SF3B5
0.00716909	0.316479	0.296	0.331	1	8	MRPS15
0.00876769	0.332944	0.33	0.381	1	8	GTF2H5
0.00994873	0.25798	0.408	0.492	1	8	COPE
0	1.25583	0.981	0.416	0	9	HIST1H4C
0	0.998935	0.9	0.334	0	9	HES4
0	0.878067	0.919	0.314	0	9	KIAA0101
0	0.874188	0.851	0.358	0	9	CCND1
0	0.744026	0.495	0.113	0	9	BCAM
0	0.699629	0.577	0.133	0	9	LHX1
0	0.690292	0.558	0.137	0	9	EMID1
0	0.687888	0.648	0.185	0	9	PAX8
0	0.672772	0.762	0.24	0	9	TYMS
0	0.649262	0.873	0.382	0	9	DEK
0	0.638774	0.829	0.337	0	9	LAPTM4B
0	0.635424	0.604	0.159	0	9	PAX2
0	0.630506	0.58	0.158	0	9	CLU
0	0.623392	0.746	0.276	0	9	CENPV
0	0.62117	0.899	0.409	0	9	CKS1B
0	0.612992	0.683	0.227	0	9	JAG1
0	0.5867	0.617	0.156	0	9	UBE2T
0	0.564048	0.399	0.093	0	9	KLK6
0	0.554905	0.47	0.085	0	9	RRM2
0	0.537407	0.589	0.166	0	9	EPCAM
0	0.529719	0.999	0.858	0	9	H2AFZ
0	0.529556	0.446	0.108	0	9	LIFR
0	0.508651	0.932	0.431	0	9	HMGB2
0	0.502133	0.497	0.114	0	9	DHFR
0	0.491786	0.6	0.177	0	9	MAD2L1
0	0.482127	0.468	0.115	0	9	HES6
0	0.462745	0.384	0.07	0	9	TK1
0	0.45721	0.423	0.085	0	9	CENPM
0	0.453932	0.467	0.119	0	9	TMEM106C
0	0.438621	0.451	0.113	0	9	GGH
0	0.436319	0.47	0.112	0	9	MKI67
0	0.411804	0.37	0.072	0	9	RAD51AP1
0	0.408625	0.314	0.043	0	9	MYBL2
0	0.392344	0.419	0.098	0	9	CENPU
0	0.371954	0.345	0.07	0	9	SPC25
0	0.368594	0.307	0.057	0	9	PBK
6.48e-308	0.395368	0.525	0.142	1.73e-303	9	NUSAP1
7.04e-305	0.369393	0.652	0.203	1.88e-300	9	CENPF
9.57e-304	0.613485	0.827	0.355	2.56e-299	9	DUT
3.56e-298	0.583092	0.97	0.645	9.51e-294	9	RANBP1
8.31e-294	0.412027	0.382	0.089	2.22e-289	9	CLSPN
6.09e-289	0.376129	0.335	0.072	1.63e-284	9	ZDHHC12
3.05e-288	0.4176	0.529	0.152	8.14e-284	9	ZWINT
5.18e-287	0.375608	0.535	0.152	1.38e-282	9	TOP2A
1.35e-286	0.356868	0.485	0.13	3.59e-282	9	CDK1
2.33e-286	0.395756	0.393	0.095	6.23e-282	9	FEN1
4.75e-285	0.3358	0.284	0.054	1.27e-280	9	ASF1B
4.88e-284	0.444086	0.593	0.187	1.3e-279	9	GINS2
7.95e-281	0.435725	0.556	0.17	2.12e-276	9	GMNN
9.58e-279	0.386068	0.337	0.075	2.56e-274	9	LSR
1.45e-277	0.425494	0.999	0.935	3.87e-273	9	HMGB1
5.33e-277	0.359354	0.33	0.072	1.42e-272	9	ACOT7
5.75e-277	0.370645	0.386	0.093	1.54e-272	9	CHAF1A
4.97e-274	0.546466	0.991	0.773	1.33e-269	9	TUBA1B
1.56e-271	0.507697	0.617	0.212	4.17e-267	9	CD320
1.52e-269	0.482654	0.4	0.105	4.06e-265	9	EMX2
2.45e-265	0.432324	0.639	0.216	6.56e-261	9	SMC4
1.08e-264	0.458066	0.266	0.052	2.87e-260	9	WT1
3.68e-264	0.385825	0.491	0.142	9.82e-260	9	RNASEH2A
1.05e-262	0.44226	0.397	0.104	2.81e-258	9	HLA-DMB
7.01e-262	0.363724	0.434	0.116	1.87e-257	9	AURKB
7.92e-262	0.577476	0.669	0.255	2.12e-257	9	TUBB2B
9.68e-260	0.545993	0.842	0.388	2.59e-255	9	FABP5
5.88e-256	0.515009	0.685	0.258	1.57e-251	9	CKB
1.71e-255	0.379781	0.553	0.174	4.57e-251	9	H2AFX
3.05e-255	0.475335	0.802	0.337	8.13e-251	9	CKS2
3.43e-255	0.365536	0.389	0.101	9.16e-251	9	UCP2
1.41e-250	0.38674	0.315	0.072	3.76e-246	9	NCAM1
8.25e-247	0.349288	0.292	0.063	2.2e-242	9	C21orf58
3e-242	0.459732	0.639	0.234	8.01e-238	9	PCNA
1.97e-241	0.379521	0.483	0.147	5.27e-237	9	DNAJC9
7.64e-240	0.309161	0.307	0.07	2.04e-235	9	LIG1
1.42e-238	0.407834	0.596	0.205	3.78e-234	9	MCM7
3.41e-238	0.446798	0.994	0.799	9.1e-234	9	HMGN2
1.49e-237	0.365209	0.315	0.075	3.98e-233	9	CD9
2.47e-237	0.422327	0.513	0.166	6.61e-233	9	PODXL2
1.5e-236	0.309237	0.332	0.08	4.02e-232	9	VRK1
2.06e-235	0.331823	0.416	0.116	5.49e-231	9	ORC6
1.58e-234	0.354753	0.49	0.15	4.21e-230	9	HELLS
8.83e-234	0.391443	0.577	0.196	2.36e-229	9	DNMT1
8.22e-233	0.309099	0.288	0.064	2.2e-228	9	PDLIM1
4.94e-231	0.46454	0.636	0.239	1.32e-226	9	MSRB1
8.64e-230	0.463834	0.428	0.128	2.31e-225	9	SLC16A1
1.01e-227	0.333859	0.433	0.126	2.7e-223	9	USP1
4.14e-227	0.402525	0.62	0.225	1.11e-222	9	RBP1
2.17e-226	0.35973	0.342	0.089	5.79e-222	9	RP11-445F12.1
4.3e-226	0.395478	0.533	0.179	1.15e-221	9	C12orf75
9.11e-226	0.294712	0.326	0.08	2.43e-221	9	FAM64A
1.99e-224	0.413726	0.625	0.231	5.31e-220	9	RPA3
1.25e-221	0.381038	0.379	0.106	3.33e-217	9	C1orf21
4.36e-220	0.313473	0.401	0.114	1.17e-215	9	CENPH
8.02e-218	0.315378	0.336	0.086	2.14e-213	9	CENPK
7.28e-217	0.464197	0.709	0.297	1.94e-212	9	MGST1
3.69e-216	0.301506	0.359	0.097	9.86e-212	9	SVIP
7.24e-216	0.48765	0.844	0.403	1.93e-211	9	ODC1
1.59e-215	0.325199	0.356	0.096	4.25e-211	9	RNASEH2B
1.04e-214	0.391286	0.496	0.166	2.77e-210	9	CD151
2.92e-214	0.358166	0.369	0.103	7.79e-210	9	GLIPR2
8.6e-213	0.415353	0.733	0.3	2.3e-208	9	PCBD1
1.09e-211	0.415257	0.711	0.286	2.92e-207	9	SPINT2
4.59e-211	0.315947	0.41	0.121	1.23e-206	9	SAC3D1
2.23e-209	0.483699	0.852	0.433	5.95e-205	9	H2AFY
4.7e-209	0.36664	0.74	0.306	1.26e-204	9	TUBB4B
8.18e-208	0.395915	0.576	0.211	2.19e-203	9	EIF4EBP1
4.66e-207	0.329812	0.266	0.062	1.24e-202	9	FOXC2
4.96e-206	0.260989	0.275	0.064	1.32e-201	9	MND1
6.37e-206	0.401804	0.278	0.067	1.7e-201	9	LYPD1
6.53e-206	0.456045	0.785	0.358	1.74e-201	9	FAM213A
7.29e-205	0.293082	0.36	0.1	1.95e-200	9	RMI2
3.6e-204	0.502909	0.922	0.54	9.62e-200	9	BSG
7.57e-201	0.404806	0.407	0.128	2.02e-196	9	ATP1B1
3.13e-199	0.347711	0.463	0.153	8.35e-195	9	SLBP
4.21e-198	0.264247	0.307	0.079	1.13e-193	9	CCNA2
1.02e-197	0.380499	0.687	0.278	2.73e-193	9	CSRP2
1.19e-197	0.439425	0.967	0.7	3.18e-193	9	HMGA1
5.47e-197	0.329775	0.432	0.137	1.46e-192	9	PXMP2
2.12e-196	-1.49517	0.122	0.459	5.65e-192	9	FRZB
3.27e-195	0.477109	0.847	0.434	8.74e-191	9	PRDX4
1.52e-194	0.310626	0.35	0.1	4.06e-190	9	ARL6IP6
4.48e-194	0.393203	0.439	0.147	1.2e-189	9	PLEKHA1
6.73e-194	0.475316	0.904	0.533	1.8e-189	9	ENO1
8.97e-194	0.313638	0.413	0.129	2.39e-189	9	POLR3K
4.33e-193	0.288818	0.392	0.118	1.16e-188	9	HPRT1
6.95e-193	0.37096	0.552	0.204	1.86e-188	9	APLP2
2.72e-192	0.298017	0.27	0.066	7.27e-188	9	EMP2
3.17e-192	0.342505	0.443	0.147	8.46e-188	9	TMEM123
2.68e-191	0.334283	0.47	0.159	7.15e-187	9	COL4A2
1.09e-190	0.34889	0.477	0.164	2.91e-186	9	MCM3
1.22e-190	0.252127	0.328	0.09	3.27e-186	9	CDCA4
2.86e-190	0.326312	0.313	0.086	7.64e-186	9	CLDN7
8.36e-190	0.459394	0.915	0.566	2.23e-185	9	SNRPB
3.57e-186	0.362981	0.449	0.152	9.53e-182	9	XBP1
4.11e-186	0.338077	0.499	0.178	1.1e-181	9	TMEM205
8.47e-186	0.262816	0.267	0.066	2.26e-181	9	CHEK1
2.28e-185	0.279508	0.354	0.104	6.09e-181	9	CENPN
2.42e-185	0.351068	0.621	0.245	6.46e-181	9	DTYMK
3.11e-185	0.391025	0.42	0.14	8.32e-181	9	IGFBP7
4.73e-184	0.296989	0.431	0.141	1.26e-179	9	SMC2
1.17e-183	0.336829	0.463	0.16	3.12e-179	9	RTN3
4.47e-183	0.482644	0.885	0.51	1.2e-178	9	HSPD1
6.08e-183	0.40451	0.754	0.343	1.62e-178	9	CARHSP1
4.38e-182	0.323011	0.351	0.105	1.17e-177	9	PPP1R1A
7.9e-182	0.334123	0.521	0.191	2.11e-177	9	PGP
7.02e-180	0.286878	0.337	0.099	1.87e-175	9	TEX30
3.13e-179	0.250686	0.286	0.076	8.37e-175	9	NUDT15
3.14e-179	0.322135	0.367	0.114	8.4e-175	9	PLOD2
3.18e-178	-0.304655	0.999	0.997	8.49e-174	9	RPL34
2.22e-177	0.252578	0.32	0.09	5.92e-173	9	RRM1
1.19e-176	0.311905	0.477	0.168	3.18e-172	9	UBE2S
3.57e-176	0.39499	0.77	0.359	9.55e-172	9	IDH2
4.42e-174	-0.260654	1	0.999	1.18e-169	9	RPL21
4.18e-173	0.279047	0.369	0.115	1.12e-168	9	CTNNAL1
2.75e-172	0.414572	0.901	0.496	7.35e-168	9	SMS
3.58e-172	0.288301	0.999	0.96	9.56e-168	9	GAPDH
1.96e-171	0.313777	0.29	0.081	5.22e-167	9	HS3ST3B1
1.93e-170	0.300097	0.329	0.099	5.16e-166	9	SLC37A4
2.14e-170	0.301278	1	0.949	5.71e-166	9	MT-ND4
9.04e-170	0.44572	0.846	0.463	2.42e-165	9	PDIA6
1.07e-169	0.299779	0.494	0.18	2.86e-165	9	SUPT16H
2.59e-168	0.29635	0.496	0.182	6.92e-164	9	MAD2L2
2.63e-168	0.346143	0.257	0.067	7.02e-164	9	RIPPLY1
3.17e-168	0.340077	0.628	0.259	8.45e-164	9	CYB5A
5.85e-168	0.422601	0.804	0.399	1.56e-163	9	QPRT
1.28e-167	0.344094	0.671	0.288	3.41e-163	9	STRA13
2.18e-167	0.319456	0.387	0.129	5.81e-163	9	UTRN
5.25e-167	0.253882	0.269	0.072	1.4e-162	9	RBM47
2.08e-166	0.354685	0.268	0.073	5.54e-162	9	SHISA2
2.45e-165	0.305375	0.362	0.117	6.53e-161	9	EZR
5.16e-165	0.323459	0.312	0.093	1.38e-160	9	PKDCC
1.48e-164	0.276629	0.309	0.091	3.96e-160	9	CAMK2N1
1.77e-164	0.359425	0.568	0.231	4.73e-160	9	FAM60A
5.95e-164	0.270279	0.261	0.07	1.59e-159	9	RAB3IP
6.17e-164	0.289263	0.439	0.155	1.65e-159	9	TSTD1
1.21e-163	0.362212	0.679	0.298	3.23e-159	9	HNRNPAB
8.65e-163	0.303932	0.529	0.203	2.31e-158	9	PRKDC
1.82e-162	0.29406	0.554	0.216	4.86e-158	9	SMC3
2.34e-162	0.274052	0.275	0.076	6.26e-158	9	CDCA7L
4.12e-161	0.275233	0.325	0.1	1.1e-156	9	CXADR
[truncated: 1,824 more rows]
