# Supplementary material for: Single cell census of human kidney organoids shows reproducibility and diminished off-target cells after transplantation
Source: Nat Commun. 2019 Nov 29;10:5462. doi: 10.1038/s41467-019-13382-0 (PMC6884507; doi:10.1038/s41467-019-13382-0)
Supplement: Supplementary file 11 — Supplementary Data 8 [file 41467_2019_13382_MOESM11_ESM.xlsx]

## Sheet: ST11_d0715_celltype_mapping
Supplementary Data 8. Cluster gene lists for joint D0,D7, D15 after batch-correction (representative line: ThF)
cluster	putative_cell_type
0	D0_Pluripotent_Metallotheonein-1
1	D0_Pluripotent_Metallotheonein-2
14	D0_Pluripotent_Mito-poor
10	D0_Pluripotent_CTNNB1
4	D7_HIST1H4C_D15_Mesenchymal-3
5	D7_Mesenchymal (ACTG1, DLK1)
7	D7_CTNNB1
8	D7D15_TUBA1B-1
2	D15_Mesenchymal_Mixed-1,2,5
3	D15_Mesenchymal_Mixed-1,2,4
15	D7D15_TUBA1B-2
6	D15_Nephron-Distal
12	D15_Nephron-Distal
9	D7_G2M_D15_Proliferating
11	Proliferating Mixed
13	Mito-Rich
p_val	avg_logFC	pct.1	pct.2	p_val_adj	cluster	gene
0	1.17308	0.969	0.268	0	0	POU5F1
0	0.98357	0.949	0.258	0	0	RP11-148B6.1
0	0.933904	0.87	0.227	0	0	TDGF1
0	0.895192	0.984	0.682	0	0	SNRPN
0	0.863588	0.603	0.169	0	0	MT1X
0	0.86248	0.827	0.269	0	0	RARRES2
0	0.852097	0.967	0.491	0	0	TERF1
0	0.754078	0.363	0.083	0	0	MT1G
0	0.750843	0.622	0.203	0	0	TAGLN
0	0.745918	0.72	0.202	0	0	GAL
0	0.728071	0.876	0.416	0	0	SFRP1
0	0.722979	0.728	0.204	0	0	L1TD1
0	0.715804	0.931	0.512	0	0	PPP1R14B
0	0.710177	0.995	0.857	0	0	RPS10
0	0.673324	0.989	0.748	0	0	CD24
0	0.67039	0.817	0.348	0	0	DMKN
0	0.665683	0.998	0.896	0	0	HMGA1
0	0.660551	0.812	0.366	0	0	RAC3
0	0.658158	0.906	0.526	0	0	SRM
0	0.65315	0.983	0.732	0	0	PRELID1
0	0.65217	0.679	0.185	0	0	FOXD3-AS1
0	0.647614	0.65	0.174	0	0	LINC00678
0	0.644557	0.631	0.169	0	0	USP44
0	0.637852	0.805	0.37	0	0	LIN28A
0	0.634369	0.926	0.589	0	0	RPL22L1
0	0.632435	0.992	0.819	0	0	RPL36A
0	0.631792	0.293	0.064	0	0	MT1H
0	0.631422	0.913	0.597	0	0	TPM1
0	0.622406	0.874	0.501	0	0	EIF4EBP1
0	0.61463	0.913	0.527	0	0	UBE2S
0	0.611344	0.572	0.155	0	0	CLDN6
0	0.603533	0.674	0.24	0	0	SPATS2L
0	0.588959	0.958	0.706	0	0	SLIRP
0	0.570294	0.38	0.099	0	0	MT2A
0	0.564417	1	0.999	0	0	RPS12
0	0.564301	0.608	0.181	0	0	SOX2
0	0.558922	0.722	0.33	0	0	DDX21
0	0.553144	0.793	0.433	0	0	NPM3
0	0.544318	0.715	0.322	0	0	SEPHS1
0	0.538353	0.632	0.245	0	0	EPCAM
0	0.531221	0.773	0.417	0	0	DHCR24
0	0.527832	0.544	0.156	0	0	PODXL
0	0.525016	0.647	0.276	0	0	RBPMS2
0	0.523871	0.769	0.425	0	0	YBX3
0	0.518915	0.993	0.896	0	0	RPS26
0	0.516396	0.547	0.177	0	0	THY1
0	0.512606	0.482	0.135	0	0	RAB17
0	0.508113	0.452	0.115	0	0	POLR3G
0	0.497497	0.798	0.49	0	0	KRT18
0	0.496679	0.904	0.621	0	0	CARHSP1
0	0.488634	0.528	0.178	0	0	DNMT3B
0	0.487555	0.59	0.247	0	0	GJA1
0	0.486139	0.869	0.567	0	0	EIF2S2
0	0.483149	0.953	0.709	0	0	GPX1
0	0.482163	0.917	0.638	0	0	CYCS
0	0.48194	0.787	0.524	0	0	UCHL1
0	0.480094	0.862	0.591	0	0	C1QBP
0	0.479594	0.553	0.187	0	0	PIM2
0	0.474502	0.498	0.173	0	0	DIAPH2
0	0.469998	0.548	0.192	0	0	GPC4
0	0.469133	0.474	0.134	0	0	RP11-1144P22.1
0	0.468517	0.986	0.818	0	0	OAZ1
0	0.468258	0.48	0.148	0	0	MAL2
0	0.46669	0.477	0.142	0	0	CLDN7
0	0.46374	0.707	0.385	0	0	MRPS12
0	0.458515	0.365	0.081	0	0	ADM
0	0.454367	0.595	0.258	0	0	NQO2
0	0.453545	1	1	0	0	RPLP1
0	0.449175	0.734	0.409	0	0	C20orf27
0	0.44835	0.667	0.312	0	0	DPPA4
0	0.448339	0.806	0.478	0	0	ATF4
0	0.445707	0.416	0.118	0	0	SLC7A5
0	0.44467	0.546	0.244	0	0	MTHFD2
0	0.44399	0.834	0.553	0	0	MRPS34
0	0.442873	0.596	0.241	0	0	NR6A1
0	0.441995	0.948	0.802	0	0	PRDX1
0	0.439951	0.5	0.174	0	0	PMAIP1
0	0.438347	0.996	0.906	0	0	RPS21
0	0.43684	1	0.999	0	0	RPL41
0	0.435167	0.816	0.515	0	0	TUBB2B
0	0.434476	0.899	0.631	0	0	OAZ2
0	0.433122	0.64	0.323	0	0	NR2F6
0	0.429963	1	1	0	0	RPS2
0	0.427008	0.394	0.112	0	0	PLA2G16
0	0.42649	0.882	0.592	0	0	RPL17
0	0.423527	1	0.996	0	0	RPL12
0	0.422258	0.966	0.774	0	0	TOMM7
0	0.420461	0.548	0.242	0	0	PWAR6
0	0.41447	1	0.99	0	0	RPSA
0	0.410517	0.51	0.224	0	0	PAWR
0	0.408041	0.528	0.235	0	0	RRAS2
0	0.407365	0.442	0.156	0	0	CD9
0	0.405876	0.434	0.157	0	0	DPYSL3
0	0.405108	0.706	0.401	0	0	CNN2
0	0.403989	0.753	0.45	0	0	POP7
0	0.402636	0.378	0.102	0	0	CYP2S1
0	0.401589	0.648	0.352	0	0	EIF2AK4
0	0.399581	0.568	0.283	0	0	MYL9
0	0.398012	0.96	0.773	0	0	TIMM13
0	0.395785	0.456	0.184	0	0	NOP16
0	0.393448	0.913	0.699	0	0	GADD45GIP1
0	0.391575	1	0.999	0	0	RPL27A
0	0.391575	0.375	0.124	0	0	TUBB2A
0	0.391283	0.354	0.105	0	0	TNFRSF12A
0	0.391167	0.361	0.1	0	0	VRTN
0	0.388125	0.413	0.154	0	0	PDPN
0	0.38781	1	0.994	0	0	RPL37A
0	0.380785	0.98	0.835	0	0	RPL36AL
0	0.379017	0.531	0.248	0	0	GPATCH4
0	0.3774	0.352	0.094	0	0	NMRK2
0	0.373	0.362	0.106	0	0	KIF1A
0	0.369932	0.363	0.116	0	0	GNG4
0	0.365769	0.336	0.093	0	0	RP11-568A7.4
0	0.362169	1	0.995	0	0	FTL
0	0.358018	1	0.998	0	0	RPS17
0	0.354871	0.327	0.087	0	0	POU5F1B
0	0.354347	0.998	0.958	0	0	PFN1
0	0.354214	0.321	0.088	0	0	FOXH1
0	0.351612	0.365	0.128	0	0	RP11-20D14.6
0	0.351447	0.339	0.106	0	0	TEAD4
0	0.336557	1	0.996	0	0	RPLP2
0	0.331462	0.393	0.138	0	0	LECT1
0	0.330365	0.314	0.089	0	0	PPP2R2B
0	0.313343	0.268	0.071	0	0	D21S2088E
0	0.289664	1	0.994	0	0	RPS5
0	0.28964	0.993	0.899	0	0	EEF1B2
0	0.284075	0.999	0.992	0	0	RPS25
0	0.277938	1	0.999	0	0	RPL26
0	0.271849	0.999	0.976	0	0	FAU
0	0.267146	1	1	0	0	RPS23
0	0.264585	1	1	0	0	RPS18
0	0.259965	1	0.998	0	0	RPS27
0	0.254957	1	1	0	0	RPS27A
0	0.253282	1	0.997	0	0	RPL28
0	0.25284	1	0.997	0	0	RPS16
0	0.252557	1	0.989	0	0	RPL36
0	-0.27111	1	0.998	0	0	RPL6
0	-0.311938	0.998	0.992	0	0	NGFRAP1
0	-0.356329	0.999	0.993	0	0	HNRNPA1
0	-0.363321	0.987	0.969	0	0	MARCKSL1
0	-0.369843	1	0.998	0	0	TMSB10
0	-0.429507	0.964	0.952	0	0	SRP14
0	-0.468819	0.874	0.896	0	0	PFDN5
0	-0.476723	0.987	0.982	0	0	ACTG1
0	-0.504873	0.9	0.915	0	0	ATP5G2
0	-0.555933	0.983	0.963	0	0	TUBB
0	-0.682221	0.731	0.808	0	0	PRDX2
0	-0.682466	0.998	0.962	0	0	MT-CO1
0	-0.736685	0.072	0.394	0	0	H2AFY2
0	-0.743417	0.009	0.294	0	0	HOXC8
0	-0.753329	0.009	0.318	0	0	HOXC9
0	-0.782784	0.339	0.612	0	0	ZNF428
0	-0.787234	0.012	0.313	0	0	HOXB9
0	-0.789761	0.11	0.41	0	0	KCNQ1OT1
0	-0.799428	0.894	0.912	0	0	STMN1
0	-0.800807	0.523	0.703	0	0	MARCKS
0	-0.802713	0.26	0.543	0	0	HMGA2
0	-0.809632	0.466	0.676	0	0	UBC
0	-0.818338	0.634	0.804	0	0	PTMS
0	-0.822593	0.084	0.434	0	0	TTC3
0	-0.83134	0.253	0.547	0	0	CST3
0	-0.838033	0.317	0.601	0	0	DDAH2
0	-0.854371	0.608	0.747	0	0	TMSB15A
0	-0.863664	0.238	0.511	0	0	CRABP2
0	-0.879316	0.518	0.707	0	0	S100A11
0	-0.895817	0.289	0.549	0	0	B2M
0	-0.89752	0.584	0.737	0	0	TUBA1A
0	-0.933464	0.644	0.777	0	0	ID3
0	-0.963596	0.042	0.389	0	0	COL2A1
0	-0.997514	0.011	0.337	0	0	HOXC6
0	-1.0484	0.399	0.606	0	0	VIM
0	-1.05681	0.445	0.732	0	0	CIRBP
0	-1.0935	0.166	0.548	0	0	MAGED2
0	-1.12844	0.016	0.374	0	0	OAF
0	-1.18782	0.012	0.382	0	0	HOXC10
0	-1.19378	0.092	0.48	0	0	ID2
0	-1.1948	0.015	0.49	0	0	HOXA10
0	-1.23202	0.012	0.353	0	0	RP11-357H14.17
0	-1.48007	0.899	0.949	0	0	MDK
0	-1.58264	0.014	0.382	0	0	HOXB-AS3
0	-1.59579	0.206	0.507	0	0	IGDCC3
0	-1.75624	0.015	0.32	0	0	DLK1
0	-2.1707	0.995	0.982	0	0	MALAT1
1.37546e-306	0.290576	0.268	0.076	4.63448e-302	0	GABRB3
1.53814e-306	0.33588	0.273	0.079	5.18259e-302	0	SCGB3A2
5.96187e-304	0.385267	0.913	0.668	2.00879e-299	0	PGAM1
2.96416e-303	0.405658	0.568	0.294	9.98743e-299	0	UBE2M
6.30167e-303	-0.420465	0.9	0.918	2.12328e-298	0	ATP5E
7.04742e-301	0.332653	0.977	0.824	2.37456e-296	0	HSPE1
6.175e-300	0.283218	0.261	0.074	2.0806e-295	0	GPR176
8.06428e-300	0.363319	0.472	0.213	2.71718e-295	0	EMG1
7.44946e-298	0.38678	0.854	0.588	2.51002e-293	0	GCSH
5.97495e-297	-0.846329	0.014	0.283	2.0132e-292	0	TGFBI
8.09039e-295	0.378798	0.816	0.53	2.72598e-290	0	RPS19BP1
2.02069e-294	0.387377	0.836	0.571	6.80852e-290	0	SERP1
4.63783e-294	0.388286	0.705	0.418	1.56267e-289	0	MAD2L2
4.95414e-294	-0.677085	0.105	0.393	1.66925e-289	0	MAGED1
5.18746e-294	-0.551825	0.73	0.8	1.74786e-289	0	HNRNPDL
5.19767e-294	0.371788	0.91	0.684	1.7513e-289	0	AURKAIP1
1.14312e-292	0.278292	0.998	0.943	3.85163e-288	0	H2AFZ
4.18467e-292	0.281239	0.256	0.073	1.40998e-287	0	ZSCAN10
1.1007e-291	0.377403	0.538	0.266	3.70871e-287	0	LYAR
1.55435e-286	0.396516	0.582	0.318	5.23724e-282	0	PSAT1
2.85248e-286	0.369638	0.554	0.283	9.61113e-282	0	AIF1L
3.27713e-286	0.387572	0.78	0.508	1.1042e-281	0	EMC6
1.3813e-285	-0.677385	0.399	0.601	4.65415e-281	0	ANP32B
3.454e-284	0.377158	0.797	0.518	1.16379e-279	0	JTB
1.13196e-282	0.367759	0.47	0.217	3.81402e-278	0	MID1IP1
1.31343e-282	-0.487026	0.871	0.883	4.42546e-278	0	EIF3E
3.74668e-278	0.359795	0.643	0.36	1.26241e-273	0	BOLA3
1.22606e-277	-0.5223	0.905	0.919	4.13108e-273	0	UBB
2.54349e-272	-0.560775	0.009	0.259	8.57004e-268	0	HOXA9
1.8258e-270	-0.617325	0.598	0.711	6.15184e-266	0	EID1
9.18837e-269	-0.884643	0.164	0.416	3.09593e-264	0	GPC3
2.80275e-267	0.346821	0.651	0.361	9.44357e-263	0	TUBA1C
2.90459e-267	0.36927	0.502	0.244	9.78672e-263	0	VCL
2.31889e-264	0.360613	0.83	0.58	7.81326e-260	0	APRT
9.84976e-264	-0.596638	0.022	0.272	3.31878e-259	0	MLLT3
3.3306e-263	0.37635	0.766	0.514	1.12221e-258	0	PSMA2
7.34268e-263	0.398197	0.476	0.232	2.47404e-258	0	S100A10
2.8547e-260	0.354713	0.499	0.25	9.61863e-256	0	CBR1
4.07666e-260	0.30134	0.331	0.123	1.37359e-255	0	AK4
2.9105e-259	0.364266	0.814	0.542	9.80664e-255	0	SLC25A39
2.91824e-258	0.326404	0.462	0.215	9.83271e-254	0	NME3
3.61848e-257	0.325477	0.421	0.188	1.21921e-252	0	RND2
1.36541e-255	0.344561	0.493	0.243	4.60061e-251	0	TNNT1
3.80934e-255	-0.614581	0.47	0.645	1.28352e-250	0	DDX5
9.20716e-255	-0.486797	0.794	0.838	3.10226e-250	0	UQCRB
5.20785e-254	0.344181	0.879	0.645	1.75473e-249	0	TMEM147
6.17368e-253	0.352579	0.481	0.241	2.08016e-248	0	FXYD5
6.51508e-251	0.278386	0.265	0.087	2.19519e-246	0	KRTCAP3
1.27775e-250	0.353094	0.83	0.57	4.30525e-246	0	TXNL4A
1.80697e-249	-0.645297	0.193	0.442	6.08841e-245	0	IDH2
1.11452e-246	0.303342	0.395	0.169	3.75528e-242	0	SALL2
2.5753e-246	0.32459	0.943	0.744	8.67722e-242	0	SMS
5.94819e-246	-0.607	0.074	0.327	2.00418e-241	0	PNRC1
4.21715e-244	0.36015	0.66	0.407	1.42093e-239	0	MRPL37
1.63806e-243	0.324604	0.495	0.248	5.51929e-239	0	RBPMS
4.18232e-243	0.287947	0.292	0.106	1.40919e-238	0	ZFP42
4.22014e-243	-0.545863	0.694	0.769	1.42193e-238	0	SKP1
1.05529e-242	-0.318376	0.996	0.936	3.55568e-238	0	MT-ND2
4.48546e-242	-0.620492	0.093	0.345	1.51133e-237	0	RHOBTB3
6.19855e-242	0.291096	0.278	0.096	2.08854e-237	0	CYR61
1.20313e-241	0.329855	0.918	0.683	4.05383e-237	0	SEPW1
7.41008e-240	0.33514	0.402	0.183	2.49675e-235	0	SLC1A5
1.15132e-239	0.269289	0.268	0.091	3.87926e-235	0	C6orf132
3.23512e-239	0.351915	0.521	0.278	1.09004e-234	0	CXADR
1.19147e-237	0.318658	0.931	0.741	4.01455e-233	0	NOP10
2.47317e-237	0.296613	0.382	0.162	8.33311e-233	0	PHC1
4.35254e-236	-0.650821	0.418	0.593	1.46654e-231	0	S100A13
2.19084e-235	0.258625	0.266	0.091	7.38181e-231	0	SLC2A3
3.30308e-235	0.275239	0.313	0.118	1.11294e-230	0	SNHG25
1.34055e-234	0.302049	0.346	0.143	4.51686e-230	0	UPP1
7.86741e-233	0.331463	0.879	0.607	2.65084e-228	0	CENPV
1.44816e-232	0.332351	0.609	0.351	4.87944e-228	0	LSM10
5.11142e-232	-0.629492	0.489	0.645	1.72224e-227	0	WBP5
1.6326e-229	0.382834	0.797	0.575	5.50088e-225	0	MGST1
2.19165e-228	-0.616321	0.343	0.544	7.38454e-224	0	CD99
4.12283e-226	0.338647	0.841	0.612	1.38915e-221	0	CALM1
4.96333e-226	-0.423714	0.84	0.852	1.67234e-221	0	YWHAE
1.62603e-225	0.312827	0.895	0.641	5.47875e-221	0	APOE
4.65282e-223	0.332762	0.538	0.301	1.56772e-218	0	FKBP4
1.03068e-222	0.311669	0.426	0.204	3.47276e-218	0	JADE1
1.9011e-221	0.330067	0.565	0.321	6.40556e-217	0	SDF2L1
4.72988e-221	0.327049	0.623	0.374	1.59368e-216	0	DAZAP1
5.9746e-220	0.313965	0.479	0.245	2.01308e-215	0	EZR
8.74397e-220	-0.587838	0.038	0.261	2.94619e-215	0	CADM1
1.29477e-218	-0.686992	0.094	0.329	4.3626e-214	0	TSC22D3
4.3861e-217	-0.428061	0.961	0.889	1.47785e-212	0	MT-ND3
5.17666e-217	0.336349	0.55	0.313	1.74422e-212	0	LITAF
1.04667e-216	0.254706	0.28	0.102	3.52664e-212	0	FAM101B
1.33496e-216	0.28732	0.289	0.11	4.49801e-212	0	ACTC1
1.47296e-216	0.330964	0.498	0.267	4.96299e-212	0	MYBL2
5.06813e-214	0.324728	0.682	0.435	1.70766e-209	0	PRR13
1.30145e-213	0.293999	0.457	0.23	4.38511e-209	0	VAT1
1.2016e-212	0.318248	0.498	0.266	4.04866e-208	0	FGFBP3
7.17562e-211	0.308435	0.825	0.59	2.41775e-206	0	POLR2I
2.97515e-210	-0.590311	0.351	0.546	1.00245e-205	0	DAD1
3.94424e-210	0.279336	0.336	0.144	1.32897e-205	0	CTC-524C5.2
5.15986e-210	0.290341	0.335	0.143	1.73856e-205	0	SOCS1
6.04376e-210	-0.51592	0.046	0.266	2.03639e-205	0	GSTA4
1.42678e-208	0.322856	0.774	0.532	4.80738e-204	0	EI24
3.48454e-208	-0.772415	0.464	0.601	1.17408e-203	0	ID1
8.40992e-208	0.309702	0.548	0.31	2.83364e-203	0	SS18L2
3.8014e-207	0.316579	0.695	0.447	1.28084e-202	0	CCDC85B
4.71201e-207	0.289707	0.451	0.226	1.58767e-202	0	TCF7L1
1.2016e-206	0.310619	0.64	0.393	4.04868e-202	0	ISOC2
3.89012e-206	0.291705	0.964	0.792	1.31074e-201	0	NME4
5.11786e-206	-0.599478	0.182	0.412	1.72441e-201	0	VPS28
4.59763e-205	-0.598391	0.229	0.452	1.54913e-200	0	ESD
1.35545e-204	0.290085	0.456	0.233	4.56704e-200	0	SMCO4
1.97512e-204	0.276933	0.32	0.135	6.65498e-200	0	TRIM71
3.32091e-204	0.259258	0.938	0.756	1.11895e-199	0	EIF5A
5.72303e-204	0.305092	0.618	0.375	1.92832e-199	0	TMEM183A
3.3304e-203	-0.600882	0.207	0.433	1.12215e-198	0	TSC22D1
3.86777e-202	0.289322	0.406	0.197	1.30321e-197	0	FKBP1B
8.9193e-202	0.318642	0.726	0.491	3.00527e-197	0	ABRACL
1.36423e-201	0.313187	0.722	0.486	4.59662e-197	0	DDT
3.47804e-201	0.301697	0.44	0.226	1.17189e-196	0	TAF10
6.42413e-201	-0.444696	0.744	0.785	2.16455e-196	0	HNRNPK
3.27103e-199	0.256343	0.292	0.116	1.10214e-194	0	LPCAT1
6.44529e-199	0.319759	0.858	0.641	2.17168e-194	0	SRRM2
6.87495e-199	-0.481977	0.06	0.277	2.31645e-194	0	NEAT1
1.12912e-198	0.286663	0.397	0.194	3.80447e-194	0	KIF5C
3.37159e-198	0.283431	0.324	0.141	1.13602e-193	0	TPST2
2.50562e-196	0.301924	0.765	0.531	8.44244e-192	0	RAB34
3.7595e-196	-0.670695	0.203	0.426	1.26673e-191	0	2019-09-06
4.63343e-192	0.303891	0.483	0.265	1.56119e-187	0	DUSP23
2.40894e-191	0.288184	0.441	0.228	8.11669e-187	0	C19orf24
2.16144e-189	-0.302544	0.997	0.994	7.28276e-185	0	ACTB
3.13512e-189	-0.582253	0.16	0.377	1.05635e-184	0	CITED2
7.5673e-189	0.292986	0.786	0.54	2.54972e-184	0	HNRNPAB
8.26954e-189	-0.469927	0.06	0.269	2.78634e-184	0	ARF5
7.40134e-187	0.288194	0.563	0.334	2.49381e-182	0	UGP2
1.40349e-186	-0.824038	0.279	0.452	4.72894e-182	0	SMC4
3.84413e-186	0.261029	0.952	0.83	1.29524e-181	0	PSMA7
2.30227e-185	0.265379	0.42	0.212	7.75727e-181	0	SEC11C
4.55481e-184	0.297532	0.819	0.584	1.5347e-179	0	GLRX5
1.2072e-183	-0.684402	0.29	0.489	4.06754e-179	0	SOX11
1.07726e-182	-0.632815	0.154	0.371	3.62973e-178	0	IFITM2
2.99686e-182	-0.544909	0.513	0.64	1.00976e-177	0	BEX4
2.6336e-181	-0.525441	0.129	0.345	8.87364e-177	0	DCTN3
3.52592e-181	-0.463396	0.055	0.256	1.18802e-176	0	SSBP2
4.7248e-181	0.289065	0.465	0.257	1.59198e-176	0	BCAT1
3.11377e-180	-0.584456	0.318	0.512	1.04915e-175	0	BTG1
1.85807e-179	0.272519	0.894	0.695	6.2606e-175	0	NHP2
6.2992e-177	0.265766	0.273	0.111	2.12245e-172	0	SORBS2
1.74713e-176	0.272076	0.778	0.521	5.88678e-172	0	MFGE8
1.65476e-175	0.276875	0.406	0.21	5.57556e-171	0	SHC1
1.92478e-174	0.284557	0.616	0.389	6.48534e-170	0	ARPC5L
4.30497e-174	-0.583951	0.099	0.299	1.45052e-169	0	PCOLCE
4.36368e-173	0.280983	0.447	0.246	1.4703e-168	0	RNASEH1
4.70426e-173	0.295504	0.58	0.36	1.58505e-168	0	AMD1
9.07231e-173	-0.586108	0.53	0.626	3.05683e-168	0	PKM
1.59928e-172	-0.513586	0.556	0.666	5.38861e-168	0	UBE2E3
1.44374e-171	0.265989	0.881	0.666	4.86454e-167	0	HN1
1.71074e-169	0.273909	0.419	0.224	5.76416e-165	0	FAM195A
7.41945e-169	0.281037	0.601	0.384	2.49991e-164	0	KXD1
4.0424e-168	0.280479	0.844	0.646	1.36205e-163	0	YWHAB
5.20397e-166	0.280836	0.773	0.547	1.75343e-161	0	YWHAH
3.24932e-165	0.283962	0.387	0.205	1.09483e-160	0	PYCR1
4.60993e-164	-0.573415	0.236	0.419	1.55327e-159	0	RBP1
1.80986e-162	0.255594	0.366	0.184	6.09813e-158	0	KCMF1
1.81602e-160	0.2808	0.513	0.309	6.11889e-156	0	ACLY
2.95228e-160	0.259706	0.624	0.403	9.94742e-156	0	TMEM167A
7.41424e-160	0.26496	0.657	0.432	2.49816e-155	0	NOP56
7.62716e-160	0.266142	0.835	0.622	2.5699e-155	0	FBL
1.32305e-159	-0.617538	0.114	0.309	4.45789e-155	0	BST2
1.27899e-158	0.269779	0.51	0.302	4.30941e-154	0	YWHAG
3.21814e-157	-0.53054	0.202	0.395	1.08432e-152	0	NDN
3.73418e-157	0.252837	0.375	0.195	1.25819e-152	0	IMP4
1.65314e-156	0.271529	0.418	0.232	5.57011e-152	0	CTSC
2.15418e-156	0.254482	0.294	0.136	7.25828e-152	0	FRAT2
6.14248e-155	0.273303	0.696	0.482	2.06965e-150	0	CHCHD10
9.20779e-155	-0.476637	0.637	0.712	3.10247e-150	0	SSR2
6.0073e-154	0.273052	0.648	0.434	2.0241e-149	0	MLEC
1.01239e-153	0.251928	0.721	0.49	3.41114e-149	0	STRA13
1.55078e-153	0.256007	0.88	0.681	5.22521e-149	0	SIVA1
1.16473e-152	0.264285	0.626	0.414	3.92445e-148	0	LAGE3
1.21626e-152	0.257064	0.606	0.389	4.09806e-148	0	AKIRIN1
3.32098e-152	0.264235	0.529	0.328	1.11897e-147	0	EEF1E1
3.34217e-152	0.271045	0.73	0.521	1.12611e-147	0	CYC1
3.90806e-151	0.284593	0.447	0.259	1.31678e-146	0	HES6
2.64054e-150	0.255114	0.61	0.401	8.89702e-146	0	MRPL42
2.8451e-149	0.262109	0.459	0.268	9.58628e-145	0	DKC1
1.37815e-148	-0.471896	0.15	0.343	4.64355e-144	0	CCDC167
2.2083e-147	0.253887	0.538	0.337	7.44063e-143	0	DDX18
3.24374e-147	-0.475613	0.299	0.476	1.09295e-142	0	SMARCB1
1.997e-146	0.252878	0.781	0.568	6.72871e-142	0	MRPS15
2.17865e-146	-0.504297	0.227	0.407	7.34075e-142	0	FBLN1
8.72078e-146	-0.307431	0.946	0.932	2.93838e-141	0	HSP90AB1
3.61994e-145	-0.495466	0.195	0.388	1.2197e-140	0	N4BP2L2
6.64646e-145	-0.554741	0.393	0.52	2.23946e-140	0	GYPC
8.0923e-144	0.25637	0.78	0.572	2.72662e-139	0	TMEM160
1.19587e-143	0.266328	0.61	0.408	4.02936e-139	0	TOMM40
1.67305e-142	0.2512	0.766	0.555	5.63717e-138	0	TPM3
1.91666e-142	0.250782	0.81	0.606	6.45798e-138	0	DDX46
2.46817e-140	0.255247	0.535	0.34	8.31627e-136	0	SLC39A1
2.67427e-139	-0.440689	0.153	0.338	9.01069e-135	0	USP11
5.99561e-139	0.254704	0.684	0.46	2.02016e-134	0	NT5DC2
7.28347e-138	-0.462835	0.512	0.628	2.45409e-133	0	SFPQ
7.64323e-138	-0.36117	0.775	0.786	2.57531e-133	0	GNG5
5.29497e-137	-0.448189	0.145	0.328	1.78409e-132	0	DYNC1I2
6.21312e-137	0.252746	0.539	0.346	2.09345e-132	0	COTL1
1.42367e-136	-0.468541	0.156	0.335	4.79692e-132	0	ISYNA1
1.33612e-135	-0.484303	0.358	0.518	4.50192e-131	0	SRSF5
8.77934e-135	-0.616826	0.543	0.642	2.95811e-130	0	HNRNPH1
6.46376e-134	-0.516554	0.373	0.522	2.1779e-129	0	2019-09-07
1.23278e-133	-0.481133	0.256	0.431	4.15374e-129	0	RHOC
1.25345e-132	-0.458381	0.403	0.544	4.22339e-128	0	HNRNPR
1.4569e-132	-0.383032	0.084	0.254	4.90889e-128	0	GSTK1
8.06368e-132	-0.466272	0.408	0.54	2.71697e-127	0	H2AFY
2.64004e-131	-0.460596	0.187	0.37	8.89536e-127	0	VAMP2
2.32014e-130	-0.341731	0.748	0.771	7.81747e-126	0	HSBP1
5.91199e-130	-0.466734	0.371	0.514	1.99199e-125	0	PTOV1
3.37661e-128	-0.472638	0.317	0.466	1.13771e-123	0	FSCN1
4.52746e-128	-0.451883	0.215	0.388	1.52548e-123	0	CETN2
4.72477e-128	-0.336442	0.802	0.806	1.59196e-123	0	CUTA
1.93839e-127	-0.504295	0.414	0.532	6.53122e-123	0	PLD3
2.0442e-127	-0.429534	0.192	0.372	6.88774e-123	0	CD164
6.15408e-127	-0.647479	0.927	0.881	2.07355e-122	0	TUBA1B
6.15926e-127	-0.501791	0.571	0.624	2.0753e-122	0	H1FX
1.04169e-124	-0.317486	0.995	0.971	3.50988e-120	0	HMGB1
1.3302e-124	-0.459591	0.095	0.26	4.48197e-120	0	HES1
8.86024e-124	-0.331147	0.83	0.832	2.98537e-119	0	C14orf2
3.78892e-123	-0.420718	0.2	0.371	1.27664e-118	0	FXYD6
5.09609e-122	-0.668097	0.306	0.458	1.71708e-117	0	CTNNB1
9.92793e-122	-0.491242	0.476	0.564	3.34512e-117	0	QPRT
5.34166e-121	-0.512749	0.225	0.381	1.79982e-116	0	TYMS
5.11395e-118	-0.453535	0.573	0.651	1.7231e-113	0	ITM2C
1.51387e-117	-0.320667	0.889	0.861	5.10082e-113	0	HNRNPA2B1
3.00332e-115	-0.536426	0.455	0.55	1.01194e-110	0	LMO4
2.31395e-112	-0.381489	0.136	0.297	7.79661e-108	0	BNIP3L
2.43489e-111	-0.360136	0.11	0.269	8.20411e-107	0	CYTH2
2.91797e-111	-0.427612	0.22	0.383	9.83181e-107	0	WSB1
1.34984e-109	-0.384145	0.157	0.317	4.54814e-105	0	ARID3A
8.237e-109	-0.384745	0.099	0.252	2.77537e-104	0	CD74
7.03099e-108	-0.416665	0.26	0.419	2.36902e-103	0	SMARCE1
1.74845e-106	-0.350909	0.87	0.844	5.89123e-102	0	CALM2
1.53564e-105	-0.370198	0.629	0.669	5.17417e-101	0	ST13
1.85515e-105	-0.266217	0.88	0.85	6.25075e-101	0	PPDPF
7.42012e-105	-0.724974	0.127	0.273	2.50014e-100	0	LGALS1
6.58793e-104	-0.257316	0.878	0.835	2.21974e-99	0	MZT2B
1.42824e-103	-0.38635	0.216	0.371	4.8123e-99	0	MSRB2
1.64421e-103	-0.328199	0.821	0.816	5.53999e-99	0	CD63
3.59155e-103	-0.408743	0.183	0.341	1.21014e-98	0	AC090498.1
3.73596e-102	-0.433898	0.584	0.649	1.2588e-97	0	WDR83OS
1.1967e-101	-0.363456	0.127	0.278	4.03216e-97	0	UNC5B
1.40144e-100	-0.355153	0.691	0.718	4.72202e-96	0	FUS
8.02885e-100	-0.399519	0.884	0.863	2.70524e-95	0	SOX4
2.62242e-99	-0.379481	0.21	0.364	8.83599e-95	0	CUEDC2
1.33945e-98	-0.334353	0.749	0.753	4.51315e-94	0	SRP9
4.44373e-98	-0.363362	0.639	0.671	1.49727e-93	0	RCN2
3.30778e-97	-0.405789	0.392	0.51	1.11452e-92	0	CFDP1
5.75065e-95	-0.822321	0.59	0.594	1.93762e-90	0	HMGB2
2.86345e-94	-0.326401	0.717	0.725	9.64812e-90	0	HNRNPA3
4.54016e-94	-0.341291	0.115	0.259	1.52976e-89	0	TMED4
1.53265e-93	-0.446999	0.46	0.561	5.16412e-89	0	CDC42
2.55493e-93	-0.348384	0.192	0.342	8.60858e-89	0	SSBP4
4.2631e-91	-0.402949	0.172	0.317	1.43641e-86	0	SH3BGRL
6.53847e-91	-0.318069	0.16	0.306	2.20307e-86	0	TMEM123
2.75649e-90	-0.359262	0.528	0.606	9.28773e-86	0	TRAPPC1
3.49309e-89	-0.334666	0.115	0.254	1.17696e-84	0	ARMCX6
1.01866e-88	-0.378173	0.585	0.645	3.43228e-84	0	PNISR
3.65741e-88	-0.360207	0.183	0.327	1.23233e-83	0	MRPL23
8.51086e-88	-0.33857	0.128	0.268	2.86765e-83	0	ZKSCAN1
5.48016e-87	-0.353134	0.189	0.332	1.84649e-82	0	FKBP10
9.86899e-87	-0.355454	0.215	0.361	3.32526e-82	0	ANAPC13
3.31759e-86	-0.394108	0.565	0.627	1.11783e-81	0	EIF4A2
1.24433e-85	-0.45331	0.165	0.301	4.19266e-81	0	PEG10
1.76641e-85	-0.325538	0.675	0.695	5.95174e-81	0	PHPT1
1.92163e-85	-0.372582	0.537	0.597	6.47475e-81	0	KDELR1
8.15535e-84	-0.367732	0.236	0.378	2.74786e-79	0	ATRX
1.46859e-83	-0.370786	0.25	0.385	4.94827e-79	0	NDUFB3
2.15474e-83	-0.346303	0.136	0.272	7.26019e-79	0	HP1BP3
9.50367e-81	-0.346178	0.574	0.632	3.20217e-76	0	HNRNPM
1.54567e-80	-0.267081	0.789	0.782	5.20798e-76	0	OST4
2.50324e-80	-0.376037	0.518	0.581	8.43442e-76	0	ILF2
2.0522e-79	-0.341835	0.128	0.257	6.91469e-75	0	ARL6IP5
3.88487e-79	-0.364016	0.225	0.358	1.30897e-74	0	NDUFAF3
4.17439e-79	-0.315085	0.131	0.263	1.40652e-74	0	SMARCA1
5.18315e-79	-0.377887	0.192	0.327	1.74641e-74	0	SPRY1
5.44945e-79	-0.335874	0.572	0.622	1.83614e-74	0	KHDRBS1
4.93313e-77	-0.360617	0.553	0.601	1.66217e-72	0	APEX1
1.06579e-75	-0.377608	0.418	0.516	3.59107e-71	0	DYNLRB1
1.11911e-75	-0.290557	0.147	0.279	3.77074e-71	0	TSEN34
1.87611e-75	-0.258812	0.833	0.794	6.32138e-71	0	RBMX
9.39132e-75	-0.378774	0.296	0.42	3.16431e-70	0	GTF2H5
3.54758e-74	-0.323765	0.749	0.752	1.19532e-69	0	TCEAL8
2.14156e-73	-0.314777	0.162	0.292	7.21576e-69	0	KMT2E
5.08256e-71	-0.348214	0.186	0.312	1.71252e-66	0	SDCBP
6.24819e-71	-0.390751	0.349	0.45	2.10527e-66	0	PDLIM7
8.05543e-71	-0.379047	0.382	0.483	2.7142e-66	0	IDI1
1.73371e-70	-0.294539	0.154	0.28	5.84155e-66	0	IFI27L2
2.74496e-70	-0.29706	0.16	0.286	9.24886e-66	0	FNTA
2.9401e-70	-0.363503	0.453	0.526	9.90636e-66	0	XRCC6
5.12126e-70	-0.358506	0.369	0.474	1.72556e-65	0	NDUFS4
8.12803e-70	-0.316448	0.149	0.273	2.73866e-65	0	IK
3.9159e-69	-0.342202	0.205	0.33	1.31942e-64	0	IP6K2
1.53971e-68	-0.378636	0.227	0.345	5.18791e-64	0	ISG15
1.97303e-68	-0.310477	0.207	0.333	6.64791e-64	0	HADHA
4.91071e-68	-0.307772	0.134	0.253	1.65462e-63	0	VGLL4
1.45473e-67	-0.290217	0.183	0.309	4.90157e-63	0	VPS35
2.26499e-67	-0.387163	0.306	0.419	7.63167e-63	0	PPP1CB
2.85499e-67	-0.346945	0.19	0.312	9.6196e-63	0	DUSP6
1.55528e-65	-0.343029	0.328	0.435	5.24034e-61	0	APP
1.69502e-65	-0.355078	0.502	0.557	5.7112e-61	0	COPE
1.86295e-65	-0.303273	0.753	0.724	6.27702e-61	0	FDPS
4.34739e-65	-0.333412	0.32	0.43	1.46481e-60	0	PGLS
1.63071e-64	-0.301903	0.184	0.304	5.49451e-60	0	TRIM44
1.67655e-64	-0.30262	0.193	0.312	5.64896e-60	0	AKR7A2
2.83405e-64	-0.430836	0.187	0.297	9.54905e-60	0	PTPRS
9.51673e-63	-0.33325	0.287	0.405	3.20657e-58	0	SVBP
8.94975e-62	-0.256841	0.16	0.278	3.01553e-57	0	HOMER3
5.0616e-61	-0.309406	0.698	0.711	1.70546e-56	0	HSPB1
1.00659e-60	-0.306237	0.243	0.361	3.3916e-56	0	CKAP4
1.12118e-60	-0.329188	0.225	0.341	3.7777e-56	0	S100A6
5.04888e-60	-0.301057	0.568	0.597	1.70117e-55	0	FKBP8
3.11824e-59	-0.341302	0.292	0.396	1.05066e-54	0	SKA2
4.52419e-59	-0.3178	0.26	0.372	1.52438e-54	0	TMCO1
6.28623e-59	-0.303114	0.151	0.263	2.11808e-54	0	CHD9
1.37158e-58	-0.337391	0.462	0.523	4.62139e-54	0	MLLT11
2.71143e-58	-0.293348	0.233	0.346	9.13589e-54	0	TSPAN3
3.26633e-58	-0.321374	0.476	0.547	1.10056e-53	0	PYURF
6.14693e-58	-0.260701	0.734	0.709	2.07115e-53	0	CLIC1
2.43882e-57	-0.294095	0.19	0.302	8.21735e-53	0	MEX3A
8.23302e-57	-0.339836	0.697	0.705	2.77403e-52	0	C12orf57
2.27746e-56	-0.325679	0.413	0.502	7.67368e-52	0	GABARAPL2
1.14668e-55	-0.292949	0.194	0.306	3.86364e-51	0	BAD
1.66927e-55	-0.287238	0.57	0.609	5.62444e-51	0	PAFAH1B3
1.81668e-55	-0.311798	0.294	0.402	6.12111e-51	0	ITGB1
5.02181e-55	-0.319182	0.267	0.372	1.69205e-50	0	COPZ1
3.34392e-54	-0.317122	0.334	0.428	1.1267e-49	0	ARL3
2.32979e-53	-0.252567	0.76	0.738	7.84999e-49	0	C19orf43
3.25356e-53	-0.324504	0.254	0.36	1.09626e-48	0	SYF2
6.81324e-53	-0.298962	0.27	0.375	2.29565e-48	0	VCP
1.33539e-52	-0.31344	0.151	0.251	4.49947e-48	0	MDM4
1.34953e-52	-0.305573	0.516	0.579	4.5471e-48	0	LAMTOR5
1.20279e-51	-0.279043	0.217	0.324	4.05269e-47	0	CPNE1
3.375e-51	-0.278785	0.239	0.346	1.13717e-46	0	PAIP1
1.23191e-50	-0.278554	0.248	0.354	4.1508e-46	0	UBA1
1.73756e-50	-0.317842	0.305	0.403	5.85454e-46	0	NDUFB5
2.26436e-50	-0.298903	0.291	0.394	7.62955e-46	0	RSRC2
2.5985e-50	-0.284785	0.687	0.691	8.75538e-46	0	SSR4
3.46623e-50	-0.28046	0.62	0.63	1.16791e-45	0	CCT8
1.28122e-49	-0.305048	0.284	0.384	4.31693e-45	0	POLR2J3
1.85937e-49	-0.266325	0.173	0.276	6.26496e-45	0	ETFA
2.30393e-49	-0.298547	0.226	0.331	7.76287e-45	0	TNRC6B
4.1601e-49	-0.292192	0.52	0.554	1.4017e-44	0	FAM213A
7.98094e-49	-0.27884	0.206	0.311	2.6891e-44	0	MED4
8.59653e-49	-0.258155	0.181	0.284	2.89652e-44	0	SNAPIN
5.70475e-48	-0.29515	0.506	0.563	1.92216e-43	0	CBX1
1.58937e-47	-0.285495	0.226	0.329	5.35522e-43	0	IGF2BP2
5.30406e-47	-0.310904	0.433	0.502	1.78715e-42	0	SEC62
1.37413e-46	-0.275338	0.27	0.371	4.62998e-42	0	TPR
8.49933e-46	-0.286296	0.361	0.446	2.86377e-41	0	SNRNP70
1.286e-45	-0.291664	0.309	0.396	4.33306e-41	0	GSTO1
2.6511e-45	-0.289505	0.295	0.385	8.93261e-41	0	THOC7
5.64282e-45	-0.265194	0.182	0.28	1.90129e-40	0	AKAP9
1.63281e-44	-0.284894	0.271	0.364	5.50159e-40	0	HTATSF1
2.03704e-43	-0.275979	0.263	0.354	6.8636e-39	0	COPS8
4.19116e-43	-0.259285	0.191	0.287	1.41217e-38	0	RTFDC1
4.4733e-43	-0.292555	0.51	0.556	1.50723e-38	0	UBXN1
9.83568e-43	-0.286886	0.48	0.535	3.31403e-38	0	ERGIC3
1.15165e-42	-0.306098	0.412	0.478	3.88036e-38	0	MGST3
3.01216e-42	-0.272154	0.26	0.354	1.01492e-37	0	RAB11B
3.13544e-42	-0.251962	0.174	0.269	1.05646e-37	0	DDX6
3.50236e-41	-0.290982	0.435	0.493	1.18009e-36	0	CBX5
4.00865e-41	-0.281367	0.313	0.401	1.35068e-36	0	CHD4
4.21918e-41	-0.315743	0.391	0.461	1.42161e-36	0	MSMO1
4.67241e-41	-0.279148	0.358	0.433	1.57432e-36	0	RCN1
6.27293e-41	-0.251746	0.728	0.704	2.1136e-36	0	SH3BGRL3
8.62107e-40	-0.284262	0.398	0.466	2.90478e-35	0	PDIA3
1.11742e-39	-0.264668	0.286	0.374	3.76503e-35	0	TSPAN6
1.12604e-39	-0.294057	0.356	0.437	3.79406e-35	0	C4orf48
1.60616e-39	-0.273167	0.441	0.496	5.4118e-35	0	ZFP36L1
2.55457e-39	-0.300058	0.316	0.4	8.60735e-35	0	NDUFB6
3.04317e-39	-0.269658	0.274	0.365	1.02537e-34	0	ZC3H13
3.25429e-39	-0.273127	0.443	0.499	1.0965e-34	0	UQCC2
6.07553e-39	-0.272601	0.398	0.464	2.04709e-34	0	PPP2R1A
1.66325e-38	-0.250592	0.233	0.323	5.60416e-34	0	ATXN10
2.2988e-38	-0.278914	0.345	0.426	7.74558e-34	0	EWSR1
7.89347e-38	-0.287911	0.455	0.513	2.65963e-33	0	UFC1
5.00661e-37	-0.272303	0.372	0.444	1.68693e-32	0	EMC10
9.45123e-37	-0.251577	0.219	0.307	3.1845e-32	0	RFXANK
1.57447e-36	-0.250796	0.251	0.335	5.30502e-32	0	CYB5R3
1.77104e-35	-0.293181	0.487	0.523	5.96734e-31	0	HSP90B1
2.11815e-35	-0.356583	0.226	0.296	7.13688e-31	0	NUSAP1
4.60652e-35	-0.263431	0.272	0.355	1.55212e-30	0	CAPZA2
5.18973e-35	-0.254256	0.305	0.388	1.74863e-30	0	CAPZA1
1.05543e-34	-0.261489	0.235	0.318	3.55617e-30	0	ETFB
1.07233e-34	-0.271805	0.245	0.328	3.61311e-30	0	SRSF6
5.88174e-34	-0.259426	0.375	0.443	1.98179e-29	0	RBBP7
7.56186e-34	-0.258057	0.614	0.617	2.54789e-29	0	TMEM261
9.08016e-34	-0.275875	0.494	0.537	3.05947e-29	0	DYNLT1
1.92921e-33	-0.260745	0.47	0.52	6.50026e-29	0	RBM3
3.23805e-33	-0.263992	0.453	0.491	1.09103e-28	0	TECR
8.68904e-33	-0.260406	0.606	0.621	2.92769e-28	0	ATP6V1F
1.208e-32	-0.257065	0.36	0.429	4.07024e-28	0	UQCRC2
2.62067e-32	-0.253492	0.299	0.377	8.83008e-28	0	SELK
8.42936e-32	-0.263842	0.522	0.544	2.84019e-27	0	FKBP3
9.88972e-32	-0.267694	0.357	0.43	3.33224e-27	0	NDUFA3
2.26627e-31	-0.255426	0.301	0.377	7.63598e-27	0	HSPA5
4.09874e-29	-0.261501	0.393	0.442	1.38103e-24	0	PSMC3
2.04736e-28	-0.261422	0.349	0.414	6.89836e-24	0	TAF7
6.27292e-28	-0.280156	0.296	0.359	2.1136e-23	0	SPARC
2.67101e-27	-0.297873	0.49	0.517	8.99971e-23	0	CYBA
6.60701e-27	-0.250921	0.525	0.558	2.22616e-22	0	LUC7L3
4.75452e-26	-0.256814	0.366	0.423	1.60199e-21	0	NAA38
7.79553e-20	-0.313974	0.525	0.542	2.62662e-15	0	IFITM3
1.57078e-18	-0.443048	0.486	0.473	5.29258e-14	0	TUBB4B
1.14475e-17	-0.271457	0.465	0.487	3.85711e-13	0	ITM2B
7.94668e-15	-0.276217	0.414	0.444	2.67755e-10	0	SAT1
6.90816e-10	-0.329936	0.414	0.428	2.32763e-05	0	CCND1
2.46178e-09	-0.413738	0.399	0.386	8.29473e-05	0	CENPF
9.96643e-06	-0.311822	0.232	0.251	0.335809	0	PTN
0	1.08527	0.953	0.28	0	1	RP11-148B6.1
0	1.03244	0.957	0.292	0	1	POU5F1
0	0.941092	0.962	0.507	0	1	TERF1
0	0.889471	0.952	0.523	0	1	PPP1R14B
0	0.859364	0.791	0.209	0	1	GAL
0	0.805223	0.868	0.247	0	1	TDGF1
0	0.744565	0.983	0.691	0	1	SNRPN
0	0.736144	0.722	0.18	0	1	LINC00678
0	0.731714	0.903	0.427	0	1	SFRP1
0	0.723104	0.984	0.74	0	1	PRELID1
0	0.709528	0.845	0.379	0	1	LIN28A
0	0.708401	0.839	0.377	0	1	RAC3
0	0.705238	0.74	0.193	0	1	FOXD3-AS1
0	0.704682	0.916	0.537	0	1	SRM
0	0.684534	0.994	0.862	0	1	RPS10
0	0.654581	1	0.999	0	1	RPS12
0	0.647531	0.815	0.289	0	1	RARRES2
0	0.646924	0.752	0.218	0	1	L1TD1
0	0.642177	0.687	0.185	0	1	SOX2
0	0.640186	0.988	0.756	0	1	CD24
0	0.639977	0.995	0.899	0	1	HMGA1
0	0.637694	0.991	0.825	0	1	RPL36A
0	0.629662	0.766	0.328	0	1	SEPHS1
0	0.628387	0.923	0.538	0	1	UBE2S
0	0.607252	0.825	0.362	0	1	DMKN
0	0.599955	0.709	0.249	0	1	SPATS2L
0	0.596351	0.56	0.137	0	1	RAB17
0	0.593337	0.66	0.18	0	1	USP44
0	0.591622	0.621	0.158	0	1	PODXL
0	0.579757	0.799	0.425	0	1	DHCR24
0	0.57185	0.863	0.481	0	1	ATF4
0	0.564385	0.895	0.51	0	1	EIF4EBP1
0	0.563727	0.646	0.192	0	1	GPC4
0	0.563492	0.98	0.778	0	1	TOMM7
0	0.550897	0.931	0.599	0	1	RPL22L1
0	0.538218	0.598	0.18	0	1	DNMT3B
0	0.531519	1	1	0	1	RPLP1
0	0.531392	0.997	0.909	0	1	RPS21
0	0.529906	0.658	0.261	0	1	NQO2
0	0.52968	0.543	0.191	0	1	MT1X
0	0.52934	0.542	0.136	0	1	RP11-1144P22.1
0	0.528838	0.67	0.248	0	1	GJA1
0	0.525389	1	0.999	0	1	RPL41
0	0.518224	0.678	0.284	0	1	RBPMS2
0	0.517704	0.48	0.11	0	1	PLA2G16
0	0.495478	0.915	0.648	0	1	TMEM147
0	0.491943	0.726	0.352	0	1	EIF2AK4
0	0.490639	1	0.996	0	1	RPL12
0	0.490078	0.999	0.991	0	1	RPSA
0	0.488275	0.636	0.241	0	1	PWAR6
0	0.486771	0.909	0.598	0	1	RPL17
0	0.482852	0.965	0.715	0	1	GPX1
0	0.482218	0.778	0.413	0	1	C20orf27
0	0.479495	1	1	0	1	RPS2
0	0.476743	0.794	0.433	0	1	YBX3
0	0.473842	0.804	0.453	0	1	POP7
0	0.471405	0.689	0.327	0	1	NR2F6
0	0.467728	1	0.995	0	1	FTL
0	0.460328	0.527	0.153	0	1	MAL2
0	0.459302	0.631	0.248	0	1	NR6A1
0	0.455766	0.54	0.178	0	1	DIAPH2
0	0.454053	0.477	0.12	0	1	SLC7A5
0	0.448926	0.94	0.688	0	1	SEPW1
0	0.446533	1	0.994	0	1	RPL37A
0	0.445792	0.767	0.42	0	1	MAD2L2
0	0.444963	0.882	0.575	0	1	EIF2S2
0	0.442484	0.632	0.295	0	1	UBE2M
0	0.432503	0.725	0.342	0	1	DDX21
0	0.431171	0.505	0.157	0	1	DPYSL3
0	0.425891	0.985	0.824	0	1	OAZ1
0	0.415642	1	0.999	0	1	RPL27A
0	0.412203	0.44	0.114	0	1	GNG4
0	0.406011	0.436	0.104	0	1	CYP2S1
0	0.404551	0.544	0.179	0	1	PMAIP1
0	0.400934	1	0.996	0	1	RPLP2
0	0.399696	0.562	0.227	0	1	PAWR
0	0.39874	0.356	0.075	0	1	SCGB3A2
0	0.398663	0.575	0.25	0	1	MTHFD2
0	0.396749	0.404	0.093	0	1	RP11-568A7.4
0	0.394696	0.421	0.101	0	1	VRTN
0	0.394131	0.576	0.239	0	1	RRAS2
0	0.38799	0.627	0.257	0	1	EPCAM
0	0.386553	0.562	0.242	0	1	TNNT1
0	0.386363	0.522	0.199	0	1	JADE1
0	0.381452	0.396	0.097	0	1	NMRK2
0	0.3771	0.969	0.797	0	1	NME4
0	0.374851	0.476	0.157	0	1	PHC1
0	0.367952	0.479	0.165	0	1	SALL2
0	0.367158	0.565	0.197	0	1	PIM2
0	0.366532	1	0.998	0	1	RPS27
0	0.36609	0.378	0.088	0	1	PPP2R2B
0	0.36321	0.491	0.186	0	1	RND2
0	0.361196	1	0.998	0	1	RPS17
0	0.361146	0.531	0.191	0	1	THY1
0	0.355227	0.51	0.176	0	1	CLDN6
0	0.354672	0.406	0.109	0	1	KIF1A
0	0.352245	0.415	0.129	0	1	RP11-20D14.6
0	0.351985	0.433	0.128	0	1	POLR3G
0	0.350915	0.389	0.107	0	1	TEAD4
0	0.350281	1	1	0	1	RPS18
0	0.349689	0.372	0.089	0	1	POU5F1B
0	0.346484	0.419	0.14	0	1	UPP1
0	0.344401	1	0.997	0	1	RPL28
0	0.336558	0.398	0.121	0	1	AK4
0	0.330122	0.357	0.091	0	1	FOXH1
0	0.32485	0.39	0.114	0	1	SNHG25
0	0.323856	0.394	0.132	0	1	TRIM71
0	0.318889	0.994	0.902	0	1	EEF1B2
0	0.316549	0.436	0.143	0	1	PYCARD
0	0.314765	0.285	0.058	0	1	LINC01405
0	0.314024	1	1	0	1	RPS19
0	0.306976	0.315	0.077	0	1	GABRB3
0	0.305592	0.305	0.069	0	1	CADM2
0	0.303196	0.354	0.099	0	1	FAM101B
0	0.303026	1	0.992	0	1	RPS25
0	0.299933	1	0.997	0	1	RPS16
0	0.298369	1	0.994	0	1	RPS5
0	0.296704	1	1	0	1	RPL13A
0	0.293346	0.301	0.073	0	1	ZSCAN10
0	0.292171	1	0.989	0	1	RPL36
0	0.287888	0.333	0.094	0	1	ADM
0	0.287332	0.31	0.072	0	1	D21S2088E
0	0.28418	1	1	0	1	RPS23
0	0.281809	0.323	0.09	0	1	C6orf132
0	0.280328	1	0.995	0	1	RPLP0
0	0.275143	0.319	0.09	0	1	SLC2A3
0	0.273519	1	0.999	0	1	RPL26
0	0.26746	1	1	0	1	RPS27A
0	0.267423	0.302	0.075	0	1	GPR176
0	0.266581	0.26	0.056	0	1	RASGRP2
0	0.266383	0.999	0.991	0	1	RPS28
0	0.262443	1	0.996	0	1	RPS20
0	-0.337087	0.998	0.993	0	1	HNRNPA1
0	-0.421002	0.969	0.954	0	1	PPIA
0	-0.523945	0.901	0.909	0	1	MYL6
0	-0.525212	0.988	0.982	0	1	ACTG1
0	-0.547648	0.843	0.869	0	1	SRSF3
0	-0.553111	0.828	0.853	0	1	YWHAE
0	-0.559009	0.998	0.998	0	1	H3F3A
0	-0.582717	0.997	0.994	0	1	ACTB
0	-0.591839	0.988	0.972	0	1	HMGB1
0	-0.594087	0.948	0.953	0	1	CFL1
0	-0.601055	1	0.963	0	1	MT-CO1
0	-0.616008	0.901	0.914	0	1	ATP5G2
0	-0.660132	0.943	0.955	0	1	SRP14
0	-0.666491	0.821	0.851	0	1	CALM2
0	-0.680417	0.981	0.964	0	1	TUBB
0	-0.704971	0.725	0.787	0	1	PTMS
0	-0.771236	0.548	0.714	0	1	EID1
0	-0.771645	0.627	0.775	0	1	SKP1
0	-0.895594	0.848	0.926	0	1	UBB
0	-0.933622	0.505	0.702	0	1	S100A11
0	-1.02048	0.476	0.719	0	1	CIRBP
0	-1.04009	0.028	0.361	0	1	OAF
0	-1.0558	0.898	0.886	0	1	TUBA1B
0	-1.06258	0.596	0.822	0	1	PRDX2
0	-1.07188	0.591	0.779	0	1	ID3
0	-1.07569	0.166	0.536	0	1	MAGED2
0	-1.07611	0.022	0.369	0	1	HOXC10
0	-1.09934	0.031	0.473	0	1	HOXA10
0	-1.14151	0.818	0.921	0	1	STMN1
0	-1.1819	0.075	0.47	0	1	ID2
0	-1.1951	0.493	0.744	0	1	TUBA1A
0	-1.40552	0.922	0.945	0	1	MDK
0	-1.48177	0.022	0.369	0	1	HOXB-AS3
0	-2.01406	0.994	0.983	0	1	MALAT1
1.75159e-307	0.357837	0.486	0.193	5.90181e-303	1	FKBP1B
2.29184e-306	0.271439	0.309	0.086	7.72214e-302	1	ALPL
5.24742e-305	0.427659	0.847	0.547	1.76807e-300	1	SLC25A39
9.09624e-303	0.447701	0.329	0.096	3.06489e-298	1	MT1G
4.15325e-302	0.397075	0.584	0.269	1.3994e-297	1	LYAR
1.00342e-298	-1.17997	0.02	0.341	3.38091e-294	1	RP11-357H14.17
8.63751e-298	-0.825517	0.343	0.589	2.91032e-293	1	DDAH2
7.81066e-297	0.403542	0.69	0.363	2.63172e-292	1	BOLA3
8.8349e-293	0.250391	0.263	0.066	2.97683e-288	1	PLPP2
1.63172e-291	-0.898705	0.271	0.543	5.49792e-287	1	B2M
3.93521e-291	-0.572029	0.805	0.835	1.32593e-286	1	UQCRB
6.46908e-291	0.276454	0.323	0.098	2.17969e-286	1	ENHO
2.29447e-290	0.270948	0.311	0.091	7.73097e-286	1	HAGHL
4.09628e-287	-0.363061	0.983	0.97	1.3802e-282	1	MARCKSL1
5.93259e-287	0.394487	0.654	0.33	1.99893e-282	1	UGP2
6.76511e-286	0.330373	0.528	0.224	2.27944e-281	1	TCF7L1
2.05356e-284	-0.951295	0.388	0.606	6.91928e-280	1	ID1
2.70104e-284	0.285335	0.995	0.93	9.10088e-280	1	TMA7
2.37531e-280	-0.789146	0.569	0.691	8.00336e-276	1	MARCKS
9.18644e-280	0.399011	0.861	0.574	3.09528e-275	1	TXNL4A
2.24159e-279	0.334567	0.459	0.183	7.5528e-275	1	SLC1A5
6.95833e-279	-0.882193	0.228	0.504	2.34454e-274	1	CRABP2
8.9224e-279	-0.830556	0.66	0.737	3.00631e-274	1	TMSB15A
1.1058e-278	0.383665	0.727	0.393	3.72589e-274	1	MRPS12
3.10688e-278	0.373791	0.567	0.266	1.04683e-273	1	MYBL2
6.36563e-278	0.306666	0.397	0.142	2.14483e-273	1	SOCS1
3.65586e-277	0.354143	0.348	0.112	1.23181e-272	1	MT2A
1.57632e-276	0.402916	0.826	0.523	5.31125e-272	1	JTB
2.55366e-276	-0.309287	0.998	0.992	8.6043e-272	1	NGFRAP1
3.96907e-275	0.251451	0.285	0.08	1.33734e-270	1	APELA
6.80744e-275	-0.777697	0.113	0.419	2.2937e-270	1	TTC3
7.6682e-275	-0.912006	0.02	0.325	2.58372e-270	1	HOXC6
2.08435e-271	-0.745515	0.443	0.646	7.02299e-267	1	WBP5
2.56078e-270	0.393375	0.843	0.541	8.62829e-266	1	HNRNPAB
3.37864e-269	0.334651	0.518	0.226	1.1384e-264	1	C19orf24
5.22481e-269	-0.250922	1	0.998	1.76045e-264	1	RPL6
7.33388e-269	0.2711	0.348	0.115	2.47108e-264	1	LPCAT1
8.1571e-268	0.37971	0.713	0.392	2.74845e-263	1	ISOC2
2.42189e-267	0.349751	0.963	0.779	8.16033e-263	1	TIMM13
4.29862e-267	0.298167	0.385	0.139	1.44838e-262	1	TPST2
5.54532e-266	0.334077	0.521	0.229	1.86844e-261	1	VAT1
7.41068e-266	0.388126	0.76	0.446	2.49695e-261	1	CCDC85B
1.69667e-265	0.254728	0.998	0.938	5.71674e-261	1	MT-ATP6
1.94413e-265	0.37127	0.692	0.373	6.55055e-261	1	TMEM183A
1.93646e-264	0.379202	0.898	0.609	6.5247e-260	1	TPM1
1.73462e-263	0.380897	0.835	0.537	5.84462e-259	1	RPS19BP1
2.44054e-260	0.324921	0.505	0.217	8.22316e-256	1	NME3
6.10312e-260	0.261102	0.324	0.104	2.05638e-255	1	RP11-660L16.2
1.13995e-259	0.293544	0.457	0.183	3.84096e-255	1	RP11-12G12.7
4.49546e-259	-0.787296	0.518	0.663	1.5147e-254	1	UBC
1.66165e-257	-0.699081	0.019	0.307	5.59878e-253	1	HOXC9
1.69357e-256	0.31928	0.528	0.238	5.70631e-252	1	RCC2
3.08574e-255	0.327798	0.48	0.207	1.03971e-250	1	SHC1
4.12206e-255	0.351118	0.773	0.447	1.38889e-250	1	NPM3
7.4225e-254	-1.64019	0.024	0.309	2.50094e-249	1	DLK1
4.23638e-253	0.356915	0.663	0.353	1.42741e-248	1	LSM10
2.30068e-252	-0.863815	0.08	0.373	7.75191e-248	1	COL2A1
1.30164e-251	0.27582	0.995	0.909	4.38574e-247	1	UQCRH
8.97872e-251	-0.563281	0.745	0.795	3.02529e-246	1	HNRNPDL
1.26839e-250	0.32153	0.542	0.247	4.27372e-246	1	VCL
2.87635e-250	-0.738096	0.02	0.303	9.69156e-246	1	HOXB9
4.98537e-250	0.33967	0.589	0.287	1.67977e-245	1	AIF1L
1.18242e-248	0.283631	0.475	0.198	3.98405e-244	1	PDLIM2
1.71661e-247	0.319807	0.456	0.193	5.78394e-243	1	KIF5C
4.34523e-247	0.356386	0.933	0.688	1.46408e-242	1	AURKAIP1
1.12513e-246	0.327229	0.547	0.255	3.791e-242	1	GPATCH4
1.89648e-246	0.311454	0.497	0.22	6.39e-242	1	FAM195A
1.33397e-245	-0.67268	0.09	0.382	4.49469e-241	1	H2AFY2
3.4855e-245	0.251395	0.34	0.115	1.1744e-240	1	TNFRSF12A
4.48979e-242	0.308083	0.484	0.211	1.51279e-237	1	SEC11C
4.76162e-240	-0.376719	0.954	0.933	1.60438e-235	1	NDUFA4
1.17182e-236	0.317584	0.496	0.226	3.94832e-232	1	TAF10
4.43216e-236	-0.311823	1	0.998	1.49337e-231	1	TMSB10
8.13878e-235	0.322068	0.489	0.223	2.74228e-230	1	MLLT4
3.77638e-231	-0.760977	0.303	0.531	1.27241e-226	1	CST3
4.99314e-230	0.299018	0.431	0.182	1.68239e-225	1	KCMF1
7.12419e-230	-1.45623	0.278	0.489	2.40042e-225	1	IGDCC3
3.52603e-229	0.291173	0.51	0.234	1.18806e-224	1	SMCO4
4.0342e-229	0.349663	0.683	0.388	1.35928e-224	1	ARPC5L
9.86739e-229	-0.679433	0.019	0.283	3.32472e-224	1	HOXC8
1.01038e-228	0.319659	0.543	0.264	3.40437e-224	1	DUSP23
1.82017e-227	0.354933	0.82	0.534	6.13288e-223	1	EI24
3.52335e-227	0.302548	0.646	0.326	1.18716e-222	1	DPPA4
2.66185e-226	0.306416	0.574	0.285	8.96885e-222	1	SLC16A1
6.59591e-226	-0.386625	0.93	0.9	2.22242e-221	1	NDUFB11
1.38783e-225	0.255682	0.362	0.137	4.67615e-221	1	NMB
1.55444e-225	-0.435204	0.821	0.838	5.23754e-221	1	ATP5G3
1.38124e-224	0.358174	0.254	0.076	4.65395e-220	1	MT1H
3.65178e-224	0.304692	0.53	0.256	1.23043e-219	1	BCAT1
6.07079e-223	-1.00932	0.451	0.593	2.04549e-218	1	VIM
7.88256e-223	0.297371	0.592	0.299	2.65595e-218	1	YWHAG
8.77403e-223	-0.534923	0.658	0.733	2.95632e-218	1	PSMB1
1.38375e-221	-0.46503	0.883	0.863	4.66239e-217	1	HNRNPA2B1
1.43631e-221	-0.522092	0.765	0.781	4.83951e-217	1	HNRNPK
5.50032e-221	-0.361488	0.958	0.935	1.85328e-216	1	LDHB
3.41494e-219	0.2906	0.53	0.251	1.15063e-214	1	RBPMS
3.69426e-219	0.337817	0.672	0.382	1.24474e-214	1	KXD1
8.69098e-219	-0.402563	0.991	0.976	2.92834e-214	1	H3F3B
1.70349e-218	-0.703411	0.415	0.594	5.73975e-214	1	ZNF428
1.23696e-216	0.342855	0.894	0.614	4.16782e-212	1	CENPV
3.48022e-215	-0.434538	0.906	0.891	1.17263e-210	1	PFDN5
1.20709e-213	-0.59398	0.582	0.696	4.06717e-209	1	PSMA4
1.00987e-212	0.264758	0.408	0.171	3.40267e-208	1	SLC27A5
5.85614e-212	0.331224	0.8	0.515	1.97317e-207	1	EMC6
6.91568e-212	-0.543998	0.691	0.759	2.33017e-207	1	TCEAL8
1.61022e-211	0.327967	0.905	0.63	5.42549e-207	1	CARHSP1
2.93567e-211	0.329902	0.897	0.639	9.89144e-207	1	OAZ2
2.99745e-211	0.281086	0.521	0.248	1.00996e-206	1	EZR
3.97585e-211	0.319879	0.708	0.411	1.33962e-206	1	CNN2
1.33241e-209	0.310317	0.498	0.242	4.48942e-205	1	ZDHHC12
3.91387e-209	0.318249	0.788	0.489	1.31874e-204	1	STRA13
4.4648e-209	0.2521	0.376	0.151	1.50437e-204	1	KAT7
4.91818e-209	-0.319902	0.97	0.943	1.65713e-204	1	SUMO2
1.30127e-208	0.337593	0.852	0.589	4.3845e-204	1	SSU72
3.31002e-207	-0.666974	0.153	0.409	1.11528e-202	1	VPS28
8.94113e-207	-0.438314	0.821	0.827	3.01262e-202	1	ATP5O
9.83526e-207	0.343311	0.85	0.569	3.31389e-202	1	BRI3
1.06816e-206	0.293438	0.639	0.344	3.59907e-202	1	JARID2
1.22407e-206	0.325227	0.848	0.578	4.12437e-202	1	SERP1
1.57918e-206	-0.799518	0.028	0.273	5.32088e-202	1	TGFBI
1.80679e-206	0.273395	0.412	0.179	6.08781e-202	1	CLPTM1L
9.4529e-206	0.322431	0.656	0.378	3.18506e-201	1	DAZAP1
1.11828e-204	0.285341	0.506	0.245	3.76795e-200	1	RNASEH1
1.04918e-202	0.320194	0.691	0.411	3.53509e-198	1	MRPL37
1.87722e-202	0.270994	0.512	0.245	6.32509e-198	1	AES
5.17118e-202	0.303442	0.533	0.272	1.74238e-197	1	EMD
1.87882e-201	0.278334	0.479	0.224	6.33051e-197	1	MID1IP1
2.04807e-201	-0.395938	0.959	0.931	6.90075e-197	1	HSP90AB1
3.50325e-201	0.293467	0.554	0.282	1.18038e-196	1	CXADR
1.63195e-200	-0.650721	0.335	0.542	5.4987e-196	1	DAD1
1.37304e-199	0.338259	0.736	0.46	4.62631e-195	1	NT5DC2
5.92087e-199	0.326319	0.855	0.587	1.99498e-194	1	GLRX5
4.64219e-198	-0.659628	0.125	0.375	1.56414e-193	1	CITED2
4.84745e-197	0.256317	0.442	0.2	1.6333e-192	1	PSMG4
3.16247e-196	0.274205	0.724	0.417	1.06556e-191	1	SNHG8
5.79084e-195	-0.453099	0.898	0.879	1.95117e-190	1	EIF3E
7.40751e-195	-0.652163	0.207	0.448	2.49589e-190	1	ESD
1.86731e-194	0.300997	0.688	0.401	6.29172e-190	1	CYB5A
8.20429e-194	-0.421784	0.818	0.828	2.76435e-189	1	EDF1
3.39921e-192	0.285919	0.573	0.309	1.14533e-187	1	GANAB
9.0506e-190	0.285894	0.59	0.32	3.04951e-185	1	NENF
5.24115e-189	-0.417524	0.888	0.851	1.76595e-184	1	TPI1
1.62132e-188	-0.622878	0.512	0.636	5.46287e-184	1	BEX4
4.06394e-187	-0.625377	0.156	0.395	1.3693e-182	1	NDN
9.9208e-186	0.267508	0.489	0.238	3.34272e-181	1	S100A10
1.04507e-184	-0.541016	0.704	0.731	3.52125e-180	1	FDPS
9.52591e-184	-0.556215	0.035	0.262	3.20966e-179	1	MLLT3
1.12535e-182	-0.59567	0.513	0.634	3.79176e-178	1	DDX5
1.95995e-182	-0.671121	0.446	0.584	6.60384e-178	1	S100A13
4.06353e-181	0.265064	0.441	0.211	1.36917e-176	1	UBAC1
4.35845e-181	-0.321538	0.97	0.936	1.46853e-176	1	GSTP1
4.95702e-181	-0.681086	0.53	0.623	1.67022e-176	1	PKM
3.90284e-180	0.283882	0.634	0.361	1.31502e-175	1	AMD1
1.07793e-179	0.266843	0.506	0.257	3.63197e-175	1	CBR1
3.66799e-179	0.275485	0.513	0.267	1.23589e-174	1	UBE2F
1.50544e-177	-0.635461	0.201	0.427	5.07244e-173	1	TSC22D1
7.69478e-177	0.295871	0.849	0.594	2.59268e-172	1	POLR2I
4.08505e-175	0.296797	0.94	0.716	1.37642e-170	1	SLIRP
2.91822e-173	-0.671887	0.092	0.322	9.83266e-169	1	TSC22D3
1.08819e-172	0.304551	0.813	0.549	3.66656e-168	1	YWHAH
4.52981e-172	-0.579179	0.532	0.653	1.52627e-167	1	WDR83OS
1.58985e-171	-0.572979	0.162	0.389	5.35683e-167	1	CETN2
7.21487e-171	-0.445398	0.836	0.815	2.43098e-166	1	CD63
2.15155e-170	0.2741	0.513	0.271	7.24942e-166	1	IMPA2
1.18809e-169	-0.570318	0.407	0.568	4.00314e-165	1	COPE
1.15813e-167	-0.414992	0.809	0.805	3.9022e-163	1	CUTA
4.83589e-166	0.277882	0.682	0.418	1.6294e-161	1	UQCC3
2.1977e-165	0.274514	0.569	0.318	7.40492e-161	1	LITAF
8.35993e-164	-0.541999	0.655	0.707	2.81679e-159	1	SSR2
1.75557e-163	0.279386	0.832	0.572	5.91523e-159	1	TMEM160
2.51753e-163	-0.386808	0.825	0.822	8.48256e-159	1	COX6A1
1.58339e-162	0.254792	0.568	0.315	5.33506e-158	1	SS18L2
2.4175e-160	-0.577216	0.114	0.334	8.14552e-156	1	RHOBTB3
4.42645e-160	0.261757	0.599	0.344	1.49145e-155	1	RPL39L
5.776e-160	-0.566001	0.044	0.253	1.94617e-155	1	CADM1
1.57245e-159	-0.501452	0.048	0.259	5.29822e-155	1	GSTA4
1.96473e-159	-0.599338	0.226	0.43	6.61996e-155	1	IDH2
3.82839e-158	-0.678095	0.347	0.523	1.28994e-153	1	HMGA2
5.80998e-157	-0.45669	0.703	0.739	1.95762e-152	1	BANF1
1.69251e-156	0.273094	0.846	0.598	5.70275e-152	1	MRPL14
3.31564e-156	-0.811941	0.213	0.402	1.11717e-151	1	GPC3
5.64862e-156	-0.66011	0.181	0.392	1.90325e-151	1	KCNQ1OT1
9.52988e-156	-0.327656	0.927	0.896	3.211e-151	1	SNRPD2
1.45234e-155	0.264497	0.554	0.314	4.8935e-151	1	SIGMAR1
7.87268e-155	0.254266	0.668	0.405	2.65262e-150	1	TMEM167A
1.06846e-154	-0.648417	0.148	0.365	3.60008e-150	1	IFITM2
2.86367e-154	0.250831	0.474	0.25	9.64885e-150	1	FXYD5
3.06474e-154	0.263388	0.576	0.332	1.03263e-149	1	CTBP2
8.37523e-152	-0.6045	0.495	0.582	2.82195e-147	1	ANP32B
3.27044e-151	0.266013	0.955	0.763	1.10194e-146	1	LSM4
1.04746e-150	0.271245	0.907	0.684	3.52933e-146	1	SIVA1
1.49465e-150	0.252234	0.571	0.328	5.03608e-146	1	STARD7
1.53915e-150	0.257557	0.607	0.36	5.18601e-146	1	C20orf24
1.8387e-150	-0.336797	0.895	0.867	6.19533e-146	1	ERH
8.51013e-150	0.260205	0.713	0.456	2.8674e-145	1	MZT2A
1.08104e-149	0.262583	0.797	0.527	3.64245e-145	1	TUBB2B
4.21578e-149	-0.605678	0.356	0.519	1.42046e-144	1	2019-09-07
2.01038e-148	0.276326	0.716	0.466	6.77378e-144	1	PGP
1.00233e-145	0.258508	0.731	0.476	3.37724e-141	1	C17orf89
1.10899e-145	0.266889	0.779	0.522	3.73665e-141	1	TMED2
1.79933e-145	-0.542917	0.108	0.315	6.06268e-141	1	PNRC1
2.8927e-144	-0.565412	0.173	0.375	9.74667e-140	1	MAGED1
3.88471e-144	0.252148	0.686	0.436	1.30891e-139	1	NOP56
5.9139e-144	-0.463993	0.719	0.731	1.99263e-139	1	PGRMC1
6.49979e-144	-0.397324	0.964	0.891	2.19004e-139	1	MT-ND3
4.23929e-143	-0.608392	0.229	0.414	1.42839e-138	1	RBP1
1.78905e-142	-0.37452	0.785	0.776	6.02801e-138	1	PSMB5
8.43296e-142	0.26476	0.822	0.586	2.8414e-137	1	MRPL57
4.60051e-141	-0.508198	0.538	0.636	1.5501e-136	1	LAPTM4A
3.4196e-139	0.251497	0.559	0.328	1.1522e-134	1	TSR3
4.60769e-138	-0.517486	0.136	0.337	1.55251e-133	1	DCTN3
5.41611e-137	-0.43005	0.741	0.754	1.8249e-132	1	SRP9
5.73635e-137	-0.700148	0.547	0.638	1.93281e-132	1	HNRNPH1
1.33658e-135	-0.554694	0.397	0.531	4.50346e-131	1	CD99
1.79945e-135	0.256929	0.845	0.597	6.06306e-131	1	GCSH
5.24505e-135	-0.523317	0.478	0.584	1.76727e-130	1	ILF2
6.28687e-135	0.274353	0.826	0.579	2.1183e-130	1	PSIP1
2.85714e-133	0.252338	0.794	0.552	9.62684e-129	1	BAX
7.90744e-133	-0.516207	0.452	0.579	2.66433e-128	1	HSD17B10
8.80298e-132	-0.539486	0.353	0.514	2.96608e-127	1	SRSF5
1.25805e-131	-0.509487	0.588	0.659	4.23887e-127	1	UBE2E3
1.61663e-130	-0.534009	0.363	0.51	5.44707e-126	1	PTOV1
1.01131e-129	-0.570769	0.467	0.562	3.40751e-125	1	QPRT
3.20032e-127	-0.355343	0.861	0.828	1.07832e-122	1	C14orf2
5.48214e-127	-0.446283	0.076	0.261	1.84715e-122	1	ARF5
1.6335e-123	-0.563672	0.11	0.291	5.50393e-119	1	PCOLCE
2.6268e-123	-0.348951	0.82	0.796	8.85072e-119	1	SUB1
4.72948e-121	-0.554226	0.578	0.621	1.59355e-116	1	H1FX
9.41396e-121	-0.623496	0.242	0.414	3.17194e-116	1	2019-09-06
9.67287e-121	-0.537853	0.338	0.485	3.25918e-116	1	IDI1
5.16454e-120	-0.486149	0.486	0.587	1.74014e-115	1	SPCS2
5.89353e-119	-0.590035	0.122	0.302	1.98577e-114	1	BST2
1.18927e-117	-0.488046	0.328	0.487	4.00712e-113	1	MGST3
1.78888e-117	-0.76061	0.311	0.442	6.02745e-113	1	SMC4
1.0378e-116	-0.497138	0.154	0.329	3.49677e-112	1	ISYNA1
2.28768e-112	-0.366924	0.749	0.743	7.70811e-108	1	CLTA
1.61681e-111	-0.551273	0.366	0.5	5.44768e-107	1	BTG1
2.66276e-111	-0.415558	0.598	0.653	8.97189e-107	1	RBM8A
1.36756e-110	-0.464881	0.536	0.601	4.60785e-106	1	APEX1
4.31616e-110	-0.389194	0.729	0.723	1.45429e-105	1	HNRNPA3
4.95902e-109	-0.32205	0.835	0.812	1.67089e-104	1	MORF4L1
4.27836e-107	-0.637863	0.347	0.476	1.44155e-102	1	SOX11
1.6359e-105	-0.528516	0.432	0.526	5.512e-101	1	PLD3
1.55122e-104	-0.478283	0.091	0.255	5.2267e-100	1	HES1
3.60283e-104	-0.381199	0.729	0.71	1.21394e-99	1	CLIC1
3.80312e-101	-0.508594	0.452	0.559	1.28142e-96	1	CDC42
5.13816e-101	-0.431452	0.565	0.623	1.73125e-96	1	TMEM261
5.94613e-101	-0.458666	0.592	0.646	2.00349e-96	1	ITM2C
8.15521e-101	-0.532203	0.441	0.552	2.74782e-96	1	IFITM3
3.07925e-99	-0.444924	0.203	0.365	1.03752e-94	1	CD164
2.18787e-98	-0.865361	0.587	0.594	7.3718e-94	1	HMGB2
8.7008e-98	-0.450383	0.459	0.554	2.93165e-93	1	DNAJC8
1.30166e-96	-0.431847	0.517	0.603	4.3858e-92	1	SNRPC
6.86585e-96	-0.436786	0.539	0.595	2.31338e-91	1	KDELR1
1.05932e-94	-0.440206	0.459	0.551	3.56928e-90	1	FKBP3
4.00147e-94	-0.4606	0.29	0.433	1.34825e-89	1	MCTS1
2.09744e-93	-0.480082	0.337	0.466	7.0671e-89	1	MSMO1
9.76174e-93	-0.450742	0.576	0.624	3.28912e-88	1	EIF4A2
1.53407e-92	-0.324668	0.805	0.763	5.1689e-88	1	HSBP1
2.74715e-92	-0.378709	0.69	0.693	9.25626e-88	1	PHPT1
6.5596e-92	-0.39429	0.103	0.256	2.21019e-87	1	ARL6IP5
1.70448e-91	-0.381578	0.723	0.713	5.74306e-87	1	FUS
2.45349e-91	-0.422387	0.884	0.863	8.26679e-87	1	SOX4
3.3021e-91	-0.342546	0.744	0.732	1.11261e-86	1	SOD1
2.16001e-90	-0.43053	0.232	0.383	7.27795e-86	1	NDUFB3
3.10214e-90	-0.339133	0.779	0.747	1.04524e-85	1	ATP5J2
5.64021e-90	-0.421556	0.204	0.356	1.90041e-85	1	NDUFAF3
1.22008e-89	-0.426952	0.222	0.374	4.11094e-85	1	COPZ1
1.73629e-89	-0.408216	0.557	0.611	5.85024e-85	1	PSMB3
5.68364e-89	-0.455923	0.352	0.473	1.91505e-84	1	NDUFS4
7.83523e-89	-0.420504	0.457	0.548	2.64e-84	1	PSMB2
1.54972e-88	-0.433552	0.181	0.333	5.22164e-84	1	CCDC167
1.33968e-86	-0.427706	0.477	0.557	4.51392e-82	1	PSMD8
2.70247e-86	-0.380843	0.681	0.691	9.10571e-82	1	SSR4
6.4389e-86	-0.382467	0.589	0.632	2.16952e-81	1	SF3B6
9.03966e-85	-0.384487	0.663	0.667	3.04582e-80	1	RCN2
1.53886e-84	-0.3417	0.725	0.717	5.18503e-80	1	RBX1
1.54551e-84	-0.448634	0.454	0.53	5.20743e-80	1	H2AFY
1.94063e-84	-0.332755	0.76	0.739	6.53875e-80	1	C19orf43
3.6835e-84	-0.322309	0.793	0.766	1.24112e-79	1	COX6C
3.03392e-83	-0.251715	0.876	0.826	1.02225e-78	1	PARK7
3.04439e-83	-0.378251	0.144	0.291	1.02578e-78	1	BNIP3L
8.00828e-83	-0.460042	0.236	0.377	2.69831e-78	1	N4BP2L2
2.3416e-82	-0.435375	0.415	0.513	7.88977e-78	1	DYNLRB1
2.98847e-82	-0.419599	0.266	0.405	1.00693e-77	1	NDUFB5
5.10704e-82	-0.413565	0.173	0.319	1.72077e-77	1	DYNC1I2
2.17142e-81	-0.406694	0.269	0.409	7.31638e-77	1	RNF181
8.07837e-81	-0.448739	0.356	0.456	2.72193e-76	1	FSCN1
1.01095e-80	-0.429597	0.168	0.313	3.40628e-76	1	SH3BGRL
1.14861e-80	-0.438013	0.453	0.524	3.87012e-76	1	XRCC6
1.75646e-80	-0.436182	0.458	0.533	5.91821e-76	1	HNRNPR
1.12854e-79	-0.43277	0.369	0.483	3.80251e-75	1	POLR2G
3.00194e-79	-0.413876	0.169	0.31	1.01148e-74	1	SDCBP
2.34044e-77	-0.43305	0.36	0.462	7.88588e-73	1	SMARCB1
2.87658e-77	-0.408614	0.421	0.515	9.69235e-73	1	NDUFA12
1.09253e-76	-0.678871	0.349	0.448	3.68117e-72	1	CTNNB1
8.43387e-76	-0.417853	0.41	0.495	2.84171e-71	1	TECR
1.25133e-75	-0.37877	0.183	0.322	4.21625e-71	1	ETFB
2.13548e-75	-0.462566	0.441	0.522	7.19527e-71	1	CYBA
1.15495e-74	-0.330744	0.788	0.719	3.8915e-70	1	BSG
1.66423e-74	-0.369069	0.652	0.663	5.60745e-70	1	FDFT1
1.98695e-74	-0.331809	0.667	0.681	6.69484e-70	1	SAP18
3.51913e-74	-0.341366	0.139	0.276	1.18574e-69	1	TSEN34
7.85659e-74	-0.400001	0.308	0.428	2.6472e-69	1	ARL3
1.74693e-73	-0.344657	0.125	0.262	5.88611e-69	1	NEAT1
6.08211e-73	-0.489748	0.259	0.372	2.04931e-68	1	TYMS
1.13271e-72	-0.396775	0.234	0.362	3.81656e-68	1	FXYD6
2.91878e-71	-0.446123	0.305	0.419	9.83453e-67	1	RHOC
7.41511e-71	-0.349515	0.599	0.638	2.49845e-66	1	SSBP1
1.03137e-70	-0.348415	0.67	0.663	3.4751e-66	1	ST13
2.21156e-70	-0.336414	0.676	0.678	7.45163e-66	1	C11orf58
1.4688e-69	-0.720404	0.142	0.266	4.94897e-65	1	LGALS1
3.52385e-69	-0.379154	0.525	0.577	1.18733e-64	1	PSMA1
2.12798e-68	-0.397825	0.452	0.522	7.17003e-64	1	MLLT11
8.74581e-68	-0.380904	0.611	0.625	2.94681e-63	1	HNRNPM
2.5687e-67	-0.470806	0.467	0.507	8.65499e-63	1	GYPC
7.90471e-66	-0.414863	0.235	0.358	2.66341e-61	1	VAMP2
1.82158e-65	-0.389788	0.205	0.326	6.13762e-61	1	USP11
5.99822e-65	-0.333623	0.149	0.275	2.02104e-60	1	ETFA
1.01039e-64	-0.305265	0.716	0.704	3.40441e-60	1	OSTC
1.3009e-64	-0.367718	0.532	0.583	4.38325e-60	1	ARPC3
2.65601e-64	-0.374571	0.37	0.468	8.94917e-60	1	SDHC
3.68606e-64	-0.361889	0.568	0.599	1.24198e-59	1	TRAPPC1
4.11186e-64	-0.373986	0.248	0.37	1.38545e-59	1	TMCO1
4.2545e-64	-0.371772	0.196	0.321	1.43351e-59	1	MRPL23
1.1222e-63	-0.390439	0.529	0.579	3.78113e-59	1	SNRPB2
1.28555e-63	-0.388869	0.296	0.409	4.33155e-59	1	SMARCE1
1.58706e-63	-0.417951	0.37	0.466	5.34744e-59	1	MYL12B
3.08559e-63	-0.327425	0.152	0.278	1.03966e-58	1	GLOD4
8.31234e-63	-0.391747	0.283	0.401	2.80076e-58	1	NDUFB6
1.22143e-62	-0.380923	0.346	0.444	4.11549e-58	1	COPS6
1.26813e-62	-0.39256	0.3	0.415	4.27285e-58	1	GTF2H5
1.68858e-62	-0.328675	0.159	0.282	5.6895e-58	1	FNTA
4.56915e-62	-0.377066	0.713	0.703	1.53953e-57	1	C12orf57
1.52394e-61	-0.408336	0.225	0.342	5.13477e-57	1	ISG15
1.76866e-61	-0.291764	0.969	0.901	5.95933e-57	1	HMGN2
1.89915e-61	-0.385752	0.419	0.5	6.39899e-57	1	EIF1B
1.24647e-60	-0.366192	0.241	0.355	4.19985e-56	1	CUEDC2
1.34484e-60	-0.268686	0.792	0.745	4.53131e-56	1	NDUFA11
2.42955e-60	-0.36726	0.25	0.362	8.18613e-56	1	MSRB2
3.40109e-60	-0.372381	0.262	0.372	1.14596e-55	1	PSME2
3.41472e-60	-0.330993	0.845	0.769	1.15056e-55	1	ENO1
7.91562e-60	-0.420565	0.416	0.493	2.66709e-55	1	ITM2B
1.42672e-59	-0.389329	0.424	0.498	4.8072e-55	1	GABARAPL2
1.74806e-59	-0.407738	0.295	0.392	5.88993e-55	1	FBLN1
2.4138e-59	-0.37328	0.465	0.524	8.13305e-55	1	PHGDH
2.67133e-59	-0.283692	0.744	0.71	9.00078e-55	1	ATP5A1
3.13378e-59	-0.372581	0.502	0.552	1.0559e-54	1	ATP5C1
3.21722e-59	-0.361832	0.628	0.638	1.08401e-54	1	PPIB
4.13196e-59	-0.378885	0.359	0.445	1.39222e-54	1	PSMC3
4.39722e-59	-0.376821	0.296	0.395	1.4816e-54	1	GSTO1
5.63019e-59	-0.307301	0.706	0.685	1.89704e-54	1	PIN4
2.26321e-58	-0.33819	0.152	0.27	7.62567e-54	1	C4orf27
3.35891e-58	-0.391307	0.265	0.372	1.13175e-53	1	WSB1
4.12729e-58	-0.298286	0.692	0.681	1.39065e-53	1	PSMB6
9.0819e-58	-0.380734	0.431	0.5	3.06006e-53	1	SEC62
1.00251e-57	-0.608103	0.436	0.48	3.37787e-53	1	TUBB4B
1.15304e-57	-0.323999	0.135	0.251	3.88505e-53	1	TMED4
1.41406e-57	-0.26509	0.825	0.779	4.76455e-53	1	GNG5
1.5015e-57	-0.335138	0.576	0.598	5.05916e-53	1	PFN2
4.43946e-57	-0.358314	0.259	0.369	1.49583e-52	1	ECH1
2.0414e-56	-0.376756	0.483	0.537	6.8783e-52	1	DYNLT1
2.06516e-56	-0.367507	0.243	0.353	6.95834e-52	1	ANAPC13
2.80545e-56	-0.311588	0.654	0.648	9.45269e-52	1	PRMT1
5.71374e-56	-0.322696	0.17	0.286	1.92519e-51	1	RTFDC1
7.85934e-56	-0.347263	0.473	0.532	2.64813e-51	1	COA3
3.76777e-55	-0.363942	0.46	0.524	1.26951e-50	1	TIMM17B
8.27574e-55	-0.414454	0.371	0.444	2.78843e-50	1	PDLIM7
9.6495e-55	-0.325386	0.61	0.616	3.2513e-50	1	KHDRBS1
1.1635e-54	-0.364886	0.423	0.492	3.92031e-50	1	PSMD4
1.78364e-54	-0.305356	0.186	0.298	6.00981e-50	1	TMEM123
3.21044e-54	-0.344142	0.246	0.353	1.08172e-49	1	COPS8
4.19583e-54	-0.356195	0.352	0.449	1.41374e-49	1	NDUFA5
1.05197e-53	-0.328058	0.736	0.706	3.54451e-49	1	HSPB1
1.98933e-53	-0.339781	0.157	0.268	6.70286e-49	1	IK
4.48087e-53	-0.389309	0.216	0.319	1.50979e-48	1	SPRY1
2.92267e-52	-0.328814	0.192	0.302	9.84766e-48	1	PSMC4
3.87913e-52	-0.372483	0.453	0.512	1.30703e-47	1	UFC1
1.62814e-51	-0.457045	0.527	0.538	5.48586e-47	1	LMO4
1.79382e-51	-0.353582	0.503	0.551	6.0441e-47	1	MYL12A
3.89441e-51	-0.330146	0.2	0.308	1.31218e-46	1	MED4
1.52467e-50	-0.32526	0.151	0.259	5.13721e-46	1	CHD9
1.65484e-50	-0.317463	0.161	0.27	5.57582e-46	1	UBE2T
2.26867e-50	-0.316119	0.201	0.307	7.64406e-46	1	AKR7A2
4.14095e-50	-0.304801	0.174	0.282	1.39525e-45	1	SNAPIN
2.02251e-49	-0.304123	0.152	0.258	6.81463e-45	1	CYTH2
4.81825e-49	-0.291929	0.147	0.255	1.62346e-44	1	EAPP
7.94008e-49	-0.261693	0.776	0.72	2.67533e-44	1	ATP5B
2.59733e-48	-0.250058	0.8	0.742	8.75143e-44	1	MORF4L2
4.40903e-48	-0.272596	0.742	0.687	1.48558e-43	1	PRDX6
2.17718e-47	-0.32578	0.222	0.323	7.33578e-43	1	FKBP10
6.71351e-47	-0.35862	0.454	0.498	2.26205e-42	1	CFDP1
8.88445e-47	-0.335691	0.257	0.354	2.99353e-42	1	CAPZA2
9.8374e-47	-0.344195	0.317	0.405	3.31461e-42	1	MAGOH
1.0077e-46	-0.43781	0.207	0.296	3.39535e-42	1	NUSAP1
1.19724e-46	-0.293116	0.148	0.253	4.03396e-42	1	ITGB3BP
1.60127e-46	-0.315766	0.2	0.304	5.39532e-42	1	CHMP5
4.60077e-46	-0.360266	0.436	0.492	1.55018e-41	1	DNAJA1
1.43805e-45	-0.373058	0.235	0.329	4.84535e-41	1	AC090498.1
1.85014e-45	-0.338358	0.478	0.518	6.23386e-41	1	RBM3
2.23243e-45	-0.279855	0.666	0.653	7.52195e-41	1	SRSF7
3.00701e-45	-0.346827	0.618	0.611	1.01318e-40	1	SFPQ
3.33474e-45	-0.344145	0.346	0.423	1.12361e-40	1	PGLS
9.93391e-45	-0.308551	0.237	0.336	3.34713e-40	1	VBP1
2.35327e-44	-0.355821	0.281	0.368	7.92911e-40	1	ATRX
4.67839e-44	-0.327397	0.213	0.305	1.57634e-39	1	ARID3A
5.68807e-44	-0.320825	0.383	0.46	1.91654e-39	1	NDUFS7
7.95362e-44	-0.276684	0.682	0.664	2.67989e-39	1	PSMB7
1.81651e-43	-0.37739	0.475	0.508	6.12056e-39	1	ACAT2
1.86917e-43	-0.322276	0.52	0.555	6.29799e-39	1	SNRPD3
3.55138e-43	-0.370096	0.316	0.39	1.1966e-38	1	SKA2
5.13797e-43	-0.306557	0.162	0.259	1.73119e-38	1	ZKSCAN1
2.21474e-42	-0.311709	0.21	0.306	7.46236e-38	1	RFXANK
2.98153e-42	-0.313404	0.479	0.521	1.0046e-37	1	EIF3I
3.18887e-41	-0.32563	0.275	0.363	1.07446e-36	1	VPS29
4.40504e-41	-0.325432	0.317	0.399	1.48423e-36	1	MANF
3.73591e-40	-0.2804	0.223	0.317	1.25878e-35	1	QDPR
7.16175e-40	-0.326723	0.305	0.385	2.41308e-35	1	CAPZA1
7.49168e-40	-0.328765	0.466	0.512	2.52425e-35	1	ATP5H
1.2649e-39	-0.326734	0.233	0.323	4.26197e-35	1	IP6K2
1.53991e-39	-0.318053	0.652	0.635	5.18859e-35	1	PNISR
2.05907e-39	-0.266	0.165	0.26	6.93784e-35	1	RBM42
2.17001e-39	-0.30655	0.613	0.611	7.31162e-35	1	EIF4A1
2.48387e-39	-0.285904	0.212	0.302	8.36916e-35	1	VPS35
3.21495e-39	-0.285852	0.181	0.272	1.08324e-34	1	ALDH7A1
1.07511e-38	-0.286703	0.163	0.255	3.62249e-34	1	SMARCA1
2.84789e-38	-0.394835	0.205	0.291	9.59566e-34	1	PEG10
3.42089e-38	-0.321234	0.359	0.422	1.15263e-33	1	HLA-A
6.28318e-38	-0.280912	0.177	0.267	2.11706e-33	1	BCAS2
6.87386e-38	-0.32468	0.522	0.539	2.31608e-33	1	PYURF
7.05298e-38	-0.38272	0.345	0.41	2.37643e-33	1	PPP1CB
9.17577e-38	-0.316041	0.462	0.495	3.09169e-33	1	UQCC2
3.43051e-37	-0.314354	0.296	0.375	1.15587e-32	1	SELK
7.03503e-37	-0.286661	0.186	0.276	2.37038e-32	1	CCDC28B
7.72873e-37	-0.320633	0.402	0.456	2.60412e-32	1	CSRP2
1.05986e-36	-0.270157	0.209	0.298	3.57111e-32	1	TRAPPC6A
1.08543e-36	-0.302772	0.333	0.403	3.65724e-32	1	RNF5
1.24044e-36	-0.285502	0.626	0.627	4.17954e-32	1	SCAND1
1.31181e-36	-0.30729	0.293	0.371	4.42002e-32	1	TSPAN6
1.69157e-36	-0.334632	0.275	0.354	5.69957e-32	1	SYF2
1.77545e-36	-0.276147	0.651	0.626	5.98219e-32	1	CCT8
2.36075e-36	-0.297896	0.242	0.325	7.95432e-32	1	HADHA
2.69453e-36	-0.336696	0.222	0.304	9.07894e-32	1	DUSP6
8.2092e-36	-0.31755	0.412	0.458	2.76601e-31	1	UBXN4
1.5565e-35	-0.305671	0.308	0.38	5.24447e-31	1	THOC7
5.24003e-35	-0.302385	0.389	0.446	1.76558e-30	1	SF3B2
1.20041e-34	-0.294399	0.241	0.323	4.04465e-30	1	PUF60
1.35026e-34	-0.28795	0.615	0.593	4.54957e-30	1	TMEM97
1.5866e-34	-0.288836	0.502	0.527	5.34589e-30	1	TMED9
2.45047e-34	-0.306422	0.274	0.349	8.2566e-30	1	RAB11B
4.44953e-34	-0.313843	0.42	0.459	1.49922e-29	1	PPP2R1A
7.42514e-34	-0.311169	0.353	0.418	2.50183e-29	1	MDH1
9.00035e-34	-0.291867	0.233	0.314	3.03258e-29	1	MMAB
1.26723e-33	-0.303926	0.315	0.388	4.26979e-29	1	RSRC2
2.53221e-33	-0.291183	0.33	0.4	8.53204e-29	1	MRPL22
6.66389e-33	-0.298607	0.181	0.263	2.24533e-28	1	HP1BP3
1.16815e-32	-0.288607	0.242	0.317	3.93597e-28	1	CPNE1
2.38816e-32	-0.327818	0.384	0.433	8.04667e-28	1	PGK1
5.05931e-32	-0.31108	0.468	0.494	1.70469e-27	1	HNRNPH3
5.99383e-32	-0.317462	0.241	0.313	2.01956e-27	1	MAD2L1
6.60601e-32	-0.271218	0.211	0.289	2.22583e-27	1	RTCB
1.29275e-31	-0.271843	0.271	0.351	4.3558e-27	1	MRPL13
2.7535e-31	-0.279174	0.204	0.282	9.27763e-27	1	KMT2E
9.81329e-31	-0.269277	0.218	0.298	3.30649e-26	1	SNRNP40
1.16963e-30	-0.28074	0.191	0.265	3.94095e-26	1	UNC5B
1.82122e-30	-0.279923	0.258	0.329	6.13641e-26	1	SSBP4
8.19361e-30	-0.305659	0.368	0.421	2.76076e-25	1	NAA38
2.53642e-29	-0.258382	0.248	0.32	8.54623e-25	1	PRPF31
6.74022e-29	-0.254908	0.204	0.281	2.27105e-24	1	PPA2
9.207e-29	-0.269215	0.253	0.326	3.10221e-24	1	CCDC12
1.83608e-28	-0.317171	0.257	0.324	6.1865e-24	1	SRSF6
2.0464e-28	-0.260658	0.212	0.287	6.89513e-24	1	SNX6
2.65128e-28	-0.257494	0.193	0.269	8.93321e-24	1	SUCLG1
1.00976e-27	-0.27303	0.4	0.446	3.40229e-23	1	UBE2V2
1.27238e-27	-0.266393	0.202	0.274	4.28717e-23	1	AKAP9
1.33085e-27	-0.254194	0.217	0.291	4.48416e-23	1	NDUFA10
1.51264e-27	-0.26813	0.24	0.312	5.09668e-23	1	NDFIP1
3.15679e-27	-0.268911	0.234	0.303	1.06365e-22	1	YIPF3
3.60495e-27	-0.278758	0.396	0.439	1.21465e-22	1	SNRNP70
3.86018e-27	-0.278102	0.377	0.425	1.30065e-22	1	UQCRC2
6.53124e-27	-0.2821	0.534	0.529	2.20064e-22	1	XRCC5
1.09475e-26	-0.279727	0.23	0.298	3.68865e-22	1	BAD
1.7069e-26	-0.250461	0.248	0.316	5.75123e-22	1	LRPAP1
2.41159e-26	-0.271467	0.275	0.338	8.12562e-22	1	PAIP1
2.48215e-26	-0.252692	0.2	0.27	8.36335e-22	1	IFI27L2
3.3788e-26	-0.264729	0.274	0.337	1.13845e-21	1	TSPAN3
7.26859e-26	-0.285804	0.402	0.438	2.44908e-21	1	EMC10
1.19546e-25	-0.262486	0.25	0.316	4.02799e-21	1	NDUFS2
1.41711e-25	-0.285252	0.431	0.46	4.77482e-21	1	PDIA3
1.95978e-25	-0.260621	0.268	0.33	6.60328e-21	1	CYB5R3
2.90261e-25	-0.271255	0.476	0.493	9.78006e-21	1	ADH5
3.88516e-25	-0.269479	0.505	0.511	1.30906e-20	1	GLO1
4.37473e-25	-0.390207	0.233	0.288	1.47402e-20	1	PTPRS
2.13806e-24	-0.27531	0.358	0.411	7.20397e-20	1	TAF7
5.35472e-24	-0.281682	0.41	0.442	1.80422e-19	1	UXT
5.38614e-24	-0.265208	0.577	0.546	1.81481e-19	1	FAM213A
5.48498e-24	-0.266827	0.293	0.348	1.84811e-19	1	PSMD2
9.30191e-24	-0.259267	0.495	0.505	3.13419e-19	1	NUDC
1.77832e-23	-0.268445	0.356	0.406	5.99186e-19	1	RPL26L1
2.02025e-23	-0.258897	0.486	0.501	6.80704e-19	1	PPP4C
3.68627e-23	-0.260861	0.352	0.401	1.24205e-18	1	PMF1
5.79166e-23	-0.256973	0.473	0.49	1.95144e-18	1	TMEM14C
7.68801e-23	-0.257792	0.234	0.294	2.5904e-18	1	TRIM44
7.93089e-23	-0.256299	0.338	0.39	2.67223e-18	1	ARPC5
1.82778e-22	-0.251239	0.544	0.54	6.15852e-18	1	ATP5F1
2.83316e-22	-0.327187	0.242	0.297	9.54604e-18	1	PCNA
3.13375e-22	-0.276522	0.392	0.423	1.05589e-17	1	APP
3.67409e-22	-0.266064	0.299	0.35	1.23795e-17	1	CKAP4
6.60026e-22	-0.258442	0.27	0.331	2.22389e-17	1	MEAF6
9.12606e-22	-0.25553	0.536	0.54	3.07493e-17	1	PFDN2
1.92689e-21	-0.266206	0.396	0.426	6.49246e-17	1	RCN1
3.50917e-21	-0.277129	0.382	0.418	1.18238e-16	1	EWSR1
3.53591e-21	-0.297977	0.532	0.517	1.19139e-16	1	HSP90B1
7.85065e-21	-0.253484	0.532	0.527	2.6452e-16	1	ERGIC3
9.53459e-21	-0.269966	0.323	0.369	3.21259e-16	1	PQBP1
1.44694e-20	-0.252454	0.244	0.297	4.87533e-16	1	RNASEH2A
1.97291e-20	-0.268921	0.566	0.552	6.64754e-16	1	LUC7L3
3.07071e-20	-0.250462	0.662	0.632	1.03464e-15	1	CNN3
7.6101e-20	-0.403348	0.454	0.452	2.56415e-15	1	ARL6IP1
1.04123e-19	-0.250516	0.538	0.531	3.50833e-15	1	SSB
7.96189e-19	-0.254987	0.319	0.361	2.68268e-14	1	TPR
1.60886e-18	-0.409583	0.409	0.428	5.42088e-14	1	CCND1
1.61855e-18	-0.255769	0.396	0.418	5.45353e-14	1	GHITM
3.22592e-18	-0.254382	0.59	0.568	1.08694e-13	1	LAMTOR5
7.66593e-18	-0.256614	0.415	0.432	2.58296e-13	1	TOP1
2.32242e-17	-0.250938	0.315	0.357	7.82517e-13	1	ZC3H13
3.08411e-17	-0.42843	0.638	0.567	1.03916e-12	1	LDHA
3.47144e-17	-0.273118	0.36	0.392	1.16967e-12	1	SVBP
1.34577e-16	-0.25605	0.339	0.374	4.53445e-12	1	POLR2J3
1.94754e-16	-0.254878	0.36	0.392	6.56203e-12	1	ARF4
3.04626e-16	-0.304344	0.328	0.353	1.02641e-11	1	SPARC
1.27029e-15	-0.265435	0.397	0.422	4.28013e-11	1	NDUFA3
2.64726e-15	-0.251619	0.425	0.434	8.91969e-11	1	RBBP7
3.25531e-15	-0.250969	0.492	0.484	1.09685e-10	1	CBX5
8.73235e-13	-0.250226	0.326	0.348	2.94228e-08	1	MCM7
7.57703e-11	-0.378595	0.221	0.252	2.553e-06	1	PTN
2.49186e-10	-0.274781	0.232	0.258	8.39607e-06	1	CDK1
5.14888e-08	-0.282189	0.449	0.439	0.00173486	1	SAT1
2.62429e-07	-0.251192	0.261	0.275	0.00884229	1	CCNB2
1.7426e-05	-0.483147	0.535	0.462	0.587152	1	UBE2C
2.67231e-05	-0.256392	0.468	0.445	0.900408	1	MFAP2
0.000270085	-0.410518	0.429	0.382	1	1	CENPF
0.00233254	-0.33594	0.669	0.543	1	1	PTTG1
0	1.25565	0.607	0.145	0	2	FRZB
0	0.99985	0.455	0.105	0	2	PRRX1
0	0.945172	0.51	0.191	0	2	COL1A2
0	0.904569	0.384	0.082	0	2	DNM3OS
0	0.693411	0.997	0.983	0	2	MALAT1
0	0.51766	0.987	0.977	0	2	H3F3B
0	-0.374762	0.994	0.999	0	2	RPS17
0	-0.394657	1	1	0	2	RPLP1
0	-0.413595	0.999	1	0	2	RPL41
0	-0.485715	1	1	0	2	RPS2
0	-0.748386	0.428	0.817	0	2	CD24
0	-0.777296	0.707	0.931	0	2	HMGA1
3.0831e-304	-0.423617	0.881	0.971	1.03882e-299	2	YBX1
7.7786e-293	-0.276429	1	1	2.62092e-288	2	RPS18
5.24484e-292	-0.806807	0.226	0.617	1.7672e-287	2	UBE2S
1.29063e-288	-0.683383	0.185	0.594	4.34865e-284	2	TUBB2B
6.28248e-287	0.714357	0.327	0.098	2.11682e-282	2	MECOM
2.61104e-285	0.415685	0.991	0.981	8.79765e-281	2	ACTG1
4.11746e-283	-0.394278	0.974	0.993	1.38734e-278	2	RPSA
4.30554e-276	-0.453375	0.755	0.928	1.45071e-271	2	EEF1B2
3.95876e-274	-0.347571	0.984	0.992	1.33386e-269	2	GAPDH
1.22044e-266	0.722493	0.699	0.475	4.11215e-262	2	MAGED2
1.11511e-257	-0.575383	0.441	0.805	3.75726e-253	2	SMS
5.15626e-252	-0.648231	0.152	0.53	1.73735e-247	2	CKB
4.61519e-249	0.951674	0.41	0.172	1.55504e-244	2	IGFBP5
2.34681e-244	-0.580066	0.299	0.679	7.90733e-240	2	CENPV
2.00628e-243	-0.621114	0.19	0.567	6.75996e-239	2	KRT18
2.08418e-243	-0.293041	0.987	0.997	7.02243e-239	2	RPLP0
1.18353e-240	-0.707086	0.238	0.603	3.98777e-236	2	PPP1R14B
4.25618e-239	0.483322	0.956	0.913	1.43408e-234	2	UBB
1.40036e-237	1.06001	0.466	0.231	4.71837e-233	2	LGALS1
3.48257e-231	0.592092	0.816	0.68	1.17342e-226	2	CIRBP
1.07691e-228	-0.494447	0.701	0.898	3.62854e-224	2	SET
1.6295e-228	0.311169	0.997	0.992	5.49042e-224	2	NGFRAP1
7.38796e-226	-0.559032	0.356	0.716	2.4893e-221	2	LAPTM4B
7.31558e-219	0.700279	0.339	0.131	2.46491e-214	2	PDGFRA
5.70694e-217	-0.35949	0.99	0.996	1.9229e-212	2	FTL
2.28774e-216	-0.557834	0.706	0.894	7.7083e-212	2	RPS10
1.07068e-210	-0.581771	0.497	0.794	3.60755e-206	2	PRELID1
1.59632e-209	0.603263	0.799	0.668	5.37865e-205	2	S100A11
2.22324e-206	-0.570799	0.13	0.461	7.49097e-202	2	LIN28A
1.2711e-205	-0.54952	0.256	0.615	4.28283e-201	2	KIAA0101
8.2131e-200	0.972328	0.3	0.108	2.76732e-195	2	DKK1
5.60247e-199	0.594037	0.844	0.75	1.8877e-194	2	ID3
1.94241e-195	0.685604	0.327	0.13	6.54475e-191	2	THSD7A
3.52911e-195	-0.257785	0.99	0.995	1.1891e-190	2	RPS5
8.55558e-195	-0.559179	0.371	0.697	2.88272e-190	2	CKS1B
1.69935e-194	0.773031	0.483	0.278	5.7258e-190	2	TSC22D3
3.32929e-194	0.625255	0.778	0.69	1.12177e-189	2	CALD1
9.98056e-194	-0.366703	0.884	0.958	3.36285e-189	2	H2AFZ
7.81929e-192	-0.507291	0.391	0.727	2.63463e-187	2	HN1
3.38738e-190	-0.666053	0.262	0.587	1.14134e-185	2	TERF1
3.98746e-184	-0.399935	0.998	1	1.34353e-179	2	RPS12
1.94126e-183	-0.50862	0.368	0.707	6.54088e-179	2	APOE
2.27569e-183	-0.550722	0.281	0.609	7.66772e-179	2	SRM
1.36198e-182	-0.400569	0.768	0.934	4.58905e-178	2	RPS21
8.52883e-182	-0.310676	0.993	0.997	2.8737e-177	2	RPL12
1.74512e-180	0.296455	0.997	0.994	5.88001e-176	2	ACTB
4.84507e-180	-0.50791	0.182	0.508	1.6325e-175	2	BIRC5
6.31474e-179	-0.472478	0.419	0.731	2.12769e-174	2	PGAM1
1.40873e-177	-0.49073	0.631	0.865	4.74659e-173	2	RPL36A
6.78537e-173	-0.470049	0.298	0.635	2.28626e-168	2	ODC1
3.0707e-172	-0.505782	0.535	0.801	1.03464e-167	2	ENO1
3.1669e-171	-0.255209	0.976	0.992	1.06706e-166	2	RPL36
1.10131e-169	-0.482154	0.258	0.582	3.71077e-165	2	EIF4EBP1
6.36469e-169	0.266214	0.999	0.998	2.14452e-164	2	TMSB10
2.25572e-164	-0.434124	0.187	0.501	7.60042e-160	2	YBX3
7.164e-163	0.267724	0.993	0.964	2.41384e-158	2	MT-CO1
1.41316e-160	-0.421087	0.588	0.835	4.7615e-156	2	NUCKS1
7.46426e-159	0.315511	0.972	0.952	2.51501e-154	2	SRP14
1.10357e-156	-0.908866	0.122	0.39	3.71837e-152	2	POU5F1
2.0289e-154	-0.401463	0.317	0.656	6.83616e-150	2	GCSH
2.83552e-154	-0.499665	0.305	0.615	9.55401e-150	2	CKS2
5.91694e-153	-0.408551	0.069	0.323	1.99365e-148	2	MYBL2
1.17684e-152	-0.554126	0.479	0.748	3.96523e-148	2	SNRPN
5.92712e-152	-0.425755	0.517	0.808	1.99709e-147	2	EIF5A
1.328e-151	-0.809505	0.116	0.378	4.47457e-147	2	RP11-148B6.1
1.37503e-150	-0.485244	0.168	0.454	4.63302e-146	2	RAC3
4.98436e-150	-0.454387	0.351	0.665	1.67943e-145	2	RPL22L1
8.51991e-150	-0.366411	0.635	0.867	2.8707e-145	2	HSPE1
8.52273e-149	-0.502356	0.073	0.321	2.87165e-144	2	EPCAM
1.11465e-147	-0.49148	0.095	0.356	3.7557e-143	2	TOP2A
3.50903e-147	-0.571379	0.141	0.412	1.18233e-142	2	CENPF
5.71304e-147	-0.706622	0.455	0.698	1.92495e-142	2	HIST1H4C
1.31346e-146	-0.399252	0.14	0.42	4.42556e-142	2	PDLIM1
2.77325e-145	0.5873	0.257	0.103	9.34417e-141	2	IL11RA
1.30707e-142	0.59196	0.617	0.492	4.40405e-138	2	HMGA2
3.44422e-142	0.367817	0.888	0.88	1.16049e-137	2	EIF3E
8.69488e-140	-0.257275	0.986	0.995	2.92965e-135	2	RPL37A
9.29471e-139	-0.371687	0.072	0.315	3.13176e-134	2	RRM2
3.83142e-137	0.613528	0.29	0.131	1.29096e-132	2	C1QTNF4
4.42883e-137	0.504548	0.742	0.7	1.49225e-132	2	C12orf57
7.10752e-137	-0.517136	0.233	0.517	2.39481e-132	2	KPNA2
4.41504e-135	-0.507138	0.12	0.37	1.4876e-130	2	RARRES2
6.13366e-135	0.455339	0.758	0.689	2.06668e-130	2	EID1
6.48531e-135	0.410642	0.865	0.812	2.18516e-130	2	CD63
1.99798e-134	-0.602958	0.1	0.338	6.73199e-130	2	TDGF1
1.45936e-133	-0.369329	0.181	0.464	4.91718e-129	2	KRT8
2.22348e-133	-0.329147	0.643	0.86	7.49179e-129	2	PABPC1
7.48209e-133	-0.377319	0.38	0.689	2.52102e-128	2	CARHSP1
8.83446e-133	-0.574335	0.22	0.495	2.97668e-128	2	UBE2C
8.95715e-133	-0.373852	0.499	0.776	3.01802e-128	2	HSPD1
1.13049e-131	-0.361905	0.226	0.517	3.80908e-127	2	NT5DC2
1.01042e-130	-0.35684	0.275	0.585	3.40451e-126	2	MFGE8
2.86463e-130	0.277463	1	1	9.6521e-126	2	TMSB4X
6.36412e-130	-0.343153	0.678	0.867	2.14433e-125	2	RANBP1
4.89207e-129	-0.36899	0.052	0.273	1.64833e-124	2	CCNA2
1.67172e-128	-0.337424	0.11	0.361	5.6327e-124	2	TSTD1
2.82414e-128	0.675147	0.519	0.383	9.51564e-124	2	2019-09-06
1.54478e-127	-0.339756	0.091	0.329	5.20497e-123	2	UCP2
1.92877e-127	-0.54952	0.351	0.618	6.4988e-123	2	HMGB2
2.00865e-127	0.412243	0.874	0.865	6.76794e-123	2	SOX4
3.43774e-127	-0.373879	0.158	0.426	1.15831e-122	2	TUBA1C
6.63551e-127	0.345066	0.901	0.892	2.23577e-122	2	PFDN5
1.15935e-126	-0.333692	0.228	0.521	3.9063e-122	2	PGP
3.75466e-126	-0.338221	0.664	0.859	1.26509e-121	2	OAZ1
4.88564e-125	0.466664	0.736	0.698	1.64617e-120	2	SSR2
3.47387e-123	-0.317989	0.19	0.468	1.17049e-118	2	AHCY
3.82201e-123	0.327933	0.983	0.938	1.28779e-118	2	MDK
1.41456e-122	-0.743598	0.122	0.352	4.7662e-118	2	HOXB-AS3
2.12303e-122	-0.354708	0.354	0.661	7.15333e-118	2	DEK
3.44754e-122	-0.403567	0.177	0.437	1.16161e-117	2	DMKN
9.01326e-122	0.39455	0.831	0.775	3.03693e-117	2	PTMS
1.12161e-121	-0.318241	0.202	0.484	3.77916e-117	2	MAD2L2
1.0035e-120	-0.29476	0.775	0.911	3.3812e-116	2	RAN
1.49532e-119	0.469368	0.725	0.562	5.03834e-115	2	VIM
1.62598e-119	-0.374307	0.075	0.295	5.47858e-115	2	AURKB
4.38703e-119	-0.327122	0.124	0.368	1.47817e-114	2	LITAF
1.36743e-118	-0.368964	0.052	0.258	4.60741e-114	2	TPX2
2.08903e-118	-0.393895	0.052	0.259	7.03876e-114	2	MKI67
2.51731e-118	-0.378494	0.069	0.283	8.48181e-114	2	CDKN3
6.33949e-118	-0.333994	0.19	0.46	2.13603e-113	2	ANP32E
8.36247e-118	-0.315959	0.208	0.486	2.81765e-113	2	PAICS
2.78391e-117	-0.348684	0.313	0.607	9.38011e-113	2	SLC25A39
2.8157e-117	-0.317145	0.101	0.333	9.48721e-113	2	CXADR
6.42321e-117	-0.284125	0.179	0.454	2.16424e-112	2	SPINT2
1.23693e-115	-0.575223	0.213	0.449	4.16772e-111	2	SMC4
1.76304e-115	0.303901	0.928	0.911	5.94038e-111	2	ATP5G2
3.43057e-115	-0.291806	0.19	0.461	1.1559e-110	2	C19orf48
3.96198e-115	-0.305376	0.075	0.29	1.33495e-110	2	ZDHHC12
1.07805e-114	-0.441204	0.089	0.306	3.63239e-110	2	NUSAP1
2.22148e-114	-0.335895	0.408	0.703	7.48506e-110	2	CYCS
4.17577e-114	-0.302738	0.172	0.432	1.40698e-109	2	DAZAP1
8.06831e-114	-0.33287	0.722	0.881	2.71854e-109	2	HSP90AA1
3.49679e-113	-0.301778	0.153	0.406	1.17821e-108	2	HELLS
5.52603e-113	-0.291007	0.095	0.318	1.86194e-108	2	IMPA2
1.73056e-112	-0.325124	0.08	0.291	5.83095e-108	2	SALL4
2.68483e-112	-0.286833	0.166	0.425	9.04627e-108	2	TM7SF2
8.20201e-112	-0.330541	0.335	0.633	2.76359e-107	2	TXNL4A
1.08886e-111	-0.400371	0.1	0.321	3.66881e-107	2	CCNB1
1.3407e-111	-0.366434	0.452	0.711	4.51735e-107	2	FABP5
3.23322e-111	-0.399773	0.093	0.31	1.0894e-106	2	CDC20
7.76171e-111	-0.305977	0.2	0.466	2.61523e-106	2	MRPL37
1.73991e-110	-0.319965	0.075	0.283	5.86244e-106	2	PAWR
1.89143e-110	-0.471748	0.085	0.293	6.37298e-106	2	GAL
7.96237e-110	-0.34117	0.121	0.349	2.68284e-105	2	RBPMS2
4.56998e-109	-0.314794	0.085	0.297	1.53981e-104	2	EZR
6.54852e-109	-0.322665	0.242	0.517	2.20646e-104	2	POP7
6.59161e-109	-0.303269	0.089	0.305	2.22098e-104	2	HES6
1.26963e-108	-0.345866	0.061	0.259	4.27789e-104	2	FAM64A
8.77817e-108	-0.301054	0.124	0.353	2.95772e-103	2	UBE2M
1.30189e-107	0.376583	0.816	0.787	4.38659e-103	2	HNRNPDL
4.75383e-107	0.461651	0.684	0.648	1.60176e-102	2	UBE2E3
7.68051e-107	-0.309878	0.31	0.601	2.58787e-102	2	HNRNPAB
9.88188e-107	-0.361319	0.071	0.273	3.3296e-102	2	CDK1
1.94498e-106	-0.289773	0.108	0.33	6.55342e-102	2	CHAF1A
1.62196e-105	-0.375079	0.165	0.398	5.46505e-101	2	SEPHS1
1.86196e-105	-0.428312	0.074	0.272	6.27368e-101	2	FOXD3-AS1
6.03469e-105	-0.311505	0.346	0.632	2.03333e-100	2	MGST1
6.50998e-105	-0.372732	0.064	0.257	2.19347e-100	2	CLU
9.14627e-105	-0.29052	0.227	0.493	3.08174e-100	2	MAP2K2
9.16659e-105	-0.331947	0.166	0.406	3.08859e-100	2	DDX21
1.35008e-103	-0.432385	0.067	0.258	4.54896e-99	2	LINC00678
1.35891e-103	-0.369126	0.316	0.581	4.57871e-99	2	PTTG1
3.49129e-103	-0.277592	0.173	0.422	1.17636e-98	2	BOLA3
4.56954e-103	-0.309116	0.108	0.324	1.53966e-98	2	LYAR
5.27603e-103	0.512265	0.255	0.121	1.77771e-98	2	LIMCH1
3.36885e-102	-0.351658	0.498	0.766	1.1351e-97	2	SLIRP
4.21721e-102	-0.320861	0.389	0.67	1.42095e-97	2	CALM1
5.87149e-102	0.67059	0.421	0.284	1.97834e-97	2	SFRP2
6.16424e-102	-0.294575	0.272	0.549	2.07698e-97	2	ABRACL
7.7901e-102	0.37405	0.762	0.75	2.6248e-97	2	TCEAL8
8.09592e-102	-0.478539	0.252	0.497	2.72784e-97	2	TUBB4B
3.31691e-101	-0.315374	0.109	0.324	1.1176e-96	2	MAD2L1
4.00065e-101	-0.316483	0.099	0.304	1.34798e-96	2	MTHFD2
4.09626e-101	-0.28237	0.144	0.376	1.38019e-96	2	PSAT1
2.30961e-100	-0.298536	0.385	0.673	7.782e-96	2	PARP1
3.07447e-100	-0.330895	0.506	0.767	1.03591e-95	2	GPX1
3.08233e-100	-0.275564	0.096	0.305	1.03856e-95	2	CENPN
3.2247e-100	-0.299859	0.564	0.806	1.08653e-95	2	LSM4
4.44592e-100	-0.279175	0.261	0.536	1.49801e-95	2	GTF3A
6.64693e-100	-0.392168	0.069	0.258	2.23962e-95	2	SOX2
8.34106e-100	-0.362322	0.105	0.309	2.81044e-95	2	NR6A1
1.32127e-99	-0.287346	0.092	0.296	4.45188e-95	2	TNNT1
3.64173e-98	-0.300224	0.154	0.384	1.22704e-93	2	PCBD1
1.64713e-97	0.479612	0.311	0.164	5.54983e-93	2	GNG11
4.12657e-97	-0.27588	0.092	0.294	1.3904e-92	2	CENPH
2.41649e-96	-0.307145	0.108	0.314	8.14213e-92	2	GJA1
2.88061e-96	0.447615	0.673	0.619	9.70594e-92	2	WBP5
1.38746e-95	-0.358653	0.114	0.319	4.6749e-91	2	SPATS2L
1.9746e-95	0.61786	0.313	0.181	6.65323e-91	2	CPE
2.09405e-95	-0.31663	0.36	0.634	7.05568e-91	2	EIF2S2
2.79098e-95	-0.260685	0.163	0.393	9.40394e-91	2	RPL39L
3.93134e-95	-0.368466	0.071	0.254	1.32463e-90	2	PIM2
1.16307e-94	-0.273731	0.16	0.388	3.91885e-90	2	NR2F6
2.94077e-94	0.519047	0.655	0.574	9.90863e-90	2	ID1
3.78745e-94	-0.351738	0.187	0.415	1.27614e-89	2	RBP1
4.89144e-94	0.553276	0.34	0.206	1.64812e-89	2	EMP3
8.23228e-94	0.35319	0.791	0.755	2.77379e-89	2	SKP1
3.55035e-93	-0.259021	0.268	0.537	1.19626e-88	2	CHCHD10
3.88156e-93	-0.292571	0.238	0.489	1.30785e-88	2	DHCR24
4.45067e-93	-0.281127	0.354	0.632	1.49961e-88	2	PSIP1
3.11493e-92	-0.262976	0.127	0.34	1.04954e-87	2	AIF1L
7.06997e-92	-0.303902	0.092	0.283	2.38216e-87	2	S100A10
1.24476e-91	-0.258687	0.082	0.27	4.19409e-87	2	MLLT4
1.56172e-91	-0.466405	0.093	0.279	5.26207e-87	2	TAGLN
1.92589e-91	-0.255054	0.17	0.402	6.48909e-87	2	COX17
4.25955e-91	-0.263032	0.077	0.264	1.43521e-86	2	CLSPN
4.44617e-91	0.475188	0.544	0.412	1.49809e-86	2	HOXA10
2.50618e-90	-0.277568	0.114	0.316	8.44433e-86	2	FGFBP3
2.70798e-90	-0.309737	0.163	0.381	9.12427e-86	2	DPPA4
3.06112e-90	-0.268442	0.211	0.455	1.03141e-85	2	CYB5A
3.0792e-90	-0.262227	0.21	0.452	1.03751e-85	2	MRPS12
4.85246e-90	-0.264977	0.082	0.268	1.63499e-85	2	FAM195A
1.22496e-89	-0.279413	0.231	0.476	4.12738e-85	2	C20orf27
3.30242e-89	-0.425302	0.107	0.294	1.11272e-84	2	L1TD1
4.26743e-89	-0.283722	0.247	0.493	1.43787e-84	2	MAP1B
4.89195e-89	0.539069	0.377	0.249	1.64829e-84	2	MDFI
2.00518e-87	-0.275291	0.125	0.329	6.75627e-83	2	H2AFX
3.38774e-87	-0.463269	0.358	0.597	1.14146e-82	2	LDHA
5.69746e-87	0.325177	0.818	0.828	1.9197e-82	2	EIF3F
5.77734e-87	-0.261973	0.303	0.571	1.94662e-82	2	EMC6
7.48223e-87	-0.275996	0.368	0.642	2.52106e-82	2	GLRX5
1.23067e-86	-0.273469	0.118	0.313	4.14662e-82	2	DUSP23
5.49781e-86	-0.277976	0.475	0.74	1.85243e-81	2	AURKAIP1
1.91753e-85	-0.256692	0.302	0.569	6.46091e-81	2	PTP4A2
5.53931e-85	-0.272115	0.643	0.834	1.86641e-80	2	NME4
1.49558e-82	-0.265746	0.361	0.624	5.03921e-78	2	BRI3
2.12026e-82	0.554599	0.45	0.329	7.144e-78	2	COL2A1
9.22401e-82	0.354571	0.791	0.792	3.10794e-77	2	GNAS
4.55118e-78	-0.310369	0.173	0.378	1.53348e-73	2	TYMS
8.92811e-78	-0.300746	0.421	0.663	3.00824e-73	2	TPM1
1.42317e-77	0.434738	0.659	0.638	4.79523e-73	2	ITM2C
4.63737e-76	-0.319664	0.281	0.5	1.56252e-71	2	SFRP1
1.09475e-75	0.289342	0.821	0.833	3.68866e-71	2	UQCRB
3.02218e-75	0.431995	0.645	0.623	1.01829e-70	2	LAPTM4A
7.71976e-73	-0.252967	0.564	0.797	2.6011e-68	2	DBI
2.96795e-72	0.513545	0.508	0.441	1.00002e-67	2	MFAP2
3.70076e-71	0.535838	0.292	0.181	1.24693e-66	2	RAMP2
1.61789e-70	0.406518	0.614	0.57	5.45131e-66	2	ZNF428
6.60688e-70	0.330593	0.726	0.673	2.22612e-65	2	MARCKS
8.86063e-68	-0.251831	0.317	0.544	2.9855e-63	2	ATF4
1.09378e-67	-0.296601	0.26	0.471	3.68537e-63	2	ARL6IP1
5.55676e-67	-0.578916	0.135	0.292	1.87229e-62	2	DLK1
1.58287e-66	-0.265944	0.347	0.582	5.33332e-62	2	DUT
8.00816e-66	0.50295	0.369	0.262	2.69827e-61	2	PCOLCE
2.19099e-65	0.577696	0.372	0.273	7.38234e-61	2	PEG10
8.86741e-65	0.393562	0.592	0.505	2.98779e-60	2	B2M
4.44035e-63	0.49725	0.383	0.289	1.49613e-58	2	SH3BGRL
4.51227e-62	-0.301594	0.128	0.286	1.52037e-57	2	HOXB9
5.8201e-62	0.389689	0.643	0.639	1.96102e-57	2	WDR83OS
1.41983e-59	0.316468	0.702	0.708	4.78397e-55	2	SH3BGRL3
2.58461e-59	0.259986	0.836	0.793	8.70858e-55	2	PRDX2
9.18251e-56	0.620417	0.275	0.18	3.09396e-51	2	MEIS2
1.56483e-52	-0.365973	0.162	0.305	5.27254e-48	2	HOXC6
8.96825e-52	0.345791	0.633	0.621	3.02176e-47	2	BEX4
1.03319e-50	-0.412305	0.819	0.894	3.48125e-46	2	TUBA1B
4.25746e-50	0.27066	0.786	0.808	1.43451e-45	2	CUTA
5.11834e-50	0.373693	0.558	0.538	1.72457e-45	2	IFITM3
3.36969e-49	-0.391234	0.18	0.318	1.13538e-44	2	RP11-357H14.17
3.66399e-49	-0.271954	0.441	0.63	1.23455e-44	2	PKM
5.26266e-49	0.45455	0.426	0.363	1.7732e-44	2	NDN
5.96605e-47	0.361017	0.621	0.638	2.0102e-42	2	PNISR
1.71687e-46	-0.257883	0.133	0.266	5.78483e-42	2	HOXC8
4.42911e-44	0.317205	0.678	0.712	1.49234e-39	2	HSPB1
4.12501e-41	0.311185	0.593	0.559	1.38988e-36	2	DDAH2
2.04562e-40	0.286603	0.668	0.645	6.89253e-36	2	UBC
1.72256e-39	0.350552	0.618	0.642	5.80399e-35	2	RPS27L
8.88913e-39	0.39973	0.423	0.363	2.9951e-34	2	KCNQ1OT1
1.26064e-38	0.396543	0.441	0.403	4.2476e-34	2	RHOC
6.61317e-38	0.341055	0.539	0.517	2.22824e-33	2	DAD1
2.18366e-37	0.435702	0.271	0.196	7.35762e-33	2	COL5A2
2.28262e-37	0.381979	0.4	0.335	7.69107e-33	2	IFITM2
3.75213e-37	0.302045	0.657	0.693	1.26424e-32	2	SSR4
3.85107e-34	0.32766	0.604	0.639	1.29758e-29	2	CNN3
2.48676e-33	0.469997	0.441	0.419	8.37889e-29	2	VCAN
5.63227e-33	0.378365	0.347	0.286	1.89774e-28	2	PNRC1
1.36196e-32	0.351324	0.515	0.5	4.58899e-28	2	2019-09-07
2.84649e-32	0.413048	0.275	0.209	9.59097e-28	2	DECR1
3.47029e-30	-0.255428	0.229	0.34	1.16928e-25	2	HOXC10
1.05058e-29	0.365022	0.399	0.357	3.53981e-25	2	N4BP2L2
2.33417e-29	0.386688	0.414	0.377	7.86474e-25	2	VPS28
7.96343e-28	0.285395	0.605	0.622	2.6832e-23	2	DDX5
2.34997e-27	0.310469	0.52	0.515	7.91798e-23	2	PLD3
2.75609e-26	0.390872	0.278	0.223	9.28636e-22	2	SSBP2
3.27673e-26	0.390179	0.384	0.349	1.10406e-21	2	MAGED1
2.34849e-25	0.293229	0.578	0.622	7.91301e-21	2	EIF4A2
3.86609e-25	0.286032	0.508	0.47	1.30264e-20	2	CRABP2
3.02984e-24	0.33977	0.33	0.277	1.02088e-19	2	BST2
5.72467e-24	0.35662	0.284	0.23	1.92887e-19	2	GSTA4
1.59534e-23	0.258393	0.615	0.679	5.37533e-19	2	NREP
1.72777e-22	0.322048	0.491	0.496	5.82154e-18	2	SRSF5
1.03224e-21	0.431235	0.289	0.244	3.47804e-17	2	PTN
1.14449e-20	0.31133	0.409	0.383	3.85624e-16	2	TTC3
5.74957e-20	0.282849	0.503	0.518	1.93726e-15	2	CD99
7.97526e-20	0.389591	0.329	0.301	2.68718e-15	2	FSTL1
2.38256e-19	0.379714	0.363	0.342	8.0278e-15	2	VAMP2
8.63316e-18	0.353024	0.272	0.235	2.90886e-13	2	ARL6IP5
8.6094e-17	0.305972	0.411	0.401	2.90085e-12	2	TSC22D1
2.02506e-16	0.255959	0.535	0.585	6.82323e-12	2	C6orf48
8.18775e-16	0.296982	0.422	0.421	2.75878e-11	2	ESD
1.15603e-14	0.318277	0.334	0.313	3.89513e-10	2	DCTN3
1.33404e-14	0.356983	0.329	0.308	4.49493e-10	2	RHOBTB3
1.93984e-14	0.253888	0.525	0.567	6.53611e-10	2	BEX2
6.70415e-14	0.347986	0.31	0.292	2.2589e-09	2	SDCBP
1.29918e-13	0.299275	0.262	0.226	4.37746e-09	2	CADM1
4.4121e-13	0.332971	0.257	0.228	1.48661e-08	2	TPGS1
5.44309e-13	0.282331	0.461	0.493	1.834e-08	2	GABARAPL2
7.40119e-13	0.293987	0.472	0.517	2.49376e-08	2	SERPINH1
8.05655e-13	0.259847	0.525	0.569	2.71457e-08	2	HSD17B10
3.87944e-12	0.267574	0.508	0.54	1.30714e-07	2	LMO4
9.95309e-12	0.315567	0.337	0.328	3.3536e-07	2	ISG15
6.96866e-10	0.328528	0.313	0.307	2.34802e-05	2	SPRY1
3.704e-09	0.26635	0.432	0.474	0.000124803	2	LINC00493
5.00976e-08	0.275882	0.441	0.487	0.00168799	2	GPM6B
7.76352e-08	0.297692	0.312	0.313	0.00261584	2	IP6K2
6.86183e-07	0.296994	0.269	0.266	0.0231203	2	CCDC28B
2.44874e-06	0.279089	0.253	0.247	0.0825078	2	CHD9
7.18813e-06	0.279125	0.303	0.313	0.242197	2	FKBP10
8.47342e-06	0.298955	0.323	0.338	0.285504	2	IER2
9.77401e-06	0.276065	0.373	0.408	0.329326	2	TAF7
7.82849e-05	0.263184	0.293	0.303	1	2	DYNC1I2
0.000251233	0.276807	0.308	0.326	1	2	S100A6
0.00030868	-0.346061	0.471	0.465	1	2	IGDCC3
0.000331568	0.253875	0.355	0.391	1	2	ARF4
0.0010177	0.258624	0.331	0.363	1	2	WSB1
0.0024994	0.272019	0.284	0.307	1	2	SSBP3
0.00303789	0.254268	0.318	0.348	1	2	SYF2
0.00361598	0.261223	0.276	0.297	1	2	RFXANK
0.00391669	0.270526	0.278	0.297	1	2	DUSP6
0.00607395	0.266912	0.347	0.393	1	2	SVBP
0	1.14057	0.528	0.153	0	3	FRZB
0	1.12035	0.454	0.105	0	3	PRRX1
0	0.998613	0.374	0.083	0	3	DNM3OS
0	0.910682	0.998	0.982	0	3	MALAT1
0	-0.414849	0.999	1	0	3	RPS2
0	-0.483252	0.946	0.996	0	3	GAPDH
0	-0.684401	0.689	0.932	0	3	HMGA1
0	-0.737203	0.262	0.725	0	3	LAPTM4B
0	-0.851613	0.255	0.718	0	3	APOE
7.02382e-301	-0.708732	0.143	0.571	2.36661e-296	3	KRT18
1.64772e-300	-0.790869	0.198	0.619	5.55182e-296	3	UBE2S
4.92985e-298	0.48143	0.977	0.978	1.66106e-293	3	H3F3B
4.59016e-293	0.848088	0.323	0.098	1.54661e-288	3	MECOM
9.07473e-283	-0.657534	0.171	0.595	3.05764e-278	3	MFGE8
1.15909e-279	-0.673781	0.126	0.532	3.90542e-275	3	CKB
8.27574e-272	-0.621896	0.176	0.595	2.78843e-267	3	TUBB2B
7.95095e-268	-0.410125	0.982	0.997	2.67899e-263	3	FTL
6.06375e-260	0.967588	0.437	0.198	2.04312e-255	3	COL1A2
4.86194e-259	-0.397341	0.85	0.974	1.63818e-254	3	YBX1
5.80083e-255	-0.624199	0.432	0.811	1.95453e-250	3	ENO1
4.48413e-244	-0.557989	0.327	0.74	1.51088e-239	3	PGAM1
3.90609e-243	-0.302864	0.992	0.999	1.31612e-238	3	RPS17
2.57057e-242	-0.581289	0.428	0.817	8.66129e-238	3	CD24
8.56416e-235	-0.522751	0.401	0.809	2.88561e-230	3	SMS
8.42164e-233	-0.563862	0.322	0.724	2.83759e-228	3	FABP5
2.09275e-232	0.350135	0.998	0.964	7.05132e-228	3	MT-CO1
2.02774e-230	-0.633792	0.216	0.605	6.83228e-226	3	PPP1R14B
1.25713e-226	-0.409575	0.704	0.933	4.23578e-222	3	EEF1B2
2.02178e-226	-0.445793	0.657	0.923	6.8122e-222	3	RAN
5.40763e-225	-0.531022	0.332	0.732	1.82205e-220	3	HN1
2.08566e-224	-0.413352	0.824	0.964	7.02742e-220	3	H2AFZ
1.68974e-220	0.613888	0.862	0.866	5.6934e-216	3	SOX4
1.56251e-219	-0.526463	0.398	0.781	5.26472e-215	3	ALDOA
7.91695e-217	-0.533013	0.115	0.47	2.66754e-212	3	KRT8
1.4093e-215	-0.531682	0.621	0.902	4.74851e-211	3	RPS10
3.07392e-215	-0.317592	1	1	1.03573e-210	3	RPLP1
4.62454e-213	-0.547208	0.149	0.511	1.55819e-208	3	BIRC5
3.35909e-212	-0.543686	0.327	0.701	1.13181e-207	3	CKS1B
9.47782e-210	-0.463297	0.569	0.878	3.19346e-205	3	RANBP1
2.30897e-209	-0.492707	0.09	0.424	7.77986e-205	3	PDLIM1
8.64879e-208	-0.487906	0.279	0.681	2.91412e-203	3	CENPV
1.18618e-204	-0.467761	0.247	0.642	3.99671e-200	3	MGST1
5.73208e-201	-0.536941	0.247	0.621	1.93137e-196	3	CKS2
1.31492e-200	-0.533638	0.122	0.461	4.4305e-196	3	LIN28A
1.80754e-197	-0.589561	0.171	0.523	6.09031e-193	3	KPNA2
1.65439e-196	-0.566559	0.226	0.59	5.57429e-192	3	PTTG1
5.78232e-196	-0.307717	0.998	1	1.9483e-191	3	RPL41
7.41727e-194	-0.266207	0.979	0.997	2.49917e-189	3	FTH1
9.42752e-193	-0.311336	0.969	0.994	3.17651e-188	3	RPSA
3.7398e-187	0.832961	0.317	0.132	1.26009e-182	3	THSD7A
1.08428e-186	-0.54977	0.401	0.756	3.65338e-182	3	SNRPN
1.29899e-186	-1.13875	0.073	0.356	4.37681e-182	3	HOXB-AS3
3.15352e-183	-0.632816	0.251	0.607	1.06255e-178	3	LDHA
3.91546e-181	-0.417455	0.157	0.504	1.31928e-176	3	YBX3
5.80338e-180	-0.441714	0.592	0.881	1.95539e-175	3	TPI1
9.61288e-176	-0.649628	0.176	0.5	3.23896e-171	3	UBE2C
1.69581e-175	-0.483407	0.138	0.457	5.71388e-171	3	RAC3
2.32743e-175	-0.369673	0.768	0.956	7.84204e-171	3	GSTP1
6.73305e-175	-0.402806	0.275	0.659	2.26863e-170	3	GCSH
8.29675e-175	-0.479407	0.451	0.798	2.79551e-170	3	PRELID1
1.16568e-174	-0.367963	0.194	0.557	3.92764e-170	3	ABRACL
7.20808e-173	-0.407466	0.294	0.679	2.42869e-168	3	CALM1
4.9155e-169	0.910938	0.491	0.325	1.65623e-164	3	COL2A1
7.91032e-169	-0.548947	0.257	0.587	2.6653e-164	3	TERF1
9.32057e-169	-0.399593	0.35	0.727	3.14047e-164	3	PRDX6
2.90116e-168	-0.474713	0.116	0.421	9.77516e-164	3	RBP1
1.69168e-167	-0.456068	0.252	0.605	5.69993e-163	3	TPM2
5.4335e-167	-0.375091	0.147	0.472	1.83076e-162	3	AHCY
2.425e-166	-0.393056	0.558	0.874	8.17081e-162	3	HSPE1
1.58873e-165	-1.33694	0.05	0.3	5.35306e-161	3	DLK1
7.60352e-164	-0.414562	0.641	0.889	2.56193e-159	3	HSP90AA1
9.78324e-164	-0.514917	0.058	0.322	3.29637e-159	3	EPCAM
1.89173e-163	-0.415047	0.238	0.584	6.37401e-159	3	EIF4EBP1
1.385e-158	-0.628276	0.307	0.622	4.66664e-154	3	HMGB2
1.55573e-158	-0.361069	0.119	0.421	5.24189e-154	3	REXO2
2.132e-155	-0.378123	0.273	0.632	7.18357e-151	3	BRI3
1.75844e-154	-0.469314	0.124	0.414	5.9249e-150	3	CENPF
3.31366e-154	-0.307988	0.861	0.974	1.1165e-149	3	PFN1
1.81202e-153	-0.43582	0.58	0.869	6.10543e-149	3	RPL36A
9.16572e-153	-0.395695	0.131	0.428	3.0883e-148	3	TUBA1C
2.10823e-152	-0.330738	0.172	0.498	7.10349e-148	3	MAP2K2
3.96752e-152	-0.35168	0.13	0.428	1.33682e-147	3	TM7SF2
2.08134e-151	-0.348369	0.267	0.613	7.01287e-147	3	KIAA0101
6.9642e-151	-0.366656	0.575	0.867	2.34652e-146	3	PABPC1
1.18605e-150	-0.349471	0.192	0.52	3.99626e-146	3	NT5DC2
7.357e-150	-0.330613	0.135	0.436	2.47887e-145	3	DAZAP1
1.28307e-149	-0.435876	0.329	0.672	4.32318e-145	3	TPM1
2.6356e-149	-0.422056	0.211	0.531	8.8804e-145	3	GYPC
1.32712e-148	-0.343406	0.145	0.45	4.4716e-144	3	APOC1
2.68191e-148	-0.465099	0.068	0.323	9.03642e-144	3	CCNB1
3.63476e-148	-0.325951	0.157	0.47	1.2247e-143	3	MRPL37
6.2395e-148	-0.384024	0.333	0.693	2.10234e-143	3	CARHSP1
7.50719e-147	-0.544344	0.107	0.371	2.52947e-142	3	RARRES2
1.43607e-146	-0.365297	0.063	0.315	4.83869e-142	3	RRM2
1.63829e-146	-0.414756	0.278	0.609	5.52007e-142	3	SRM
2.18523e-146	-0.341573	0.287	0.649	7.36291e-142	3	GLRX5
2.49001e-146	-0.315216	0.195	0.524	8.38985e-142	3	PGP
3.31679e-146	-0.450208	0.062	0.312	1.11756e-141	3	CDC20
3.53394e-146	-0.609991	0.173	0.453	1.19073e-141	3	SMC4
4.58045e-146	-0.341329	0.258	0.612	1.54334e-141	3	SLC25A39
6.41706e-146	-0.636925	0.707	0.905	2.16216e-141	3	TUBA1B
1.07103e-145	0.76667	0.296	0.136	3.60874e-141	3	PDGFRA
2.85854e-145	-0.319355	0.113	0.399	9.63156e-141	3	COTL1
5.49154e-144	-0.387192	0.547	0.839	1.85032e-139	3	NUCKS1
1.69943e-143	-0.889148	0.139	0.388	5.72607e-139	3	POU5F1
3.15334e-143	-0.360394	0.287	0.635	1.06249e-138	3	ODC1
7.78072e-143	-0.444734	0.087	0.346	2.62163e-138	3	MYL9
8.73263e-142	-0.312652	0.235	0.576	2.94237e-137	3	PTP4A2
1.0326e-141	-0.345276	0.339	0.697	3.47924e-137	3	PRDX4
1.26162e-141	-0.525926	0.202	0.502	4.25089e-137	3	TUBB4B
9.93055e-141	-0.356156	0.291	0.64	3.346e-136	3	EIF2S2
3.45236e-140	-0.353192	0.187	0.499	1.16324e-135	3	MAP1B
1.155e-138	0.732574	0.581	0.496	3.89164e-134	3	HMGA2
8.60516e-138	-0.332922	0.178	0.486	2.89942e-133	3	MAD2L2
1.26275e-137	-0.272829	0.148	0.451	4.25469e-133	3	CNIH4
3.17994e-137	-0.408521	0.054	0.287	1.07145e-132	3	S100A10
3.58682e-137	-0.31869	0.204	0.521	1.20854e-132	3	POP7
5.64036e-137	-0.327681	0.109	0.379	1.90046e-132	3	PSAT1
6.4768e-137	-0.337442	0.324	0.679	2.18229e-132	3	PARP1
9.22979e-137	-0.440265	0.183	0.479	3.10988e-132	3	ARL6IP1
2.30638e-136	-0.318757	0.098	0.362	7.77113e-132	3	TSTD1
4.22106e-135	-0.377531	0.059	0.296	1.42224e-130	3	AURKB
2.19648e-134	-0.282119	0.173	0.479	7.40082e-130	3	FAM60A
2.94389e-134	-0.283714	0.178	0.49	9.91914e-130	3	GGCT
6.28855e-134	-0.315072	0.294	0.647	2.11886e-129	3	APRT
1.46129e-133	-0.462445	0.069	0.307	4.92368e-129	3	NUSAP1
2.87429e-133	-0.375961	0.053	0.284	9.68465e-129	3	CDKN3
5.35037e-132	-0.385996	0.332	0.666	1.80276e-127	3	RPL22L1
8.72519e-132	-0.331363	0.32	0.664	2.93987e-127	3	DEK
8.86078e-132	-0.479005	0.06	0.292	2.98555e-127	3	HOXB9
3.38001e-130	-0.324406	0.307	0.661	1.13886e-125	3	C1QBP
6.18293e-130	-0.314143	0.083	0.33	2.08328e-125	3	UCP2
1.45135e-129	-0.349609	0.256	0.581	4.89018e-125	3	QPRT
2.24e-129	-0.36347	0.05	0.273	7.54747e-125	3	CCNA2
3.34896e-129	-0.279122	0.185	0.494	1.1284e-124	3	CACYBP
6.90499e-129	-0.347605	0.445	0.781	2.32657e-124	3	HSPD1
1.23786e-128	-0.594674	0.061	0.281	4.17084e-124	3	TAGLN
9.56445e-128	-0.338236	0.302	0.636	3.22265e-123	3	PSIP1
3.91813e-127	-0.295003	0.187	0.493	1.32017e-122	3	AKR1B1
1.02771e-126	-0.348701	0.471	0.812	3.46275e-122	3	EIF5A
1.07914e-126	-0.316805	0.081	0.321	3.63605e-122	3	MYBL2
4.21619e-126	-0.272172	0.247	0.58	1.4206e-121	3	CYC1
6.29681e-126	-0.277198	0.172	0.468	2.12165e-121	3	DTYMK
6.65694e-126	-0.331943	0.38	0.713	2.24299e-121	3	PDIA6
1.06742e-125	-0.360449	0.104	0.354	3.59655e-121	3	TOP2A
1.95241e-125	-0.261204	0.184	0.488	6.57846e-121	3	PAICS
3.14365e-125	-0.287927	0.165	0.456	1.05922e-120	3	RPA3
4.14395e-125	-0.574707	0.083	0.312	1.39626e-120	3	HOXC6
5.77063e-125	-0.266208	0.244	0.577	1.94436e-120	3	PPM1G
8.03235e-125	-0.325555	0.084	0.327	2.70642e-120	3	MAD2L1
8.24341e-125	-0.285842	0.101	0.355	2.77753e-120	3	UBE2M
2.21992e-124	-0.343045	0.102	0.35	7.47981e-120	3	RBPMS2
2.88349e-124	-0.272933	0.081	0.32	9.71565e-120	3	IMPA2
7.9283e-124	-0.257887	0.185	0.487	2.67136e-119	3	FAM136A
8.23639e-124	-0.250112	0.159	0.449	2.77517e-119	3	SNRPA1
9.08809e-124	-0.266903	0.199	0.51	3.06214e-119	3	SSRP1
9.49435e-124	-0.254622	0.986	0.998	3.19903e-119	3	RPL12
1.03424e-123	-0.27169	0.18	0.477	3.48478e-119	3	CSRP2
1.86168e-123	-0.304161	0.065	0.292	6.27276e-119	3	SALL4
2.38693e-123	-0.25423	0.163	0.455	8.04252e-119	3	KLHDC3
1.793e-122	-0.329522	0.476	0.804	6.04134e-118	3	SNRPB
2.06648e-122	-0.330195	0.587	0.867	6.9628e-118	3	OAZ1
2.18583e-122	-0.345765	0.431	0.756	7.36494e-118	3	BSG
3.32256e-122	-0.297966	0.338	0.694	1.1195e-117	3	CSTB
8.51079e-122	-0.290539	0.275	0.608	2.86763e-117	3	YWHAH
1.23374e-121	-0.69135	0.137	0.376	4.15696e-117	3	RP11-148B6.1
7.24564e-120	-0.284792	0.285	0.629	2.44135e-115	3	MRPS15
9.05196e-120	-0.266233	0.223	0.539	3.04997e-115	3	GTF3A
1.09596e-118	-0.30382	0.363	0.709	3.69273e-114	3	TMEM147
1.34993e-118	-0.256675	0.254	0.579	4.54846e-114	3	PSMA2
1.68262e-118	-0.393714	0.332	0.641	5.66941e-114	3	PKM
4.51213e-118	-0.27448	0.189	0.48	1.52032e-113	3	C20orf27
7.81115e-118	-0.269247	0.068	0.29	2.63189e-113	3	ZDHHC12
3.55783e-117	-0.267	0.152	0.423	1.19878e-112	3	BOLA3
4.46798e-117	-0.628744	0.125	0.35	1.50544e-112	3	HOXC10
1.37492e-116	-0.299395	0.404	0.743	4.63264e-112	3	CLIC1
3.25651e-115	-0.28702	0.097	0.333	1.09725e-110	3	CXADR
6.03712e-115	-0.345078	0.173	0.437	2.03415e-110	3	DMKN
7.32243e-115	-0.343646	0.434	0.772	2.46722e-110	3	SLIRP
7.44925e-115	-0.279213	0.135	0.39	2.50995e-110	3	NR2F6
1.88691e-114	-0.351666	0.548	0.849	6.35777e-110	3	PRDX1
8.02843e-114	-0.284734	0.352	0.697	2.7051e-109	3	STOML2
9.75805e-114	-0.276968	0.336	0.686	3.28788e-109	3	AP2M1
1.70308e-113	-0.324944	0.054	0.259	5.73836e-109	3	FAM64A
2.22867e-113	-0.291547	0.384	0.727	7.50928e-109	3	LSM3
3.07012e-113	-0.262588	0.073	0.294	1.03445e-108	3	RNF26
3.42004e-113	-0.252837	0.234	0.547	1.15235e-108	3	DDT
4.89614e-113	-0.320005	0.695	0.899	1.64971e-108	3	SET
5.65678e-113	-0.256679	0.302	0.643	1.906e-108	3	MRPL57
9.8634e-113	-0.277397	0.122	0.373	3.32337e-108	3	SPARC
5.80071e-112	-0.253842	0.237	0.545	1.95449e-107	3	PHGDH
8.25504e-112	-0.274735	0.076	0.294	2.78145e-107	3	FXYD5
2.33406e-111	-0.305517	0.054	0.258	7.86437e-107	3	TPX2
9.70731e-111	-0.302171	0.237	0.531	3.27078e-106	3	ACAT2
4.97427e-110	-0.256732	0.098	0.331	1.67603e-105	3	CHAF1A
8.41104e-110	-0.507403	0.117	0.336	2.83402e-105	3	TDGF1
9.5157e-110	-0.286172	0.363	0.708	3.20622e-105	3	CYCS
2.62692e-109	-0.252	0.083	0.306	8.85116e-105	3	CENPN
3.56278e-109	-0.296177	0.433	0.765	1.20044e-104	3	ARPC2
6.72467e-109	-0.659097	0.113	0.324	2.26581e-104	3	RP11-357H14.17
1.06631e-108	-0.277275	0.387	0.733	3.59281e-104	3	NPC2
5.62803e-108	-0.313402	0.057	0.258	1.89631e-103	3	CLU
6.65451e-108	-0.296634	0.588	0.873	2.24217e-103	3	PSMA7
1.24786e-107	-0.264257	0.076	0.292	4.20455e-103	3	ZWINT
3.38986e-107	-0.261962	0.068	0.277	1.14218e-102	3	CTSC
1.74396e-106	-0.292326	0.478	0.806	5.87611e-102	3	DBI
2.07883e-106	-0.261657	0.298	0.621	7.00441e-102	3	MRPS34
9.21364e-106	-0.292709	0.755	0.935	3.10444e-101	3	RPS21
1.23059e-105	-0.250895	0.139	0.389	4.14634e-101	3	UGP2
1.35223e-105	-0.255068	0.08	0.295	4.55622e-101	3	CENPH
3.40756e-105	-0.312047	0.081	0.292	1.14814e-100	3	CCNB2
9.17518e-105	-0.286301	0.089	0.305	3.09148e-100	3	MTHFD2
2.30095e-104	-0.273321	0.588	0.872	7.75282e-100	3	RAC1
9.01331e-104	-0.315668	0.069	0.273	3.03695e-99	3	CDK1
1.11537e-103	-0.254865	0.063	0.265	3.75812e-99	3	CLSPN
1.42915e-103	-0.251203	0.103	0.33	4.81536e-99	3	H2AFX
1.07702e-102	-0.260375	0.085	0.297	3.6289e-98	3	EZR
3.03767e-102	-0.269166	0.284	0.588	1.02351e-97	3	UCHL1
3.32761e-102	-0.277842	0.494	0.813	1.1212e-97	3	LSM4
5.59126e-102	0.84616	0.32	0.181	1.88392e-97	3	IGFBP5
9.58028e-102	-0.303575	0.452	0.772	3.22798e-97	3	GPX1
1.36324e-100	-0.463473	0.093	0.292	4.5933e-96	3	GAL
1.59331e-100	-0.292075	0.131	0.368	5.36851e-96	3	CITED2
6.16177e-100	-0.250361	0.104	0.324	2.07615e-95	3	LYAR
1.64945e-99	-0.256383	0.087	0.297	5.55765e-95	3	TNNT1
3.50696e-99	-0.262892	0.159	0.407	1.18164e-94	3	DDX21
6.91779e-99	-0.271868	0.411	0.746	2.33088e-94	3	AURKAIP1
4.11429e-98	0.509401	0.689	0.699	1.38627e-93	3	CALD1
6.52251e-98	-0.26626	0.08	0.282	2.19769e-93	3	PAWR
7.93884e-97	-0.277936	0.159	0.398	2.67491e-92	3	SEPHS1
1.79414e-96	-0.279003	0.066	0.258	6.04519e-92	3	MKI67
1.08683e-95	-0.273611	0.145	0.38	3.66197e-91	3	TYMS
1.3427e-95	-0.255161	0.073	0.269	4.52411e-91	3	FAM195A
6.53887e-95	-0.252268	0.35	0.669	2.20321e-90	3	CDK4
9.71528e-95	-0.280295	0.577	0.84	3.27347e-90	3	NME4
2.73395e-93	-0.301458	0.103	0.309	9.21177e-89	3	NR6A1
2.70459e-91	-0.258829	0.537	0.83	9.11283e-87	3	SRSF9
1.24105e-90	-0.319197	0.114	0.319	4.18158e-86	3	SPATS2L
3.76312e-87	-0.33261	0.075	0.254	1.26794e-82	3	PIM2
1.98599e-86	-0.402829	0.451	0.698	6.69159e-82	3	HIST1H4C
4.08826e-86	-0.263364	0.575	0.855	1.3775e-81	3	TXN
8.24972e-86	0.342228	0.83	0.886	2.77966e-81	3	EIF3E
3.20833e-85	-0.354258	0.09	0.27	1.08102e-80	3	FOXD3-AS1
1.53131e-83	-0.281176	0.998	1	5.15959e-79	3	RPS12
4.68797e-83	0.454636	0.7	0.691	1.57957e-78	3	CIRBP
8.25865e-83	-0.251788	0.115	0.313	2.78267e-78	3	GJA1
1.64268e-82	-0.336693	0.081	0.256	5.53485e-78	3	LINC00678
4.41546e-82	0.738625	0.363	0.242	1.48774e-77	3	LGALS1
5.81562e-82	-0.306528	0.261	0.502	1.95951e-77	3	SFRP1
2.88956e-81	-0.276013	0.101	0.293	9.73608e-77	3	HOXC9
1.822e-80	-0.3031	0.089	0.27	6.13904e-76	3	HOXC8
8.60577e-78	0.663491	0.39	0.287	2.89963e-73	3	TSC22D3
9.42714e-77	-0.324018	0.898	0.973	3.17638e-72	3	TUBB
1.31666e-75	-0.35713	0.117	0.293	4.43636e-71	3	L1TD1
9.54742e-70	0.274442	0.894	0.92	3.21691e-65	3	UBB
6.75681e-69	0.277172	0.897	0.899	2.27664e-64	3	MT-ND3
8.27794e-69	0.659776	0.466	0.417	2.78917e-64	3	VCAN
2.50583e-64	0.667038	0.428	0.363	8.44313e-60	3	KCNQ1OT1
1.95591e-62	0.632344	0.446	0.39	6.59023e-58	3	2019-09-06
2.27413e-59	0.631422	0.278	0.184	7.66244e-55	3	CPE
1.79308e-56	0.288812	0.822	0.9	6.04159e-52	3	PFDN5
1.63287e-52	0.485369	0.527	0.492	5.50179e-48	3	MAGED2
2.08216e-47	0.59748	0.48	0.46	7.01561e-43	3	SOX11
5.11352e-46	0.553288	0.364	0.289	1.72295e-41	3	SFRP2
3.05503e-44	0.29259	0.743	0.784	1.02936e-39	3	PTMS
2.12776e-43	0.36111	0.729	0.761	7.16927e-39	3	ID3
1.53903e-42	0.402412	0.644	0.681	5.1856e-38	3	MARCKS
3.59411e-42	0.363167	0.635	0.708	1.211e-37	3	SSR2
7.36363e-39	0.391629	0.621	0.712	2.4811e-34	3	C12orf57
3.18917e-38	0.411387	0.578	0.643	1.07456e-33	3	PNISR
9.69022e-32	0.308815	0.693	0.802	3.26502e-27	3	GNAS
1.97497e-28	0.584156	0.293	0.244	6.65445e-24	3	PTN
2.1454e-27	0.527002	0.319	0.278	7.2287e-23	3	PEG10
9.84103e-27	-0.501465	0.392	0.473	3.31584e-22	3	IGDCC3
4.68396e-26	0.379914	0.528	0.579	1.57821e-21	3	ZNF428
8.32751e-24	0.365158	0.439	0.423	2.80587e-19	3	HOXA10
1.56738e-22	0.29658	0.624	0.702	5.28114e-18	3	EID1
5.21019e-20	0.322799	0.564	0.659	1.75552e-15	3	UBE2E3
9.0103e-19	0.469449	0.359	0.361	3.03593e-14	3	N4BP2L2
3.00137e-18	0.43084	0.263	0.226	1.01128e-13	3	CADM1
4.39669e-16	0.325553	0.549	0.649	1.48142e-11	3	WDR83OS
1.40175e-15	0.303301	0.564	0.684	4.72306e-11	3	NREP
2.94739e-15	0.477139	0.408	0.451	9.93095e-11	3	MFAP2
2.02026e-12	0.398775	0.367	0.387	6.80706e-08	3	TTC3
2.03066e-12	0.448926	0.274	0.259	6.84212e-08	3	MDFI
4.20463e-09	0.342693	0.546	0.636	0.000141671	3	HNRNPH1
3.31587e-08	0.267063	0.53	0.633	0.00111725	3	WBP5
1.08629e-07	0.362057	0.467	0.544	0.00366013	3	LMO4
5.29139e-07	0.267098	0.526	0.651	0.0178288	3	ITM2C
2.59013e-06	0.2666	0.511	0.621	0.0872718	3	SFPQ
1.25303e-05	0.370772	0.278	0.293	0.422196	3	PNRC1
2.17208e-05	0.307952	0.421	0.503	0.731859	3	SRSF5
6.34369e-05	0.258876	0.217	0.307	1	3	PHIP
0.000486472	0.33522	0.317	0.356	1	3	MAGED1
0.000661571	0.252578	0.497	0.63	1	3	EIF4A2
0.00163425	0.262989	0.226	0.307	1	3	RBFOX2
0.00188116	0.268818	0.464	0.592	1	3	C6orf48
0.00199222	0.382805	0.28	0.312	1	3	RHOBTB3
0.00246106	0.25454	0.188	0.251	1	3	RBM6
0.00253147	0.259709	0.208	0.28	1	3	KMT2E
0.00291665	0.297589	0.443	0.564	1	3	LUC7L3
0.00360143	0.372056	0.304	0.348	1	3	VAMP2
0.00739338	0.375597	0.271	0.307	1	3	FSTL1
0	0.802204	0.887	0.656	0	4	HIST1H4C
0	0.77433	0.794	0.317	0	4	TYMS
0	0.737959	0.919	0.549	0	4	KIAA0101
0	0.627188	0.99	0.878	0	4	TUBA1B
0	0.60498	0.661	0.255	0	4	PCNA
0	0.559657	0.955	0.706	0	4	TMSB15A
0	0.506822	0.616	0.239	0	4	ZWINT
0	0.506369	0.85	0.48	0	4	B2M
0	0.481773	0.619	0.259	0	4	RNASEH2A
0	0.480098	0.526	0.17	0	4	FEN1
0	0.458764	0.998	0.963	0	4	TUBB
0	0.458657	0.557	0.216	0	4	CLSPN
0	0.428701	0.596	0.225	0	4	UBE2T
0	0.425216	0.561	0.222	0	4	DNAJC9
0	0.414261	0.468	0.15	0	4	RRM1
0	0.388914	0.453	0.145	0	4	RAD51AP1
0	0.366817	0.384	0.111	0	4	UHRF1
0	0.334684	0.368	0.106	0	4	ASF1B
0	-0.285211	1	1	0	4	RPS27A
4.57104e-304	0.463454	0.881	0.565	1.54017e-299	4	HMGB2
7.74079e-304	0.486142	0.674	0.32	2.60818e-299	4	GINS2
4.91661e-302	0.4391	0.542	0.218	1.6566e-297	4	DHFR
2.23316e-297	0.493365	0.683	0.33	7.5244e-293	4	SMC1A
7.04308e-286	0.493255	0.575	0.242	2.3731e-281	4	PCOLCE
1.90452e-285	0.321348	0.997	0.972	6.41708e-281	4	HMGB1
1.07259e-284	0.478895	0.65	0.316	3.614e-280	4	MCM7
1.30807e-281	0.544966	0.735	0.398	4.40741e-277	4	SMC4
1.5202e-281	0.514733	0.658	0.291	5.12216e-277	4	OAF
4.04307e-280	0.335915	0.367	0.113	1.36227e-275	4	LIG1
3.45495e-278	0.534109	0.831	0.534	1.16411e-273	4	DUT
1.18329e-275	0.456303	0.729	0.376	3.98697e-271	4	IDH2
8.40337e-275	0.48331	1	0.982	2.83143e-270	4	MALAT1
[truncated: 4,177 more rows]
