# Supplementary material for: Single cell census of human kidney organoids shows reproducibility and diminished off-target cells after transplantation
Source: Nat Commun. 2019 Nov 29;10:5462. doi: 10.1038/s41467-019-13382-0 (PMC6884507; doi:10.1038/s41467-019-13382-0)
Supplement: Supplementary file 12 — Supplementary Data 9 [file 41467_2019_13382_MOESM12_ESM.xlsx]

## Sheet: Sheet1
Supplementary Data 9. Table of kidney disease genes with references
	Gene	Protein	Mode of Inheritance	Disease	Notes	Refs
	Glomerular Diseases
	NPSH1	nephrin	AR	Congenital nephrotic syndrome, CKD		[18], [24], [25], [26]
	NPSH2	podocin	AR	SRNS, FSGS, CKD		[18], [24], [25], [26]
	PLCE1	1-phosphatidylinositol 4,5-bisphosphate phosphodisterase epsilon-1	AR	SRNS (SSNS), DMS, FSGS, CKD		[18], [24], [25], [26]
	TRPC6	transient receptor potenial channel 6	AD	Adult-onset SRNS, FSGS, CKD		[18], [24], [25], [26]
	CD2AP	CD2-assiciated protein	AD/AR	SRNS, FSGS		[18], [24], [26]
	ACTN4	alpha-actinin-4	AD	Adult-onset SRNS, FSGS, CKD		[18], [24], [26]
	INF2	inverted formin-2	AD	SRNS		[18], [25], [26]
	MYH9	myosin-9	AD	SRNS		[18]
	MYO1E	unconventional myosin 1e	AR	SRNS		[18], [25], [26]
	ARGHDIA	rho GDP-dissociation inhibitor alpha1	AR	Childhood onset SRNS		[18], [26]
	WT1	Wilms tumor protein	AD/AR	Denys-Drash Syndrome/Frasier syndrome		[18], [19], [24], [25], [26]
	LMX1B	LIM homeobox transcription factor 1-beta	AD	Nail-patella syndrome		[18], [24], [25]
	SMARCAL1	SWI/SNF-related matrix-assoc. actin-dep. Regulator of chromatin subfamily A-like protein 1	AR	Schimke immuno-osseous dysplasia		[18], [19], [24], [25]
	LAMB2	laminin subunit beta-2	AR	Nail Patella Syndrome		[18], [19], [24], [25], [26]
	COQ2		AR	SRNS, neuro impairment		[18], [24], [25]
	COQ6		AR	SRNS, sensorineural deafness		[18]
	PDSS2		AR	SRNS, neuro impairment		[18], [24], [25]
	ADCK4		AR	SRNS
	MT-TL1 (tRNA)	N/A	Maternal	SRNS		[18], [24]
	SCARB2	Lysosomal membrane protein 2	AR	Action myoclonus, SRNS, CKD		[18], [24]
	APOL1	apolipoprotein L1	-	sporadic FSGS in African American patients		[18], [26], [27]
	PTPRO	receptor-type tyrosine-protein phosphatase O	AR	SRNS		[18]
	COL4A3	procollagen IV alpha 3	AR	Alport's syndrome or benign familial hematuria		[19], [24]
	COL4A4	procollagen IV alpha 4	AR	Nephritis, sensorineural deafness, CKD;; sporadic FSGS		[19], [24], [27]
	COL4A5	procollagen IV alpha 5	X-linked	Nephritis, sensorineural deafness, CKD		[19], [24]
	COL4A6	procollagen IV alpha 6	X-linked	Alport's syndrome with leiomyomatosis, CKD		[24]
	FN1	fibronectin 1	AD	Proteinuria, distal RTA		[24]
	NUP93			SRNS		[25]
	SGPL1			SRNS		[25]
	WDR73			SRNS		[25]
	ITGA3			SRNS		[25]
	NUP205			SRNS		[25]
	TTC21B			SRNS		[25]
	DGKE			SRNS		[25]
	KANK4			SRNS		[25]
	ARHGAP24			Adolescent onset FSGS		[26]
	CUBN	cubulin	AR	Childhood onset SRNS		[26]
	NEIL1	Nei endonuclease VIII-like 1	AR	Childhood onset SRNS		[26]
	WNK4			Sporadic FSGS		[27]
	KANK1			Sporadic FSGS		[27]
	IL36G			Sporadic FSGS		[27]
	ARHGEF17			Sporadic FSGS		[27]
	XYLT1			Sporadic FSGS		[27]
	KAT2B	Histone acyl transferase		Sporadic FSGS		[27]
	BPTF	Transcription factor		Sporadic FSGS		[27]
	DLG5			Sporadic FSGS		[27]
	GCC1			Sporadic FSGS		[27]
	MAGI2		Rho-ike small GTPase activity	Familial SSNS		[28]
	TNS2		Rho-ike small GTPase activity	Familial SSNS		[28]
	DLC1		Rho-ike small GTPase activity	Familial SSNS		[28]
	CDK20		Rho-ike small GTPase activity	Familial SSNS		[28]
	ITSN1		Rho-ike small GTPase activity	Familial SSNS		[28]
	ITSN2		Rho-ike small GTPase activity	Familial SSNS		[28]
	Hereditary Renal Cystic Disorders/Ciliopathies/Nephronophthisis
	PKD1	polycystin-1	AD	ADPKD, type 1		[20], [23], [24]
	PKD2	polycystin-2	AD	ADPKD, type 2		[20], [23], [24]
	PKHD1	fibrocystin/polyductin	AR	ARPKD		[20], [23], [24]
	MUC1	mucin-1	AD	MKD		[20]
	UMOD	uromodulin	AD	medullary cystic kidney disease (MCKD2), familiar juvenile hyperuricemic nephropathy, glomerulocystic kidney disease		[21], [24]
	TSC1	hamartin	AD	Tuberous sclerosis, type 1		[20], [24]
	TSC2	tuberin	AD	Tuberous sclerosis, type 2		[20], [24]
	VHL	tumor suppressor gene g7	AD	von Hippel-Lindau syndrome	Protein ubiquitination	[20], [24]
	DICER1		AD		ribonuclease III (RNaseIII family)	[20]
	NPHP1	nephrocystin-1	AR	Nephronophthisis, Senior Loken syndrome, Joubert syndrome		[23], [24]
	NPHP2	nephrocystin-2	AR	Nephronophthisis, Senior Loken syndrome		[23], [24]
	NPHP3	nephrocystin-3	AR	Nephronophthisis, Senior Loken syndrome		[23], [24]
	NPHP4	nephrocystin-4	AR	Nephronophthisis, Senior Loken syndrome		[23], [24]
	NPHP5	nephrocystin-5	AR	Senior Loken syndrome		[23], [24]
	NPHP6	nephrocystin-6	AR	Senior Loken syndrome		[23], [24]
	NPHP7	nephrocystin-7	AR	Nephronophthisis		[24]
	NPHP8	nephrocystin-8	AR	Nephronophthisis		[24]
	NPHP9	nephrocystin-9	AR	Nephronophthisis		[24]
	IQCB1	IQ Motif Containing B1 (nephrocystin protein)		Nephronophthisis		[23]
	CEP290	Centrosomal Protein 290		Nephronophthisis, Meckel-Gruber syndrome, Joubert syndrome		[23]
	GLIS2	GLIS Family Zinc Finger 2 (Tc factor)		Nephronophthisis		[23]
	RPGRIP1L	RPGRIP1 Like		Nephronophthisis, Meckel-Gruber syndrome, Joubert syndrome		[23]
	NEK8	NIMA Related Kinase 8		Nephronophthisis		[23]
	SDCCAG8	Serologically Defined Colon Cancer Antigen 8		Nephronophthisis, Senior Loken syndrome		[23]
	TMEM67	transmembrane protein-67		Nephronophthisis, Meckel-Gruber syndrome, Joubert syndrome		[23]
	TTC21B	Tetratricopeptide Repeat Domain 21B		Nephronophthisis		[23]
	MKS1, 3	Meckel syndrome, type 1, 3		Meckel-Gruber syndrome		[23], [24]
	TMEM216	Transmembrane Protein 216		Meckel-Gruber syndrome, Joubert syndrome		[23]
	CC2D2A	Coiled-Coil And C2 Domain Containing 2A		Meckel-Gruber syndrome, Joubert syndrome		[23]
	JBTS1	Joubert syndrome 1		Joubert syndrome		[23]
	AHI1	Abelson Helper Integration Site 1		Joubert syndrome		[23]
	ARL13B	ADP ribosylation factor like GTPase 13B		Joubert syndrome		[23]
	OFD1	Oral-facial-digital syndrome 1		Oral-facial-digital syndrome type I		[23]
	ALMS1	Alstrom syndrome 1		Alstrom syndrome		[23]
	MKKS	McKusick-Kaufman Syndrome		McKusick-Kaufman syndrome		[23]
	IFT122	Intraflagellar Transport 122		Cranioectodermal dysplasia		[23]
	WDR35	WD Repeat Domain 35		Cranioectodermal dysplasia		[23]
	WT1	WT supressor gene 1	AD	Wilms' tumour aniridia syndrome		[24]
	MET	hepatocyte growth factor receptor	AD	Papillary renal cell carcinoma		[24]
	Congenital Anomalies of the Kidney and Urinary Tract (CAKUT)
	ACE	Angiotensin I Converting Enzyme	AR	Renal Tubular Dysgenesis		[21], [22]
	AGT	Angiotensinogen precursor	AR	Renal Tubular Dysgenesis		[21], [22]
	AGTR1	Angiotensin II Receptor Type 1	AR	Renal Tubular Dysgenesis		[21], [22]
	BMP4	Bone Morphogenetic protein 4	AD			[21], [22]
	DSTYK	Dual Ser/Thr protein kinase	AD			[21], [22]
	REN	Renin				[21]
	SOX17	Trascription factor, SOX17	AD		Tc factor	[21], [22]
	EYA1	Eyes absent homolog 1	AD	Branchio-Oto-Renal Syndrome + renal hypoplasia	Tc activator of SIX2 (probably also SIX2, 4, 5)	[21], [22]
	SIX1	SIX homeobox 1	AD	Branchio-Oto-Renal Syndrome	Tc factor	[21], [22]
	SIX5	SIX homeobox 5	AD	Branchio-Oto-Renal Syndrome	Tc factor	[21], [22]
	FRAS1	Fraser Extracellular Matrix Complex Subunit	AR	Fraser Syndrome		[21], [22]
	FREM1	FRAS1 Related Extracellular Matrix 1	AR	Fraser Syndrome, Bifid nose, renal agenesis, anorectal malformations		[21], [22]
	GRIP1	Glutamate Receptor Interacting Protein 1	AR	Fraser Syndrome		[21], [22]
	HNF1B	HNF1 homeobox B	AD	Multicystic dysplastic kidney, kidney hypoplasia, renal cysts, and diabetes Syndrome	Tc factor	[21], [22]
	NOTCH2			Alagille syndrome, renal anomalies	Signaling	[21]
	PAX2	Paired box 2	AD	Renal coloboma syndrome & CAKUT	Tc factor	[21], [22]
	RET	Proto-oncogene tyr-protein receptor Ret	AD	Renal agenesis & Hirschsprung disease	Signaling	[21], [22]
	SALL1	Sal-like protein 1	AD	Townes-Brochs Syndrome	Tc factor	[21], [22]
	SIX2	SIX homeobox 2	AD	Renal hypodysplasia	Tc factor	[21], [22]
	UPK3A	Uroplakin-3a	AD	Renal dysplasia		[21], [22]
	WNT4	Protein Wnt-4	AD	Mullerian aplasia & hyperandrogenism	Cell fate/patterning during embryogenesis	[21], [22]
	CHD1L	Chromatin helicase DNA binding protein 1-like	AD			[22]
	GATA3	GATA binding protein 3	AD			[22]
	ROBO2	Roundabout, axon guidance receptor, homolog 2	AD			[22]
	SRGAP1	SLIT-ROBO RhoGTPase activating protein 1	AD			[22]
	TBX18	T-box tc factor TBX18	AD			[22]
	TNXB	Tenascin XB	AD			[22]
	CHRM3	Muscarinic Ach Rec M3	AR			[22]
	FGF20	Fibroblast growth factor 20	AR			[22]
	HPSE2	Inactive heparanase 2	AR			[22]
	ITGA8	Integrin alpha-8	AR			[22]
	LRIG2	Leu-rich repeats and Ig-like domains 2	AR			[22]
	TRAP1	HSP75	AR			[22]
	KAL	Anosmin 1	X-linked			[22]
