# Supplementary material for: Single cell census of human kidney organoids shows reproducibility and diminished off-target cells after transplantation
Source: Nat Commun. 2019 Nov 29;10:5462. doi: 10.1038/s41467-019-13382-0 (PMC6884507; doi:10.1038/s41467-019-13382-0)
Supplement: Supplementary file 13 — Supplementary Data 10 [file 41467_2019_13382_MOESM13_ESM.xlsx]

## Sheet: ST14_d293251_res1_celltype_mapp
Supplementary Data 10. Cluster gene lists for joint D29, D32, D51 after batch-correction (line: ThF)
cluster	putative_cell_type	compartment
8	Podocyte-like	Nephron
10	PCT	Nephron
6	TAL/Distal	Nephron
7	Gata3+	Nephron
5	NPC-1	Nephron
0	Mesenchymal-1	Mesenchymal
1	Mesenchymal-2	Mesenchymal
3	Mesenchymal-3	Mesenchymal
13	Col9a1+Col2a1+Mesenchymal-4	Mesenchymal
15	Mesenchymal-5	Mesenchymal
9	Ribosome-rich-1	Mesenchymal
16	Ribosome-rich-2	Mesenchymal
14	Muscle-like	Offtarget
4	Proliferating	Mesenchymal
12	STMN2+	Offtarget
2	SOX2+NTRK2+	Offtarget
11	Melanoma-like	Offtarget
p_val	avg_logFC	pct.1	pct.2	p_val_adj	cluster	gene
0	1.02766	0.663	0.265	0	0	PRRX1
0	0.825499	0.536	0.253	0	0	NFIB
0	0.812213	0.576	0.277	0	0	SFRP2
0	0.754921	0.576	0.281	0	0	MGP
0	0.692825	0.289	0.086	0	0	MAB21L2
0	0.551902	0.894	0.589	0	0	LGALS1
0	0.520173	0.928	0.653	0	0	COL1A2
0	0.518666	0.879	0.529	0	0	COL1A1
3.0966e-306	0.707198	0.516	0.261	1.04337e-301	0	KCTD12
3.08906e-300	0.42842	0.752	0.47	1.04083e-295	0	COL3A1
1.67492e-268	0.499453	0.69	0.46	5.64346e-264	0	CRABP1
6.63532e-214	-0.984834	0.061	0.273	2.2357e-209	0	IGFBP7
2.981e-212	-1.08968	0.053	0.264	1.00442e-207	0	EMX2
5.196e-194	0.311944	0.982	0.977	1.75074e-189	0	RPL15
9.63268e-176	0.324584	0.993	0.991	3.24564e-171	0	RPL13A
3.13341e-172	0.472506	0.484	0.287	1.05577e-167	0	CPE
1.26292e-166	-0.380469	0.838	0.929	4.25529e-162	0	FTH1
5.42262e-166	0.536226	0.443	0.26	1.8271e-161	0	ZFHX4
2.26594e-163	-0.569983	0.951	0.981	7.63486e-159	0	TMSB4X
9.81458e-159	0.37597	0.803	0.759	3.30692e-154	0	NPM1
1.2609e-152	-0.271055	1	1	4.24847e-148	0	MT-CO2
1.27703e-152	0.489153	0.338	0.17	4.30282e-148	0	PDGFRA
8.58597e-146	0.489539	0.361	0.196	2.89296e-141	0	IL11RA
1.75896e-145	0.487242	0.336	0.174	5.92662e-141	0	DNM3OS
1.91836e-141	-0.644731	0.295	0.486	6.46371e-137	0	ITM2B
1.81613e-134	-0.573277	0.11	0.292	6.11927e-130	0	CKB
2.81011e-128	0.282499	0.913	0.827	9.46837e-124	0	VIM
7.60276e-126	0.484062	0.343	0.192	2.56167e-121	0	FBN2
4.57363e-121	0.300774	0.957	0.953	1.54104e-116	0	RPL3
1.56419e-120	0.423485	0.627	0.482	5.27037e-116	0	PTN
8.89852e-120	-0.562919	0.218	0.404	2.99827e-115	0	SAT1
2.82455e-119	0.482237	0.387	0.24	9.51705e-115	0	FBLN1
2.45174e-117	-0.435415	0.111	0.279	8.2609e-113	0	APLP2
9.72928e-115	0.326134	0.845	0.839	3.27818e-110	0	HNRNPA1
4.68707e-112	0.254627	0.875	0.84	1.57926e-107	0	HSP90AB1
2.75059e-111	0.432018	0.322	0.181	9.26783e-107	0	BOC
8.28216e-111	0.419668	0.326	0.183	2.79059e-106	0	OLFML3
4.89118e-110	0.399079	0.74	0.63	1.64803e-105	0	KCNQ1OT1
5.21204e-109	-0.513652	0.184	0.357	1.75614e-104	0	HES1
2.04653e-105	0.445328	0.313	0.18	6.89557e-101	0	COL5A1
6.82738e-103	0.375677	0.644	0.57	2.30042e-98	0	CIRBP
5.39064e-98	0.399189	0.318	0.186	1.81632e-93	0	COL5A2
1.54143e-93	-0.384977	0.241	0.409	5.19371e-89	0	CST3
8.86046e-90	0.342227	0.425	0.284	2.98544e-85	0	COL6A2
1.55292e-89	0.401906	0.316	0.191	5.2324e-85	0	IGFBP4
1.75229e-88	-0.356806	0.238	0.403	5.90417e-84	0	DBI
1.42702e-86	-0.363258	0.284	0.46	4.80821e-82	0	NEAT1
5.72169e-86	-0.486806	0.177	0.323	1.92787e-81	0	TUBB2B
2.63107e-82	-0.274941	0.513	0.67	8.86513e-78	0	UBL5
6.76478e-82	-0.503322	0.133	0.261	2.27933e-77	0	MPC2
1.52161e-80	-0.294569	0.488	0.638	5.12692e-76	0	UQCR10
5.74157e-79	-0.279907	0.695	0.79	1.93456e-74	0	GSTP1
3.56939e-78	0.405312	0.292	0.179	1.20267e-73	0	CDH11
1.27576e-77	-0.327185	0.454	0.603	4.29853e-73	0	ATPIF1
3.07369e-76	-0.372642	0.153	0.292	1.03565e-71	0	TUBB4B
1.12007e-75	-0.318866	0.263	0.415	3.77397e-71	0	BSG
1.40125e-75	0.324933	0.285	0.169	4.72138e-71	0	MFAP4
3.4752e-74	-0.538588	0.139	0.264	1.17093e-69	0	APOE
5.61965e-73	-0.312739	0.286	0.44	1.89348e-68	0	TMBIM6
1.68533e-72	-0.281125	0.426	0.578	5.67856e-68	0	TXN
1.15209e-71	0.352516	0.298	0.187	3.88185e-67	0	GAS1
1.77915e-71	0.346811	0.39	0.274	5.99468e-67	0	CRABP2
3.92352e-71	-0.325759	0.205	0.345	1.32199e-66	0	MGST3
3.39642e-65	-0.300918	0.259	0.398	1.14439e-60	0	NPC2
8.50042e-64	0.308684	0.546	0.47	2.86413e-59	0	C6orf48
6.08484e-62	-0.354474	0.203	0.327	2.05023e-57	0	SMS
1.86897e-61	-0.296342	0.156	0.281	6.2973e-57	0	HN1
5.05887e-61	0.307198	0.609	0.567	1.70453e-56	0	EIF3E
7.21695e-61	0.319644	0.257	0.158	2.43168e-56	0	ISLR
1.48041e-60	0.332456	0.583	0.494	4.98808e-56	0	VCAN
2.03457e-58	0.411412	0.272	0.182	6.85528e-54	0	FOXP1
6.98117e-57	-0.252401	0.457	0.593	2.35224e-52	0	UQCR11
1.33633e-56	-0.329335	0.244	0.37	4.50263e-52	0	C4orf48
6.66181e-56	-0.309683	0.182	0.302	2.24463e-51	0	ODC1
9.28983e-56	-0.272439	0.505	0.624	3.13012e-51	0	PPDPF
9.43767e-50	0.336457	0.451	0.383	3.17993e-45	0	EIF3H
3.99052e-49	0.324199	0.326	0.235	1.34457e-44	0	FGFR1
3.35577e-46	0.262865	0.459	0.367	1.13069e-41	0	ID3
7.30701e-43	0.259663	0.589	0.561	2.46202e-38	0	EEF1D
2.61811e-40	0.257498	0.508	0.454	8.82148e-36	0	SSR2
1.10296e-38	0.26905	0.365	0.285	3.7163e-34	0	CCND2
8.8086e-38	0.260199	0.361	0.28	2.96797e-33	0	MFAP2
1.17941e-37	-0.312098	0.578	0.677	3.9739e-33	0	TUBA1B
1.45316e-32	0.253236	0.481	0.43	4.89629e-28	0	SNHG8
6.93963e-32	0.265212	0.271	0.199	2.33824e-27	0	NFIA
7.81866e-27	0.258394	0.383	0.32	2.63442e-22	0	FSTL1
2.80073e-26	-0.553562	0.321	0.404	9.43677e-22	0	HIST1H4C
4.64016e-25	-0.254139	0.231	0.31	1.56346e-20	0	PSMA2
1.43876e-23	-0.338388	0.521	0.556	4.84776e-19	0	CD24
3.16591e-21	0.261877	0.336	0.289	1.06672e-16	0	HOXA10
2.11956e-20	0.261175	0.396	0.352	7.14166e-16	0	HMGA2
9.34581e-11	-0.830192	0.233	0.281	3.14898e-06	0	COL2A1
0	1.24075	0.507	0.114	0	1	DCN
0	1.21742	0.891	0.477	0	1	COL3A1
0	1.12288	0.389	0.069	0	1	MEIS2
0	0.930604	0.383	0.09	0	1	EDNRA
0	0.913969	0.31	0.074	0	1	PLAC9
0	0.85985	0.647	0.299	0	1	MGP
0	0.858536	0.918	0.556	0	1	COL1A1
0	0.830715	0.931	0.612	0	1	LGALS1
0	0.710216	0.94	0.677	0	1	COL1A2
1.28807e-294	0.996082	0.391	0.133	4.34001e-290	1	COL6A3
2.08482e-268	0.766835	0.586	0.292	7.02461e-264	1	CPE
1.07615e-267	0.780484	0.287	0.078	3.62598e-263	1	COL21A1
3.08553e-257	0.769561	0.683	0.381	1.03964e-252	1	IGF2
2.16626e-213	0.813151	0.333	0.122	7.299e-209	1	PDGFRB
1.37542e-210	0.849763	0.292	0.099	4.63434e-206	1	CTSC
8.86631e-205	0.814509	0.384	0.154	2.98741e-200	1	OGN
1.43775e-203	0.957937	0.3	0.105	4.84435e-199	1	LUM
1.87556e-192	0.710061	0.414	0.185	6.31952e-188	1	OLFML3
2.06257e-178	-0.874198	0.307	0.58	6.94962e-174	1	CD24
2.05705e-170	0.313222	0.996	0.992	6.93102e-166	1	RPL21
1.71177e-166	0.629806	0.516	0.286	5.76764e-162	1	COL6A2
5.67874e-153	0.379493	0.711	0.478	1.91339e-148	1	CRABP1
1.26661e-146	0.685625	0.267	0.104	4.26771e-142	1	BGN
1.52793e-144	0.280488	1	0.998	5.14819e-140	1	RPL34
2.22297e-142	0.628841	0.36	0.17	7.49006e-138	1	MFAP4
5.80473e-136	0.687254	0.581	0.399	1.95585e-131	1	B2M
2.26752e-134	0.367213	0.935	0.904	7.64017e-130	1	RPL31
4.3195e-132	-0.282411	1	1	1.45541e-127	1	MT-CO3
7.27529e-128	0.416936	0.913	0.835	2.45134e-123	1	VIM
1.11056e-116	-0.308087	1	1	3.74193e-112	1	MT-CO2
2.81547e-116	-0.739076	0.073	0.28	9.48645e-112	1	CKB
1.887e-115	0.276648	0.958	0.932	6.35807e-111	1	RPL27A
4.09519e-110	0.566802	0.294	0.138	1.37983e-105	1	TSHZ2
1.83833e-109	0.518954	0.286	0.131	6.19405e-105	1	PCOLCE
8.3325e-103	0.672174	0.437	0.272	2.80755e-98	1	TIMP1
3.5479e-101	-0.25485	0.997	0.996	1.19543e-96	1	MT-ND4
1.06648e-99	0.267787	0.954	0.91	3.5934e-95	1	RPS20
2.46252e-95	0.47601	0.572	0.421	8.29723e-91	1	CALD1
8.58787e-95	0.52512	0.497	0.314	2.8936e-90	1	SFRP2
7.16341e-91	-0.609148	0.126	0.311	2.41364e-86	1	S100A10
1.00407e-89	0.483734	0.343	0.188	3.38311e-85	1	COL5A1
9.4267e-89	-0.537504	0.08	0.256	3.17623e-84	1	SPINT2
3.08721e-85	0.480943	0.281	0.144	1.04021e-80	1	EMILIN1
3.52631e-84	0.402975	0.606	0.456	1.18816e-79	1	SPARC
7.67468e-84	0.403859	0.497	0.322	2.58591e-79	1	PRRX1
6.11197e-79	-0.627516	0.21	0.389	2.05937e-74	1	SAT1
2.91793e-77	-0.2945	0.996	0.996	9.83168e-73	1	MT-ATP6
2.88182e-75	-0.312054	0.726	0.846	9.71001e-71	1	GAPDH
5.041e-72	0.465599	0.376	0.231	1.69852e-67	1	FN1
1.99232e-71	0.422989	0.563	0.437	6.71292e-67	1	IFITM3
1.34679e-70	0.431026	0.35	0.212	4.53786e-66	1	IL11RA
3.8077e-70	-0.444416	0.325	0.508	1.28297e-65	1	ENO1
7.54661e-70	0.440205	0.334	0.196	2.54276e-65	1	COL5A2
1.29475e-66	-0.308468	0.683	0.818	4.36254e-62	1	MT-ND5
2.09925e-65	-0.449179	0.196	0.365	7.07321e-61	1	C4orf48
5.65945e-65	-0.400374	0.296	0.479	1.9069e-60	1	MT-ND6
8.65102e-65	-0.460396	0.165	0.33	2.91487e-60	1	MT-ATP8
1.95991e-62	-0.321702	0.989	0.991	6.60373e-58	1	MT-ND3
5.22723e-62	-0.314737	0.559	0.712	1.76126e-57	1	HSP90AA1
1.6261e-61	-0.438103	0.142	0.296	5.47898e-57	1	ODC1
7.65408e-61	-0.522798	0.112	0.252	2.57897e-56	1	MPC2
3.22516e-58	0.36812	0.415	0.284	1.08669e-53	1	EMP3
3.64726e-58	-0.398253	0.118	0.263	1.22891e-53	1	APLP2
2.34911e-57	0.282467	0.793	0.743	7.91508e-53	1	RPL36A
1.4719e-56	-0.348999	0.571	0.713	4.95943e-52	1	RBMX
1.12641e-55	0.395678	0.298	0.182	3.79532e-51	1	LTBP4
1.77658e-55	-0.361374	0.443	0.591	5.98601e-51	1	ATPIF1
3.84633e-52	0.404107	0.398	0.283	1.29598e-47	1	MFAP2
2.16354e-50	-0.419809	0.146	0.281	7.28985e-46	1	TUBB4B
2.374e-50	0.360861	0.318	0.202	7.99896e-46	1	IGFBP4
2.262e-48	0.370483	0.27	0.165	7.62158e-44	1	ISLR
6.80597e-47	-0.465276	0.179	0.31	2.2932e-42	1	TUBB2B
2.63187e-46	0.388239	0.425	0.32	8.86781e-42	1	FSTL1
4.12121e-46	-0.35912	0.273	0.418	1.3886e-41	1	IGFBP2
7.03274e-45	-0.401414	0.183	0.314	2.36961e-40	1	AP1S2
8.69432e-45	-0.329425	0.213	0.352	2.92946e-40	1	PKM
1.45275e-44	-0.346958	0.205	0.342	4.89491e-40	1	BEX2
3.39472e-44	0.418768	0.403	0.302	1.14382e-39	1	NR2F2
4.29013e-43	0.358118	0.441	0.337	1.44552e-38	1	COL6A1
5.75082e-43	0.405778	0.329	0.229	1.93768e-38	1	IFITM2
2.2704e-42	0.407893	0.252	0.16	7.6499e-38	1	MMP14
9.02896e-42	-0.315332	0.151	0.278	3.04222e-37	1	PGK1
1.50421e-41	0.325903	0.545	0.463	5.06827e-37	1	LAPTM4A
7.64732e-41	-0.315435	0.148	0.272	2.57669e-36	1	RERE
4.30068e-39	-0.318121	0.154	0.275	1.44907e-34	1	NMT1
1.5228e-38	-0.304104	0.24	0.373	5.13093e-34	1	PEG10
1.20933e-37	-0.273446	0.359	0.501	4.0747e-33	1	MT-ND4L
1.29282e-37	-0.311385	0.223	0.352	4.35603e-33	1	PRMT2
9.63816e-37	0.27311	0.562	0.475	3.24748e-32	1	C6orf48
3.27877e-36	-0.443225	0.345	0.463	1.10475e-31	1	ITM2B
3.9786e-36	0.370887	0.384	0.282	1.34055e-31	1	IGFBP5
3.62874e-35	-0.272467	0.29	0.424	1.22267e-30	1	RTN4
8.83944e-35	0.349772	0.576	0.503	2.97836e-30	1	VCAN
2.62585e-33	0.310254	0.303	0.21	8.84752e-29	1	FBN2
5.60782e-33	0.325715	0.383	0.297	1.8895e-28	1	SERPINH1
1.16283e-32	-0.257619	0.296	0.425	3.91805e-28	1	TMBIM6
2.10747e-32	-0.25482	0.375	0.504	7.10089e-28	1	CBX3
3.95104e-32	0.285789	0.398	0.299	1.33127e-27	1	KCTD12
4.39693e-32	-0.309778	0.204	0.316	1.4815e-27	1	SMS
5.36169e-32	0.305538	0.293	0.203	1.80657e-27	1	NFIA
7.37293e-32	-0.285846	0.445	0.569	2.48424e-27	1	H2AFZ
1.74199e-31	0.352857	0.302	0.22	5.86945e-27	1	TPM4
2.97073e-31	-0.256921	0.277	0.399	1.00096e-26	1	BSG
1.00478e-30	-0.308321	0.557	0.671	3.3855e-26	1	TUBA1B
1.51088e-29	0.28703	0.446	0.367	5.09077e-25	1	RPL17
1.97783e-29	-0.256371	0.192	0.302	6.66411e-25	1	FXR1
5.30389e-28	0.282251	0.313	0.229	1.78709e-23	1	TIMP2
6.47896e-28	-0.298503	0.245	0.357	2.18302e-23	1	LMO4
7.35411e-26	-0.280437	0.225	0.326	2.47789e-21	1	DPYSL2
3.06528e-25	0.357352	0.276	0.203	1.03282e-20	1	NOVA1
2.37011e-23	0.256118	0.363	0.288	7.98584e-19	1	CRABP2
1.79572e-22	0.484581	0.297	0.233	6.0505e-18	1	APOE
7.42907e-22	0.255056	0.271	0.196	2.50315e-17	1	DNM3OS
8.60294e-22	-0.41018	0.452	0.518	2.89868e-17	1	PTN
1.09079e-21	0.255379	0.464	0.405	3.67531e-17	1	CD81
1.44382e-19	0.25213	0.348	0.282	4.8648e-15	1	RRBP1
1.66673e-19	-0.256986	0.175	0.258	5.61589e-15	1	CDKN1C
2.50242e-19	0.286497	0.268	0.207	8.43166e-15	1	LMNA
7.04643e-19	0.284231	0.27	0.205	2.37422e-14	1	NR2F1
8.95577e-16	0.2815	0.372	0.309	3.01756e-11	1	CCDC80
4.02691e-13	-0.268365	0.206	0.268	1.35683e-08	1	CCND1
4.86897e-12	-0.438176	0.328	0.396	1.64055e-07	1	HIST1H4C
9.59485e-05	-0.823457	0.238	0.276	1	1	COL2A1
0	1.16782	0.416	0.062	0	2	SOX2
0	0.898919	0.275	0.05	0	2	TTYH1
1.72019e-259	0.331877	1	1	5.79601e-255	2	MT-CO3
5.91937e-253	0.781967	0.323	0.098	1.99447e-248	2	ZIC2
3.64698e-249	0.408842	0.999	0.996	1.22881e-244	2	MT-ATP6
3.5218e-234	0.779678	0.744	0.483	1.18664e-229	2	PTN
1.6032e-231	0.347103	0.999	0.996	5.40183e-227	2	MT-CYB
3.75703e-231	0.434286	0.998	0.99	1.26589e-226	2	MT-ND3
1.12169e-188	-0.959143	0.433	0.673	3.77941e-184	2	LGALS1
4.45051e-180	0.458528	0.805	0.631	1.49955e-175	2	TUBA1A
5.90878e-180	0.277782	1	1	1.9909e-175	2	MT-CO2
6.41318e-177	-1.05902	0.159	0.445	2.16086e-172	2	IGF2
8.88251e-172	-1.14646	0.291	0.551	2.99287e-167	2	COL3A1
1.87416e-162	0.801655	0.32	0.132	6.31478e-158	2	NTRK2
1.28004e-161	0.643787	0.27	0.097	4.31297e-157	2	METRN
2.42318e-161	-0.531926	0.847	0.915	8.16466e-157	2	RPL31
1.30024e-160	0.658759	0.537	0.323	4.38102e-156	2	C4orf48
1.73978e-155	-1.15142	0.106	0.365	5.86201e-151	2	MGP
2.92301e-149	-1.08338	0.403	0.619	9.84879e-145	2	COL1A1
2.54102e-137	-0.423057	0.984	0.992	8.56172e-133	2	RPL13A
2.65864e-126	0.666822	0.364	0.182	8.95801e-122	2	WLS
2.58226e-122	0.504693	0.509	0.288	8.70065e-118	2	MT-ATP8
5.83583e-119	0.625192	0.326	0.155	1.96632e-114	2	BEX1
2.76952e-115	0.389966	0.798	0.657	9.33163e-111	2	MARCKS
6.076e-114	0.378963	0.816	0.683	2.04725e-109	2	RBMX
1.80757e-111	-0.325886	0.963	0.977	6.09043e-107	2	RPL26
2.54237e-109	-0.30191	0.995	0.996	8.56625e-105	2	RPS18
3.4477e-109	-0.359701	0.993	0.992	1.16167e-104	2	RPL21
4.01754e-99	-0.393264	0.911	0.938	1.35367e-94	2	RPL27A
2.84225e-97	-0.294314	0.988	0.994	9.57667e-93	2	RPS4X
1.89736e-96	-0.3275	0.961	0.975	6.39298e-92	2	RPL7
9.26139e-96	0.653571	0.376	0.223	3.12053e-91	2	GPM6B
6.05801e-95	-0.294614	0.963	0.979	2.04119e-90	2	RPL15
9.7549e-94	-0.292251	0.99	0.993	3.28682e-89	2	RPS19
2.07581e-93	-0.331345	0.868	0.921	6.99422e-89	2	RPS20
2.83375e-93	0.570874	0.444	0.282	9.54802e-89	2	AP1S2
5.60224e-93	0.60531	0.354	0.196	1.88762e-88	2	NR2F1
5.16429e-89	-0.463106	0.287	0.508	1.74006e-84	2	C6orf48
2.48899e-87	-0.689213	0.172	0.362	8.38639e-83	2	PRRX1
8.69945e-87	0.419354	0.655	0.523	2.93119e-82	2	HNRNPM
1.71224e-86	-0.829706	0.08	0.251	5.76921e-82	2	IGFBP7
1.8643e-86	0.665852	0.254	0.124	6.28158e-82	2	ZEB2
2.49261e-85	-0.260539	0.962	0.986	8.3986e-81	2	TMSB10
2.55853e-84	-0.262773	0.992	0.995	8.62072e-80	2	RPL10
5.94133e-81	-0.263444	0.998	0.998	2.00187e-76	2	RPL34
6.19108e-79	-0.445617	0.29	0.494	2.08602e-74	2	LAPTM4A
7.42829e-78	-0.330307	0.911	0.935	2.50289e-73	2	RPS17
4.79425e-77	0.341674	0.756	0.666	1.61537e-72	2	PTMS
3.07053e-76	0.272395	0.876	0.794	1.03458e-71	2	MT-ND5
7.90821e-72	0.512152	0.297	0.17	2.66459e-67	2	ATP2B1
1.50881e-70	0.398585	0.455	0.299	5.08377e-66	2	CCDC80
1.50795e-69	0.387426	0.586	0.443	5.0809e-65	2	MT-ND6
5.8342e-69	0.417199	0.312	0.174	1.96578e-64	2	ZNF503
8.00266e-69	0.420193	0.446	0.299	2.69641e-64	2	DPYSL2
2.01137e-65	-0.708771	0.621	0.716	6.77713e-61	2	COL1A2
2.28114e-65	-0.280805	0.997	0.997	7.68609e-61	2	RPL41
1.55874e-64	0.35379	0.421	0.28	5.25202e-60	2	TUBB2B
1.81942e-63	0.255518	0.88	0.827	6.13036e-59	2	GAPDH
1.94924e-60	0.439761	0.294	0.171	6.56777e-56	2	CDH2
2.70771e-57	-0.37593	0.221	0.395	9.12336e-53	2	RPL17
7.80006e-57	0.316851	0.607	0.47	2.62815e-52	2	MT-ND4L
2.01462e-56	0.260162	0.747	0.647	6.78806e-52	2	TUBA1B
3.81183e-56	0.429794	0.469	0.345	1.28436e-51	2	PEG10
2.03515e-55	-0.402119	0.869	0.917	6.85722e-51	2	FTL
2.25782e-55	-0.365506	0.186	0.351	7.60749e-51	2	NBEAL1
3.15975e-52	0.449764	0.488	0.373	1.06464e-47	2	ID3
4.18737e-52	0.264492	0.861	0.833	1.41089e-47	2	SRP14
4.3407e-52	-0.366009	0.227	0.388	1.46255e-47	2	NPC2
2.89673e-49	0.427905	0.448	0.332	9.76023e-45	2	LMO4
3.76069e-49	-0.488227	0.199	0.34	1.26713e-44	2	CPE
3.28827e-46	-0.2627	0.726	0.814	1.10795e-41	2	H3F3B
4.77355e-46	-0.281007	0.94	0.955	1.6084e-41	2	RPL3
5.70996e-44	-0.298137	0.419	0.583	1.92391e-39	2	S100A11
5.449e-43	-0.433364	0.191	0.325	1.83599e-38	2	KCTD12
4.38922e-42	-0.292362	0.3	0.456	1.4789e-37	2	SNHG8
1.1842e-41	-0.387515	0.173	0.305	3.99005e-37	2	TIMP1
4.82358e-41	0.327336	0.545	0.466	1.62526e-36	2	MAGED1
3.16389e-37	0.355929	0.289	0.196	1.06604e-32	2	PTPRA
8.80022e-36	0.39957	0.344	0.247	2.96515e-31	2	CKB
1.36721e-35	0.269576	0.609	0.546	4.60668e-31	2	DDX5
2.3052e-35	0.361305	0.327	0.235	7.76715e-31	2	GNAI2
3.99736e-35	0.267069	0.654	0.597	1.34687e-30	2	SET
4.73027e-35	-0.378526	0.204	0.324	1.59382e-30	2	COL6A2
1.14018e-33	0.254139	0.629	0.566	3.84172e-29	2	SERBP1
2.1562e-33	0.260724	0.491	0.392	7.26511e-29	2	IGFBP2
4.16085e-30	0.310193	0.414	0.328	1.40196e-25	2	PRMT2
5.63809e-30	0.27113	0.611	0.565	1.8997e-25	2	YWHAE
1.61657e-29	-0.359523	0.975	0.975	5.44689e-25	2	TMSB4X
5.78793e-29	0.290876	0.341	0.252	1.95018e-24	2	NMT1
8.89996e-29	-0.335545	0.212	0.319	2.99875e-24	2	NFIB
1.21545e-28	-0.259761	0.262	0.389	4.09535e-24	2	TPM1
1.2852e-27	0.288311	0.333	0.25	4.33036e-23	2	RERE
2.17936e-26	0.326695	0.328	0.249	7.34313e-22	2	SCD
6.59595e-26	-0.256379	0.207	0.315	2.22244e-21	2	SMS
1.61981e-25	0.305758	0.333	0.259	5.45778e-21	2	PRKDC
6.68226e-25	0.294233	0.496	0.453	2.25152e-20	2	PRDX1
4.56144e-24	-0.397635	0.363	0.46	1.53693e-19	2	ITM2B
8.98971e-24	-0.308012	0.32	0.432	3.02899e-19	2	B2M
1.84308e-23	0.260437	0.468	0.406	6.21007e-19	2	NSA2
2.06741e-23	0.279782	0.446	0.38	6.96594e-19	2	METAP2
3.35405e-22	-0.331958	0.393	0.498	1.13012e-17	2	S100A6
8.66248e-22	0.263058	0.481	0.429	2.91874e-17	2	HNRNPU
2.33457e-21	0.28386	0.351	0.282	7.8661e-17	2	CADM1
2.23465e-20	0.266997	0.371	0.296	7.52942e-16	2	TMSB15A
5.39468e-20	0.297622	0.297	0.235	1.81768e-15	2	QKI
9.30404e-20	0.335826	0.361	0.286	3.1349e-15	2	IGFBP5
1.4661e-19	-0.394805	0.508	0.554	4.93988e-15	2	CD24
2.94541e-19	-0.252396	0.21	0.305	9.92425e-15	2	PSMA2
1.32108e-18	0.253304	0.395	0.335	4.45126e-14	2	RDX
4.32747e-18	0.281664	0.359	0.305	1.4581e-13	2	NASP
4.83331e-18	0.259378	0.341	0.278	1.62853e-13	2	AP2B1
2.31146e-17	0.25002	0.284	0.222	7.78824e-13	2	PSMD14
7.54936e-17	0.293924	0.321	0.265	2.54368e-12	2	ID2
3.60468e-16	0.29681	0.419	0.363	1.21456e-11	2	SAT1
1.27889e-15	0.292465	0.276	0.225	4.3091e-11	2	SPTBN1
4.25399e-15	0.259787	0.265	0.214	1.43334e-10	2	PARP1
1.10732e-12	0.252038	0.304	0.262	3.731e-08	2	CTNNA1
7.56775e-12	0.250678	0.264	0.22	2.54988e-07	2	HNRNPAB
7.70705e-08	-0.332689	0.327	0.395	0.00259681	2	HIST1H4C
3.46145e-05	-0.296296	0.31	0.337	1	2	SFRP2
0	1.22964	0.577	0.142	0	3	OGN
0	1.09231	0.323	0.056	0	3	ASPN
0	0.925085	0.518	0.172	0	3	PDGFRA
1.48192e-301	0.868649	0.351	0.09	4.99317e-297	3	GAS2
9.45087e-300	0.829264	0.901	0.567	3.18438e-295	3	COL1A1
1.40961e-265	0.60389	0.926	0.621	4.74953e-261	3	LGALS1
1.4965e-262	0.706542	0.829	0.495	5.0423e-258	3	COL3A1
7.13125e-244	0.850382	0.319	0.088	2.4028e-239	3	COL12A1
1.12314e-233	0.75052	0.93	0.685	3.7843e-229	3	COL1A2
8.43815e-230	0.654028	0.955	0.833	2.84315e-225	3	VIM
2.48258e-217	0.809052	0.509	0.222	8.36481e-213	3	FN1
3.51081e-184	0.366674	0.998	0.992	1.18293e-179	3	RPL21
7.79944e-184	0.381816	0.996	0.991	2.62794e-179	3	RPL13A
3.06694e-181	0.750576	0.4	0.161	1.03337e-176	3	PLPP3
1.87688e-178	0.319625	0.998	0.995	6.32395e-174	3	RPL10
2.98489e-176	0.590125	0.766	0.486	1.00573e-171	3	PTN
7.73608e-173	-0.425209	1	1	2.6066e-168	3	MT-CO2
6.64622e-158	0.71561	0.251	0.078	2.23938e-153	3	FIBIN
1.2463e-153	0.284927	0.997	0.992	4.19929e-149	3	RPS27A
1.74602e-149	0.293579	0.997	0.993	5.88304e-145	3	RPS19
5.14024e-146	0.364751	0.96	0.932	1.73195e-141	3	RPL27A
3.39074e-140	0.295355	0.998	0.998	1.14248e-135	3	RPL34
3.84836e-138	0.593842	0.651	0.392	1.29666e-133	3	IGF2
2.73324e-133	-0.44867	0.994	0.997	9.20938e-129	3	MT-ATP6
1.32676e-132	0.601671	0.53	0.289	4.47037e-128	3	KCTD12
1.27413e-129	0.264489	0.998	0.992	4.29307e-125	3	RPS12
1.94499e-129	0.604591	0.4	0.19	6.55345e-125	3	GAS1
9.16272e-126	0.59881	0.517	0.292	3.08729e-121	3	COL6A2
6.923e-122	-0.316657	1	1	2.33264e-117	3	MT-CO3
2.3553e-109	0.312459	0.944	0.912	7.93594e-105	3	RPS20
1.81034e-108	0.554027	0.487	0.277	6.09977e-104	3	ZFHX4
1.95008e-105	0.29087	0.986	0.972	6.5706e-101	3	RPL7
6.08111e-105	-0.289744	0.998	0.996	2.04897e-100	3	MT-ND4
2.02076e-104	-0.481839	0.987	0.991	6.80876e-100	3	MT-ND3
1.40969e-103	-0.461791	0.626	0.785	4.74981e-99	3	GSTP1
5.98112e-99	0.250491	0.982	0.975	2.01528e-94	3	RPL26
1.46751e-93	0.320044	0.942	0.904	4.94461e-89	3	RPL31
7.70958e-93	0.254351	0.997	0.993	2.59767e-88	3	RPS4X
7.80385e-91	-0.762362	0.166	0.388	2.62943e-86	3	SAT1
1.50807e-90	-0.742734	0.071	0.274	5.08129e-86	3	CKB
2.28058e-88	-0.439114	0.517	0.712	7.68418e-84	3	HSP90AA1
7.3634e-86	0.508779	0.298	0.141	2.48102e-81	3	MMP2
2.55868e-82	0.476276	0.36	0.19	8.62121e-78	3	DNM3OS
4.02398e-77	0.448492	0.514	0.321	1.35584e-72	3	MGP
4.33682e-76	-0.586335	0.169	0.376	1.46125e-71	3	PEG10
2.06602e-75	0.460401	0.336	0.178	6.96125e-71	3	MFAP4
6.57922e-74	0.374178	0.508	0.318	2.2168e-69	3	SFRP2
8.97208e-74	-0.69562	0.279	0.465	3.02305e-69	3	ITM2B
1.24696e-73	0.476487	0.445	0.281	4.20149e-69	3	MFAP2
9.42081e-71	-0.592884	0.137	0.328	3.17425e-66	3	MT-ATP8
3.19318e-66	0.323144	0.877	0.837	1.07591e-61	3	HNRNPA1
3.54468e-63	0.489883	0.466	0.301	1.19435e-58	3	CCDC80
1.24558e-62	0.394289	0.294	0.157	4.19685e-58	3	MDFI
2.08792e-62	0.401496	0.603	0.473	7.03504e-58	3	C6orf48
3.23002e-62	0.421997	0.364	0.215	1.08832e-57	3	IL11RA
4.652e-59	0.452567	0.462	0.321	1.56744e-54	3	2019-09-06
2.03836e-56	0.297147	0.964	0.952	6.86805e-52	3	RPL3
2.32728e-53	-0.282663	0.734	0.842	7.84155e-49	3	GAPDH
5.03092e-53	-0.40609	0.23	0.4	1.69512e-48	3	BSG
5.31496e-53	0.284361	0.634	0.492	1.79082e-48	3	CRABP1
8.15298e-53	0.253866	0.809	0.704	2.74706e-48	3	SOX4
2.51672e-52	0.270823	0.822	0.763	8.47983e-48	3	NPM1
4.54082e-51	-0.437485	0.11	0.26	1.52998e-46	3	APLP2
1.05188e-50	-0.54229	0.433	0.561	3.54421e-46	3	CD24
1.65097e-50	-0.464341	0.138	0.292	5.56278e-46	3	ODC1
1.05341e-47	-0.424246	0.195	0.359	3.54937e-43	3	LMO4
1.5832e-47	-0.357259	0.405	0.562	5.33442e-43	3	DSTN
2.0035e-47	-0.381157	0.261	0.425	6.7506e-43	3	TMBIM6
1.12683e-46	-0.349452	0.299	0.474	3.79675e-42	3	MT-ND6
8.52028e-46	-0.453839	0.134	0.278	2.87082e-41	3	TUBB4B
1.27132e-45	0.317001	0.792	0.717	4.28359e-41	3	MDK
3.93994e-45	0.426668	0.268	0.158	1.32752e-40	3	EFNA5
6.24805e-45	-0.352902	0.329	0.499	2.10522e-40	3	MT-ND4L
9.92185e-45	0.378435	0.321	0.197	3.34307e-40	3	BOC
7.11776e-43	0.292891	0.478	0.329	2.39826e-38	3	PRRX1
1.97233e-41	-0.31355	0.578	0.709	6.64555e-37	3	RBMX
4.3398e-41	-0.347203	0.446	0.587	1.46225e-36	3	ATPIF1
1.34813e-38	0.340318	0.325	0.211	4.54239e-34	3	FBN2
2.13401e-37	-0.29643	0.339	0.501	7.19034e-33	3	ENO1
4.29558e-37	0.33144	0.274	0.168	1.44735e-32	3	ISLR
7.31728e-37	-0.440702	0.26	0.397	2.46548e-32	3	ID3
1.24182e-36	0.283977	0.424	0.296	4.18419e-32	3	NFIB
3.97303e-36	-0.306065	0.351	0.502	1.33867e-31	3	CBX3
4.12286e-36	-0.516339	0.129	0.251	1.38916e-31	3	APOE
9.03465e-36	-0.39287	0.437	0.566	3.04413e-31	3	H2AFZ
1.3488e-34	0.303745	0.641	0.579	4.54464e-30	3	CIRBP
1.49515e-33	-0.311492	0.246	0.383	5.03776e-29	3	DBI
4.49183e-33	-0.258174	0.486	0.621	1.51348e-28	3	UQCR10
8.6854e-33	0.302254	0.308	0.201	2.92646e-28	3	OLFML3
4.2703e-32	-0.315897	0.202	0.329	1.43884e-27	3	MGST3
7.99322e-32	-0.3091	0.148	0.273	2.69323e-27	3	NMT1
4.03657e-31	-0.263258	0.795	0.855	1.36008e-26	3	HMGB1
5.06304e-31	-0.294413	0.283	0.421	1.70594e-26	3	RTN4
8.60615e-31	-0.290397	0.217	0.349	2.89976e-26	3	PRMT2
1.04813e-30	0.314642	0.391	0.287	3.53158e-26	3	CRABP2
5.08622e-30	-0.258336	0.451	0.584	1.71375e-25	3	SERBP1
7.68239e-30	-0.415045	0.188	0.305	2.5885e-25	3	TUBB2B
1.09506e-29	-0.255712	0.445	0.582	3.6897e-25	3	YWHAE
1.73598e-29	-0.258745	0.215	0.348	5.8492e-25	3	PKM
2.17124e-29	0.320169	0.304	0.203	7.31576e-25	3	COL5A2
3.15423e-28	0.262043	0.382	0.282	1.06279e-23	3	TIMP1
3.87961e-28	-0.26088	0.142	0.258	1.3072e-23	3	EIF3J
1.80284e-27	-0.29814	0.203	0.325	6.07449e-23	3	DPYSL2
2.4559e-27	-0.261586	0.412	0.548	8.2749e-23	3	HNRNPM
6.34801e-27	-0.348044	0.201	0.313	2.1389e-22	3	SMS
8.12759e-27	0.301611	0.323	0.23	2.73851e-22	3	TIMP2
2.60919e-26	0.327971	0.428	0.341	8.79139e-22	3	COL6A1
1.35687e-25	0.267637	0.513	0.431	4.57184e-21	3	CALD1
1.69638e-25	0.427888	0.272	0.192	5.71579e-21	3	CSRP2
5.01953e-25	-0.34091	0.236	0.345	1.69128e-20	3	ID1
8.75307e-25	-0.279389	0.31	0.437	2.94926e-20	3	NEAT1
1.39871e-24	0.309464	0.397	0.316	4.71282e-20	3	CNN3
3.25167e-24	-0.265482	0.183	0.294	1.09562e-19	3	AP2B1
3.464e-24	0.281293	0.286	0.198	1.16716e-19	3	COL5A1
4.24117e-23	-0.301413	0.333	0.448	1.42902e-18	3	TXNIP
6.83109e-23	0.280208	0.452	0.369	2.30167e-18	3	RPL17
1.01668e-22	-0.354738	0.574	0.666	3.4256e-18	3	TUBA1B
2.5864e-22	-0.264875	0.245	0.356	8.7146e-18	3	C4orf48
2.95503e-22	-0.273947	0.166	0.265	9.95666e-18	3	HN1
1.69241e-21	-0.291465	0.598	0.691	5.70241e-17	3	HMGN2
2.72753e-21	-0.257736	0.231	0.337	9.19014e-17	3	DEK
4.82565e-20	0.25529	0.515	0.46	1.62595e-15	3	SSR2
2.42844e-19	0.255155	0.263	0.188	8.18239e-15	3	LTBP4
1.31121e-18	0.253361	0.339	0.262	4.41799e-14	3	FBLN1
1.3212e-17	-0.310653	0.227	0.311	4.45164e-13	3	TMSB15A
1.59167e-16	0.287568	0.347	0.284	5.36297e-12	3	RRBP1
2.08251e-14	-0.578687	0.319	0.395	7.01682e-10	3	HIST1H4C
1.39499e-09	-0.463655	0.324	0.267	4.70027e-05	3	COL2A1
0	2.29004	0.899	0.125	0	4	TOP2A
0	2.0163	0.795	0.09	0	4	CENPF
0	1.93151	0.788	0.354	0	4	HIST1H4C
0	1.80949	0.872	0.177	0	4	HMGB2
0	1.76016	0.639	0.053	0	4	UBE2C
0	1.56607	0.677	0.11	0	4	PTTG1
0	1.4574	0.625	0.042	0	4	MKI67
0	1.38526	0.567	0.05	0	4	NUSAP1
0	1.32705	0.989	0.63	0	4	TUBA1B
0	1.27192	0.449	0.03	0	4	ASPM
0	1.26912	0.556	0.117	0	4	CKS2
0	1.19407	0.502	0.046	0	4	BIRC5
0	1.17574	0.952	0.522	0	4	H2AFZ
0	1.14459	0.442	0.036	0	4	TPX2
0	1.13685	0.468	0.093	0	4	KPNA2
0	1.1231	0.533	0.086	0	4	SMC4
0	1.11768	0.432	0.044	0	4	CDK1
0	1.09722	0.974	0.658	0	4	HMGN2
0	1.08918	0.664	0.232	0	4	TUBB4B
0	1.07101	0.561	0.19	0	4	ARL6IP1
0	1.06312	0.384	0.042	0	4	CCNB1
0	1.03097	0.492	0.115	0	4	KIAA0101
0	0.994344	0.553	0.152	0	4	CKS1B
0	0.993016	0.361	0.027	0	4	DLGAP5
0	0.983852	0.457	0.066	0	4	H2AFX
0	0.950768	0.407	0.069	0	4	CKAP2
0	0.93903	0.724	0.269	0	4	TMSB15A
0	0.921039	0.341	0.023	0	4	AURKB
0	0.910084	0.47	0.105	0	4	UBE2S
0	0.904436	0.325	0.026	0	4	CENPE
0	0.898214	0.993	0.837	0	4	HMGB1
0	0.887608	0.294	0.019	0	4	CDC20
0	0.838649	0.445	0.105	0	4	TYMS
0	0.835941	0.289	0.021	0	4	CDKN3
0	0.832365	0.305	0.02	0	4	GTSE1
0	0.831223	0.311	0.025	0	4	PRC1
0	0.828825	0.389	0.067	0	4	CENPW
0	0.828592	0.303	0.025	0	4	TACC3
0	0.826382	0.285	0.024	0	4	CCNB2
0	0.800005	0.313	0.043	0	4	KIF20B
0	0.783238	0.273	0.026	0	4	SGOL2
0	0.774087	0.257	0.024	0	4	PBK
0	0.767803	0.976	0.756	0	4	TUBB
0	0.758196	0.891	0.558	0	4	NUCKS1
0	0.717008	0.281	0.033	0	4	RRM2
0	0.696277	0.268	0.031	0	4	C21orf58
0	0.695854	0.966	0.75	0	4	STMN1
0	0.688678	0.293	0.043	0	4	MAD2L1
0	0.628459	0.295	0.052	0	4	UBE2T
0	0.625728	0.271	0.048	0	4	MIS18BP1
3.05921e-288	0.674183	0.415	0.113	1.03077e-283	4	TMPO
4.05192e-276	0.750108	0.679	0.298	1.36525e-271	4	DEK
3.50519e-274	0.78781	0.51	0.18	1.18104e-269	4	HMGB3
1.16286e-258	0.577936	0.264	0.053	3.91815e-254	4	SPDL1
2.26001e-243	0.575658	0.287	0.066	7.61488e-239	4	LMNB2
1.91246e-240	0.754004	0.337	0.093	6.44383e-236	4	TUBA1C
5.29539e-226	0.593679	0.305	0.078	1.78423e-221	4	SMC2
8.41129e-224	0.673388	0.633	0.294	2.8341e-219	4	H2AFV
1.8677e-220	0.667863	0.493	0.185	6.29302e-216	4	ANP32E
9.09889e-204	0.67479	0.532	0.224	3.06578e-199	4	RAD21
7.10854e-203	0.593548	0.335	0.1	2.39515e-198	4	DTYMK
2.08871e-201	0.344194	0.998	0.985	7.03769e-197	4	PTMA
5.39218e-192	0.567404	0.314	0.091	1.81684e-187	4	CKAP5
1.61239e-184	0.569707	0.351	0.115	5.43278e-180	4	SKA2
6.25207e-184	0.558202	0.329	0.103	2.10657e-179	4	BUB3
2.97125e-180	0.483434	0.288	0.08	1.00113e-175	4	EZH2
1.53844e-176	0.528162	0.869	0.632	5.18361e-172	4	HNRNPA2B1
2.78464e-175	0.640209	0.521	0.234	9.38256e-171	4	HN1
1.03359e-172	0.563649	0.35	0.118	3.48259e-168	4	CCDC34
2.87163e-172	0.594995	0.638	0.324	9.67567e-168	4	H1FX
4.56366e-163	0.575016	0.495	0.216	1.53768e-158	4	PSIP1
1.48379e-149	0.4405	0.257	0.076	4.99948e-145	4	RRM1
6.094e-149	0.471397	0.278	0.088	2.05331e-144	4	NUDT1
5.74293e-148	0.504475	0.308	0.104	1.93502e-143	4	LBR
2.63672e-147	-0.630394	0.862	0.916	8.88416e-143	4	FTL
1.65834e-146	0.595217	0.812	0.581	5.5876e-142	4	CALM2
5.75539e-136	-0.338979	1	0.999	1.93922e-131	4	MALAT1
1.41049e-130	0.436464	0.258	0.083	4.75251e-126	4	WHSC1
1.31774e-117	0.472317	0.882	0.682	4.43999e-113	4	RBMX
3.40107e-117	0.51338	0.565	0.318	1.14596e-112	4	RANBP1
2.08906e-110	0.467432	0.705	0.461	7.03888e-106	4	RAN
1.16303e-105	0.403602	0.253	0.092	3.9187e-101	4	CMC2
9.42692e-103	0.451049	0.497	0.26	3.17631e-98	4	HP1BP3
2.23032e-99	0.42826	0.572	0.324	7.51484e-95	4	CBX5
2.49064e-99	0.415277	0.539	0.291	8.39196e-95	4	NASP
4.68047e-93	0.399206	0.582	0.338	1.57704e-88	4	ANP32B
5.65417e-91	0.430235	0.409	0.203	1.90512e-86	4	SMC1A
4.11987e-89	-0.284256	0.999	0.998	1.38815e-84	4	RPL34
2.03083e-88	0.44577	0.539	0.318	6.84269e-84	4	LSM5
2.63156e-85	0.363639	0.854	0.661	8.86678e-81	4	PTMS
4.92055e-84	0.391682	0.518	0.292	1.65793e-79	4	CBX1
5.27282e-82	0.357124	0.262	0.109	1.77662e-77	4	HELLS
3.27675e-79	-0.283745	0.996	0.995	1.10407e-74	4	RPL10
9.71258e-79	0.343521	0.847	0.657	3.27256e-74	4	MARCKS
1.92518e-78	0.345914	0.277	0.12	6.4867e-74	4	ITGB3BP
3.06833e-76	0.404782	0.709	0.494	1.03384e-71	4	PTN
7.34069e-73	0.36313	0.489	0.284	2.47337e-68	4	SNRPB
3.99535e-72	0.377432	0.303	0.143	1.34619e-67	4	PCNA
6.6232e-72	0.380154	0.446	0.252	2.23162e-67	4	LSM4
7.00475e-71	0.372977	0.732	0.52	2.36018e-66	4	HNRNPM
6.8822e-69	0.337899	0.295	0.141	2.31889e-64	4	RPA3
1.00546e-68	-0.360398	0.728	0.784	3.38781e-64	4	EEF2
5.47564e-68	0.344358	0.277	0.127	1.84496e-63	4	DNMT1
4.01117e-67	0.38054	0.682	0.473	1.35152e-62	4	CBX3
4.96895e-67	-0.267802	0.96	0.966	1.67424e-62	4	RPL10A
5.80493e-67	0.331556	0.793	0.61	1.95591e-62	4	HMGN1
7.40459e-66	0.360331	0.325	0.164	2.4949e-61	4	SYNE2
3.03005e-65	0.369481	0.501	0.299	1.02094e-60	4	DPYSL2
1.08069e-64	0.349942	0.521	0.316	3.64127e-60	4	HNRNPR
1.45249e-64	0.342066	0.488	0.293	4.89403e-60	4	LSM3
6.88478e-63	0.348302	0.643	0.448	2.31976e-58	4	SNRPG
1.64515e-62	-0.26523	0.974	0.975	5.54317e-58	4	RPL26
1.50809e-60	0.316896	0.837	0.683	5.08135e-56	4	HSP90AA1
3.93158e-60	0.333273	0.75	0.55	1.32471e-55	4	HSP90B1
7.21943e-59	0.328693	0.521	0.328	2.43251e-54	4	HNRNPD
8.47397e-59	0.285534	0.282	0.138	2.85522e-54	4	TMEM97
1.47126e-58	0.347457	0.589	0.397	4.95726e-54	4	MRPL51
1.82957e-58	0.386431	0.364	0.2	6.16454e-54	4	NR2F1
2.09188e-58	0.309105	0.688	0.493	7.04837e-54	4	HNRNPA3
4.58385e-58	0.330851	0.435	0.252	1.54448e-53	4	PRKDC
8.26387e-57	0.322646	0.629	0.428	2.78443e-52	4	SFPQ
8.83234e-57	0.304594	0.709	0.512	2.97597e-52	4	COX8A
4.50719e-56	0.308625	0.319	0.167	1.51865e-51	4	SMC3
3.16987e-55	0.295377	0.375	0.207	1.06806e-50	4	SUPT16H
3.32989e-55	0.364193	0.413	0.246	1.12197e-50	4	DUT
1.45758e-54	0.261316	0.801	0.636	4.91116e-50	4	TUBA1A
1.93689e-53	-0.280247	0.993	0.991	6.52616e-49	4	RPL13A
2.24179e-51	0.303412	0.564	0.378	7.55349e-47	4	ANAPC11
6.54157e-50	-0.494752	0.315	0.45	2.20412e-45	4	SNHG8
1.52508e-49	0.294005	0.336	0.189	5.13862e-45	4	PSMC3
3.38083e-49	0.281288	0.44	0.267	1.13914e-44	4	HNRNPH3
4.04731e-49	0.314067	0.402	0.243	1.3637e-44	4	H2AFY
9.85273e-49	0.275716	0.509	0.328	3.31978e-44	4	PTGES3
1.88117e-48	0.299806	0.366	0.213	6.33842e-44	4	HNRNPAB
3.80502e-48	0.273146	0.607	0.417	1.28206e-43	4	BANF1
6.48435e-47	0.277944	0.497	0.321	2.18484e-42	4	CALM3
9.02527e-47	0.29181	0.467	0.298	3.04097e-42	4	SRSF2
1.05486e-46	0.269157	0.527	0.344	3.55424e-42	4	PEG10
1.68107e-46	0.274872	0.293	0.159	5.66419e-42	4	CNIH4
5.82111e-46	0.285631	0.361	0.213	1.96136e-41	4	RHEB
4.35001e-45	0.267007	0.338	0.193	1.46569e-40	4	HNRNPUL1
8.81151e-45	-0.276148	0.952	0.954	2.96895e-40	4	RPL3
1.81559e-44	0.290577	0.748	0.591	6.11744e-40	4	SET
2.57577e-44	-0.255769	0.976	0.973	8.67881e-40	4	RPL7
3.66233e-44	0.261487	0.446	0.28	1.23399e-39	4	KPNB1
9.58798e-44	0.27015	0.365	0.216	3.23057e-39	4	FDPS
2.10608e-43	0.27903	0.388	0.236	7.09624e-39	4	KIF5B
2.12395e-43	0.259731	0.421	0.259	7.15643e-39	4	TRA2B
3.15345e-43	0.251602	0.335	0.191	1.06252e-38	4	PHF6
7.31035e-43	0.252559	0.642	0.459	2.46315e-38	4	SNRPF
1.30034e-42	0.262176	0.503	0.328	4.38136e-38	4	RDX
2.58326e-42	0.279467	0.364	0.218	8.70402e-38	4	PSMD14
3.08797e-42	0.277858	0.399	0.249	1.04046e-37	4	ILF2
5.5801e-42	0.254676	0.286	0.159	1.88016e-37	4	SSRP1
1.8807e-41	0.291392	0.324	0.193	6.33681e-37	4	HMGA1
2.97932e-41	0.284909	0.39	0.244	1.00385e-36	4	SIVA1
8.15669e-41	0.284999	0.747	0.596	2.74831e-36	4	NCL
3.87236e-40	0.250512	0.276	0.152	1.30475e-35	4	NT5DC2
1.62631e-39	0.257415	0.632	0.467	5.47968e-35	4	SRSF3
3.97182e-39	0.349606	0.569	0.407	1.33826e-34	4	B2M
5.96967e-39	0.256375	0.605	0.436	2.01142e-34	4	SNRPD1
6.80606e-39	-0.264298	0.758	0.778	2.29323e-34	4	PFDN5
1.67869e-38	0.255084	0.285	0.163	5.65617e-34	4	NELFE
2.64301e-38	0.257536	0.29	0.168	8.90537e-34	4	PSME2
1.01509e-36	0.266807	0.26	0.147	3.42023e-32	4	CCDC167
5.01708e-36	0.250371	0.291	0.171	1.69046e-31	4	FADS1
1.95122e-34	-0.293038	0.909	0.907	6.57445e-30	4	RPL31
2.48121e-33	-0.296086	0.641	0.681	8.36019e-29	4	COMMD6
8.88847e-30	0.250468	0.634	0.488	2.99488e-25	4	HMGN3
5.16263e-28	-0.563492	0.418	0.493	1.7395e-23	4	S100A6
5.30204e-28	-0.347116	0.503	0.571	1.78647e-23	4	S100A11
5.30461e-28	0.255676	0.307	0.199	1.78733e-23	4	HES4
1.34269e-20	-0.322179	0.354	0.422	4.52407e-16	4	EIF4A2
1.73175e-19	-0.497893	0.417	0.452	5.83495e-15	4	ITM2B
7.27452e-18	-0.304003	0.474	0.514	2.45108e-13	4	ITM2C
1.49909e-16	-0.275431	0.562	0.576	5.05102e-12	4	EIF3E
2.6768e-16	-0.359767	0.391	0.442	9.01919e-12	4	TXNIP
4.90791e-16	-0.352172	0.223	0.296	1.65367e-11	4	S100A10
3.75411e-15	-0.466967	0.276	0.343	1.26491e-10	4	MGP
8.2415e-13	-0.292614	0.273	0.331	2.77689e-08	4	BEX2
2.6396e-12	-0.28791	0.363	0.419	8.89387e-08	4	IGF2
7.25141e-12	-0.256569	0.631	0.653	2.44329e-07	4	KCNQ1OT1
1.45632e-11	-0.651973	0.366	0.264	4.90691e-07	4	COL2A1
1.52225e-11	-0.306281	0.443	0.475	5.12908e-07	4	SPARC
1.20042e-10	-0.253676	0.365	0.404	4.0447e-06	4	PLD3
7.75529e-10	-0.311119	0.4	0.428	2.61307e-05	4	NEAT1
6.94946e-07	-0.400573	0.267	0.296	0.0234155	4	IGFBP5
2.27866e-05	-0.277162	0.223	0.251	0.767772	4	CDKN1C
0.000218279	0.346181	0.639	0.648	1	4	LGALS1
0.000504048	-0.281965	0.617	0.595	1	4	COL1A1
0	1.14033	0.616	0.193	0	5	EMX2
0	1.0801	0.427	0.1	0	5	LHX1
0	1.01973	0.873	0.524	0	5	CD24
0	0.994322	0.408	0.099	0	5	PAX2
5.82019e-303	0.486729	1	1	1.96105e-298	5	MT-CO2
6.11684e-302	-1.68976	0.25	0.678	2.06101e-297	5	LGALS1
5.78168e-296	0.463058	1	0.996	1.94808e-291	5	MT-ND4
3.09711e-271	0.407907	1	1	1.04354e-266	5	MT-CO3
3.9306e-265	1.00276	0.479	0.167	1.32438e-260	5	JAG1
1.03937e-261	0.334802	1	1	3.50205e-257	5	MT-CO1
1.27002e-244	0.539531	0.998	0.99	4.27919e-240	5	MT-ND3
9.88645e-230	-1.38286	0.41	0.729	3.33114e-225	5	COL1A2
7.65564e-221	0.466498	1	0.996	2.57949e-216	5	MT-ATP6
1.98248e-216	-0.595658	0.986	0.993	6.67976e-212	5	RPL21
6.0061e-204	-0.607502	0.989	0.991	2.0237e-199	5	RPL13A
1.16297e-202	-0.89464	0.668	0.857	3.91851e-198	5	VIM
1.20026e-185	0.762266	0.437	0.164	4.04414e-181	5	WFDC2
4.34204e-185	0.807033	0.601	0.302	1.46301e-180	5	HES1
1.07133e-174	-1.53594	0.333	0.617	3.60974e-170	5	COL1A1
1.04819e-169	0.729474	0.345	0.119	3.53178e-165	5	CAMK2N1
2.14692e-166	-1.42484	0.237	0.546	7.23383e-162	5	COL3A1
9.80205e-165	-0.615923	0.882	0.939	3.3027e-160	5	RPL27A
7.42715e-151	-0.419115	0.996	0.995	2.5025e-146	5	RPL10
1.11424e-144	-0.485754	0.963	0.974	3.75433e-140	5	RPL7
6.46982e-143	0.666006	0.358	0.139	2.17994e-138	5	POU3F3
2.0828e-142	0.671189	0.286	0.096	7.01777e-138	5	PAX8
1.0334e-141	-1.23175	0.245	0.531	3.48193e-137	5	PTN
6.55989e-141	-0.679402	0.951	0.977	2.21029e-136	5	TMSB4X
1.33749e-132	-1.45813	0.074	0.358	4.50655e-128	5	MGP
2.37806e-130	-0.414147	0.992	0.993	8.01264e-126	5	RPS19
1.40494e-128	0.565497	0.572	0.291	4.73381e-124	5	MT-ATP8
1.68953e-125	0.309737	0.994	0.971	5.69272e-121	5	MT-ND1
2.69412e-122	-0.361286	0.989	0.992	9.07758e-118	5	RPS27A
1.89443e-118	0.808785	0.462	0.245	6.38309e-114	5	CCND1
3.19471e-118	-0.37607	0.998	0.995	1.07643e-113	5	RPS18
9.01509e-116	0.610988	0.683	0.472	3.03754e-111	5	ENO1
6.80458e-115	-0.448016	0.869	0.919	2.29274e-110	5	RPS20
2.68087e-109	0.562139	0.339	0.143	9.03291e-105	5	EPCAM
5.16121e-109	-0.372375	0.998	0.998	1.73902e-104	5	RPL34
1.41918e-107	-0.464133	0.9	0.935	4.78178e-103	5	RPS17
8.77433e-107	-0.317903	0.986	0.989	2.95642e-102	5	RPS15
1.25554e-106	0.511796	0.448	0.216	4.2304e-102	5	IGFBP7
1.35604e-106	0.38922	0.862	0.685	4.56906e-102	5	RBMX
3.07423e-106	0.493707	0.703	0.468	1.03583e-101	5	MT-ND4L
1.5421e-105	-0.893232	0.246	0.506	5.19594e-101	5	S100A6
1.04614e-104	0.598585	0.419	0.209	3.52485e-100	5	CLU
8.08957e-103	0.508111	0.675	0.442	2.7257e-98	5	MT-ND6
1.22682e-101	0.581896	0.277	0.11	4.13365e-97	5	FAM60A
1.36919e-101	0.392832	0.912	0.794	4.61336e-97	5	MT-ND5
9.77576e-101	-1.08229	0.297	0.521	3.29384e-96	5	CRABP1
3.37059e-99	0.583238	0.331	0.149	1.13569e-94	5	PLEKHA1
4.44322e-99	-0.367548	0.975	0.978	1.4971e-94	5	RPL15
5.55749e-98	-0.559826	0.89	0.909	1.87254e-93	5	RPL31
1.91706e-96	0.56018	0.325	0.145	6.45934e-92	5	UTRN
8.01764e-93	-0.729036	0.241	0.491	2.70146e-88	5	SPARC
3.70399e-92	-0.9821	0.118	0.351	1.24802e-87	5	SFRP2
1.67825e-91	-0.811282	0.093	0.324	5.65469e-87	5	NFIB
9.06862e-91	-0.354516	0.941	0.964	3.05558e-86	5	RPL23A
1.35274e-88	0.477291	0.568	0.353	4.55791e-84	5	SAT1
6.99627e-88	-0.913677	0.202	0.431	2.35732e-83	5	IGF2
8.87916e-87	-0.294576	0.994	0.994	2.99174e-82	5	RPS14
7.54187e-86	-0.356316	0.974	0.975	2.54116e-81	5	RPL26
5.15934e-85	-0.296379	0.997	0.992	1.73839e-80	5	RPS12
6.46647e-82	-0.709366	0.097	0.315	2.17881e-77	5	EMP3
6.98176e-81	0.367118	0.861	0.701	2.35243e-76	5	SOX4
2.19202e-78	-0.257196	0.986	0.994	7.38578e-74	5	RPS23
2.79924e-77	-0.823925	0.147	0.357	9.43174e-73	5	PRRX1
2.29721e-76	0.529007	0.274	0.123	7.74022e-72	5	BST2
3.22015e-75	0.499473	0.385	0.211	1.085e-70	5	COL4A2
7.08652e-75	-0.714485	0.119	0.326	2.38773e-70	5	COL6A2
3.22535e-74	-0.311173	0.997	0.994	1.08675e-69	5	RPS4X
2.65945e-70	0.463335	0.496	0.313	8.96076e-66	5	BEX2
1.50738e-68	-0.267723	0.991	0.992	5.07897e-64	5	RPS15A
2.12637e-68	-0.740324	0.144	0.339	7.16459e-64	5	CPE
2.8101e-66	0.442448	0.428	0.249	9.46835e-62	5	NMT1
3.32917e-63	0.303806	0.864	0.764	1.12173e-58	5	GSTP1
2.46761e-62	-0.260722	0.945	0.963	8.31437e-58	5	RPS16
8.37085e-62	-0.352682	0.942	0.954	2.82047e-57	5	RPL3
1.91194e-61	0.367643	0.65	0.477	6.4421e-57	5	CBX3
6.41011e-61	-0.303612	0.908	0.924	2.15982e-56	5	RPS9
3.48275e-60	-0.530933	0.256	0.452	1.17348e-55	5	CALD1
1.0823e-59	-0.305	0.937	0.948	3.64671e-55	5	RPS25
1.94404e-59	-0.269441	0.977	0.974	6.55023e-55	5	RPS6
1.87635e-58	-0.25141	0.976	0.977	6.32217e-54	5	RPS13
1.0932e-55	-0.599053	0.129	0.303	3.68344e-51	5	TIMP1
7.89074e-55	0.286335	0.892	0.828	2.65871e-50	5	GAPDH
1.44804e-54	0.443375	0.342	0.197	4.87902e-50	5	HES4
2.31065e-54	0.438275	0.289	0.154	7.7855e-50	5	CITED2
7.78457e-53	-0.319366	0.999	0.997	2.62293e-48	5	RPL41
5.13743e-52	-0.611624	0.151	0.323	1.73101e-47	5	KCTD12
1.66281e-51	-0.650176	0.099	0.259	5.60268e-47	5	FN1
2.94533e-51	-0.37085	0.793	0.844	9.92401e-47	5	HNRNPA1
5.19678e-51	0.291919	0.8	0.699	1.751e-46	5	TBCA
1.9549e-50	-0.583043	0.142	0.307	6.58685e-46	5	ZFHX4
1.41229e-49	-0.494894	0.356	0.523	4.75856e-45	5	VCAN
1.63269e-49	-0.290888	0.856	0.894	5.5012e-45	5	RPLP0
2.50329e-49	-0.293849	0.81	0.863	8.43459e-45	5	SERF2
8.6179e-49	0.360721	0.4	0.247	2.90372e-44	5	RERE
9.60829e-49	0.389936	0.445	0.293	3.23742e-44	5	SMS
1.40623e-48	0.435933	0.341	0.204	4.73814e-44	5	FAM162A
2.28656e-48	0.467121	0.322	0.191	7.70432e-44	5	GNG11
1.09944e-47	0.411474	0.261	0.14	3.70446e-43	5	SVIP
1.59338e-47	0.381262	0.524	0.372	5.36874e-43	5	S100A13
1.85822e-46	-0.436563	0.295	0.463	6.26109e-42	5	MAGED2
3.28695e-46	-0.538664	0.266	0.432	1.10751e-41	5	B2M
7.87616e-46	0.373205	0.264	0.141	2.65379e-41	5	SURF6
1.27992e-45	-0.294247	0.696	0.792	4.31256e-41	5	UBB
1.581e-45	0.368983	0.26	0.139	5.32702e-41	5	MSI2
2.07973e-45	0.456169	0.296	0.17	7.00745e-41	5	BNIP3
6.71201e-45	0.437881	0.468	0.326	2.26154e-40	5	ID1
1.14803e-44	0.349978	0.322	0.188	3.86817e-40	5	HIPK2
1.46645e-44	0.263275	0.844	0.714	4.94106e-40	5	MDK
3.5505e-44	0.306052	0.583	0.427	1.1963e-39	5	TXNIP
6.08949e-44	0.425367	0.391	0.254	2.05179e-39	5	PGK1
7.60948e-44	-0.437064	0.339	0.496	2.56394e-39	5	C6orf48
2.19246e-42	0.357273	0.3	0.174	7.38726e-38	5	CETN3
3.1048e-42	0.299159	0.706	0.597	1.04613e-37	5	TCEAL8
3.58334e-42	0.322608	0.393	0.246	1.20737e-37	5	CKB
3.74962e-42	0.307905	0.699	0.565	1.2634e-37	5	ATPIF1
9.98044e-42	-0.530657	0.132	0.278	3.36281e-37	5	TPM2
1.29084e-40	0.357445	0.371	0.237	4.34936e-36	5	APLP2
1.72268e-40	0.396438	0.401	0.269	5.8044e-36	5	ODC1
4.40032e-40	-0.250125	0.895	0.933	1.48264e-35	5	ACTB
5.31074e-40	-0.434499	0.233	0.387	1.7894e-35	5	RPL17
7.2113e-40	0.282913	0.685	0.564	2.42978e-35	5	SERBP1
1.05284e-38	-0.364258	0.43	0.577	3.54745e-34	5	EEF1D
1.68884e-38	0.304333	0.451	0.304	5.69038e-34	5	DPYSL2
8.40927e-38	0.304699	0.341	0.212	2.83342e-33	5	AMD1
1.32214e-37	0.299672	0.306	0.182	4.45483e-33	5	ATP1B1
6.0144e-37	-0.369967	0.561	0.681	2.02649e-32	5	MARCKS
6.17151e-37	0.382464	0.495	0.377	2.07943e-32	5	ALDOA
6.54332e-37	-0.410094	0.198	0.343	2.20471e-32	5	NBEAL1
1.07218e-36	-0.358172	0.436	0.576	3.6126e-32	5	S100A11
2.08077e-36	-0.663569	0.169	0.303	7.01094e-32	5	IGFBP5
2.87538e-36	0.361092	0.306	0.192	9.68829e-32	5	PCBD1
6.85828e-36	-0.41912	0.165	0.306	2.31083e-31	5	MFAP2
8.25005e-36	0.34045	0.278	0.163	2.77977e-31	5	MTRNR2L12
2.32284e-35	0.256853	0.761	0.672	7.82656e-31	5	LDHB
8.16872e-35	-0.256116	0.708	0.787	2.75237e-30	5	ATP5L
9.83991e-35	-0.329886	0.501	0.616	3.31546e-30	5	SLC25A6
2.52317e-34	0.361398	0.521	0.393	8.50158e-30	5	IGFBP2
6.89063e-34	-0.432743	0.146	0.278	2.32173e-29	5	FBLN1
1.63584e-33	-0.414501	0.684	0.754	5.5118e-29	5	RPL36A
3.28253e-33	0.390296	0.266	0.161	1.10602e-28	5	SPRY1
4.14002e-32	0.343193	0.447	0.328	1.39494e-27	5	PKM
4.92188e-32	0.276055	0.648	0.54	1.65838e-27	5	DSTN
5.34204e-32	0.302052	0.477	0.357	1.79995e-27	5	RBBP4
7.63518e-32	0.331307	0.357	0.24	2.5726e-27	5	EIF3J
9.37417e-32	0.351023	0.299	0.191	3.15853e-27	5	JUN
1.11734e-31	0.319248	0.46	0.336	3.76475e-27	5	LMO4
2.02393e-31	0.325739	0.395	0.276	6.81943e-27	5	AP2B1
1.59239e-30	-0.38071	0.188	0.316	5.36539e-26	5	SERPINH1
5.55903e-30	0.280751	0.499	0.379	1.87306e-25	5	METAP2
6.90099e-30	0.251796	0.714	0.621	2.32522e-25	5	PABPC1
1.27287e-28	0.292893	0.505	0.391	4.28881e-24	5	EIF2S2
1.61894e-28	0.317842	0.27	0.172	5.45485e-24	5	CYB5A
1.99098e-28	0.299782	0.339	0.229	6.70839e-24	5	MPC2
6.63866e-28	0.275411	0.401	0.281	2.23683e-23	5	FXR1
7.61994e-28	-0.422507	0.202	0.324	2.56746e-23	5	CCDC80
7.96194e-28	0.285927	0.336	0.229	2.6827e-23	5	SPINT2
2.6481e-27	0.293631	0.404	0.292	8.92252e-23	5	JUND
4.162e-27	-0.268543	0.71	0.772	1.40234e-22	5	NPM1
1.81328e-26	-0.395941	0.183	0.299	6.10967e-22	5	S100A10
1.99595e-26	0.29397	0.325	0.222	6.72517e-22	5	PSMD14
2.12771e-26	-0.348658	0.18	0.298	7.16911e-22	5	RRBP1
1.32666e-25	-0.350288	0.214	0.331	4.47006e-21	5	CNN3
2.11327e-25	0.317466	0.27	0.177	7.12044e-21	5	NARS
4.54275e-25	-0.346328	0.241	0.36	1.53063e-20	5	ANXA2
2.74541e-24	0.296188	0.29	0.196	9.25039e-20	5	HMGA1
3.15766e-24	-0.29965	0.493	0.591	1.06394e-19	5	CIRBP
4.82096e-24	0.308517	0.385	0.282	1.62438e-19	5	CADM1
6.72681e-24	0.300715	0.276	0.186	2.26653e-19	5	SYAP1
1.91013e-23	0.258719	0.509	0.403	6.43601e-19	5	TMBIM6
3.37719e-23	0.303419	0.29	0.201	1.13791e-18	5	LAPTM4B
3.78917e-23	0.263787	0.321	0.224	1.27672e-18	5	PABPC4
1.25829e-22	-0.294623	0.236	0.351	4.23967e-18	5	CD99
2.04579e-22	-0.2853	0.369	0.48	6.89308e-18	5	LAPTM4A
3.6379e-22	-0.290191	0.505	0.592	1.22575e-17	5	HSPB1
6.92797e-22	0.277589	0.44	0.344	2.33431e-17	5	KTN1
1.87523e-21	0.268648	0.292	0.202	6.31841e-17	5	ANP32E
2.35518e-21	-0.253933	0.581	0.654	7.93556e-17	5	CD63
4.86871e-21	-0.303063	0.247	0.357	1.64046e-16	5	COL6A1
1.06734e-20	-0.276603	0.272	0.384	3.59629e-16	5	SEPW1
2.24144e-20	-0.2899	0.166	0.265	7.55232e-16	5	NDN
3.26191e-20	0.277546	0.361	0.273	1.09907e-15	5	TOMM20
1.27537e-19	-0.274695	0.37	0.472	4.29722e-15	5	SSR2
3.85041e-19	0.25118	0.58	0.501	1.29736e-14	5	TPI1
3.2262e-18	-0.397403	0.589	0.654	1.08704e-13	5	TUBA1A
6.55522e-18	0.290553	0.26	0.183	2.20871e-13	5	MECOM
4.72585e-17	0.254346	0.28	0.204	1.59233e-12	5	TKT
6.87472e-17	0.259929	0.34	0.26	2.31637e-12	5	CETN2
8.9873e-17	-0.253142	0.295	0.396	3.02818e-12	5	SH3BGRL3
1.00855e-16	0.260565	0.274	0.198	3.39821e-12	5	DDX21
4.65816e-16	-1.03932	0.194	0.278	1.56952e-11	5	COL2A1
2.23502e-15	-0.261093	0.533	0.604	7.53069e-11	5	CALM2
3.20395e-14	0.285287	0.356	0.29	1.07954e-09	5	PSMA2
1.86332e-13	0.257413	0.379	0.311	6.27828e-09	5	LDHA
4.28564e-09	-0.339902	0.252	0.312	0.0001444	5	MAP1B
0	1.73689	0.655	0.072	0	6	SPP1
0	1.68267	0.55	0.016	0	6	SLC12A1
0	1.35546	0.81	0.191	0	6	IGFBP7
0	1.30683	0.446	0.05	0	6	FXYD2
0	1.27938	0.6	0.154	0	6	WFDC2
0	1.17819	0.517	0.078	0	6	MAL
0	1.15919	0.586	0.088	0	6	KLHL13
0	1.11997	0.549	0.079	0	6	CLDN3
0	1.10854	0.688	0.155	0	6	ATP1B1
0	1.10739	0.715	0.202	0	6	MPC2
0	1.10472	0.458	0.032	0	6	RP11-834C11.4
0	1.08753	0.639	0.123	0	6	EPCAM
0	1.07146	0.556	0.077	0	6	CLDN4
0	1.03519	0.974	0.519	0	6	CD24
0	1.01692	0.565	0.137	0	6	CLCN5
0	1.0067	0.382	0.027	0	6	S100A14
0	0.962721	0.451	0.055	0	6	CLDN7
0	0.947982	0.444	0.048	0	6	HOTAIRM1
0	0.943438	0.495	0.078	0	6	ERBB4
0	0.89733	0.424	0.052	0	6	DPP4
0	0.869623	0.557	0.126	0	6	POU3F3
0	0.840489	0.343	0.037	0	6	MUC1
0	0.815189	0.305	0.045	0	6	CLDN10
0	0.805945	0.461	0.093	0	6	ANXA4
0	0.80581	0.331	0.023	0	6	TMPRSS4
0	0.795904	0.355	0.033	0	6	CLDN6
0	0.781713	0.867	0.419	0	6	ITM2B
0	0.780629	0.444	0.09	0	6	SMIM24
0	0.779195	0.282	0.019	0	6	TACSTD2
0	0.772631	0.475	0.104	0	6	CYSTM1
0	0.76958	0.37	0.043	0	6	CYS1
0	0.765616	0.503	0.122	0	6	TSTD1
0	0.748928	0.325	0.037	0	6	LRRK2
0	0.745523	0.327	0.039	0	6	RP5-887A10.1
0	0.739014	0.333	0.038	0	6	VAV3
0	0.730026	0.408	0.079	0	6	RBM47
0	0.719085	0.402	0.09	0	6	RBPMS
0	0.718843	0.663	0.192	0	6	EMX2
0	0.712117	0.342	0.068	0	6	GMDS
0	0.690177	0.325	0.041	0	6	UGT2B7
0	0.688052	0.393	0.075	0	6	PKP4
0	0.684387	0.351	0.055	0	6	HNF1B
0	0.680483	0.481	0.111	0	6	VAMP8
0	0.670164	0.425	0.101	0	6	KRT8
0	0.655529	0.292	0.023	0	6	IRX1
0	0.653871	0.371	0.076	0	6	CEBPD
0	0.628815	0.269	0.027	0	6	UGT8
0	0.609753	0.295	0.045	0	6	HPN
0	0.602587	0.377	0.08	0	6	ARHGAP29
0	0.563016	0.267	0.033	0	6	MGLL
0	0.56109	0.274	0.041	0	6	KIF12
0	0.548838	0.258	0.029	0	6	RAB25
0	-1.42722	0.569	0.863	0	6	VIM
3.28917e-306	-1.73954	0.362	0.731	1.10825e-301	6	COL1A2
5.64772e-306	0.677812	0.397	0.091	1.90294e-301	6	RAB3IP
4.49984e-305	0.574447	0.289	0.05	1.51618e-300	6	IMPA2
2.23207e-290	0.673687	0.481	0.132	7.52075e-286	6	EZR
4.19748e-286	0.85985	0.677	0.277	1.4143e-281	6	SMS
8.95434e-282	0.596403	0.363	0.082	3.01708e-277	6	S100A16
9.14839e-277	0.55089	0.29	0.055	3.08246e-272	6	SPINT1
2.81905e-275	0.624828	0.46	0.125	9.49851e-271	6	MIR503HG
1.26794e-271	0.69905	0.619	0.22	4.27221e-267	6	APLP2
2.68495e-271	0.702918	0.48	0.141	9.04669e-267	6	CITED2
3.37603e-270	0.672402	0.48	0.139	1.13752e-265	6	PLEKHA1
1.16878e-264	0.572471	0.328	0.071	3.93809e-260	6	CAPG
2.67758e-264	0.563396	0.368	0.087	9.02185e-260	6	KRT18
9.05456e-263	0.571893	0.39	0.096	3.05085e-258	6	KRT19
1.10637e-256	0.742228	0.545	0.188	3.72782e-252	6	CYBA
5.72018e-252	0.616286	0.402	0.107	1.92736e-247	6	CD9
6.89578e-250	0.682686	0.372	0.094	2.32346e-245	6	ADAMTS1
3.13208e-248	-1.88297	0.238	0.622	1.05532e-243	6	COL1A1
4.82821e-248	0.707597	0.453	0.135	1.62682e-243	6	FLRT3
7.41939e-248	0.531139	0.291	0.06	2.49989e-243	6	HOOK1
1.629e-246	0.693872	0.883	0.543	5.48875e-242	6	S100A11
3.92594e-239	-1.6693	0.37	0.667	1.32281e-234	6	LGALS1
5.20946e-238	0.523384	0.315	0.071	1.75527e-233	6	HOXD8
5.79179e-236	0.718623	0.833	0.487	1.95149e-231	6	ITM2C
6.24027e-236	0.690331	0.52	0.176	2.1026e-231	6	JUN
9.43562e-234	0.54489	0.318	0.074	3.17924e-229	6	ARSD
2.32689e-229	0.74346	0.661	0.296	7.84024e-225	6	CLIC1
1.10242e-227	0.770274	0.739	0.342	3.71449e-223	6	SAT1
1.67776e-227	0.598332	0.579	0.212	5.65303e-223	6	SPINT2
1.52411e-226	0.548051	0.386	0.105	5.13532e-222	6	MYO6
2.19324e-223	0.586718	0.327	0.081	7.3899e-219	6	DCDC2
9.60996e-221	0.511224	0.355	0.092	3.23798e-216	6	PAX8
1.08528e-218	0.612365	0.608	0.232	3.65674e-214	6	CKB
8.14323e-216	-0.425515	1	0.999	2.74378e-211	6	RPL39
1.73086e-215	0.661208	0.638	0.266	5.83197e-211	6	S100A10
3.61899e-214	0.616468	0.506	0.178	1.21938e-209	6	PCBD1
4.18691e-214	0.521799	0.328	0.083	1.41074e-209	6	FAM63B
1.8356e-211	0.77671	0.602	0.256	6.18488e-207	6	ODC1
2.77661e-210	0.522714	0.389	0.112	9.35552e-206	6	CD151
2.61758e-208	0.528074	0.365	0.102	8.81967e-204	6	DMKN
6.64111e-208	0.334488	1	0.999	2.23766e-203	6	MALAT1
7.04673e-207	0.64597	0.803	0.412	2.37432e-202	6	TXNIP
5.69439e-205	0.493978	0.3	0.073	1.91867e-200	6	TSPAN12
2.6574e-203	0.480038	0.29	0.069	8.95385e-199	6	PERP
2.31624e-202	0.522249	0.956	0.758	7.80433e-198	6	GSTP1
4.34741e-198	0.459482	0.268	0.061	1.46482e-193	6	DYNC2LI1
2.7044e-197	0.437535	0.982	0.907	9.11221e-193	6	FTL
3.69046e-196	-0.472509	0.993	0.993	1.24346e-191	6	RPS12
4.01839e-192	-1.6619	0.208	0.546	1.35396e-187	6	COL3A1
1.06931e-191	-0.363933	0.998	0.995	3.60294e-187	6	RPS24
1.15986e-191	0.50744	0.303	0.078	3.90805e-187	6	ERICH1
3.43671e-188	0.47949	0.343	0.096	1.15797e-183	6	PLOD2
9.76136e-186	0.628538	0.845	0.584	3.28899e-181	6	PPDPF
1.00874e-185	0.513126	0.266	0.065	3.39886e-181	6	SDC4
7.50397e-184	0.454831	0.279	0.069	2.52839e-179	6	MYO9A
1.48204e-181	0.649289	0.629	0.296	4.99358e-177	6	MGST3
2.96353e-179	-1.53882	0.206	0.532	9.9853e-175	6	PTN
4.36338e-179	-0.421424	0.999	0.999	1.4702e-174	6	RPS27
1.00237e-176	0.522406	0.352	0.108	3.37739e-172	6	C12orf75
8.22469e-172	0.582416	0.556	0.237	2.77123e-167	6	COA3
6.70368e-171	0.450536	0.276	0.072	2.25874e-166	6	ANXA11
1.93111e-169	0.49334	0.294	0.081	6.50669e-165	6	DSP
6.84876e-166	0.394876	0.259	0.066	2.30762e-161	6	STARD10
7.56778e-164	0.385454	0.341	0.103	2.54989e-159	6	BCAM
1.69442e-162	0.557494	0.684	0.349	5.70918e-158	6	NPC2
4.14948e-162	-0.382191	0.993	0.994	1.39813e-157	6	RPS23
4.30416e-162	0.671518	0.633	0.301	1.45024e-157	6	HES1
2.81005e-161	0.458878	0.309	0.09	9.46817e-157	6	IVNS1ABP
3.19673e-160	-0.382173	0.985	0.986	1.07711e-155	6	RPL30
7.19663e-160	0.402333	0.29	0.081	2.42483e-155	6	MITF
3.13049e-156	0.581906	0.691	0.36	1.05479e-151	6	S100A13
2.36195e-155	0.256991	1	1	7.95837e-151	6	MT-CO1
5.85392e-155	0.514864	0.892	0.663	1.97242e-150	6	LDHB
8.25419e-155	-0.40327	0.963	0.971	2.78117e-150	6	RPL24
1.02056e-154	0.495771	0.85	0.555	3.43868e-150	6	ATPIF1
1.99797e-153	0.487605	0.433	0.163	6.73196e-149	6	CAPZA2
2.26966e-151	0.414445	0.255	0.068	7.64739e-147	6	UGCG
2.08869e-149	0.420425	0.298	0.088	7.03764e-145	6	FOXC1
1.55533e-147	0.457067	0.323	0.102	5.24054e-143	6	ARID3A
3.74396e-147	0.457225	0.333	0.107	1.26149e-142	6	SSFA2
7.18182e-147	0.516711	0.723	0.388	2.41984e-142	6	TMBIM6
2.18495e-145	0.425256	0.282	0.083	7.36197e-141	6	CTDSPL
2.4439e-145	-1.48324	0.253	0.523	8.23446e-141	6	CRABP1
6.5576e-145	0.495793	0.374	0.133	2.20952e-140	6	ACAA2
4.62891e-144	-0.397275	0.991	0.991	1.55966e-139	6	RPL37
9.71379e-144	0.413785	0.297	0.09	3.27297e-139	6	ANK3
5.07518e-142	0.460605	0.402	0.149	1.71003e-137	6	CHCHD10
8.33901e-142	0.499919	0.521	0.229	2.80975e-137	6	NDUFA5
1.49209e-141	-0.415201	0.964	0.962	5.02744e-137	6	RPS16
2.58148e-141	-0.351769	0.997	0.996	8.69804e-137	6	RPL32
2.79821e-141	0.479692	0.924	0.768	9.42828e-137	6	MYL6
1.50285e-140	0.407531	0.293	0.09	5.0637e-136	6	HOXA7
2.72212e-138	0.431557	0.401	0.148	9.1719e-134	6	HOXA9
3.40581e-138	-0.411282	0.952	0.952	1.14755e-133	6	RPS11
2.15013e-136	0.396055	0.337	0.113	7.24466e-132	6	COL4A1
6.4282e-135	-0.39641	0.995	0.994	2.16592e-130	6	RPS29
1.20874e-134	0.418493	0.336	0.114	4.07274e-130	6	LAMB1
1.83863e-133	0.636139	0.418	0.172	6.1951e-129	6	MECOM
2.35342e-133	0.479609	0.495	0.216	7.92961e-129	6	ATP6V0B
7.91813e-131	0.489633	0.484	0.206	2.66793e-126	6	CLU
2.40574e-130	0.389754	0.254	0.075	8.10588e-126	6	AGPAT2
6.22559e-130	0.437931	0.368	0.135	2.09765e-125	6	ASAH1
3.38733e-129	-0.390884	0.972	0.977	1.14133e-124	6	RPS13
8.45525e-129	0.500695	0.704	0.406	2.84891e-124	6	MYL12B
1.95056e-128	0.386566	0.271	0.084	6.5722e-124	6	HOOK2
5.4472e-128	0.522533	0.664	0.371	1.83538e-123	6	ATP6V1F
1.46156e-127	0.489842	0.665	0.356	4.92458e-123	6	CST3
7.13326e-126	0.320672	0.32	0.107	2.40348e-121	6	PAX2
1.22791e-124	0.410394	0.333	0.116	4.13731e-120	6	MYEF2
1.60023e-124	0.471069	0.476	0.206	5.3918e-120	6	COL4A2
3.29331e-124	0.409468	0.411	0.162	1.10965e-119	6	CYB5A
5.13108e-124	-0.309447	0.994	0.989	1.72887e-119	6	RPL9
3.00743e-123	-0.385384	0.983	0.991	1.01332e-118	6	RPL35A
3.5577e-123	0.464707	0.646	0.342	1.19873e-118	6	ARPC3
5.19681e-123	0.460443	0.289	0.096	1.75101e-118	6	MRS2
3.32756e-121	0.347788	0.26	0.08	1.12119e-116	6	TM7SF2
5.04502e-121	0.408474	0.406	0.16	1.69987e-116	6	SYNE2
7.77183e-121	0.458999	0.678	0.365	2.61864e-116	6	BSG
9.58906e-121	0.381135	0.281	0.091	3.23094e-116	6	LGR4
1.95682e-120	0.37098	0.579	0.275	6.59331e-116	6	TUBB2B
2.62883e-120	-0.766875	0.535	0.682	8.85757e-116	6	MARCKS
1.69885e-118	0.4105	0.336	0.124	5.72412e-114	6	LRPAP1
1.91952e-118	-1.28198	0.083	0.352	6.46764e-114	6	SFRP2
2.49572e-118	0.367356	0.287	0.095	8.40909e-114	6	CXADR
6.43526e-118	0.462998	0.808	0.529	2.1683e-113	6	DSTN
9.03569e-118	-0.273592	1	0.997	3.04449e-113	6	RPS8
1.4927e-117	-0.332245	0.996	0.996	5.02952e-113	6	RPL37A
3.62503e-117	0.43978	0.35	0.132	1.22142e-112	6	COL18A1
4.20514e-117	0.446766	0.587	0.294	1.41688e-112	6	DYNLT1
4.84253e-117	-0.41751	0.992	0.993	1.63164e-112	6	RPS19
1.53442e-116	0.376418	0.267	0.086	5.17008e-112	6	C11orf54
1.54685e-115	0.359664	0.269	0.087	5.21197e-111	6	DDR1
3.01479e-115	-1.50503	0.093	0.355	1.0158e-110	6	MGP
7.63519e-115	0.367011	0.304	0.107	2.5726e-110	6	REEP5
3.99262e-113	0.38168	0.26	0.084	1.34527e-108	6	MAP3K1
2.76583e-112	0.407387	0.417	0.173	9.3192e-108	6	JAG1
1.34208e-110	0.392503	0.335	0.126	4.522e-106	6	AIF1L
2.13105e-110	0.467163	0.656	0.373	7.18037e-106	6	NDUFB9
1.72075e-109	0.392616	0.411	0.172	5.7979e-105	6	ATP6AP2
2.26285e-109	0.364136	0.312	0.114	7.62445e-105	6	RDH11
4.52249e-109	0.391771	0.393	0.161	1.52381e-104	6	PTPRF
6.87208e-109	0.440481	0.385	0.16	2.31548e-104	6	IDH2
1.50715e-107	-0.410745	0.969	0.962	5.07818e-103	6	RPL23A
4.05719e-107	0.547202	0.437	0.201	1.36703e-102	6	ATP1A1
2.94305e-106	-1.18271	0.192	0.431	9.91632e-102	6	IGF2
5.02225e-106	-0.333204	0.993	0.989	1.6922e-101	6	RPS15
2.27356e-104	0.414237	0.467	0.214	7.66054e-100	6	QPRT
3.45161e-104	-0.414638	0.947	0.948	1.16299e-99	6	RPS25
1.03419e-103	0.38948	0.379	0.157	3.4846e-99	6	MRPS36
1.85162e-103	0.376855	0.408	0.174	6.23885e-99	6	OCIAD2
7.32861e-103	-0.30598	0.996	0.994	2.4693e-98	6	RPLP1
6.16942e-101	0.370052	0.346	0.138	2.07873e-96	6	PRR13
1.05127e-100	-0.33886	0.993	0.992	3.54214e-96	6	RPS15A
2.25273e-99	-1.06449	0.117	0.358	7.59034e-95	6	PRRX1
4.54888e-99	0.379056	0.318	0.124	1.5327e-94	6	CMTM6
2.12346e-97	0.352622	0.28	0.103	7.15479e-93	6	TRAPPC6A
2.70541e-97	0.36782	0.451	0.207	9.1156e-93	6	RAB11A
4.07192e-97	-0.449084	0.991	0.993	1.37199e-92	6	RPL21
5.84765e-97	0.362242	0.253	0.087	1.97031e-92	6	TRIB2
1.65776e-96	-1.2024	0.074	0.31	5.58564e-92	6	IGFBP5
1.99703e-96	0.336104	0.306	0.117	6.72878e-92	6	TMEM205
2.92229e-96	-0.34215	0.98	0.977	9.84637e-92	6	RPL18A
6.9578e-96	0.359622	0.336	0.136	2.34436e-91	6	AKIRIN1
8.0154e-96	0.417036	0.567	0.3	2.70071e-91	6	GTF2H5
1.39872e-95	-0.285651	0.989	0.987	4.71283e-91	6	RPL6
2.66427e-94	0.360405	0.438	0.2	8.97699e-90	6	COX20
7.23503e-94	0.334259	0.314	0.122	2.43777e-89	6	CAMK2N1
2.53333e-93	0.30868	0.416	0.183	8.5358e-89	6	HIPK2
4.53358e-93	0.372891	0.436	0.202	1.52754e-88	6	PNKD
1.0038e-92	-0.377668	0.929	0.931	3.38221e-88	6	RPS21
1.14548e-92	-0.35724	0.939	0.941	3.85959e-88	6	RPL27
1.23996e-92	0.413928	0.522	0.27	4.17793e-88	6	TRAPPC1
1.40285e-92	0.400269	0.738	0.477	4.72676e-88	6	ATP6V1G1
1.81291e-92	0.366491	0.367	0.158	6.10843e-88	6	CISD1
2.36252e-92	0.37824	0.463	0.223	7.96027e-88	6	ERP29
2.87862e-92	0.339077	0.338	0.139	9.69923e-88	6	IER3IP1
2.97642e-92	-0.569671	0.727	0.777	1.00287e-87	6	TUBB
3.34982e-92	-0.311811	0.973	0.969	1.12869e-87	6	RPL23
3.87634e-92	0.359489	0.287	0.109	1.30609e-87	6	PTPN13
1.45328e-91	-0.336764	0.992	0.992	4.89668e-87	6	RPS27A
4.57774e-90	0.327443	0.253	0.091	1.54242e-85	6	ADAMTS9
1.16598e-89	0.342933	0.304	0.121	3.92864e-85	6	ADI1
1.81399e-89	-0.346577	0.996	0.995	6.11207e-85	6	RPL10
5.29751e-89	0.362047	0.345	0.145	1.78494e-84	6	UTRN
7.00952e-89	0.319752	0.393	0.173	2.36179e-84	6	ETFB
9.68134e-89	0.342793	0.37	0.162	3.26203e-84	6	ECH1
1.91171e-88	0.369285	0.523	0.266	6.4413e-84	6	METTL9
1.34741e-87	-0.360615	0.999	0.998	4.53997e-83	6	RPL34
3.74601e-87	0.28519	0.264	0.098	1.26218e-82	6	MIEN1
1.13267e-86	0.383951	0.654	0.389	3.8164e-82	6	LAMTOR5
1.65431e-86	-0.28811	0.988	0.989	5.57403e-82	6	RPL11
2.07793e-86	0.315273	0.327	0.135	7.00137e-82	6	MAGEF1
2.60604e-86	0.329943	0.322	0.133	8.78081e-82	6	GSTM3
4.17795e-86	0.317815	0.31	0.127	1.40772e-81	6	LINC00998
6.16827e-86	0.330241	0.344	0.146	2.07834e-81	6	GRN
8.69303e-86	0.359728	0.839	0.592	2.92903e-81	6	UQCR10
1.70149e-85	0.344669	0.328	0.139	5.73301e-81	6	ATP1B3
1.8726e-85	0.344799	0.277	0.107	6.30952e-81	6	RHOB
2.39152e-85	-0.451119	0.713	0.775	8.05797e-81	6	NAP1L1
2.83071e-85	0.333687	0.341	0.146	9.53778e-81	6	SUCLG1
3.13834e-85	0.334976	0.407	0.186	1.05743e-80	6	GNG11
1.62478e-84	0.295103	0.288	0.113	5.47454e-80	6	GSTK1
4.91944e-84	0.316094	0.281	0.11	1.65756e-79	6	FAM171A1
2.22355e-83	-0.946002	0.114	0.33	7.49202e-79	6	CCDC80
3.58223e-83	0.372739	0.621	0.354	1.207e-78	6	DBI
1.17584e-82	-0.902351	0.109	0.325	3.96189e-78	6	KCTD12
1.7653e-82	0.287963	0.374	0.165	5.948e-78	6	BNIP3
1.80033e-82	-0.882519	0.114	0.326	6.06604e-78	6	COL6A2
1.81113e-82	0.312867	0.299	0.121	6.10244e-78	6	CD46
2.57523e-82	0.325316	0.316	0.132	8.67697e-78	6	MRPL32
4.90204e-82	0.311084	0.306	0.126	1.65169e-77	6	ARID5B
5.78741e-82	0.306998	0.257	0.098	1.95001e-77	6	ERBB2
6.78756e-82	0.323854	0.411	0.192	2.287e-77	6	LAMTOR2
1.76106e-81	0.395343	0.377	0.173	5.93371e-77	6	NUDT4
1.90135e-81	-0.82287	0.103	0.313	6.40641e-77	6	EMP3
2.09754e-81	0.251697	0.461	0.224	7.06746e-77	6	APOE
2.10911e-81	0.344647	0.418	0.201	7.10645e-77	6	DPY30
3.38673e-81	-0.346149	0.957	0.949	1.14113e-76	6	RPL38
1.24933e-80	0.304745	0.323	0.136	4.20948e-76	6	DAZAP2
3.81029e-80	0.323661	0.305	0.126	1.28384e-75	6	ADAM10
9.76235e-80	0.352136	0.314	0.134	3.28932e-75	6	KLF6
1.5267e-79	0.304802	0.284	0.115	5.14407e-75	6	TMEM134
3.77638e-79	0.365783	0.557	0.308	1.27241e-74	6	FKBP2
6.14343e-79	0.352923	0.5	0.264	2.06997e-74	6	ATP6V0E1
6.25085e-79	0.309563	0.313	0.133	2.10616e-74	6	ARF6
2.0962e-78	0.311266	0.35	0.156	7.06293e-74	6	SCP2
1.37328e-77	0.30198	0.403	0.19	4.62714e-73	6	NDFIP1
1.96398e-77	0.354062	0.52	0.279	6.61744e-73	6	ANAPC16
3.81935e-77	0.344638	0.347	0.156	1.28689e-72	6	IER2
5.70431e-77	0.290154	0.3	0.127	1.92201e-72	6	HINT2
5.95236e-77	0.337519	0.436	0.217	2.00559e-72	6	TIMM17B
1.17417e-76	0.36903	0.824	0.636	3.95626e-72	6	CD63
9.91893e-76	-0.272841	0.983	0.987	3.34208e-71	6	PTMA
1.4407e-75	-0.852758	0.106	0.309	4.85431e-71	6	ZFHX4
5.06834e-75	0.325152	0.655	0.391	1.70773e-70	6	RTN4
5.59176e-75	0.294732	0.279	0.115	1.88409e-70	6	TMEM141
6.12105e-75	-0.292163	0.958	0.947	2.06243e-70	6	RPL22
3.10363e-74	-0.86618	0.123	0.32	1.04574e-69	6	NFIB
6.46965e-74	0.298212	0.317	0.139	2.17988e-69	6	TMEM50A
6.61741e-74	-0.463822	0.935	0.935	2.22967e-69	6	RPL27A
1.10045e-73	0.309969	0.422	0.207	3.70785e-69	6	CXXC5
2.15182e-73	0.310322	0.882	0.682	7.25033e-69	6	HSP90AA1
2.45067e-73	0.307613	0.255	0.102	8.25729e-69	6	DAB2
3.88119e-71	-0.75452	0.225	0.415	1.30773e-66	6	IGFBP2
5.93697e-71	0.288334	0.32	0.144	2.0004e-66	6	MEAF6
8.66194e-71	-0.777205	0.09	0.281	2.91855e-66	6	FBLN1
1.52958e-70	0.303442	0.366	0.173	5.15376e-66	6	TMEM167A
1.6092e-70	0.293132	0.353	0.165	5.42203e-66	6	BCAP31
1.90801e-70	0.326041	0.788	0.56	6.42885e-66	6	COX5B
4.28449e-70	0.293223	0.309	0.137	1.44362e-65	6	C7orf55
7.67404e-70	0.298713	0.284	0.121	2.58569e-65	6	TMEM123
7.90078e-70	0.250921	0.255	0.103	2.66209e-65	6	PPCS
4.8133e-69	0.275703	0.377	0.18	1.62179e-64	6	SYAP1
8.10052e-69	-0.835089	0.127	0.317	2.72939e-64	6	TMSB15A
1.09262e-68	0.273502	0.273	0.116	3.68146e-64	6	SLC25A39
2.3978e-68	0.264104	0.966	0.908	8.07915e-64	6	FTH1
3.43016e-68	0.274554	0.398	0.194	1.15576e-63	6	LAPTM4B
2.51318e-67	0.300528	0.382	0.188	8.4679e-63	6	PPP1CA
5.25458e-67	0.259614	0.265	0.111	1.77048e-62	6	LRRFIP1
6.91141e-67	0.299786	0.416	0.213	2.32873e-62	6	TMEM59
7.03404e-67	0.269202	0.341	0.16	2.37005e-62	6	COX14
7.85698e-67	0.298131	0.553	0.31	2.64733e-62	6	BEX2
1.89205e-66	0.269531	0.321	0.147	6.37509e-62	6	PLEKHJ1
2.04448e-66	0.302844	0.409	0.205	6.88865e-62	6	IRF2BP2
2.63517e-66	0.274647	0.251	0.104	8.87895e-62	6	ACADVL
3.35984e-66	0.268429	0.322	0.147	1.13207e-61	6	GSPT1
4.66947e-66	0.299023	0.85	0.624	1.57333e-61	6	UBL5
2.36982e-65	0.277747	0.478	0.25	7.98488e-61	6	CETN2
5.74031e-65	-0.764452	0.097	0.28	1.93414e-60	6	TPM2
1.53345e-64	0.279889	0.304	0.138	5.16681e-60	6	SVIP
1.10722e-63	0.321371	0.53	0.305	3.73066e-59	6	C7orf73
1.16535e-63	0.277953	0.388	0.195	3.92654e-59	6	SNRPN
1.60235e-63	0.301598	0.462	0.249	5.39895e-59	6	FIS1
3.01184e-63	0.273085	0.907	0.763	1.01481e-58	6	EIF1
3.56152e-63	0.287911	0.397	0.2	1.20002e-58	6	PSME1
3.81235e-63	0.277418	0.389	0.195	1.28453e-58	6	CHMP2A
4.30971e-63	-0.268058	0.976	0.974	1.45211e-58	6	RPLP2
6.49109e-62	0.310597	0.539	0.312	2.18711e-57	6	MYL12A
6.94935e-62	0.259113	0.271	0.119	2.34151e-57	6	BORCS7
5.06709e-61	0.31615	0.476	0.266	1.70731e-56	6	UCHL1
7.69394e-61	0.253685	0.273	0.121	2.5924e-56	6	GOLM1
1.0605e-60	0.321849	0.33	0.16	3.57324e-56	6	AKAP12
2.53069e-60	-0.69283	0.144	0.323	8.5269e-56	6	TCF4
3.64259e-59	0.274701	0.374	0.19	1.22733e-54	6	PTTG1IP
1.46672e-58	0.269844	0.548	0.321	4.94197e-54	6	PRDX6
1.87732e-58	0.268618	0.532	0.303	6.32543e-54	6	MRPL33
7.89172e-58	0.277527	0.564	0.33	2.65904e-53	6	DYNLRB1
1.36276e-57	0.254583	0.389	0.2	4.5917e-53	6	VPS35
2.27905e-57	0.263487	0.42	0.222	7.67902e-53	6	CD164
2.59398e-57	-0.262941	0.996	0.993	8.74015e-53	6	RPS14
3.26593e-57	0.29759	0.783	0.552	1.10042e-52	6	UQCR11
3.3215e-57	0.259697	0.416	0.219	1.11915e-52	6	TMEM147
3.98392e-57	0.26438	0.365	0.186	1.34234e-52	6	LMAN2
6.05048e-57	-0.676316	0.309	0.447	2.03865e-52	6	CALD1
1.48899e-56	-0.259313	0.982	0.976	5.017e-52	6	RPL35
4.89559e-56	0.292818	0.602	0.369	1.64952e-51	6	CSTB
4.58989e-55	-1.42697	0.119	0.283	1.54652e-50	6	COL2A1
7.55248e-55	0.260552	0.653	0.402	2.54473e-50	6	NDUFC1
1.00767e-54	-0.815378	0.098	0.258	3.39525e-50	6	FN1
1.35763e-54	0.296135	0.619	0.391	4.57439e-50	6	BTG1
3.29779e-54	-0.259581	0.973	0.972	1.11116e-49	6	RPS3
3.53333e-54	-0.253081	0.991	0.982	1.19052e-49	6	RPS28
3.73226e-54	0.281621	0.8	0.597	1.25755e-49	6	COX6A1
1.17537e-53	0.260748	0.397	0.213	3.96029e-49	6	TMEM14C
1.09548e-52	0.265558	0.387	0.207	3.69112e-48	6	ATRAID
1.94234e-52	0.261721	0.433	0.24	6.54451e-48	6	FAM96B
5.90206e-52	0.251849	0.508	0.295	1.98864e-47	6	EMC10
2.58753e-51	0.262189	0.481	0.278	8.71841e-47	6	COPE
3.57541e-50	-0.778888	0.242	0.382	1.2047e-45	6	GPC3
4.01536e-50	0.277434	0.663	0.432	1.35293e-45	6	ATP5B
1.39391e-48	0.258089	0.579	0.355	4.69662e-44	6	PSAP
4.36858e-48	0.264414	0.589	0.371	1.47195e-43	6	NOP10
1.82144e-47	-0.274704	0.996	0.996	6.13718e-43	6	RPS18
3.04627e-47	0.256312	0.675	0.449	1.02641e-42	6	ATP5D
5.79019e-47	0.255949	0.628	0.406	1.95095e-42	6	PGRMC1
2.12852e-46	-0.388711	0.872	0.848	7.17183e-42	6	HMGB1
2.2654e-46	0.266341	0.514	0.315	7.63305e-42	6	COX7A2L
3.80068e-46	0.31361	0.592	0.387	1.2806e-41	6	CDC42
3.48797e-45	-0.262616	0.988	0.982	1.17524e-40	6	RPL36
5.60714e-44	-0.630454	0.661	0.658	1.88927e-39	6	TUBA1B
2.24055e-41	-0.701201	0.177	0.317	7.54932e-37	6	MAP1B
8.56792e-40	0.336854	0.605	0.413	2.88688e-35	6	NEAT1
1.77617e-38	-0.646668	0.32	0.427	5.98463e-34	6	B2M
6.57386e-38	-0.37603	0.861	0.839	2.215e-33	6	HNRNPA1
5.60366e-37	-0.302061	0.996	0.991	1.8881e-32	6	RPL13A
6.99502e-35	-0.527454	0.138	0.261	2.3569e-30	6	FGFR1
1.11473e-34	-0.525404	0.14	0.266	3.75598e-30	6	SCD
7.38037e-34	-0.586454	0.188	0.307	2.48674e-29	6	AP1S2
1.34862e-32	0.2504	0.498	0.326	4.54403e-28	6	PRMT2
5.58796e-32	-0.331694	0.761	0.768	1.88281e-27	6	NPM1
6.423e-32	-0.595293	0.417	0.477	2.16417e-27	6	SPARC
6.65451e-32	-0.423001	0.767	0.748	2.24217e-27	6	RPL36A
4.52562e-31	-0.546846	0.143	0.252	1.52486e-26	6	FABP5
1.32117e-28	-0.269803	0.781	0.758	4.45156e-24	6	RPS10
3.37661e-27	-0.617913	0.242	0.331	1.13771e-22	6	CPE
6.41626e-27	-0.355723	0.805	0.764	2.16189e-22	6	STMN1
1.10748e-25	-0.459555	0.206	0.307	3.73156e-21	6	CCND2
2.07968e-25	-0.328608	0.693	0.674	7.00729e-21	6	PTMS
3.49464e-25	-0.525215	0.212	0.302	1.17749e-20	6	MFAP2
2.56812e-23	-0.31441	0.683	0.698	8.65304e-19	6	RBMX
3.8487e-22	-0.396845	0.707	0.681	1.29678e-17	6	HMGN2
6.35856e-22	-0.436422	0.205	0.295	2.14245e-17	6	CADM1
7.32864e-22	-0.477656	0.312	0.39	2.46931e-17	6	ID3
3.74243e-21	-0.4549	0.212	0.295	1.26097e-16	6	RRBP1
1.23161e-18	0.332786	0.611	0.478	4.14979e-14	6	S100A6
1.7778e-18	-0.464825	0.22	0.296	5.99013e-14	6	TIMP1
1.8854e-18	-0.429675	0.259	0.327	6.35267e-14	6	CNN3
3.22939e-18	-0.3514	0.659	0.65	1.08811e-13	6	KCNQ1OT1
4.44211e-17	-0.347515	0.43	0.465	1.49673e-12	6	C12orf57
1.84836e-16	-0.263169	0.643	0.619	6.22787e-12	6	SNRPE
2.1262e-16	-0.339104	0.525	0.537	7.16403e-12	6	HNRNPM
6.64251e-16	-0.443744	0.59	0.553	2.23813e-11	6	H2AFZ
1.79867e-14	-0.419597	0.282	0.336	6.06045e-10	6	FSTL1
2.24274e-14	-0.384796	0.258	0.314	7.55668e-10	6	NASP
2.36579e-14	-0.371028	0.354	0.403	7.9713e-10	6	CALM1
5.18002e-14	-0.384873	0.302	0.345	1.74536e-09	6	CD99
5.51516e-12	-0.351526	0.267	0.319	1.85828e-07	6	LDHA
6.12244e-12	-0.280383	0.641	0.605	2.0629e-07	6	NCL
6.36709e-12	-0.314058	0.465	0.475	2.14533e-07	6	MAGED1
2.13292e-10	-0.287442	0.444	0.449	7.18666e-06	6	SNRPD1
3.47055e-10	-0.343673	0.312	0.344	1.16937e-05	6	RDX
7.3063e-10	-0.328175	0.398	0.413	2.46179e-05	6	CD81
3.41937e-09	-0.318013	0.32	0.35	0.000115212	6	H1FX
6.50573e-09	-0.341798	0.214	0.254	0.000219204	6	RBFOX2
1.66776e-08	-0.343291	0.282	0.317	0.000561936	6	DPYSL2
2.67322e-08	-0.286761	0.366	0.389	0.000900713	6	METAP2
1.98162e-07	-0.383298	0.703	0.645	0.00667688	6	TUBA1A
5.8368e-07	-0.713491	0.398	0.387	0.0196665	6	HIST1H4C
1.57596e-06	-0.279292	0.226	0.263	0.0531005	6	CCND1
3.51682e-06	-0.303835	0.278	0.297	0.118496	6	CRABP2
1.21523e-05	-0.339267	0.349	0.359	0.409461	6	PEG10
1.70728e-05	-0.270678	0.234	0.257	0.57525	6	CALU
5.81301e-05	-0.305324	0.303	0.307	1	6	SERPINH1
8.78267e-05	-0.268746	0.26	0.273	1	6	TRA2B
0.000170983	-0.280233	0.364	0.36	1	6	HMGA2
0.00046586	-0.319605	0.318	0.32	1	6	SOX11
0.00351986	-0.284076	0.492	0.448	1	6	IFITM3
0	1.95341	0.585	0.027	0	7	TMEM52B
0	1.74784	0.9	0.188	0	7	EMX2
0	1.62132	0.801	0.151	0	7	WFDC2
0	1.37611	0.598	0.091	0	7	KRT19
0	1.14367	0.55	0.084	0	7	MAL
0	1.00796	0.316	0.012	0	7	GATA3
0	0.952842	0.393	0.054	0	7	EMX2OS
0	0.904061	0.568	0.136	0	7	EPCAM
0	0.886047	0.485	0.102	0	7	PAX2
0	0.817406	0.451	0.091	0	7	CLDN4
1.17855e-297	-1.43257	0.547	0.859	3.97099e-293	7	VIM
1.32152e-280	0.878384	0.35	0.066	4.45274e-276	7	ALDH1A1
4.67331e-274	0.965046	0.636	0.211	1.57462e-269	7	IGFBP7
1.89503e-269	1.06244	0.796	0.346	6.38511e-265	7	SAT1
2.21256e-248	0.76639	0.437	0.107	7.455e-244	7	LHX1
9.82209e-240	0.814821	0.354	0.077	3.30946e-235	7	SCUBE3
2.98132e-222	0.843622	0.532	0.17	1.00453e-217	7	MECOM
2.44876e-217	0.764123	0.92	0.53	8.25085e-213	7	CD24
6.52182e-217	0.890737	0.572	0.198	2.19746e-212	7	ATP1A1
1.03849e-212	0.735623	0.51	0.161	3.49909e-208	7	CYB5A
7.68425e-210	0.671598	0.385	0.096	2.58913e-205	7	CLDN3
2.71064e-209	0.762135	0.432	0.12	9.13324e-205	7	PTBP3
3.0672e-206	-1.82048	0.312	0.665	1.03346e-201	7	LGALS1
6.20329e-203	0.829162	0.531	0.183	2.09014e-198	7	GNG11
1.92696e-198	0.880282	0.517	0.174	6.49271e-194	7	ATP1B1
3.76898e-196	0.716097	0.423	0.12	1.26992e-191	7	CAMK2N1
5.09873e-189	0.636776	0.378	0.1	1.71797e-184	7	SMIM24
5.03458e-180	0.609868	0.302	0.07	1.69635e-175	7	RAB11FIP2
1.78186e-176	0.781368	0.56	0.219	6.00381e-172	7	MPC2
3.30677e-167	0.711354	0.499	0.172	1.11418e-162	7	ZNF503
7.62504e-167	-1.81019	0.273	0.613	2.56918e-162	7	COL1A1
3.30333e-161	0.646525	0.434	0.14	1.11302e-156	7	POU3F3
4.60186e-160	0.558298	0.319	0.083	1.55055e-155	7	DSP
9.49947e-160	0.693253	0.369	0.109	3.20075e-155	7	KRT8
4.26574e-159	0.564987	0.3	0.076	1.4373e-154	7	HOXD8
6.06261e-155	0.516819	0.364	0.106	2.04274e-150	7	DMKN
3.92163e-151	-1.39721	0.482	0.718	1.32136e-146	7	COL1A2
7.06633e-151	0.610537	0.369	0.113	2.38093e-146	7	CD9
8.94505e-142	0.539614	0.315	0.089	3.01394e-137	7	RBM47
1.0754e-139	0.569221	0.323	0.094	3.62346e-135	7	KRT18
3.95466e-138	0.492313	0.283	0.075	1.33248e-133	7	ANXA11
1.75469e-135	-1.54672	0.197	0.527	5.91225e-131	7	PTN
6.77729e-134	0.491151	0.33	0.098	2.28354e-129	7	PAX8
2.13267e-132	-1.59547	0.225	0.54	7.18583e-128	7	COL3A1
9.74357e-132	0.542174	0.393	0.135	3.283e-127	7	TSTD1
1.3335e-131	0.466951	0.271	0.072	4.4931e-127	7	CLDN7
1.549e-130	0.620996	0.384	0.133	5.2192e-126	7	GSTM3
2.56597e-130	0.515444	0.278	0.074	8.64578e-126	7	ARL4C
1.14303e-129	0.630121	0.36	0.119	3.85133e-125	7	PTGR1
1.42264e-129	0.534895	0.327	0.1	4.79344e-125	7	RAB3IP
5.70589e-128	0.602674	0.283	0.08	1.92254e-123	7	SLC12A2
1.44404e-126	0.530656	0.296	0.086	4.86554e-122	7	DCDC2
2.97116e-125	0.518805	0.475	0.186	1.0011e-120	7	PCBD1
3.59943e-120	0.452235	0.367	0.123	1.21279e-115	7	VAMP8
4.37474e-114	0.517737	0.336	0.113	1.47402e-109	7	MYO6
7.42543e-114	0.257348	1	1	2.50193e-109	7	MT-CO1
3.92334e-105	-1.0548	0.196	0.488	1.32193e-100	7	SPARC
7.62234e-100	0.455416	0.414	0.164	2.56827e-95	7	PTPRF
9.98912e-94	-1.34394	0.272	0.517	3.36573e-89	7	CRABP1
2.12446e-91	0.424535	0.494	0.223	7.15816e-87	7	SPINT2
7.09744e-91	0.498689	0.282	0.097	2.39141e-86	7	ERBB4
3.65996e-87	0.42111	0.416	0.177	1.23319e-82	7	OCIAD2
3.18768e-83	0.453545	0.44	0.199	1.07406e-78	7	CYBA
1.70573e-81	-1.49315	0.102	0.35	5.74729e-77	7	MGP
4.05914e-81	0.390426	0.256	0.088	1.36769e-76	7	CEBPD
1.52967e-80	0.566027	0.393	0.175	5.15408e-76	7	NUDT4
3.05128e-78	-0.413486	0.99	0.993	1.0281e-73	7	RPL21
1.08395e-77	0.379945	0.261	0.092	3.65225e-73	7	SMIM14
5.51357e-77	0.30961	1	1	1.85774e-72	7	MT-CO2
1.82375e-76	0.463532	0.272	0.101	6.14495e-72	7	MRS2
8.01651e-76	-1.05337	0.111	0.354	2.70108e-71	7	PRRX1
3.71313e-75	-0.891968	0.07	0.311	1.2511e-70	7	EMP3
7.23509e-75	0.288965	1	0.996	2.43779e-70	7	MT-ND4
3.47948e-74	-1.16866	0.109	0.346	1.17238e-69	7	SFRP2
7.51023e-74	0.45123	0.348	0.148	2.5305e-69	7	UTRN
2.35574e-72	-0.343046	0.997	0.995	7.93742e-68	7	RPL10
3.83397e-72	-0.420181	0.992	0.991	1.29182e-67	7	RPL13A
9.63545e-71	0.354368	0.345	0.146	3.24657e-66	7	EZR
2.89753e-70	-0.989161	0.194	0.426	9.76292e-66	7	IGF2
1.59268e-68	0.411662	0.482	0.247	5.36638e-64	7	COA3
6.46558e-68	0.304767	0.71	0.436	2.17851e-63	7	ITM2B
1.04173e-67	0.427024	0.351	0.156	3.51001e-63	7	CHCHD10
3.28792e-67	0.448069	0.344	0.152	1.10783e-62	7	PLEKHA1
2.68559e-66	0.402929	0.357	0.162	9.04883e-62	7	MRPS36
1.55416e-65	0.37725	0.323	0.137	5.2366e-61	7	COL18A1
1.6151e-64	-0.916637	0.102	0.318	5.44193e-60	7	NFIB
6.56658e-64	0.337162	0.282	0.113	2.21254e-59	7	FAM60A
3.59939e-62	-0.752714	0.25	0.448	1.21278e-57	7	CALD1
7.48883e-62	-0.842706	0.107	0.322	2.52329e-57	7	COL6A2
9.82141e-62	-0.856404	0.091	0.301	3.30923e-57	7	TIMP1
6.17566e-61	0.400644	0.79	0.591	2.08083e-56	7	PPDPF
2.19368e-60	-0.525995	0.714	0.776	7.39137e-56	7	TUBB
3.09581e-60	0.396856	0.276	0.116	1.0431e-55	7	C12orf75
3.18331e-59	0.357611	0.46	0.236	1.07259e-54	7	APLP2
5.47486e-59	0.372117	0.468	0.246	1.8447e-54	7	CKB
5.06196e-58	0.434053	0.587	0.36	1.70558e-53	7	DBI
5.73306e-58	0.384446	0.392	0.193	1.9317e-53	7	HMGA1
7.81252e-58	-0.903682	0.136	0.335	2.63235e-53	7	CPE
7.81473e-58	-0.292147	1	0.992	2.6331e-53	7	RPS12
1.11359e-57	0.346566	0.792	0.563	3.75213e-53	7	ATPIF1
1.54006e-57	0.423241	0.51	0.287	5.18907e-53	7	HOXA10
4.7357e-57	0.322895	0.265	0.109	1.59565e-52	7	ARID3A
5.09079e-57	-0.615038	0.586	0.677	1.71529e-52	7	MARCKS
7.31548e-57	0.277054	0.948	0.839	2.46488e-52	7	COX7C
2.27874e-55	0.353363	0.451	0.238	7.67799e-51	7	NDUFA5
4.00935e-55	0.30145	0.317	0.143	1.35091e-50	7	PRR13
1.26354e-53	0.422109	0.296	0.137	4.25739e-49	7	MRPL32
1.55441e-53	0.34823	0.765	0.537	5.23745e-49	7	DSTN
2.22449e-53	-0.855165	0.131	0.325	7.4952e-49	7	CCDC80
1.59871e-52	-0.878704	0.07	0.257	5.38669e-48	7	FN1
3.72955e-52	0.333953	0.425	0.221	1.25664e-47	7	QPRT
2.07843e-50	0.344129	0.805	0.599	7.00308e-46	7	UQCR10
2.18822e-50	-0.285204	0.954	0.962	7.37299e-46	7	RPS16
2.05991e-49	0.281373	0.336	0.16	6.94065e-45	7	IER2
2.73431e-49	0.343151	0.571	0.35	9.213e-45	7	COX5A
8.88266e-49	0.29785	0.303	0.141	2.99292e-44	7	DAZAP2
1.442e-48	0.307671	0.405	0.209	4.85867e-44	7	IRF2BP2
3.56809e-48	0.317328	0.647	0.398	1.20223e-43	7	TMBIM6
1.12311e-47	0.291249	0.277	0.125	3.78422e-43	7	TMEM123
1.42855e-47	-0.769791	0.124	0.304	4.81334e-43	7	ZFHX4
2.52269e-47	0.342856	0.731	0.539	8.49996e-43	7	TXN
2.86204e-47	0.262772	0.278	0.125	9.64335e-43	7	CD46
3.22795e-47	-0.660308	0.584	0.662	1.08763e-42	7	TUBA1B
5.00966e-47	-0.291871	0.995	0.993	1.68795e-42	7	RPS19
8.22789e-47	0.346603	0.368	0.19	2.77231e-42	7	JUN
9.75128e-47	0.307445	0.298	0.141	3.2856e-42	7	SVIP
1.442e-46	0.351961	0.411	0.225	4.85868e-42	7	ATP6V0B
1.88128e-46	0.309697	0.322	0.157	6.33878e-42	7	HOXA9
3.26587e-45	0.328198	0.998	0.991	1.1004e-40	7	MT-ND3
5.24349e-45	0.268888	0.268	0.122	1.76674e-40	7	TMEM205
5.8715e-45	0.29804	0.255	0.113	1.97834e-40	7	PTPN13
6.52725e-45	0.295871	0.764	0.566	2.19929e-40	7	COX5B
1.84138e-44	0.327582	0.256	0.116	6.20434e-40	7	COTL1
2.56333e-44	-0.262731	0.997	0.992	8.6369e-40	7	RPS27A
2.83069e-44	0.278154	0.266	0.122	9.53772e-40	7	CYSTM1
1.10199e-43	0.308557	0.267	0.124	3.71304e-39	7	TES
4.10691e-43	-0.783717	0.152	0.319	1.38378e-38	7	KCTD12
7.2155e-43	-0.935505	0.135	0.302	2.43119e-38	7	IGFBP5
9.99075e-43	0.280737	0.355	0.184	3.36628e-38	7	SYAP1
6.49951e-42	0.296645	0.878	0.704	2.18994e-37	7	SOX4
1.31531e-41	-0.647278	0.378	0.518	4.4318e-37	7	VCAN
2.80918e-41	0.303217	0.71	0.5	9.46527e-37	7	ITM2C
4.22574e-41	0.310867	0.639	0.415	1.42382e-36	7	NEAT1
4.32407e-41	0.32586	0.521	0.317	1.45695e-36	7	MYL12A
4.41794e-41	-0.711578	0.114	0.275	1.48858e-36	7	TPM2
4.93974e-41	0.315143	0.33	0.171	1.6644e-36	7	BNIP3
6.75555e-40	0.468812	0.495	0.315	2.27621e-35	7	HES1
3.76896e-39	0.293468	0.268	0.131	1.26991e-34	7	LIMCH1
5.00101e-39	-0.340506	0.724	0.773	1.68504e-34	7	NAP1L1
9.90234e-39	0.253067	0.328	0.17	3.33649e-34	7	DPM3
1.4419e-38	0.302196	0.581	0.372	4.85835e-34	7	S100A13
3.4757e-38	0.311349	0.586	0.381	1.1711e-33	7	NDUFB9
2.52681e-37	0.271444	0.367	0.2	8.51383e-33	7	ANP32E
2.61564e-37	0.278398	0.631	0.416	8.81313e-33	7	MYL12B
3.73426e-37	0.523667	0.446	0.287	1.25822e-32	7	PSMA2
2.16563e-36	-0.307647	0.926	0.935	7.29687e-32	7	RPL27A
5.64484e-36	0.277322	0.555	0.352	1.90197e-31	7	ARPC3
1.0229e-35	0.256741	0.264	0.132	3.44656e-31	7	LRPAP1
1.42277e-35	0.261173	0.293	0.152	4.7939e-31	7	SUCLG1
7.579e-35	0.306858	0.308	0.168	2.55367e-30	7	IDH2
1.71577e-34	0.282597	0.69	0.476	5.78111e-30	7	ENO1
1.20672e-33	0.270745	0.499	0.31	4.06593e-29	7	C7orf73
8.44991e-33	-0.26109	0.984	0.977	2.84711e-28	7	RPL15
1.7179e-32	-1.38722	0.143	0.278	5.7883e-28	7	COL2A1
4.34702e-32	-0.594531	0.136	0.275	1.46468e-27	7	FBLN1
6.55092e-32	0.252203	0.272	0.143	2.20727e-27	7	AKIRIN1
2.84412e-30	0.365529	0.729	0.557	9.58296e-26	7	S100A11
1.26291e-29	0.277801	0.59	0.397	4.25524e-25	7	BTG1
3.69765e-29	-0.335858	0.837	0.841	1.24589e-24	7	HNRNPA1
3.6989e-29	0.259282	0.295	0.163	1.24631e-24	7	AP2A2
8.2614e-29	-0.635491	0.322	0.425	2.7836e-24	7	B2M
5.26154e-27	-0.565816	0.604	0.652	1.77282e-22	7	TUBA1A
1.4528e-26	-0.62584	0.183	0.315	4.89506e-22	7	MAP1B
5.55871e-26	0.294901	0.455	0.304	1.87295e-21	7	MT-ATP8
1.62561e-25	0.25116	0.406	0.256	5.47732e-21	7	PGK1
8.36391e-23	-0.313322	0.776	0.767	2.81814e-18	7	NPM1
8.76451e-21	-0.556508	0.207	0.309	2.95311e-16	7	TMSB15A
3.51304e-20	-0.509431	0.203	0.3	1.18368e-15	7	MFAP2
1.89262e-19	-0.480055	0.242	0.337	6.37701e-15	7	FSTL1
2.58256e-19	-0.469672	0.198	0.295	8.70167e-15	7	RRBP1
4.35689e-19	-0.38602	0.693	0.682	1.46801e-14	7	HMGN2
1.82247e-18	-0.463591	0.294	0.39	6.14063e-14	7	ID3
8.92188e-17	-0.439668	0.243	0.327	3.00614e-12	7	CNN3
9.77646e-17	-0.297304	0.768	0.767	3.29408e-12	7	STMN1
4.10262e-16	-0.428338	0.226	0.311	1.38234e-11	7	SERPINH1
1.37137e-14	-0.364307	0.405	0.454	4.62068e-10	7	MAGED2
1.54938e-13	-0.470475	0.253	0.324	5.22047e-09	7	SOX11
4.38403e-13	-0.379631	0.188	0.262	1.47715e-08	7	NDN
1.01537e-12	-0.383051	0.229	0.3	3.4212e-08	7	CRABP2
2.56174e-12	-0.292732	0.557	0.567	8.63151e-08	7	EEF1D
3.70491e-12	-0.335737	0.445	0.474	1.24833e-07	7	LAPTM4A
4.50402e-12	-0.370529	0.242	0.315	1.51759e-07	7	TCF4
7.02768e-12	-0.346526	0.283	0.352	2.36791e-07	7	COL6A1
7.03025e-12	-0.345701	0.468	0.486	2.36877e-07	7	C6orf48
7.53693e-12	-0.334688	0.397	0.435	2.53949e-07	7	2019-09-07
3.07102e-11	-0.257437	0.613	0.653	1.03475e-06	7	KCNQ1OT1
5.20865e-11	-0.271366	0.517	0.531	1.755e-06	7	EID1
7.65948e-11	-0.345478	0.293	0.345	2.58079e-06	7	CD99
3.68672e-09	-0.271276	0.603	0.583	0.00012422	7	CIRBP
4.0047e-09	-0.338926	0.198	0.254	0.000134934	7	RBFOX2
1.76285e-08	-0.332391	0.201	0.256	0.000593975	7	FGFR1
2.30474e-07	-0.269734	0.468	0.475	0.00776558	7	MAGED1
1.52159e-05	-0.327838	0.458	0.45	0.512683	7	IFITM3
0.000185621	-0.262088	0.585	0.554	1	7	H2AFZ
0.000450906	0.597277	0.536	0.485	1	7	S100A6
0.00179368	-0.265486	0.283	0.3	1	7	AP1S2
0	2.96837	0.9	0.05	0	8	PODXL
0	2.51236	0.843	0.044	0	8	MAFB
0	2.19065	0.662	0.014	0	8	NPHS2
0	2.09531	0.657	0.028	0	8	PTPRO
0	2.01252	0.641	0.018	0	8	CLIC5
0	2.00629	0.46	0.03	0	8	MME
0	1.94971	0.609	0.09	0	8	GADD45A
0	1.85196	0.743	0.149	0	8	CPXM1
0	1.84697	0.625	0.024	0	8	WT1
0	1.81678	0.607	0.13	0	8	AIF1
0	1.71975	0.493	0.01	0	8	SOST
0	1.67924	0.487	0.041	0	8	MPP5
0	1.61766	0.877	0.43	0	8	ITM2B
0	1.54424	0.483	0.039	0	8	GPX3
0	1.53534	0.568	0.099	0	8	BCAM
0	1.53086	0.482	0.037	0	8	TGFBR3
0	1.48238	0.396	0.009	0	8	TCF21
0	1.46197	0.591	0.124	0	8	MYL9
0	1.43107	0.446	0.031	0	8	SYNPO
0	1.41098	0.442	0.006	0	8	NPHS1
0	1.39836	0.54	0.109	0	8	TJP1
0	1.39502	0.315	0.004	0	8	DDN
0	1.37886	0.44	0.063	0	8	DUSP23
0	1.37568	0.569	0.129	0	8	MIR503HG
0	1.31587	0.352	0.027	0	8	ANXA1
0	1.31273	0.4	0.023	0	8	SPOCK2
0	1.3028	0.543	0.118	0	8	VAMP8
0	1.27632	0.446	0.06	0	8	PLTP
0	1.2366	0.54	0.105	0	8	MXRA8
0	1.23318	0.341	0.01	0	8	FOXD1
0	1.23096	0.526	0.124	0	8	HTRA1
0	1.226	0.352	0.009	0	8	ITIH5
0	1.22384	0.339	0.011	0	8	ENPEP
0	1.15824	0.349	0.033	0	8	SERINC5
0	1.15817	0.446	0.085	0	8	ARHGAP29
0	1.14187	0.292	0.02	0	8	TPPP3
0	1.14157	0.454	0.083	0	8	VEGFA
0	1.13878	0.369	0.047	0	8	TYRO3
0	1.1024	0.294	0.008	0	8	SBSPON
0	1.07194	0.287	0.01	0	8	PLA2R1
0	1.03526	0.283	0.022	0	8	PAPPA
0	1.0216	0.309	0.035	0	8	FAM65A
0	0.996906	0.301	0.006	0	8	WT1-AS
0	0.983873	0.298	0.028	0	8	ARHGEF3
0	0.977887	0.293	0.014	0	8	ITGA3
0	0.96585	0.3	0.019	0	8	STON2
0	0.946847	0.282	0.033	0	8	ST6GALNAC3
0	0.869333	0.27	0.024	0	8	CGNL1
0	0.852895	0.259	0.023	0	8	FOXC2
0	0.851733	0.262	0.03	0	8	PLAC1
4.10534e-281	0.998066	0.33	0.054	1.38325e-276	8	SLC9A3R2
2.44642e-270	1.26773	0.477	0.119	8.24296e-266	8	BST2
7.32541e-255	-0.740522	0.948	0.995	2.46822e-250	8	RPS12
7.96184e-255	1.46962	0.273	0.041	2.68266e-250	8	CTGF
8.88408e-251	1.01131	0.339	0.064	2.9934e-246	8	VAMP5
1.79758e-250	1.16067	0.388	0.084	6.05678e-246	8	PTH1R
7.24391e-250	-0.499399	0.996	1	2.44076e-245	8	EEF1A1
1.34352e-249	-0.589354	0.983	0.998	4.52685e-245	8	RPS8
4.05489e-246	-0.624526	0.995	1	1.36626e-241	8	RPL39
2.02895e-245	-0.628148	0.976	0.997	6.83634e-241	8	RPL13
1.3118e-244	0.854132	0.257	0.036	4.41998e-240	8	KIRREL
1.78405e-244	1.14299	0.563	0.182	6.01118e-240	8	HIPK2
7.32615e-240	0.948056	0.397	0.089	2.46847e-235	8	FOXC1
3.04186e-238	0.795138	0.258	0.038	1.02492e-233	8	LAMA5
1.95237e-236	-0.750484	0.92	0.987	6.57833e-232	8	RPS2
2.95025e-229	1.17695	0.509	0.157	9.94058e-225	8	TSC22D3
1.22296e-219	1.04007	0.544	0.178	4.12063e-215	8	EFNB1
5.37374e-218	-0.622721	0.915	0.99	1.81063e-213	8	RPL6
5.21434e-216	-0.552908	0.956	0.997	1.75692e-211	8	RPS24
3.45324e-212	0.958866	0.473	0.133	1.16353e-207	8	DACH1
1.08945e-209	1.05474	0.585	0.221	3.6708e-205	8	SPINT2
3.55412e-209	-0.600401	0.913	0.987	1.19753e-204	8	RPL28
3.15947e-207	0.952869	0.447	0.127	1.06455e-202	8	AIF1L
8.54347e-204	0.883878	0.346	0.076	2.87864e-199	8	ARHGAP28
1.8786e-198	-0.547311	0.985	0.996	6.32975e-194	8	RPL32
2.10885e-193	-0.639868	0.976	0.996	7.10556e-189	8	RPL10
1.86566e-190	0.847196	0.327	0.073	6.28616e-186	8	ROBO2
6.94658e-186	1.51101	0.482	0.168	2.34058e-181	8	S100A4
1.27044e-176	-0.571499	0.982	0.994	4.28061e-172	8	RPS14
3.04263e-176	-0.641308	0.972	0.994	1.02519e-171	8	RPS19
7.02434e-175	0.519889	1	0.999	2.36678e-170	8	MALAT1
1.17862e-174	0.775777	0.27	0.055	3.97123e-170	8	EPHX1
2.48687e-174	-0.632872	0.978	0.994	8.37927e-170	8	RPS4X
3.48381e-174	0.98232	0.623	0.292	1.17383e-169	8	EIF3M
4.61974e-173	-0.600008	0.982	0.996	1.55657e-168	8	RPS18
2.10264e-170	0.79632	0.252	0.049	7.08463e-166	8	PDE4DIP
2.29567e-169	0.920029	0.475	0.158	7.73504e-165	8	NES
3.61268e-164	0.892259	0.446	0.146	1.21726e-159	8	AGRN
4.84354e-164	0.738108	0.264	0.054	1.63198e-159	8	NEBL
2.07725e-163	0.831394	0.774	0.46	6.99908e-159	8	SPARC
8.6637e-162	-0.501212	0.968	0.995	2.91915e-157	8	RPS23
8.78415e-162	-0.564427	0.876	0.974	2.95973e-157	8	RPL24
3.89899e-161	1.08622	0.382	0.114	1.31373e-156	8	THSD7A
6.4028e-160	-0.508443	0.958	0.991	2.15736e-155	8	RPL11
1.29559e-158	-0.589445	0.904	0.975	4.36536e-154	8	RPS3
5.54857e-155	-0.638251	0.767	0.928	1.86953e-150	8	RPL14
1.40028e-153	-0.562689	0.922	0.98	4.71809e-149	8	RPL18A
1.94487e-153	-0.564977	0.849	0.956	6.55304e-149	8	RPL7A
2.39754e-153	-0.492306	0.967	0.992	8.07828e-149	8	RPS3A
1.65563e-151	-0.579689	0.941	0.975	5.57847e-147	8	RPS6
2.00145e-148	-0.487602	0.938	0.988	6.74369e-144	8	RPL30
3.63108e-148	-0.541317	0.87	0.973	1.22345e-143	8	RPL23
4.27051e-148	0.830555	0.404	0.13	1.43891e-143	8	MYH9
4.54351e-147	-0.539047	0.871	0.97	1.53089e-142	8	RPL5
1.46967e-146	-0.586082	0.873	0.959	4.95191e-142	8	RPL12
3.95445e-145	0.713164	0.265	0.061	1.33241e-140	8	CPEB4
6.59187e-143	0.752116	0.29	0.073	2.22107e-138	8	PDLIM2
4.70204e-142	-0.533097	0.908	0.98	1.5843e-137	8	RPS13
8.32909e-140	-0.485868	0.908	0.975	2.80641e-135	8	RPL29
1.32161e-137	-0.441679	0.953	0.991	4.45305e-133	8	RPL9
1.23373e-135	0.954993	0.469	0.188	4.15693e-131	8	HLA-A
1.49857e-135	0.766211	0.35	0.105	5.04928e-131	8	ARHGEF12
2.85116e-132	-0.488675	0.903	0.969	9.60671e-128	8	RPL18
3.01405e-131	-0.481677	0.972	0.993	1.01555e-126	8	RPS15A
1.05877e-129	-0.576879	0.798	0.935	3.56742e-125	8	RPS5
1.00809e-128	-0.501221	0.95	0.992	3.39665e-124	8	RPL37
4.84406e-128	-0.456694	0.914	0.976	1.63216e-123	8	RPS7
6.68121e-125	0.701045	0.795	0.565	2.25117e-120	8	ATPIF1
6.7945e-124	1.04732	0.715	0.477	2.28934e-119	8	S100A6
9.34173e-122	-0.625153	0.763	0.897	3.1476e-117	8	RPLP0
1.32868e-120	-0.537256	0.943	0.979	4.47685e-116	8	RPL15
9.4403e-120	-0.482982	0.945	0.985	3.18081e-115	8	TMSB10
1.14471e-119	-0.920577	0.398	0.727	3.857e-115	8	SOX4
1.13573e-118	-0.416068	0.985	0.994	3.82674e-114	8	RPLP1
3.45072e-116	-0.46057	0.902	0.967	1.16269e-111	8	RPL8
2.22818e-115	0.658908	0.276	0.077	7.50763e-111	8	IL13RA1
9.59838e-115	-0.879576	0.34	0.687	3.23408e-110	8	MARCKS
1.51058e-114	-0.569088	0.774	0.938	5.08974e-110	8	RPS21
1.55579e-114	0.840949	0.71	0.427	5.24209e-110	8	TXNIP
2.22643e-114	0.729429	0.276	0.078	7.50173e-110	8	GMDS
3.91199e-114	0.813911	0.542	0.277	1.3181e-109	8	VAMP2
6.50464e-114	-0.649816	0.87	0.957	2.19167e-109	8	RPL3
1.61439e-113	0.693527	0.354	0.119	5.43953e-109	8	FYN
1.95641e-113	-0.426762	0.974	0.99	6.59194e-109	8	RPS15
3.71743e-113	0.722674	0.372	0.132	1.25255e-108	8	SEPP1
1.25802e-111	-0.559792	0.737	0.893	4.23877e-107	8	RPSA
2.43548e-111	-0.470189	0.989	0.999	8.2061e-107	8	RPL34
3.23079e-110	0.984117	0.991	0.975	1.08858e-105	8	TMSB4X
7.45539e-110	1.03628	0.499	0.221	2.51202e-105	8	IGFBP7
8.35629e-107	0.74632	0.408	0.161	2.81557e-102	8	TCEAL3
1.87739e-106	-0.66265	0.872	0.938	6.32567e-102	8	RPL27A
1.48917e-104	-0.538358	0.84	0.926	5.01762e-100	8	RPS9
5.14563e-104	-0.435132	0.931	0.976	1.73377e-99	8	RPLP2
1.95441e-102	-0.78909	0.448	0.736	6.58518e-98	8	MDK
6.67959e-102	-0.519993	0.766	0.906	2.25062e-97	8	GNB2L1
7.19084e-102	-0.411936	0.992	0.999	2.42288e-97	8	RPS27
1.42292e-101	0.749759	0.578	0.326	4.7944e-97	8	PRDX6
2.08273e-101	0.779338	0.439	0.189	7.01756e-97	8	ACTN4
2.13815e-100	0.675634	0.357	0.131	7.20428e-96	8	RBMS1
6.41173e-100	0.646656	0.288	0.091	2.16037e-95	8	DDR1
1.20505e-99	-0.448044	0.879	0.955	4.06029e-95	8	RPS11
6.33185e-99	0.619599	0.257	0.074	2.13345e-94	8	TCEAL2
1.79611e-97	-0.72522	0.799	0.917	6.05181e-93	8	FTL
1.80082e-97	-0.490434	0.934	0.977	6.06767e-93	8	RPL26
3.87275e-97	0.748269	0.419	0.182	1.30488e-92	8	LEPROT
1.71475e-96	0.731738	0.335	0.121	5.77769e-92	8	SRGAP1
2.06998e-96	-0.546772	0.821	0.919	6.9746e-92	8	RPS20
2.28084e-96	0.805683	0.451	0.207	7.68507e-92	8	ZFP36L2
1.16947e-94	-0.447974	0.903	0.968	3.9404e-90	8	RPL10A
4.75628e-92	-0.406697	0.965	0.991	1.60258e-87	8	RPL35A
1.91754e-91	-1.1899	0.32	0.609	6.46097e-87	8	COL1A1
1.9713e-91	0.697549	0.352	0.137	6.6421e-87	8	SDC2
1.29509e-90	0.643167	0.295	0.102	4.36369e-86	8	CD59
9.23015e-89	0.66956	0.353	0.139	3.11001e-84	8	SPTAN1
1.39234e-88	0.707558	0.577	0.341	4.69135e-84	8	ANXA2
3.76916e-88	0.62407	0.32	0.113	1.26998e-83	8	BGN
4.94568e-88	0.636472	0.307	0.11	1.6664e-83	8	PLXNB2
9.39175e-87	0.794458	0.669	0.441	3.16446e-82	8	IFITM3
3.21186e-86	0.622502	0.297	0.105	1.0822e-81	8	PLOD2
7.29657e-85	-0.424954	0.952	0.984	2.45851e-80	8	RPL36
1.19465e-84	0.609073	0.564	0.302	4.02526e-80	8	NR2F2
6.29854e-83	0.685887	0.404	0.18	2.12223e-78	8	SPATS2L
7.31937e-83	-0.872951	0.207	0.524	2.46619e-78	8	VCAN
7.76696e-83	-0.450852	0.877	0.951	2.617e-78	8	RPS25
1.41121e-81	-1.04668	0.43	0.657	4.75493e-77	8	LGALS1
1.1392e-80	-0.521971	0.982	0.992	3.83842e-76	8	RPL13A
6.2945e-79	-0.608514	0.69	0.847	2.12087e-74	8	HNRNPA1
1.61109e-77	-0.494807	0.677	0.843	5.4284e-73	8	RPL4
7.66877e-76	-0.801256	0.398	0.66	2.58391e-71	8	TUBA1A
7.68453e-76	-0.399932	0.856	0.938	2.58922e-71	8	NACA
1.14662e-74	0.608178	0.467	0.237	3.86342e-70	8	APLP2
1.57171e-74	0.613171	0.309	0.121	5.29573e-70	8	CAST
7.95596e-74	-0.361209	0.986	0.992	2.68068e-69	8	RPS27A
1.99657e-73	-0.924376	0.293	0.561	6.72723e-69	8	CD24
7.92593e-73	-0.366008	0.931	0.967	2.67056e-68	8	RPL19
1.89941e-72	0.620708	0.605	0.392	6.39987e-68	8	PLD3
7.94856e-72	0.597172	0.327	0.135	2.67819e-67	8	STT3B
1.16857e-71	-0.337604	0.985	0.996	3.93739e-67	8	RPL37A
1.44253e-71	-0.877522	0.492	0.716	4.86045e-67	8	COL1A2
1.70388e-71	-0.370028	0.927	0.963	5.74105e-67	8	RPS16
8.6667e-71	0.602757	0.286	0.11	2.92016e-66	8	TMEM106B
2.81657e-69	-0.375707	0.876	0.944	9.49013e-65	8	RPL27
3.37107e-69	0.564571	0.308	0.124	1.13585e-64	8	PTPRD
3.1386e-68	-0.660705	0.346	0.604	1.05752e-63	8	MARCKSL1
1.1233e-67	-0.457471	0.946	0.975	3.78483e-63	8	RPL7
1.89539e-67	0.646234	0.444	0.234	6.38633e-63	8	2019-09-11
9.49411e-67	-1.08305	0.292	0.534	3.19894e-62	8	COL3A1
2.23583e-66	-0.54706	0.608	0.775	7.53339e-62	8	NPM1
3.52674e-66	0.561092	0.255	0.095	1.1883e-61	8	ADAMTS9
4.13727e-65	-0.251961	1	1	1.39401e-60	8	MT-CO1
1.52054e-63	0.675483	0.396	0.199	5.12329e-59	8	HES4
2.23203e-61	0.601502	0.519	0.316	7.5206e-57	8	FKBP2
7.91885e-61	0.509035	0.732	0.577	2.66818e-56	8	SKP1
3.07735e-60	0.586719	0.327	0.148	1.03688e-55	8	EZR
4.37805e-60	0.492886	0.726	0.556	1.47514e-55	8	NDUFB2
8.56081e-60	-0.325775	0.881	0.95	2.88448e-55	8	RPL22
2.4338e-59	-0.325387	0.956	0.984	8.20044e-55	8	RPS28
6.50137e-59	-1.00733	0.283	0.514	2.19057e-54	8	CRABP1
8.07406e-59	-0.449717	0.893	0.934	2.72047e-54	8	RPS17
1.45588e-58	-0.362252	0.929	0.964	4.90546e-54	8	RPL23A
1.40473e-57	0.536784	0.287	0.122	4.73309e-53	8	LAMC1
1.01977e-56	0.530257	0.302	0.132	3.43602e-52	8	NFE2L1
2.57854e-56	0.589513	0.275	0.116	8.68814e-52	8	LAMB2
4.05547e-56	0.569098	0.457	0.266	1.36645e-51	8	GABARAPL2
8.6671e-56	-1.0045	0.111	0.344	2.92029e-51	8	SFRP2
3.66249e-55	0.500758	0.658	0.493	1.23404e-50	8	HMGN3
6.42526e-55	-0.590173	0.421	0.661	2.16493e-50	8	KCNQ1OT1
9.31253e-55	-0.958438	0.304	0.519	3.13777e-50	8	PTN
1.66786e-53	0.505598	0.331	0.157	5.61967e-49	8	SERINC1
3.45613e-53	-0.35372	0.876	0.952	1.16451e-48	8	RPL38
1.79177e-52	0.482217	0.482	0.282	6.03719e-48	8	TIMP1
1.69576e-51	-0.511485	0.623	0.773	5.7137e-47	8	STMN1
7.04061e-51	0.539779	0.595	0.411	2.37226e-46	8	NDUFC1
7.39609e-51	0.501696	0.5	0.313	2.49204e-46	8	PABPN1
1.26486e-50	0.52495	0.447	0.263	4.26182e-46	8	UBXN4
1.69612e-50	0.487854	0.675	0.503	5.71492e-46	8	DDX17
2.65433e-50	0.476965	0.289	0.129	8.94349e-46	8	PALLD
5.66856e-50	0.517953	0.55	0.362	1.90996e-45	8	PSAP
1.72281e-49	-1.11873	0.135	0.347	5.80485e-45	8	MGP
2.79429e-49	-0.838616	0.136	0.351	9.41508e-45	8	PRRX1
4.33393e-49	0.505762	0.274	0.123	1.46027e-44	8	TMEM205
3.13085e-48	0.518808	0.438	0.254	1.05491e-43	8	TSPAN3
5.87297e-48	-0.461153	0.491	0.687	1.97884e-43	8	LDHB
1.06648e-47	-0.770894	0.112	0.32	3.59339e-43	8	COL6A2
1.18347e-47	-0.372778	0.976	0.993	3.98759e-43	8	RPL21
4.05052e-47	-0.764585	0.094	0.304	1.36478e-42	8	TUBB2B
4.18939e-47	0.508769	0.368	0.197	1.41157e-42	8	ARMCX3
4.40389e-47	-0.382038	0.716	0.853	1.48385e-42	8	HSP90AB1
4.52613e-47	0.44837	0.618	0.418	1.52504e-42	8	NEAT1
1.52599e-46	0.500215	0.27	0.125	5.14167e-42	8	CD151
3.97039e-46	-0.765133	0.111	0.316	1.33778e-41	8	NFIB
2.0033e-45	0.394116	0.255	0.109	6.7499e-41	8	MRC2
3.67047e-44	-0.457411	0.85	0.91	1.23673e-39	8	RPL31
3.42302e-43	-0.81012	0.218	0.423	1.15335e-38	8	IGF2
1.45685e-42	0.425405	0.718	0.594	4.90872e-38	8	CALM2
4.91938e-42	-0.639713	0.11	0.304	1.65753e-37	8	CRABP2
5.17595e-42	0.44877	0.609	0.447	1.74399e-37	8	ATOX1
5.19428e-42	-0.719278	0.111	0.303	1.75016e-37	8	ZFHX4
7.42693e-42	-0.2834	0.821	0.914	2.50243e-37	8	UBA52
1.0466e-41	0.4775	0.37	0.208	3.52641e-37	8	WASF2
2.47744e-41	0.464915	0.544	0.369	8.3475e-37	8	CST3
1.22011e-40	-0.583928	0.159	0.369	4.11105e-36	8	HMGA2
2.20147e-40	-0.655085	0.129	0.329	7.41763e-36	8	SOX11
9.17472e-40	-0.604519	0.1	0.288	3.09133e-35	8	UCHL1
9.77642e-40	0.31542	0.91	0.857	3.29407e-35	8	SERF2
2.52438e-39	0.434109	0.693	0.56	8.50565e-35	8	HSP90B1
2.55693e-39	0.514677	0.37	0.209	8.61534e-35	8	IGFBP4
3.52776e-39	0.461537	0.364	0.206	1.18864e-34	8	PSME1
1.76684e-38	-0.5922	0.161	0.354	5.95319e-34	8	C4orf48
1.97943e-38	0.431561	0.69	0.57	6.6695e-34	8	COX5B
2.58075e-38	0.451934	0.637	0.501	8.69557e-34	8	NDUFA1
7.31197e-38	0.442666	0.282	0.141	2.4637e-33	8	MSI2
8.43288e-38	0.464314	0.278	0.142	2.84138e-33	8	TSTD1
1.92689e-37	-0.287946	0.994	0.997	6.49247e-33	8	RPL41
5.87977e-37	0.433537	0.384	0.224	1.98113e-32	8	QPRT
7.25522e-37	-0.351333	0.611	0.766	2.44458e-32	8	RPS10
9.08627e-37	0.434703	0.616	0.476	3.06153e-32	8	SEC62
1.43537e-36	0.504019	0.304	0.164	4.83634e-32	8	GSTA4
1.51474e-36	-0.407416	0.474	0.654	5.10375e-32	8	ZFAS1
6.81246e-36	-0.257255	0.986	0.994	2.29539e-31	8	RPS29
1.02267e-35	0.509307	0.45	0.292	3.44578e-31	8	EMP3
2.50717e-35	0.48201	0.321	0.179	8.44765e-31	8	COX17
4.66753e-35	0.565866	0.363	0.218	1.57268e-30	8	COL4A2
6.32037e-35	0.411403	0.351	0.199	2.12959e-30	8	BNIP3L
7.13143e-35	0.281943	0.867	0.8	2.40286e-30	8	HINT1
1.23272e-34	-0.403074	0.414	0.593	4.15353e-30	8	EEF1B2
1.53128e-34	0.41204	0.34	0.192	5.15949e-30	8	TAX1BP1
1.70998e-34	-0.446618	0.594	0.756	5.76162e-30	8	RPL36A
1.98901e-34	0.437203	0.253	0.128	6.70179e-30	8	ADI1
1.114e-33	0.642838	0.295	0.166	3.75352e-29	8	AKAP12
2.74522e-33	-0.685454	0.167	0.332	9.24974e-29	8	CPE
2.85811e-32	0.446183	0.357	0.215	9.63012e-28	8	CXXC5
3.11694e-32	0.395855	0.678	0.562	1.05022e-27	8	UQCR11
1.04983e-31	0.573124	0.294	0.168	3.53729e-27	8	PLS3
1.48299e-31	-0.314258	0.655	0.786	4.99678e-27	8	EEF2
8.15451e-31	0.381813	0.561	0.42	2.74758e-26	8	MYL12B
8.42341e-31	0.419798	0.264	0.139	2.83818e-26	8	RNF145
9.6002e-31	0.385405	0.619	0.489	3.23469e-26	8	ATP6V1G1
1.05594e-30	0.417699	0.294	0.163	3.5579e-26	8	CTSD
1.37247e-30	0.439606	0.261	0.14	4.6244e-26	8	ARF6
1.88988e-30	0.397885	0.489	0.345	6.36775e-26	8	KTN1
1.92558e-30	0.40745	0.329	0.189	6.48806e-26	8	LTBP4
2.36195e-30	-0.489362	0.244	0.414	7.95836e-26	8	BTG1
2.68327e-30	-0.522974	0.114	0.275	9.04101e-26	8	FBLN1
1.57769e-29	0.303539	0.833	0.776	5.31586e-25	8	MYL6
1.86115e-29	-0.414864	0.436	0.581	6.27096e-25	8	EIF3E
1.89918e-29	0.295835	0.829	0.783	6.39911e-25	8	UBB
2.31264e-29	0.401452	0.499	0.362	7.79222e-25	8	ITGB1
2.38709e-29	-0.599675	0.193	0.351	8.04306e-25	8	LMO4
2.47167e-29	-0.572172	0.152	0.311	8.32804e-25	8	TMSB15A
6.06025e-29	-0.327258	0.557	0.693	2.04194e-24	8	UQCRH
3.39368e-28	-0.3625	0.477	0.627	1.14347e-23	8	SNRPE
3.41954e-28	0.371746	0.284	0.156	1.15218e-23	8	NOTCH2
5.11011e-28	0.410723	0.457	0.321	1.7218e-23	8	CANX
5.61021e-28	0.333257	0.647	0.531	1.8903e-23	8	SON
6.75699e-28	-0.396222	0.554	0.704	2.2767e-23	8	RBMX
9.07513e-28	-0.410548	0.378	0.529	3.05777e-23	8	EIF3F
1.63602e-27	0.33361	0.704	0.607	5.5124e-23	8	COX6A1
4.25271e-27	-0.581321	0.107	0.254	1.43291e-22	8	FN1
4.26231e-27	0.401796	0.343	0.211	1.43614e-22	8	ATP1A1
4.77547e-27	0.373003	0.34	0.212	1.60905e-22	8	SARAF
9.00084e-27	-0.3735	0.444	0.592	3.03274e-22	8	HSPB1
9.83432e-27	0.369097	0.535	0.401	3.31357e-22	8	LAMTOR5
1.05689e-26	0.394445	0.562	0.437	3.56107e-22	8	NDUFA13
1.09767e-26	0.408595	0.482	0.36	3.69848e-22	8	BEX4
1.18737e-26	0.390928	0.295	0.172	4.00071e-22	8	TMED4
1.60396e-26	-0.396602	0.311	0.471	5.40437e-22	8	SSR2
3.29655e-26	0.401831	0.527	0.398	1.11074e-21	8	NDUFB4
3.67209e-26	-0.3619	0.706	0.807	1.23728e-21	8	MT-ND5
7.01681e-26	0.327889	0.704	0.605	2.36425e-21	8	UQCR10
1.18913e-25	0.302511	0.268	0.146	4.00666e-21	8	NTRK2
1.40165e-25	0.291739	0.773	0.687	4.72271e-21	8	COX6C
1.54012e-25	0.26122	0.78	0.691	5.18927e-21	8	HSP90AA1
1.5788e-25	0.383617	0.276	0.158	5.31962e-21	8	CITED2
6.3733e-25	-0.385664	0.484	0.613	2.14742e-20	8	SLC25A6
7.19311e-25	-0.432616	0.155	0.307	2.42365e-20	8	CCND2
8.65981e-25	-0.47378	0.257	0.414	2.91784e-20	8	BASP1
1.40233e-24	0.396752	0.314	0.195	4.72501e-20	8	PCBD1
3.74521e-24	0.369654	0.272	0.157	1.26191e-19	8	GSN
4.29658e-24	-0.442731	0.149	0.289	1.44769e-19	8	DDAH2
4.88981e-24	-0.592868	0.171	0.314	1.64757e-19	8	MAP1B
6.42701e-24	0.387889	0.278	0.167	2.16552e-19	8	COX14
6.78229e-24	0.327515	0.584	0.465	2.28523e-19	8	SOD1
6.81873e-24	-0.292966	0.699	0.779	2.2975e-19	8	PFDN5
9.74661e-24	-0.329308	0.666	0.778	3.28402e-19	8	TUBB
1.62947e-23	0.385348	0.302	0.187	5.49034e-19	8	YBX3
1.85366e-23	-0.40387	0.295	0.446	6.24571e-19	8	SNHG8
4.17898e-23	-0.449645	0.161	0.301	1.40806e-18	8	MFAP2
9.55426e-23	0.261631	0.732	0.635	3.21921e-18	8	UBL5
1.49714e-22	-0.455074	0.177	0.317	5.04445e-18	8	TCF4
1.83045e-22	-0.294703	0.586	0.692	6.16753e-18	8	YBX1
2.79816e-22	0.338118	0.381	0.258	9.42812e-18	8	FIS1
2.80332e-22	0.287552	0.652	0.543	9.44552e-18	8	DSTN
3.8004e-22	0.352459	0.465	0.336	1.28051e-17	8	RDX
4.33316e-22	-0.381627	0.259	0.402	1.46001e-17	8	EIF3H
7.52396e-22	-0.396937	0.204	0.345	2.53512e-17	8	NME4
1.10644e-21	0.372728	0.404	0.291	3.72804e-17	8	ANAPC16
1.3228e-21	0.329279	0.531	0.405	4.45705e-17	8	TMBIM6
2.53853e-21	-0.375627	0.326	0.468	8.55333e-17	8	C12orf57
4.71022e-21	-0.511124	0.186	0.316	1.58706e-16	8	KCTD12
4.89397e-21	-0.258779	0.655	0.751	1.64897e-16	8	BTF3
6.74141e-21	0.347722	0.345	0.229	2.27145e-16	8	ATP6V0B
6.7568e-21	0.344624	0.416	0.299	2.27664e-16	8	TCF25
1.88883e-20	0.329442	0.448	0.331	6.36423e-16	8	PDIA3
2.10289e-20	-0.370307	0.23	0.366	7.08549e-16	8	GLTSCR2
2.61145e-20	-0.489006	0.18	0.305	8.79901e-16	8	AP1S2
3.04383e-20	0.319942	0.381	0.26	1.02559e-15	8	TUBB4B
3.91632e-20	0.27218	0.714	0.638	1.31956e-15	8	COX7A2
4.74104e-20	0.320823	0.268	0.161	1.59745e-15	8	ARHGAP5
4.97635e-20	-0.368736	0.214	0.355	1.67673e-15	8	COL6A1
5.40484e-20	-0.413728	0.444	0.56	1.82111e-15	8	H2AFZ
5.67731e-20	0.330084	0.274	0.17	1.91291e-15	8	PUF60
6.12563e-20	0.330822	0.484	0.372	2.06397e-15	8	HSPA5
7.00705e-20	0.338552	0.449	0.341	2.36096e-15	8	DYNLRB1
9.7972e-20	0.425838	0.254	0.154	3.30107e-15	8	DCN
1.25343e-19	0.329641	0.311	0.202	4.2233e-15	8	ARL3
1.92331e-19	-0.411863	0.214	0.339	6.48038e-15	8	2019-09-06
2.61371e-19	-0.426062	0.137	0.258	8.80662e-15	8	FGFR1
4.71845e-19	0.337989	0.327	0.222	1.58983e-14	8	VAPA
5.06674e-19	-0.324028	0.335	0.474	1.70719e-14	8	EIF3L
6.60733e-19	-0.407156	0.188	0.312	2.22627e-14	8	SERPINH1
9.65749e-19	0.345448	0.335	0.227	3.254e-14	8	RNF181
1.69486e-18	-0.351394	0.217	0.348	5.71067e-14	8	CD99
2.633e-18	-0.37962	0.142	0.262	8.87163e-14	8	HN1
2.97342e-18	0.331484	0.325	0.219	1.00187e-13	8	BBX
5.71206e-18	0.296902	0.265	0.166	1.92462e-13	8	NDUFV3
7.97643e-18	0.285484	0.513	0.409	2.68758e-13	8	PCBP1
1.29931e-17	0.291835	0.277	0.175	4.37791e-13	8	CBX6
2.04205e-17	-0.256508	0.173	0.299	6.88049e-13	8	IGFBP5
4.0395e-17	0.349314	0.381	0.282	1.36107e-12	8	MIF
4.13787e-17	0.304277	0.509	0.415	1.39421e-12	8	SAP18
7.34991e-17	0.311917	0.32	0.22	2.47648e-12	8	APRT
1.44011e-16	0.314778	0.32	0.222	4.85229e-12	8	TMEM59
2.23216e-16	-0.413693	0.161	0.272	7.52105e-12	8	TPM2
2.60066e-16	0.323607	0.278	0.184	8.76267e-12	8	ATP6AP2
2.94221e-16	0.254343	0.766	0.726	9.91349e-12	8	TCEB2
3.69575e-16	0.305379	0.449	0.348	1.24525e-11	8	NDUFB10
4.02018e-16	0.27353	0.266	0.169	1.35456e-11	8	ADD3
5.23083e-16	0.271899	0.554	0.459	1.76248e-11	8	SNRPG
5.90644e-16	0.305449	0.307	0.209	1.99011e-11	8	2019-03-06
2.27555e-15	0.286984	0.479	0.381	7.66725e-11	8	BSG
2.60851e-15	0.268276	0.524	0.438	8.78911e-11	8	NDUFC2
2.88674e-15	-0.321509	0.28	0.394	9.72657e-11	8	SH3BGRL3
2.99046e-15	0.30103	0.4	0.302	1.0076e-10	8	BLOC1S1
4.11267e-15	0.284304	0.257	0.167	1.38572e-10	8	PAIP1
4.56345e-15	0.313391	0.339	0.245	1.53761e-10	8	MRPL57
5.44697e-15	0.283886	0.375	0.272	1.8353e-10	8	LINC00657
5.90636e-15	-0.290217	0.362	0.477	1.99009e-10	8	SLC25A5
6.88934e-15	-0.346414	0.193	0.302	2.32129e-10	8	HOXA10
9.31035e-15	0.313473	0.292	0.2	3.13703e-10	8	NDFIP1
9.52424e-15	0.292833	0.36	0.265	3.2091e-10	8	SELK
1.50511e-14	0.265316	0.262	0.173	5.07131e-10	8	EI24
2.12879e-14	0.300465	0.348	0.257	7.17275e-10	8	PSMD8
2.32911e-14	-0.390844	0.213	0.319	7.84769e-10	8	DPYSL2
2.98829e-14	0.284665	0.277	0.188	1.00687e-09	8	NDUFAF3
3.43756e-14	0.301744	0.387	0.295	1.15825e-09	8	MTDH
6.67327e-14	0.278652	0.527	0.448	2.24849e-09	8	MAGED2
8.92154e-14	-0.250236	0.384	0.501	3.00602e-09	8	LSM7
1.65432e-13	-0.259002	0.422	0.536	5.57408e-09	8	ZFP36L1
2.03266e-13	0.265033	0.268	0.182	6.84886e-09	8	SNX6
2.14819e-13	-0.277545	0.381	0.489	7.2381e-09	8	C6orf48
2.83508e-13	0.255936	0.529	0.456	9.55251e-09	8	OAZ1
7.60545e-13	0.273497	0.267	0.184	2.56258e-08	8	RPN1
1.03023e-12	0.251383	0.259	0.177	3.47126e-08	8	RAB11B
1.4992e-12	0.27548	0.405	0.318	5.05141e-08	8	NDUFA2
1.73947e-12	-0.268224	0.233	0.337	5.86095e-08	8	NBEAL1
1.77006e-12	0.272392	0.317	0.232	5.96405e-08	8	CD164
1.87072e-12	0.269696	0.45	0.368	6.30322e-08	8	NPC2
1.92027e-12	0.252218	0.328	0.241	6.47017e-08	8	OCIAD1
2.07218e-12	0.267951	0.398	0.313	6.982e-08	8	SSB
2.15771e-12	-0.292936	0.277	0.381	7.27017e-08	8	RPL17
2.27153e-12	0.266552	0.394	0.305	7.6537e-08	8	EMC10
2.7407e-12	0.250364	0.532	0.451	9.23451e-08	8	NDUFB7
3.64001e-12	-0.298645	0.18	0.273	1.22646e-07	8	GDI2
4.63459e-12	-0.280778	0.224	0.327	1.56158e-07	8	CNN3
4.89736e-12	0.270232	0.285	0.203	1.65012e-07	8	ARPC5
4.96275e-12	0.262235	0.315	0.231	1.67215e-07	8	RAB2A
9.20583e-12	0.34491	0.461	0.382	3.10181e-07	8	ID3
1.61011e-11	0.276787	0.404	0.325	5.42509e-07	8	2019-09-02
1.76321e-11	0.288618	0.3	0.219	5.94096e-07	8	CAPNS1
1.79162e-11	0.255326	0.482	0.4	6.03668e-07	8	DAD1
1.90526e-11	-0.274037	0.169	0.262	6.41959e-07	8	TPM3
2.09564e-11	-0.259833	0.305	0.402	7.06104e-07	8	UBE2E3
2.31004e-11	0.260036	0.332	0.249	7.78343e-07	8	PGAM1
2.59076e-11	0.251052	0.475	0.398	8.72931e-07	8	PSMB1
5.44783e-11	0.253098	0.297	0.215	1.83559e-06	8	BRD2
5.66906e-11	0.274601	0.293	0.216	1.91013e-06	8	TMED9
6.38738e-11	0.346314	0.259	0.186	2.15216e-06	8	JAG1
7.70311e-11	-0.280227	0.214	0.308	2.59549e-06	8	SMS
1.02319e-10	0.257142	0.362	0.286	3.44753e-06	8	UQCRFS1
1.07398e-10	0.252728	0.256	0.181	3.61866e-06	8	VGLL4
2.41964e-10	-0.369263	0.239	0.327	8.15274e-06	8	HES1
3.10504e-10	0.273558	0.361	0.288	1.04621e-05	8	SCAND1
1.36558e-09	0.263588	0.362	0.29	4.6012e-05	8	TMEM261
1.81512e-08	-0.437725	0.315	0.391	0.000611585	8	HIST1H4C
3.70203e-08	-0.288486	0.343	0.423	0.00124736	8	B2M
8.15372e-07	-0.274282	0.837	0.844	0.0274732	8	VIM
0.000465076	-0.869609	0.23	0.273	1	8	COL2A1
0	1.21048	0.545	0.125	0	9	SPARCL1
4.87756e-283	0.801325	0.332	0.05	1.64345e-278	9	MYL1
1.94625e-240	0.674832	0.999	0.981	6.55768e-236	9	RPL36
2.1945e-208	0.498712	1	0.996	7.39414e-204	9	RPL37A
3.00061e-167	0.528968	0.996	0.976	1.01102e-162	9	RPL35
3.98632e-167	0.577454	1	0.995	1.34315e-162	9	RPS18
8.48549e-163	0.878622	0.914	0.742	2.8591e-158	9	RPL36A
3.16399e-160	0.518589	1	0.993	1.06608e-155	9	RPS14
7.52863e-160	0.427015	1	0.996	2.5367e-155	9	RPL32
8.20772e-153	0.471665	1	0.991	2.76551e-148	9	RPS15A
9.79306e-152	0.521175	0.992	0.954	3.29967e-147	9	RPL12
2.36431e-148	0.483954	0.995	0.982	7.9663e-144	9	RPS28
3.12783e-148	0.418556	0.999	0.99	1.05389e-143	9	RPL37
2.54086e-145	0.434213	1	0.993	8.56119e-141	9	RPS29
1.09785e-144	0.65648	1	0.997	3.69908e-140	9	RPL41
6.13489e-141	0.571808	0.973	0.947	2.06709e-136	9	RPS25
3.7792e-139	0.452872	1	0.998	1.27336e-134	9	RPS27
1.76318e-135	0.526486	0.998	0.974	5.94084e-131	9	RPL26
3.45527e-134	0.450662	0.998	0.99	1.16422e-129	9	RPL35A
1.07881e-133	0.408183	0.998	0.989	3.63493e-129	9	RPS15
4.56089e-133	0.371847	0.998	0.989	1.53675e-128	9	RPL11
8.4568e-131	0.673124	0.711	0.358	2.84943e-126	9	GPC3
1.6876e-126	0.613649	0.441	0.147	5.68621e-122	9	DCN
1.34757e-124	0.622726	0.983	0.93	4.5405e-120	9	RPS17
6.86672e-124	0.591073	0.257	0.061	2.31367e-119	9	PARM1
1.82434e-123	0.368361	1	0.993	6.14692e-119	9	RPS23
1.92045e-123	0.313256	1	0.998	6.47077e-119	9	RPS8
1.19347e-121	0.45923	0.992	0.947	4.02127e-117	9	RPL38
5.60457e-120	0.441122	0.992	0.961	1.8884e-115	9	RPL23A
4.40292e-118	0.389317	0.994	0.976	1.48352e-113	9	RPL18A
9.43113e-118	0.357361	0.995	0.971	3.17772e-113	9	RPL29
1.22629e-110	0.411941	0.986	0.929	4.13186e-106	9	RPS21
1.43202e-109	0.383785	0.993	0.973	4.82505e-105	9	RPLP2
5.975e-109	0.394215	1	0.993	2.01322e-104	9	RPS19
8.14581e-106	0.314029	1	0.992	2.74465e-101	9	RPS12
1.07162e-104	0.461167	1	0.998	3.61072e-100	9	RPL34
1.22526e-104	0.362743	0.996	0.976	4.12837e-100	9	RPS13
1.10681e-101	0.663683	0.694	0.403	3.7293e-97	9	IGF2
5.54431e-99	-0.398007	0.999	0.999	1.8681e-94	9	MALAT1
2.57954e-98	0.278759	1	0.995	8.69149e-94	9	RPS24
7.29536e-98	0.343722	0.991	0.968	2.4581e-93	9	RPL23
1.49482e-95	0.34653	0.993	0.961	5.03666e-91	9	RPS16
4.18096e-94	0.29271	0.999	0.994	1.40873e-89	9	RPLP1
1.94784e-93	0.32133	1	0.999	6.56306e-89	9	RPL39
1.63629e-92	0.507054	0.978	0.933	5.51332e-88	9	RPL27A
[truncated: 2,600 more rows]
