# Supplementary material for: Single cell census of human kidney organoids shows reproducibility and diminished off-target cells after transplantation
Source: Nat Commun. 2019 Nov 29;10:5462. doi: 10.1038/s41467-019-13382-0 (PMC6884507; doi:10.1038/s41467-019-13382-0)
Supplement: Supplementary file 14 — Supplementary Data 11 [file 41467_2019_13382_MOESM14_ESM.xlsx]

## Sheet: ST15_transplanted_organoid_cell
Supplementary Data 11. Cluster gene lists for D32 transplanted organoid (line: ThF)
cluster	putative_cell_type
4	Podocyte-like
6	PT
11	TAL
3	Distal Nephron
0	Mesenchyme
1	Mesenchyme
7	Mesenchyme
8	Mesenchyme
9	Mesenchyme
5	Muscle-like
2	Proliferating
10	Neuroendocrine
p_val	avg_logFC	pct.1	pct.2	p_val_adj	cluster	gene
0	0.50338	0.998	0.973	0	0	GRCh38_LGALS1
0	0.322549	1	0.999	0	0	GRCh38_RPL10
0	0.279193	1	1	0	0	GRCh38_RPS4X
0	0.271528	1	1	0	0	GRCh38_TMSB4X
0	-0.774985	0.932	0.975	0	0	GRCh38_MT-CO1
0	-1.13547	0.026	0.377	0	0	GRCh38_KCNQ1OT1
0	-1.91202	0.891	0.963	0	0	GRCh38_MALAT1
2.83895e-303	0.321762	0.999	0.998	9.56557e-299	0	GRCh38_RPS8
1.73222e-301	0.287603	1	1	5.83653e-297	0	GRCh38_RPL21
1.76239e-301	-0.628546	0.83	0.939	5.93818e-297	0	GRCh38_MT-ND4
8.60308e-300	-1.03783	0.023	0.338	2.89872e-295	0	GRCh38_NEAT1
6.6915e-291	0.269672	1	1	2.25464e-286	0	GRCh38_RPL13A
9.32248e-279	-0.555093	0.923	0.973	3.14112e-274	0	GRCh38_MT-CO2
1.03684e-271	0.287568	0.999	0.997	3.49352e-267	0	GRCh38_RPS3A
1.86236e-271	0.281292	1	0.999	6.27504e-267	0	GRCh38_RPS2
9.79001e-267	-0.510548	0.944	0.979	3.29865e-262	0	GRCh38_MT-CO3
7.28123e-265	-0.951873	0.094	0.431	2.45334e-260	0	GRCh38_VCAN
1.2957e-260	0.251777	1	1	4.36573e-256	0	GRCh38_EEF1A1
3.81627e-249	0.261718	1	0.999	1.28586e-244	0	GRCh38_RPL7
2.22962e-244	0.2832	0.999	0.997	7.5125e-240	0	GRCh38_RPL15
5.93806e-244	0.310583	0.997	0.992	2.00077e-239	0	GRCh38_RPL6
3.34825e-241	0.280067	0.999	0.996	1.12816e-236	0	GRCh38_RPS6
5.7409e-234	-0.508575	0.884	0.954	1.93434e-229	0	GRCh38_MT-CYB
6.76392e-232	-0.543209	0.776	0.91	2.27904e-227	0	GRCh38_MT-ATP6
8.62487e-230	0.573716	0.864	0.738	2.90606e-225	0	GRCh38_TAGLN
1.49241e-228	0.262109	1	0.999	5.02851e-224	0	GRCh38_RPS19
3.14192e-227	0.274369	0.999	0.997	1.05864e-222	0	GRCh38_RPL32
3.93759e-223	-0.938802	0.241	0.555	1.32673e-218	0	GRCh38_FOS
6.13597e-214	0.25959	0.999	0.999	2.06745e-209	0	GRCh38_RPLP1
1.08409e-204	0.253504	0.999	0.997	3.65273e-200	0	GRCh38_RPL3
1.08398e-203	-0.748028	0.201	0.522	3.65236e-199	0	GRCh38_EGR1
4.93126e-197	-0.654651	0.077	0.357	1.66154e-192	0	GRCh38_WSB1
2.23434e-195	0.266789	0.997	0.994	7.52839e-191	0	GRCh38_RPL10A
3.3107e-195	0.277564	1	0.999	1.11551e-190	0	GRCh38_RPL34
3.00356e-190	-0.913269	0.276	0.578	1.01202e-185	0	GRCh38_ITM2B
6.65178e-187	-0.620659	0.12	0.419	2.24125e-182	0	GRCh38_HSP90B1
8.59778e-187	-0.849392	0.3	0.582	2.89694e-182	0	GRCh38_JUN
6.0488e-186	0.291595	0.99	0.983	2.03808e-181	0	GRCh38_RPL12
1.95977e-184	-0.669087	0.194	0.509	6.60325e-180	0	GRCh38_ITM2C
9.37987e-184	-0.937859	0.07	0.318	3.16045e-179	0	GRCh38_KLF6
6.0416e-183	-0.591879	0.093	0.374	2.03566e-178	0	GRCh38_HSPA5
1.47603e-181	-0.516732	0.628	0.838	4.97332e-177	0	GRCh38_MT-ND2
1.25242e-180	-0.565038	0.086	0.361	4.21991e-176	0	GRCh38_PSAP
1.10394e-177	0.285225	0.987	0.987	3.71962e-173	0	GRCh38_RPS13
9.99906e-172	-0.704964	0.042	0.265	3.36908e-167	0	GRCh38_SPINT2
2.93476e-170	-0.634258	0.131	0.413	9.88839e-166	0	GRCh38_BSG
1.40338e-168	0.265771	0.993	0.992	4.72855e-164	0	GRCh38_RPS12
3.59846e-166	0.300341	0.981	0.975	1.21247e-161	0	GRCh38_RPLP0
8.39487e-164	0.267146	0.993	0.99	2.82857e-159	0	GRCh38_RPL26
3.56847e-163	-0.968807	0.382	0.625	1.20236e-158	0	GRCh38_IGFBP7
8.86587e-163	0.266567	0.99	0.99	2.98727e-158	0	GRCh38_RPL9
4.06255e-162	-0.525073	0.12	0.398	1.36883e-157	0	GRCh38_TMBIM6
2.27e-161	-0.522869	0.47	0.75	7.64853e-157	0	GRCh38_MT-ND1
5.92065e-160	-0.480575	0.133	0.422	1.9949e-155	0	GRCh38_PNISR
5.28408e-159	-1.37011	0.107	0.338	1.78042e-154	0	GRCh38_HES1
6.10748e-159	-0.537005	0.34	0.66	2.05786e-154	0	GRCh38_MT-ND5
1.55343e-158	-0.504672	0.1	0.363	5.23413e-154	0	GRCh38_N4BP2L2
7.02659e-158	-0.49807	0.083	0.332	2.36754e-153	0	GRCh38_APP
7.41137e-154	-0.477647	0.088	0.338	2.49719e-149	0	GRCh38_ITGB1
1.04662e-153	0.270211	0.991	0.989	3.52648e-149	0	GRCh38_MYL6
2.09499e-152	0.291915	0.985	0.986	7.05885e-148	0	GRCh38_RPL31
8.15722e-148	0.26113	0.988	0.987	2.74849e-143	0	GRCh38_RPL23A
2.26353e-147	-0.459044	0.111	0.373	7.62674e-143	0	GRCh38_PDIA6
3.28716e-146	-0.722706	0.115	0.358	1.10758e-141	0	GRCh38_CYR61
2.096e-144	0.255806	0.99	0.987	7.06228e-140	0	GRCh38_RPL27A
7.1787e-144	-0.446279	0.473	0.751	2.41879e-139	0	GRCh38_CD63
2.05232e-143	-0.493752	0.118	0.374	6.9151e-139	0	GRCh38_DDX17
4.77464e-143	-0.532245	0.486	0.753	1.60877e-138	0	GRCh38_MT-ND3
7.53941e-140	-0.442494	0.136	0.405	2.54033e-135	0	GRCh38_PDIA3
1.00461e-138	0.26991	0.982	0.976	3.38495e-134	0	GRCh38_RPL5
3.96609e-134	0.262831	0.977	0.974	1.33633e-129	0	GRCh38_RPL24
3.72072e-133	-0.469727	0.174	0.453	1.25366e-128	0	GRCh38_CALR
2.51392e-132	-0.427373	0.091	0.322	8.47041e-128	0	GRCh38_EMC10
1.03228e-131	-0.439456	0.136	0.392	3.47817e-127	0	GRCh38_PLD3
2.41197e-128	-0.396144	0.067	0.275	8.12688e-124	0	GRCh38_MTDH
1.0446e-127	-0.528144	0.068	0.271	3.51967e-123	0	GRCh38_ARL6IP1
4.1488e-127	-0.584978	0.19	0.444	1.3979e-122	0	GRCh38_JUNB
6.70946e-127	-0.390669	0.121	0.367	2.26068e-122	0	GRCh38_RCN2
3.73415e-126	-0.398618	0.115	0.356	1.25819e-121	0	GRCh38_TMEM59
1.30832e-125	0.270251	0.952	0.951	4.40825e-121	0	GRCh38_NACA
2.36604e-125	-0.417294	0.059	0.255	7.97214e-121	0	GRCh38_PABPN1
9.59947e-124	-0.410269	0.082	0.296	3.23445e-119	0	GRCh38_LEPROT
4.98641e-123	-0.596528	0.281	0.534	1.68012e-118	0	GRCh38_IER2
1.36093e-122	-0.497216	0.066	0.262	4.58551e-118	0	GRCh38_CYBA
1.66581e-122	-0.425941	0.094	0.313	5.61277e-118	0	GRCh38_CD81
2.60468e-121	0.254785	0.973	0.972	8.77622e-117	0	GRCh38_RPS20
1.86272e-119	-0.545124	0.174	0.418	6.27626e-115	0	GRCh38_AKAP12
4.51243e-119	-0.551815	0.093	0.299	1.52042e-114	0	GRCh38_RHOB
6.79514e-118	-0.436593	0.203	0.474	2.28955e-113	0	GRCh38_CST3
1.31105e-117	-0.400492	0.152	0.403	4.41744e-113	0	GRCh38_RTN4
2.12538e-117	0.260065	0.971	0.971	7.16124e-113	0	GRCh38_RPL30
4.70288e-117	-0.51524	0.1	0.312	1.58459e-112	0	GRCh38_DUSP1
1.61278e-114	-0.936836	0.09	0.273	5.4341e-110	0	GRCh38_CD24
2.4816e-113	-0.370397	0.069	0.261	8.36151e-109	0	GRCh38_ATP6AP2
2.78777e-111	-0.445437	0.076	0.267	9.39312e-107	0	GRCh38_COL6A1
5.09637e-110	0.259772	0.957	0.952	1.71717e-105	0	GRCh38_RPL14
5.54069e-109	0.253108	0.966	0.968	1.86688e-104	0	GRCh38_RPL28
1.79202e-107	-0.632514	0.158	0.379	6.03802e-103	0	GRCh38_SAT1
2.27212e-107	-0.334576	0.115	0.335	7.65568e-103	0	GRCh38_TMED9
5.52224e-107	-0.358937	0.182	0.438	1.86066e-102	0	GRCh38_SEC62
5.56683e-107	-0.323713	0.069	0.256	1.87569e-102	0	GRCh38_LMAN2
1.46401e-106	-0.586363	0.187	0.415	4.93283e-102	0	GRCh38_TSC22D1
3.21292e-106	-0.356685	0.15	0.388	1.08256e-101	0	GRCh38_FKBP2
2.55578e-103	0.271222	0.958	0.963	8.61145e-99	0	GRCh38_SERF2
3.08246e-103	-0.327807	0.099	0.303	1.0386e-98	0	GRCh38_SARAF
2.35891e-102	-0.347725	0.095	0.294	7.9481e-98	0	GRCh38_ATP6V0B
4.08843e-99	-0.302186	0.087	0.278	1.37755e-94	0	GRCh38_CD164
5.78545e-99	0.256858	0.948	0.956	1.94935e-94	0	GRCh38_RPS25
2.59666e-98	-0.947119	0.108	0.289	8.7492e-94	0	GRCh38_CTGF
2.90918e-98	-0.37993	0.114	0.318	9.8022e-94	0	GRCh38_FLNA
5.02517e-98	-0.337777	0.132	0.349	1.69318e-93	0	GRCh38_LUC7L3
6.87156e-98	-0.394056	0.075	0.252	2.31531e-93	0	GRCh38_RRBP1
5.45955e-97	-0.306298	0.167	0.407	1.83954e-92	0	GRCh38_SPCS2
6.24033e-97	-0.45822	0.11	0.304	2.10262e-92	0	GRCh38_ID4
3.57119e-94	0.360127	0.798	0.719	1.20328e-89	0	GRCh38_SULT1E1
4.1082e-92	-0.284829	0.077	0.253	1.38422e-87	0	GRCh38_SF1
5.09579e-92	-0.288385	0.093	0.28	1.71698e-87	0	GRCh38_MANF
1.75205e-90	0.262657	0.933	0.946	5.90335e-86	0	GRCh38_RPL27
1.71526e-87	-0.374036	0.084	0.254	5.7794e-83	0	GRCh38_TXNIP
4.08861e-86	-0.278385	0.179	0.409	1.37762e-81	0	GRCh38_SRSF5
1.96782e-85	-0.276903	0.103	0.287	6.63039e-81	0	GRCh38_P4HB
6.97956e-85	0.253236	0.917	0.927	2.35169e-80	0	GRCh38_NPM1
9.8148e-85	-0.471881	0.129	0.313	3.307e-80	0	GRCh38_COL6A2
1.71951e-83	-0.289698	0.185	0.413	5.79373e-79	0	GRCh38_SFPQ
1.4419e-81	-0.281366	0.133	0.33	4.85834e-77	0	GRCh38_JUND
5.55981e-81	-0.278163	0.109	0.29	1.87332e-76	0	GRCh38_LAPTM4B
1.5466e-79	0.481241	0.621	0.519	5.21111e-75	0	GRCh38_ACTA2
8.85491e-78	-0.263175	0.095	0.263	2.98357e-73	0	GRCh38_ATRX
8.59538e-77	-0.256163	0.183	0.403	2.89613e-72	0	GRCh38_RBM39
6.50404e-76	-0.28257	0.253	0.497	2.19147e-71	0	GRCh38_PGRMC1
9.74037e-75	0.333186	0.774	0.788	3.28192e-70	0	GRCh38_TXN
2.20786e-71	-0.48488	0.18	0.362	7.43917e-67	0	GRCh38_ID1
3.15868e-70	-0.42958	0.185	0.367	1.06429e-65	0	GRCh38_MPC2
4.67826e-68	-0.283873	0.413	0.658	1.57629e-63	0	GRCh38_LAPTM4A
6.59799e-65	-0.293187	0.213	0.413	2.22313e-60	0	GRCh38_IGFBP2
4.06282e-64	-0.718111	0.41	0.569	1.36893e-59	0	GRCh38_COL1A2
1.11807e-62	-0.337883	0.45	0.668	3.76721e-58	0	GRCh38_SPARC
2.68206e-62	-0.260904	0.245	0.46	9.03692e-58	0	GRCh38_ZFP36L1
1.8819e-59	-0.300075	0.194	0.38	6.34088e-55	0	GRCh38_TUBB4B
1.05434e-58	-0.297817	0.173	0.348	3.55248e-54	0	GRCh38_FSTL1
1.33573e-56	-0.398596	0.118	0.258	4.50059e-52	0	GRCh38_CKS2
2.64305e-56	-0.335495	0.227	0.406	8.9055e-52	0	GRCh38_CPE
4.1926e-56	-0.412917	0.367	0.546	1.41266e-51	0	GRCh38_GPC3
4.16912e-50	-0.547394	0.208	0.356	1.40474e-45	0	GRCh38_HMGB2
7.56875e-48	0.350674	0.585	0.558	2.55021e-43	0	GRCh38_TPM4
3.6504e-47	-0.774488	0.515	0.618	1.22997e-42	0	GRCh38_COL3A1
2.1787e-45	0.260474	0.713	0.672	7.34091e-41	0	GRCh38_IGF2
6.66898e-45	-0.336762	0.136	0.265	2.24705e-40	0	GRCh38_CCDC80
1.04825e-43	0.256959	0.716	0.76	3.53196e-39	0	GRCh38_SUB1
7.76453e-41	0.297394	0.643	0.644	2.61618e-36	0	GRCh38_RBP1
8.25023e-41	0.409239	0.464	0.397	2.77983e-36	0	GRCh38_NUPR1
3.45142e-40	0.376961	0.525	0.481	1.16292e-35	0	GRCh38_CRABP2
4.97719e-40	0.338447	0.604	0.58	1.67702e-35	0	GRCh38_CSRP2
2.39374e-39	0.296267	0.692	0.719	8.06546e-35	0	GRCh38_TPM1
5.29191e-39	0.253772	0.708	0.762	1.78305e-34	0	GRCh38_SNRPD2
3.37759e-38	-0.264098	0.186	0.321	1.13805e-33	0	GRCh38_FBLN1
8.90783e-35	0.277796	0.614	0.612	3.0014e-30	0	GRCh38_CNN3
5.10328e-34	0.287314	0.655	0.697	1.7195e-29	0	GRCh38_OST4
9.58048e-34	0.280338	0.649	0.678	3.22805e-29	0	GRCh38_SEPT7
1.33727e-33	-0.31685	0.269	0.4	4.5058e-29	0	GRCh38_MEIS2
1.12438e-31	0.265904	0.66	0.712	3.78848e-27	0	GRCh38_BRK1
8.08753e-28	0.351565	0.516	0.537	2.72501e-23	0	GRCh38_RHOC
1.75171e-26	-0.462869	0.201	0.3	5.90221e-22	0	GRCh38_POSTN
7.7329e-26	-0.671002	0.551	0.625	2.60552e-21	0	GRCh38_COL1A1
4.35765e-24	0.253091	0.619	0.677	1.46827e-19	0	GRCh38_EIF3E
6.63858e-24	0.253064	0.626	0.65	2.2368e-19	0	GRCh38_MYL9
2.36994e-20	0.353919	0.469	0.487	7.98529e-16	0	GRCh38_PFN2
1.30795e-18	0.333105	0.402	0.357	4.407e-14	0	GRCh38_CRABP1
1.34032e-18	0.291882	0.498	0.526	4.51608e-14	0	GRCh38_SH3BGRL3
5.06665e-18	0.314224	0.421	0.407	1.70716e-13	0	GRCh38_TCEAL7
2.54449e-17	0.281608	0.484	0.511	8.57341e-13	0	GRCh38_C12orf57
2.15833e-16	0.263432	0.532	0.582	7.27227e-12	0	GRCh38_SEPW1
1.32516e-12	0.327569	0.314	0.287	4.46498e-08	0	GRCh38_FHL1
1.65203e-10	0.3029	0.327	0.315	5.56634e-06	0	GRCh38_GLIPR2
2.06457e-09	-0.501693	0.463	0.508	6.95635e-05	0	GRCh38_IGFBP5
5.16705e-05	0.276095	0.346	0.378	1	0	GRCh38_SH3BGRL
0.00032763	0.29379	0.263	0.274	1	0	GRCh38_SRM
0.000406664	0.274917	0.336	0.371	1	0	GRCh38_C1orf122
0.00142525	0.260097	0.348	0.392	1	0	GRCh38_FAM127A
0.00823662	0.264144	0.337	0.387	1	0	GRCh38_C9orf16
0	1.76501	0.965	0.482	0	1	GRCh38_COL3A1
0	1.67511	0.952	0.508	0	1	GRCh38_COL1A1
0	1.64912	0.942	0.398	0	1	GRCh38_COL1A2
0	1.54297	0.84	0.404	0	1	GRCh38_IGFBP5
0	1.43734	0.674	0.131	0	1	GRCh38_KCNQ1OT1
0	1.34811	0.598	0.178	0	1	GRCh38_POSTN
0	1.23579	0.52	0.081	0	1	GRCh38_COL6A3
0	1.20072	0.398	0.068	0	1	GRCh38_TNC
0	1.17538	0.511	0.073	0	1	GRCh38_FN1
0	1.15444	0.638	0.142	0	1	GRCh38_COL6A2
0	1.0964	0.77	0.244	0	1	GRCh38_MEIS2
0	1.04982	0.662	0.208	0	1	GRCh38_VCAN
0	1.01643	0.691	0.248	0	1	GRCh38_CPE
0	1.01591	0.455	0.071	0	1	GRCh38_COL5A2
0	0.993461	0.45	0.073	0	1	GRCh38_COL5A1
0	0.988316	0.386	0.053	0	1	GRCh38_FBN1
0	0.961836	0.388	0.056	0	1	GRCh38_FBN2
0	0.953438	0.996	0.919	0	1	GRCh38_MALAT1
0	0.951627	0.617	0.182	0	1	GRCh38_FBLN1
0	0.925227	0.458	0.075	0	1	GRCh38_EMILIN1
0	0.922997	0.385	0.057	0	1	GRCh38_NCAM1
0	0.912524	0.427	0.078	0	1	GRCh38_CDH11
0	0.704867	0.998	0.909	0	1	GRCh38_MT-CYB
0	0.658992	0.993	0.823	0	1	GRCh38_MT-ATP6
0	0.630328	0.995	0.871	0	1	GRCh38_MT-ND4
0	0.625683	0.999	0.948	0	1	GRCh38_MT-CO1
3.85378e-301	0.906377	0.48	0.12	1.29849e-296	1	GRCh38_COL6A1
4.66501e-301	0.981136	0.651	0.24	1.57183e-296	1	GRCh38_AKAP12
2.57026e-299	0.926643	0.716	0.284	8.66022e-295	1	GRCh38_TGFBI
7.14602e-294	0.84849	0.428	0.088	2.40778e-289	1	GRCh38_FLRT2
9.74616e-287	0.787921	0.425	0.087	3.28387e-282	1	GRCh38_MMP2
3.14087e-286	0.953789	0.515	0.139	1.05828e-281	1	GRCh38_CCDC80
1.7868e-283	0.840675	0.327	0.05	6.02044e-279	1	GRCh38_COL16A1
1.13913e-277	0.849326	0.341	0.056	3.8382e-273	1	GRCh38_COL14A1
1.43062e-267	0.794199	0.397	0.085	4.82034e-263	1	GRCh38_LTBP4
1.79479e-264	0.8012	0.445	0.105	6.04737e-260	1	GRCh38_LRRC17
4.40172e-262	0.503645	1	0.956	1.48311e-257	1	GRCh38_MT-CO3
3.02971e-259	0.794092	0.526	0.151	1.02083e-254	1	GRCh38_OLFML3
2.32706e-253	0.757157	0.346	0.064	7.84079e-249	1	GRCh38_MOXD1
1.62171e-250	0.844533	0.32	0.056	5.46419e-246	1	GRCh38_MATN2
2.22332e-250	0.63495	0.967	0.703	7.49125e-246	1	GRCh38_MT-ND2
6.32512e-245	0.77958	0.294	0.047	2.13119e-240	1	GRCh38_LTBP1
1.04306e-241	0.83832	0.524	0.178	3.51447e-237	1	GRCh38_WSB1
8.52809e-233	0.728678	0.372	0.081	2.87345e-228	1	GRCh38_ISLR
1.01511e-228	0.725791	0.299	0.052	3.42032e-224	1	GRCh38_ELN
1.12775e-227	0.803753	0.456	0.128	3.79986e-223	1	GRCh38_TSHZ2
1.01985e-225	0.853599	0.764	0.404	3.4363e-221	1	GRCh38_GPC3
2.74295e-223	0.469925	0.999	0.941	9.24211e-219	1	GRCh38_MT-CO2
1.99535e-217	0.717208	0.835	0.459	6.72313e-213	1	GRCh38_MT-ND5
1.71081e-213	0.748162	0.672	0.284	5.76442e-209	1	GRCh38_MFAP4
1.77161e-209	0.621102	0.918	0.571	5.96927e-205	1	GRCh38_MT-ND1
3.38641e-209	0.756678	0.418	0.124	1.14102e-204	1	GRCh38_RRBP1
6.72886e-202	0.67277	0.448	0.131	2.26722e-197	1	GRCh38_PCOLCE
9.58322e-198	0.670045	0.253	0.042	3.22897e-193	1	GRCh38_PCDH9
1.73799e-194	0.744059	0.635	0.272	5.85597e-190	1	GRCh38_CXCL12
1.86846e-194	0.840554	0.395	0.11	6.29558e-190	1	GRCh38_ASPN
5.34716e-192	0.770394	0.542	0.213	1.80167e-187	1	GRCh38_FSTL1
1.23837e-185	0.690877	0.598	0.253	4.17255e-181	1	GRCh38_MFAP2
5.00463e-180	0.74927	0.406	0.122	1.68626e-175	1	GRCh38_IGF1
5.13446e-175	0.694012	0.446	0.148	1.73e-170	1	GRCh38_OGN
6.83402e-175	0.625623	0.354	0.097	2.30266e-170	1	GRCh38_TIMP2
9.59253e-175	0.686384	0.299	0.074	3.23211e-170	1	GRCh38_DST
3.50721e-172	0.818212	0.599	0.269	1.18172e-167	1	GRCh38_DCN
4.76363e-167	0.711241	0.45	0.171	1.60506e-162	1	GRCh38_CD81
4.34737e-165	0.643477	0.37	0.11	1.4648e-160	1	GRCh38_IL11RA
1.85271e-163	0.672897	0.811	0.525	6.24251e-159	1	GRCh38_SPARC
5.26744e-163	-0.365048	0.989	0.991	1.77481e-158	1	GRCh38_FTH1
4.90275e-158	0.63516	0.519	0.218	1.65193e-153	1	GRCh38_SERPINH1
1.02467e-155	0.685642	0.46	0.183	3.45251e-151	1	GRCh38_FLNA
4.16372e-150	0.6661	0.301	0.087	1.40292e-145	1	GRCh38_NKTR
9.83495e-143	0.546393	0.884	0.589	3.31379e-138	1	GRCh38_MT-ND3
6.90784e-141	0.595303	0.491	0.197	2.32753e-136	1	GRCh38_NR2F1
1.63754e-140	0.599505	0.445	0.181	5.51751e-136	1	GRCh38_APP
1.90297e-140	-0.321448	0.994	0.996	6.41187e-136	1	GRCh38_TMSB10
7.14004e-140	0.65279	0.348	0.112	2.40577e-135	1	GRCh38_SFRP1
1.32374e-138	0.731483	0.44	0.172	4.4602e-134	1	GRCh38_CLDN11
1.01561e-132	0.597704	0.266	0.074	3.422e-128	1	GRCh38_AHNAK
2.88178e-130	0.579023	0.292	0.09	9.70987e-126	1	GRCh38_MMP14
8.63635e-125	0.551133	0.26	0.076	2.90993e-120	1	GRCh38_PXDN
2.01111e-124	0.592602	0.634	0.336	6.77624e-120	1	GRCh38_EGR1
6.9208e-124	-0.320935	0.988	0.991	2.33189e-119	1	GRCh38_PTMA
1.40983e-123	0.484554	0.408	0.15	4.75028e-119	1	GRCh38_MEIS1
1.52387e-123	0.479381	0.255	0.068	5.13451e-119	1	GRCh38_PDE5A
1.09678e-122	-0.254668	0.998	0.999	3.69549e-118	1	GRCh38_RPL7
6.57006e-122	0.633084	0.307	0.103	2.21372e-117	1	GRCh38_ATP2B1
1.43638e-121	0.676733	0.452	0.199	4.83972e-117	1	GRCh38_CTSC
4.28906e-117	0.529088	0.299	0.097	1.44515e-112	1	GRCh38_SERPINF1
4.62793e-117	0.55417	0.34	0.122	1.55933e-112	1	GRCh38_TIMP3
8.421e-117	-0.277194	0.996	0.997	2.83737e-112	1	GRCh38_RPS6
5.08795e-116	0.542053	0.277	0.088	1.71433e-111	1	GRCh38_CKAP4
1.04726e-114	0.539576	0.431	0.192	3.52862e-110	1	GRCh38_ITGB1
3.17357e-113	0.517408	0.356	0.137	1.0693e-108	1	GRCh38_CALU
4.49587e-113	0.457583	0.867	0.673	1.51484e-108	1	GRCh38_MDK
5.96637e-112	0.483072	0.446	0.188	2.01031e-107	1	GRCh38_IGFBP4
1.9268e-111	0.557176	0.453	0.211	6.49215e-107	1	GRCh38_N4BP2L2
5.16342e-111	0.494234	0.299	0.103	1.73976e-106	1	GRCh38_FKBP10
3.70483e-110	0.51751	0.512	0.257	1.24831e-105	1	GRCh38_PNISR
9.13047e-110	0.565832	0.266	0.089	3.07642e-105	1	GRCh38_STAT3
1.58319e-108	0.503842	0.496	0.24	5.3344e-104	1	GRCh38_PLD3
6.54285e-107	-0.428133	0.878	0.885	2.20455e-102	1	GRCh38_GSTP1
2.61875e-104	0.590968	0.663	0.399	8.82363e-100	1	GRCh38_PTN
2.72681e-103	0.511326	0.55	0.285	9.18772e-99	1	GRCh38_NR2F2
6.80298e-103	0.536104	0.434	0.197	2.2922e-98	1	GRCh38_PPIC
4.61864e-102	0.546889	0.656	0.375	1.55621e-97	1	GRCh38_FOS
1.57184e-99	-0.414514	0.929	0.933	5.29616e-95	1	GRCh38_FTL
1.30671e-98	-0.304121	0.973	0.976	4.40282e-94	1	GRCh38_H3F3A
2.48892e-98	0.512453	0.449	0.217	8.38617e-94	1	GRCh38_HSPA5
4.19309e-98	0.445796	0.434	0.19	1.41282e-93	1	GRCh38_MAP1B
1.06554e-96	-0.413533	0.835	0.876	3.59023e-92	1	GRCh38_GAPDH
1.90238e-92	0.430996	0.788	0.547	6.40989e-88	1	GRCh38_B2M
1.78888e-91	0.487416	0.337	0.134	6.02744e-87	1	GRCh38_RSPO3
2.78777e-91	0.486101	0.287	0.112	9.39312e-87	1	GRCh38_MARCH6
7.8313e-91	-0.425751	0.816	0.847	2.63868e-86	1	GRCh38_PFN1
3.4073e-90	0.576387	0.262	0.096	1.14805e-85	1	GRCh38_PTPRS
1.23058e-89	0.470989	0.453	0.228	4.14632e-85	1	GRCh38_DDX17
2.47011e-89	0.409194	0.844	0.591	8.3228e-85	1	GRCh38_CD63
8.87654e-89	0.427845	0.765	0.511	2.99086e-84	1	GRCh38_LAPTM4A
2.74065e-88	0.632214	0.436	0.219	9.23435e-84	1	GRCh38_CYR61
8.43934e-88	-0.422447	0.815	0.848	2.84355e-83	1	GRCh38_YBX1
2.84499e-86	-0.603205	0.795	0.845	9.58591e-82	1	GRCh38_TUBA1B
2.90462e-84	0.514844	0.62	0.37	9.78682e-80	1	GRCh38_PLAC9
6.81298e-84	0.42955	0.604	0.349	2.29557e-79	1	GRCh38_TIMP1
3.9034e-83	0.446629	0.484	0.255	1.31521e-78	1	GRCh38_HSP90B1
5.28211e-83	0.521793	0.27	0.109	1.77976e-78	1	GRCh38_CCNL1
4.05646e-81	0.379938	0.645	0.37	1.36678e-76	1	GRCh38_EMP3
4.44097e-80	0.44648	0.532	0.296	1.49634e-75	1	GRCh38_CALR
5.17808e-80	0.419664	0.382	0.179	1.7447e-75	1	GRCh38_CLEC11A
6.18321e-80	0.478363	0.261	0.098	2.08337e-75	1	GRCh38_PRSS35
5.54744e-79	0.392631	0.368	0.175	1.86915e-74	1	GRCh38_NEAT1
2.40538e-78	-0.26708	0.981	0.987	8.10468e-74	1	GRCh38_RPL12
6.50152e-77	0.433135	0.373	0.174	2.19062e-72	1	GRCh38_CREB5
2.792e-76	-0.292561	0.973	0.978	9.40737e-72	1	GRCh38_RPLP0
3.08587e-76	0.419701	0.388	0.185	1.03975e-71	1	GRCh38_PBX1
1.08254e-75	0.436781	0.428	0.223	3.64751e-71	1	GRCh38_LUC7L3
1.46305e-75	-0.495153	0.798	0.831	4.92959e-71	1	GRCh38_HMGN2
1.87951e-75	0.783701	0.508	0.298	6.33282e-71	1	GRCh38_SFRP2
3.41403e-75	0.476595	0.273	0.116	1.15032e-70	1	GRCh38_GABPB1-AS1
4.67148e-75	0.409713	0.355	0.166	1.57401e-70	1	GRCh38_RCN1
6.00914e-74	0.394848	0.505	0.275	2.02472e-69	1	GRCh38_NFIB
4.67564e-73	0.373357	0.381	0.18	1.57541e-68	1	GRCh38_MYH10
6.16856e-73	-0.389457	0.79	0.821	2.07843e-68	1	GRCh38_PPDPF
8.35665e-72	-0.396315	0.792	0.821	2.81569e-67	1	GRCh38_S100A11
5.23572e-71	0.397894	0.298	0.131	1.76412e-66	1	GRCh38_CHD9
3.64657e-70	0.361837	0.369	0.173	1.22868e-65	1	GRCh38_NFIA
5.08422e-69	0.420027	0.337	0.162	1.71308e-64	1	GRCh38_ATRX
1.00478e-62	-0.356822	0.77	0.798	3.38549e-58	1	GRCh38_SKP1
9.98532e-62	-0.375405	0.759	0.778	3.36445e-57	1	GRCh38_LDHB
1.70901e-61	0.333505	0.312	0.139	5.75834e-57	1	GRCh38_PRRX1
5.47804e-61	0.425584	0.263	0.121	1.84577e-56	1	GRCh38_AKAP9
6.77716e-61	0.347229	0.506	0.292	2.2835e-56	1	GRCh38_MAGED1
1.52011e-60	-0.273653	0.924	0.925	5.12186e-56	1	GRCh38_UBB
1.18708e-59	0.367239	0.67	0.422	3.99974e-55	1	GRCh38_JUN
3.42525e-58	0.271045	0.369	0.178	1.1541e-53	1	GRCh38_RAMP2
1.99685e-57	0.307626	0.253	0.107	6.72818e-53	1	GRCh38_EPB41L2
2.44457e-57	0.332827	0.544	0.328	8.23674e-53	1	GRCh38_TTC3
2.58042e-57	0.547076	0.475	0.285	8.69448e-53	1	GRCh38_ITM2A
7.96959e-57	-0.394579	0.894	0.897	2.68527e-52	1	GRCh38_HMGB1
1.19017e-56	0.349241	0.416	0.233	4.01015e-52	1	GRCh38_PDIA6
1.15827e-55	0.344699	0.344	0.178	3.90267e-51	1	GRCh38_PHF14
2.56793e-55	0.315608	0.837	0.651	8.65238e-51	1	GRCh38_IGF2
3.43502e-55	-0.285315	0.914	0.926	1.1574e-50	1	GRCh38_CFL1
1.41767e-54	0.32692	0.606	0.388	4.77668e-50	1	GRCh38_CD99
5.55188e-54	0.373219	0.313	0.163	1.87065e-49	1	GRCh38_MTDH
1.55485e-53	-0.457744	0.625	0.663	5.23891e-49	1	GRCh38_HSPB1
1.97551e-53	0.49155	0.579	0.387	6.6563e-49	1	GRCh38_MGP
4.85275e-52	0.339753	0.493	0.295	1.63508e-47	1	GRCh38_IGFBP2
9.99702e-50	-0.327977	0.833	0.837	3.3684e-45	1	GRCh38_PPIA
2.9751e-49	0.307281	0.679	0.467	1.00243e-44	1	GRCh38_MARCKS
3.2092e-49	0.305181	0.656	0.442	1.08131e-44	1	GRCh38_PPIB
9.6294e-49	0.36139	0.269	0.135	3.24453e-44	1	GRCh38_ZC3H13
1.01427e-48	0.30249	0.49	0.299	3.41749e-44	1	GRCh38_SEC62
1.7639e-48	-0.372302	0.679	0.706	5.94329e-44	1	GRCh38_MYL12B
2.9368e-48	-0.307838	0.896	0.91	9.89525e-44	1	GRCh38_CALM2
4.33438e-48	0.344913	0.559	0.361	1.46043e-43	1	GRCh38_PGRMC1
1.72194e-47	0.317601	0.378	0.216	5.80192e-43	1	GRCh38_TMED9
2.9123e-47	0.278816	0.282	0.138	9.81271e-43	1	GRCh38_PALLD
7.5569e-47	0.316673	0.403	0.237	2.54622e-42	1	GRCh38_RCN2
8.25744e-47	0.319206	0.439	0.264	2.78226e-42	1	GRCh38_PDIA3
8.51035e-46	-0.315939	0.917	0.907	2.86748e-41	1	GRCh38_STMN1
6.71923e-45	0.361144	0.263	0.137	2.26398e-40	1	GRCh38_IGF2BP2
1.94466e-44	-0.300806	0.795	0.79	6.55235e-40	1	GRCh38_HINT1
1.70104e-43	0.433503	0.48	0.31	5.73147e-39	1	GRCh38_JUNB
2.16908e-42	-0.437761	0.533	0.58	7.30851e-38	1	GRCh38_ATPIF1
8.41923e-42	0.300407	0.45	0.283	2.83677e-37	1	GRCh38_RBM39
1.31652e-41	-0.312094	0.923	0.922	4.43588e-37	1	GRCh38_TUBB
1.77789e-41	0.306394	0.352	0.206	5.99041e-37	1	GRCh38_MYDGF
2.99234e-41	0.265732	0.292	0.152	1.00824e-36	1	GRCh38_PIK3R1
6.1323e-41	0.305353	0.326	0.187	2.06622e-36	1	GRCh38_P4HB
4.40339e-40	0.306696	0.497	0.323	1.48368e-35	1	GRCh38_BTG1
1.49519e-38	0.285543	0.261	0.141	5.03791e-34	1	GRCh38_PNN
2.03081e-38	0.31027	0.258	0.14	6.84261e-34	1	GRCh38_MLEC
4.56246e-38	0.305564	0.333	0.194	1.53728e-33	1	GRCh38_SEPP1
3.32249e-37	-0.319896	0.766	0.786	1.11948e-32	1	GRCh38_TXN
3.67314e-37	0.27145	0.45	0.287	1.23763e-32	1	GRCh38_SON
4.20655e-37	-0.29674	0.739	0.748	1.41735e-32	1	GRCh38_HMGN1
9.42958e-37	0.311651	0.364	0.224	3.1772e-32	1	GRCh38_JUND
2.2195e-36	-0.407818	0.556	0.603	7.4784e-32	1	GRCh38_RAN
3.0129e-36	0.284043	0.275	0.153	1.01517e-31	1	GRCh38_RBM25
3.48391e-36	0.270479	0.436	0.279	1.17387e-31	1	GRCh38_PRDX4
8.01907e-36	-0.277929	0.813	0.804	2.70195e-31	1	GRCh38_NDUFA4
8.23207e-36	0.295475	0.253	0.14	2.77371e-31	1	GRCh38_MCL1
2.35252e-35	-0.362236	0.643	0.676	7.92658e-31	1	GRCh38_PSMA7
3.90396e-35	-0.25009	0.878	0.878	1.3154e-30	1	GRCh38_DYNLL1
4.05587e-35	-0.285265	0.744	0.756	1.36658e-30	1	GRCh38_CHCHD2
5.68399e-34	0.255244	0.364	0.225	1.91516e-29	1	GRCh38_PSAP
6.34692e-34	0.255048	0.362	0.222	2.13853e-29	1	GRCh38_TMEM98
7.55956e-34	0.29261	0.589	0.396	2.54712e-29	1	GRCh38_IER2
8.14357e-34	-0.295589	0.729	0.72	2.7439e-29	1	GRCh38_COX7C
8.92143e-34	-0.303163	0.687	0.711	3.00599e-29	1	GRCh38_ATP5O
9.78837e-34	0.26172	0.511	0.341	3.29809e-29	1	GRCh38_ZFP36L1
4.99997e-32	0.257329	0.443	0.293	1.68469e-27	1	GRCh38_SFPQ
5.59844e-32	-0.3399	0.585	0.618	1.88634e-27	1	GRCh38_GNG5
7.16219e-32	-0.472689	0.335	0.436	2.41323e-27	1	GRCh38_S100A10
3.43097e-31	0.250568	0.348	0.219	1.15603e-26	1	GRCh38_SRRM2
3.09413e-30	0.276029	0.271	0.162	1.04254e-25	1	GRCh38_SF1
4.14207e-30	-0.73747	0.216	0.318	1.39563e-25	1	GRCh38_HMGB2
9.36234e-30	0.255448	0.278	0.164	3.15455e-25	1	GRCh38_GPBP1
1.42767e-29	-0.259183	0.808	0.805	4.81039e-25	1	GRCh38_ATP5E
1.89454e-29	-0.373814	0.48	0.527	6.38348e-25	1	GRCh38_ATP6V1F
2.99516e-29	-0.278608	0.754	0.754	1.00919e-24	1	GRCh38_ERH
4.98995e-28	-0.49622	0.225	0.326	1.68131e-23	1	GRCh38_TUBB4B
6.6205e-28	-0.350417	0.571	0.611	2.23071e-23	1	GRCh38_DSTN
3.89216e-27	-0.427011	0.536	0.583	1.31143e-22	1	GRCh38_H2AFZ
5.26889e-27	-0.356718	0.622	0.645	1.7753e-22	1	GRCh38_MYL9
5.50799e-27	-0.30795	0.628	0.635	1.85586e-22	1	GRCh38_NDUFB2
9.7284e-27	-0.355908	0.538	0.566	3.27789e-22	1	GRCh38_UQCR10
4.09177e-26	-0.253455	0.784	0.788	1.37868e-21	1	GRCh38_TMA7
1.90332e-25	-0.307395	0.608	0.629	6.41305e-21	1	GRCh38_MYL12A
3.02933e-25	-0.400814	0.386	0.45	1.0207e-20	1	GRCh38_DBI
4.36611e-25	-0.309188	0.608	0.629	1.47112e-20	1	GRCh38_POMP
4.91829e-25	-0.278745	0.646	0.652	1.65717e-20	1	GRCh38_COX6A1
2.61548e-24	-0.264142	0.737	0.741	8.81258e-20	1	GRCh38_SNRPD2
8.264e-23	-0.328739	0.544	0.574	2.78447e-18	1	GRCh38_ANAPC11
1.18638e-22	-0.282325	0.633	0.647	3.99737e-18	1	GRCh38_ATP5G3
8.25799e-22	-0.270847	0.686	0.695	2.78245e-17	1	GRCh38_MORF4L1
1.27089e-21	-0.30207	0.584	0.62	4.28214e-17	1	GRCh38_ANXA2
2.37372e-21	-0.340352	0.529	0.553	7.99803e-17	1	GRCh38_SLC25A5
6.01424e-21	-0.255282	0.657	0.656	2.02644e-16	1	GRCh38_YWHAE
7.07807e-21	-0.314176	0.494	0.525	2.38488e-16	1	GRCh38_DYNLT1
9.15955e-21	-0.442017	0.307	0.373	3.08622e-16	1	GRCh38_SMS
2.04432e-20	-0.256737	0.675	0.661	6.88813e-16	1	GRCh38_PRDX2
2.07836e-20	-0.303409	0.544	0.58	7.00282e-16	1	GRCh38_PSMA4
9.59644e-20	-0.256461	0.653	0.657	3.23342e-15	1	GRCh38_TPI1
1.43305e-19	-0.309544	0.519	0.541	4.82853e-15	1	GRCh38_COX8A
2.74681e-19	-0.27904	0.6	0.592	9.25511e-15	1	GRCh38_PEBP1
5.46434e-19	-0.294514	0.573	0.58	1.84115e-14	1	GRCh38_HSBP1
1.49207e-18	-0.251805	0.638	0.634	5.02739e-14	1	GRCh38_ATP5J
1.67786e-18	-0.352109	0.505	0.534	5.65339e-14	1	GRCh38_RANBP1
2.58576e-18	-0.274143	0.61	0.616	8.71246e-14	1	GRCh38_UQCRQ
4.08131e-18	-0.255292	0.639	0.635	1.37516e-13	1	GRCh38_COX6B1
7.07503e-18	-0.266115	0.623	0.624	2.38386e-13	1	GRCh38_RPS26
1.3489e-17	-0.285441	0.59	0.583	4.54498e-13	1	GRCh38_HMGN3
1.24561e-16	-0.343528	0.374	0.423	4.19696e-12	1	GRCh38_COX5A
1.28337e-16	-0.298456	0.416	0.456	4.3242e-12	1	GRCh38_ARPC3
1.71337e-16	-0.313276	0.479	0.511	5.77302e-12	1	GRCh38_COX7B
3.24039e-16	-0.269046	0.557	0.574	1.09182e-11	1	GRCh38_UQCR11
4.68887e-16	-0.254322	0.609	0.604	1.57987e-11	1	GRCh38_UBL5
5.19913e-16	-0.368955	0.307	0.366	1.75179e-11	1	GRCh38_PKM
9.52858e-16	-0.291526	0.807	0.783	3.21056e-11	1	GRCh38_TAGLN
1.05756e-15	-0.418036	0.33	0.381	3.56336e-11	1	GRCh38_HN1
1.38529e-15	-0.506883	0.257	0.304	4.6676e-11	1	GRCh38_MPC2
2.508e-15	-0.254151	0.679	0.68	8.45045e-11	1	GRCh38_OST4
2.58578e-15	-0.265185	0.581	0.574	8.71254e-11	1	GRCh38_SAP18
1.36521e-14	-0.306186	0.472	0.492	4.59993e-10	1	GRCh38_PRDX6
1.43068e-14	-0.283016	0.473	0.5	4.82055e-10	1	GRCh38_TRAPPC1
1.52693e-14	-0.26197	0.722	0.705	5.14484e-10	1	GRCh38_TPM1
1.60395e-14	-0.275041	0.514	0.516	5.40435e-10	1	GRCh38_LAMTOR5
1.75634e-14	-0.266316	0.573	0.578	5.9178e-10	1	GRCh38_MORF4L2
1.837e-14	-0.269985	0.552	0.558	6.1896e-10	1	GRCh38_ATP5J2
2.00875e-14	-0.294655	0.47	0.495	6.76828e-10	1	GRCh38_SRP9
2.68737e-14	-0.295141	0.544	0.555	9.05483e-10	1	GRCh38_ID3
2.81627e-14	-0.350804	0.261	0.325	9.48914e-10	1	GRCh38_LSM4
3.46461e-14	-0.327277	0.385	0.426	1.16737e-09	1	GRCh38_ATP5H
8.18578e-14	-0.253679	0.619	0.626	2.75812e-09	1	GRCh38_TCEAL8
8.88413e-14	-0.291665	0.483	0.507	2.99342e-09	1	GRCh38_SF3B6
1.70394e-13	-0.378999	0.196	0.256	5.74125e-09	1	GRCh38_CYB5A
4.78999e-13	-0.273431	0.549	0.55	1.61394e-08	1	GRCh38_PRDX1
5.58233e-13	-0.332212	0.283	0.341	1.88091e-08	1	GRCh38_CYCS
5.60183e-13	-0.32825	0.374	0.413	1.88748e-08	1	GRCh38_PTGES3
8.31365e-13	-0.271706	0.505	0.514	2.8012e-08	1	GRCh38_FKBP1A
9.28403e-13	-0.303033	0.436	0.463	3.12816e-08	1	GRCh38_PSMB3
4.51654e-12	-0.28966	0.421	0.449	1.5218e-07	1	GRCh38_EIF5A
5.77008e-12	-0.264888	0.524	0.529	1.94417e-07	1	GRCh38_SOD1
1.28445e-11	-0.291263	0.388	0.421	4.32783e-07	1	GRCh38_NDUFA6
1.45062e-11	-0.284308	0.462	0.474	4.88773e-07	1	GRCh38_SUMO1
1.53847e-11	-0.43171	0.232	0.28	5.18372e-07	1	GRCh38_CKS1B
1.85093e-11	-0.306063	0.365	0.393	6.23654e-07	1	GRCh38_MGST3
2.32295e-11	-0.260709	0.479	0.491	7.82694e-07	1	GRCh38_GPX4
2.73969e-11	-0.742715	0.208	0.256	9.23111e-07	1	GRCh38_HES1
3.01688e-11	-0.306381	0.275	0.325	1.01651e-06	1	GRCh38_MDH1
5.66168e-11	-0.314781	0.289	0.338	1.90765e-06	1	GRCh38_SNRPB
6.26803e-11	-0.28302	0.402	0.431	2.11195e-06	1	GRCh38_ATP5C1
6.42982e-11	-0.271853	0.549	0.562	2.16646e-06	1	GRCh38_ACTA2
6.61969e-11	-0.267494	0.438	0.458	2.23044e-06	1	GRCh38_SNRPG
9.04088e-11	-0.297094	0.363	0.398	3.04623e-06	1	GRCh38_ALDOA
1.19936e-10	-0.287525	0.401	0.43	4.04111e-06	1	GRCh38_CALM3
1.58108e-10	-0.266499	0.569	0.561	5.32731e-06	1	GRCh38_SEPW1
8.04253e-10	-0.296277	0.288	0.33	2.70985e-05	1	GRCh38_NDUFC1
9.18525e-10	-0.253826	0.423	0.446	3.09488e-05	1	GRCh38_DYNLRB1
1.29119e-09	-0.301417	0.414	0.433	4.35054e-05	1	GRCh38_LSM3
1.39955e-09	-0.255256	0.451	0.463	4.71564e-05	1	GRCh38_CSTB
2.01088e-09	-0.290019	0.338	0.372	6.77546e-05	1	GRCh38_SRI
2.02483e-09	-0.293427	0.316	0.352	6.82245e-05	1	GRCh38_UBE2L3
2.50437e-09	-0.271833	0.393	0.41	8.43824e-05	1	GRCh38_ENO1
4.48587e-09	-0.357897	0.412	0.425	0.000151147	1	GRCh38_S100A6
4.55755e-09	-0.270807	0.378	0.404	0.000153562	1	GRCh38_PSMA1
7.46544e-09	-0.275432	0.269	0.311	0.000251541	1	GRCh38_NDUFA5
9.06818e-09	-0.27894	0.21	0.258	0.000305543	1	GRCh38_RAB5C
1.66254e-08	-0.263156	0.474	0.482	0.000560178	1	GRCh38_PFN2
2.06384e-08	-0.271513	0.347	0.377	0.00069539	1	GRCh38_NUTF2
2.44075e-08	-0.255695	0.334	0.364	0.000822386	1	GRCh38_COA3
3.48605e-08	-0.267773	0.438	0.45	0.00117459	1	GRCh38_USMG5
4.56221e-08	-0.26491	0.259	0.3	0.00153719	1	GRCh38_PSME1
5.61155e-08	-0.263376	0.219	0.266	0.00189076	1	GRCh38_ARL3
7.42369e-08	-0.262438	0.374	0.396	0.00250134	1	GRCh38_NDUFA12
7.95894e-08	-0.255019	0.22	0.266	0.00268169	1	GRCh38_TALDO1
9.36637e-08	-0.265694	0.255	0.296	0.0031559	1	GRCh38_PRDX3
1.12188e-07	-0.305037	0.345	0.366	0.00378007	1	GRCh38_ARPC5
1.38579e-07	-0.250641	0.433	0.445	0.00466929	1	GRCh38_SSBP1
2.39675e-07	-0.347412	0.263	0.297	0.00807561	1	GRCh38_ID1
2.59069e-07	-0.254362	0.351	0.373	0.00872906	1	GRCh38_S100A13
3.29253e-07	-0.265219	0.22	0.261	0.0110939	1	GRCh38_VDAC1
3.33262e-07	-0.252609	0.235	0.276	0.0112289	1	GRCh38_PPP1CA
3.52818e-07	-0.263475	0.29	0.323	0.0118878	1	GRCh38_CETN2
3.62454e-07	-0.278247	0.349	0.369	0.0122125	1	GRCh38_FKBP3
5.00466e-07	-0.304296	0.284	0.316	0.0168627	1	GRCh38_DUT
5.56679e-07	-0.258614	0.301	0.332	0.0187567	1	GRCh38_LAMTOR1
6.39967e-07	-0.269146	0.377	0.388	0.0215631	1	GRCh38_PSMA2
7.69209e-07	-0.250442	0.411	0.418	0.0259177	1	GRCh38_ATOX1
1.66511e-06	-0.259508	0.391	0.403	0.0561042	1	GRCh38_SNRPC
3.52679e-06	-0.26601	0.248	0.277	0.118832	1	GRCh38_YWHAH
1.405e-05	-0.391455	0.325	0.325	0.4734	1	GRCh38_TSC22D1
1.64157e-05	-0.298261	0.314	0.327	0.553112	1	GRCh38_FABP5
2.75179e-05	-0.263586	0.385	0.385	0.927188	1	GRCh38_EIF3M
2.90316e-05	-0.268959	0.236	0.262	0.97819	1	GRCh38_UQCC2
0.00139949	-0.250991	0.365	0.356	1	1	GRCh38_LDHA
0.0018048	-0.29235	0.407	0.379	1	1	GRCh38_TMSB15A
0	1.90912	0.679	0.117	0	2	GRCh38_UBE2C
0	1.75389	0.8	0.231	0	2	GRCh38_HMGB2
0	1.65285	0.608	0.133	0	2	GRCh38_PTTG1
0	1.45334	0.457	0.05	0	2	GRCh38_NUSAP1
0	1.30377	0.371	0.043	0	2	GRCh38_TOP2A
0	1.27575	0.421	0.051	0	2	GRCh38_CDK1
0	1.25495	0.622	0.164	0	2	GRCh38_KIAA0101
0	1.16909	0.985	0.816	0	2	GRCh38_TUBA1B
2.7971e-300	1.01555	0.277	0.022	9.42456e-296	2	GRCh38_AURKB
6.76116e-298	0.940526	0.968	0.806	2.2781e-293	2	GRCh38_HMGN2
2.71149e-293	1.06138	0.298	0.029	9.13611e-289	2	GRCh38_CCNB2
1.87545e-280	0.794868	0.977	0.886	6.31913e-276	2	GRCh38_HMGB1
3.21983e-278	1.10044	0.347	0.047	1.08489e-273	2	GRCh38_BIRC5
3.12021e-262	1.19557	0.32	0.043	1.05132e-257	2	GRCh38_CCNB1
1.12385e-252	1.03819	0.862	0.535	3.78669e-248	2	GRCh38_H2AFZ
4.12461e-248	1.31799	0.536	0.159	1.38975e-243	2	GRCh38_CKS2
3.84676e-245	1.00632	0.281	0.033	1.29613e-240	2	GRCh38_CDKN3
1.90499e-238	1.09789	0.271	0.032	6.41868e-234	2	GRCh38_CENPF
6.45234e-235	1.00061	0.321	0.048	2.17405e-230	2	GRCh38_MAD2L1
1.30742e-222	0.646448	0.98	0.914	4.40521e-218	2	GRCh38_TUBB
8.40977e-221	0.928125	0.266	0.033	2.83359e-216	2	GRCh38_RRM2
1.66965e-217	0.662932	0.977	0.9	5.62573e-213	2	GRCh38_STMN1
1.13192e-215	1.07383	0.409	0.092	3.8139e-211	2	GRCh38_TYMS
1.70841e-207	1.25167	0.47	0.136	5.75633e-203	2	GRCh38_KPNA2
4.12584e-200	0.968181	0.343	0.067	1.39016e-195	2	GRCh38_UBE2T
2.02485e-193	0.977061	0.326	0.064	6.82251e-189	2	GRCh38_SMC4
5.05921e-173	1.04853	0.564	0.232	1.70465e-168	2	GRCh38_CKS1B
6.86339e-163	0.981679	0.453	0.146	2.31255e-158	2	GRCh38_CENPW
2.68014e-110	0.745604	0.635	0.352	9.03047e-106	2	GRCh38_TMSB15A
2.28219e-98	0.883799	0.517	0.279	7.68959e-94	2	GRCh38_TUBB4B
3.33708e-96	0.31288	0.997	0.989	1.1244e-91	2	GRCh38_PTMA
1.94343e-88	0.431293	0.947	0.902	6.5482e-84	2	GRCh38_CALM2
8.64457e-88	-1.3371	0.903	0.939	2.9127e-83	2	GRCh38_MALAT1
9.95066e-88	-0.52311	0.926	0.956	3.35278e-83	2	GRCh38_MT-CO2
7.60562e-86	0.751609	0.572	0.345	2.56264e-81	2	GRCh38_HN1
1.11111e-83	1.06555	0.338	0.143	3.74376e-79	2	GRCh38_HIST1H4C
1.48198e-83	0.332621	0.995	0.982	4.99338e-79	2	GRCh38_LGALS1
4.53439e-82	-0.561679	0.924	0.962	1.52782e-77	2	GRCh38_MT-CO1
6.86634e-77	0.706046	0.38	0.166	2.31354e-72	2	GRCh38_TUBB6
2.25697e-75	-0.438237	0.945	0.968	7.60462e-71	2	GRCh38_MT-CO3
3.67764e-69	-0.498251	0.844	0.903	1.23914e-64	2	GRCh38_MT-ND4
6.20608e-68	0.525219	0.723	0.577	2.09108e-63	2	GRCh38_RAN
3.33752e-65	0.714281	0.379	0.189	1.12455e-60	2	GRCh38_HMGB3
8.45212e-62	-0.460481	0.771	0.868	2.84786e-57	2	GRCh38_MT-ATP6
6.28171e-61	-0.417157	0.885	0.932	2.11656e-56	2	GRCh38_MT-CYB
1.32867e-58	0.579335	0.646	0.497	4.47684e-54	2	GRCh38_NUCKS1
3.06743e-58	0.624336	0.309	0.136	1.03354e-53	2	GRCh38_SKA2
4.63369e-58	0.628428	0.292	0.126	1.56128e-53	2	GRCh38_DTYMK
2.23621e-57	0.594967	0.503	0.317	7.53468e-53	2	GRCh38_H2AFV
1.16981e-52	0.539735	0.652	0.512	3.94156e-48	2	GRCh38_RANBP1
2.73203e-50	0.633506	0.461	0.29	9.2053e-46	2	GRCh38_DUT
6.12162e-49	-0.425917	0.623	0.772	2.06262e-44	2	GRCh38_MT-ND2
8.7338e-49	0.573849	0.375	0.205	2.94276e-44	2	GRCh38_PSIP1
4.01393e-45	-0.445555	0.468	0.662	1.35245e-40	2	GRCh38_MT-ND1
5.09535e-44	0.285647	0.914	0.862	1.71683e-39	2	GRCh38_GAPDH
6.8129e-44	-0.69422	0.075	0.26	2.29554e-39	2	GRCh38_KCNQ1OT1
1.8389e-43	0.850201	0.312	0.175	6.19599e-39	2	GRCh38_ARL6IP1
1.16993e-42	-0.687909	0.309	0.492	3.94196e-38	2	GRCh38_JUN
7.21741e-41	0.597304	0.278	0.14	2.43183e-36	2	GRCh38_BUB3
7.18068e-39	0.25102	0.952	0.921	2.41946e-34	2	GRCh38_UBB
2.03578e-37	0.26997	0.893	0.834	6.85935e-33	2	GRCh38_PFN1
3.12109e-37	0.514131	0.352	0.207	1.05162e-32	2	GRCh38_DEK
5.36465e-37	-0.655391	0.275	0.451	1.80756e-32	2	GRCh38_FOS
6.55225e-35	0.307765	0.827	0.735	2.20772e-30	2	GRCh38_HMGN1
4.40786e-34	0.437147	0.545	0.414	1.48518e-29	2	GRCh38_LSM3
1.65251e-33	0.360992	0.735	0.645	5.56797e-29	2	GRCh38_MZT2B
4.06083e-32	-0.511753	0.243	0.415	1.36826e-27	2	GRCh38_EGR1
1.52825e-31	-0.417882	0.514	0.665	5.14927e-27	2	GRCh38_MT-ND3
3.48991e-30	0.355086	0.664	0.576	1.17589e-25	2	GRCh38_HNRNPA2B1
8.34269e-30	0.506341	0.284	0.162	2.81099e-25	2	GRCh38_PCNA
7.81651e-29	0.415063	0.474	0.343	2.6337e-24	2	GRCh38_LDHA
1.30409e-28	-0.63735	0.323	0.476	4.394e-24	2	GRCh38_ITM2B
2.52223e-28	0.310644	0.734	0.658	8.4984e-24	2	GRCh38_SEPT7
4.09555e-27	0.359199	0.65	0.568	1.37996e-22	2	GRCh38_MORF4L2
6.51056e-27	-0.381958	0.379	0.554	2.19367e-22	2	GRCh38_MT-ND5
1.49652e-26	-0.490062	0.165	0.316	5.04236e-22	2	GRCh38_VCAN
2.33693e-26	0.253755	0.803	0.747	7.87404e-22	2	GRCh38_ERH
2.17195e-25	-0.510425	0.211	0.361	7.31818e-21	2	GRCh38_JUNB
3.30331e-25	0.315237	0.679	0.604	1.11302e-20	2	GRCh38_SRSF3
8.65041e-25	0.334295	0.608	0.514	2.91467e-20	2	GRCh38_MRPL51
2.24417e-24	0.386463	0.562	0.437	7.56149e-20	2	GRCh38_PTN
5.09358e-24	-0.370251	0.157	0.308	1.71623e-19	2	GRCh38_PLD3
1.82544e-23	-0.346709	0.132	0.276	6.15063e-19	2	GRCh38_N4BP2L2
1.09705e-22	0.417532	0.409	0.299	3.6964e-18	2	GRCh38_LSM4
1.31916e-22	-0.39144	0.141	0.279	4.44477e-18	2	GRCh38_HSPA5
1.76144e-22	0.308373	0.638	0.558	5.93501e-18	2	GRCh38_ANAPC11
5.25236e-22	-0.424265	0.259	0.401	1.76973e-17	2	GRCh38_ITM2C
1.49635e-21	-0.349779	0.235	0.384	5.04179e-17	2	GRCh38_CST3
1.98046e-20	0.375795	0.485	0.395	6.67297e-16	2	GRCh38_PTGES3
3.28573e-20	-0.336556	0.154	0.288	1.10709e-15	2	GRCh38_DDX17
4.15829e-20	-0.329177	0.154	0.291	1.40109e-15	2	GRCh38_BEX2
9.11372e-20	-0.892188	0.147	0.26	3.07078e-15	2	GRCh38_HES1
1.75627e-19	0.359603	0.491	0.401	5.91757e-15	2	GRCh38_LSM5
7.7626e-19	0.280781	0.638	0.56	2.61553e-14	2	GRCh38_TPM4
2.40903e-18	-0.461944	0.182	0.304	8.11698e-14	2	GRCh38_ID1
4.17211e-18	-0.625895	0.448	0.539	1.40575e-13	2	GRCh38_IGFBP7
4.48402e-18	0.339437	0.488	0.404	1.51085e-13	2	GRCh38_RBM8A
7.63675e-18	0.29553	0.562	0.481	2.57313e-13	2	GRCh38_SNRPD1
1.1467e-17	0.300148	0.598	0.528	3.86369e-13	2	GRCh38_COX8A
1.29727e-17	0.318298	0.521	0.446	4.37104e-13	2	GRCh38_SNRPG
1.98178e-17	-0.429856	0.162	0.275	6.67739e-13	2	GRCh38_CYR61
2.12904e-17	-0.399097	0.331	0.448	7.17359e-13	2	GRCh38_IER2
3.04063e-17	-0.431699	0.221	0.339	1.02451e-12	2	GRCh38_TSC22D1
3.13584e-17	0.353156	0.423	0.333	1.05659e-12	2	GRCh38_RHEB
4.08538e-17	0.33369	0.445	0.351	1.37653e-12	2	GRCh38_ARPC5
1.08875e-16	0.326281	0.466	0.381	3.66845e-12	2	GRCh38_ILF2
2.54022e-16	0.33997	0.491	0.415	8.55903e-12	2	GRCh38_CALM3
2.9777e-16	-0.269034	0.196	0.323	1.0033e-11	2	GRCh38_PNISR
3.97285e-16	-0.268892	0.144	0.26	1.33861e-11	2	GRCh38_WSB1
7.82462e-16	0.373472	0.331	0.244	2.63643e-11	2	GRCh38_CBX5
8.90301e-16	0.38245	0.335	0.248	2.99978e-11	2	GRCh38_PSMC3
1.47862e-15	0.332432	0.385	0.296	4.98208e-11	2	GRCh38_ANP32B
2.48231e-15	-0.263687	0.152	0.265	8.3639e-11	2	GRCh38_PSAP
3.08433e-15	-0.433081	0.194	0.304	1.03924e-10	2	GRCh38_SAT1
5.0415e-15	-0.309167	0.204	0.32	1.69868e-10	2	GRCh38_TSC22D3
6.45975e-15	-0.339815	0.205	0.314	2.17655e-10	2	GRCh38_BSG
1.01163e-14	0.290076	0.6	0.541	3.40858e-10	2	GRCh38_SLC25A5
1.22275e-14	0.33505	0.456	0.383	4.11992e-10	2	GRCh38_DCTN3
7.62194e-14	0.292732	0.557	0.507	2.56814e-09	2	GRCh38_HNRNPA0
2.12195e-13	0.326047	0.345	0.261	7.1497e-09	2	GRCh38_YWHAH
2.73797e-13	0.286474	0.46	0.377	9.22532e-09	2	GRCh38_RBBP7
2.81137e-13	-0.374751	0.208	0.306	9.47264e-09	2	GRCh38_MPC2
4.0133e-13	-0.25306	0.234	0.348	1.35224e-08	2	GRCh38_MAGED1
1.19814e-12	-0.393628	0.421	0.517	4.03703e-08	2	GRCh38_COL1A2
2.41145e-12	0.343077	0.388	0.32	8.12513e-08	2	GRCh38_SNRPB
8.83413e-12	0.284378	0.399	0.315	2.97657e-07	2	GRCh38_FABP5
1.8952e-11	0.281539	0.394	0.321	6.38568e-07	2	GRCh38_CYCS
1.93173e-11	-0.30982	0.332	0.434	6.50879e-07	2	GRCh38_S100A6
6.49991e-11	0.279999	0.43	0.362	2.19008e-06	2	GRCh38_SIVA1
2.28105e-10	0.316822	0.289	0.22	7.68577e-06	2	GRCh38_HSPB11
2.87326e-10	0.286159	0.369	0.303	9.68115e-06	2	GRCh38_PAFAH1B3
3.83898e-10	0.29755	0.448	0.396	1.29351e-05	2	GRCh38_RBMX
4.93707e-10	0.307694	0.35	0.285	1.6635e-05	2	GRCh38_H1FX
9.79482e-10	0.332278	0.274	0.212	3.30027e-05	2	GRCh38_KIF5B
1.10502e-09	-0.435808	0.527	0.584	3.72324e-05	2	GRCh38_COL3A1
1.43602e-09	0.275075	0.291	0.226	4.83851e-05	2	GRCh38_CACYBP
1.56947e-09	0.272143	0.328	0.26	5.28818e-05	2	GRCh38_GLO1
1.7761e-08	0.316934	0.268	0.213	0.000598441	2	GRCh38_STRA13
2.11744e-08	0.301671	0.311	0.251	0.00071345	2	GRCh38_CBX1
3.58484e-08	-0.496177	0.44	0.497	0.00120788	2	GRCh38_IGFBP5
6.27981e-08	0.25955	0.333	0.278	0.00211592	2	GRCh38_VDAC3
1.00525e-07	0.262944	0.35	0.296	0.00338708	2	GRCh38_PGAM1
2.03293e-07	0.273615	0.302	0.248	0.00684974	2	GRCh38_CARHSP1
2.39516e-07	-0.398698	0.554	0.602	0.00807026	2	GRCh38_COL1A1
1.01811e-06	-0.380661	0.205	0.268	0.0343042	2	GRCh38_POSTN
3.13592e-06	0.267789	0.296	0.253	0.105662	2	GRCh38_PSME2
5.35135e-06	0.275377	0.278	0.238	0.180308	2	GRCh38_PMF1
0	2.24305	0.942	0.139	0	3	GRCh38_CD24
0	2.14619	0.934	0.19	0	3	GRCh38_HES1
0	2.02464	0.715	0.049	0	3	GRCh38_SPP1
0	1.85487	0.805	0.035	0	3	GRCh38_CLDN4
0	1.80742	0.616	0.047	0	3	GRCh38_WFDC2
0	1.65806	0.88	0.165	0	3	GRCh38_KLF6
0	1.60392	0.82	0.07	0	3	GRCh38_EPCAM
0	1.52638	0.842	0.246	0	3	GRCh38_SAT1
0	1.48878	0.713	0.046	0	3	GRCh38_CLDN3
0	1.39738	0.581	0.023	0	3	GRCh38_S100A14
0	1.38228	0.642	0.023	0	3	GRCh38_CLDN6
0	1.37305	0.625	0.025	0	3	GRCh38_MAL
0	1.36135	0.614	0.041	0	3	GRCh38_RP11-834C11.4
0	1.35975	0.586	0.024	0	3	GRCh38_C8orf4
0	1.34482	0.589	0.052	0	3	GRCh38_ATF3
0	1.32079	0.753	0.102	0	3	GRCh38_ATP1B1
0	1.2996	0.64	0.05	0	3	GRCh38_KRT19
0	1.29556	0.71	0.068	0	3	GRCh38_EMX2
0	1.26635	0.486	0.008	0	3	GRCh38_TACSTD2
0	1.26183	0.818	0.168	0	3	GRCh38_RHOB
0	1.24776	0.662	0.08	0	3	GRCh38_CITED2
0	1.23879	0.864	0.248	0	3	GRCh38_MPC2
0	1.18525	0.657	0.057	0	3	GRCh38_CD9
0	1.16678	0.543	0.041	0	3	GRCh38_FXYD2
0	1.16207	0.614	0.037	0	3	GRCh38_CLDN7
0	1.14293	0.758	0.137	0	3	GRCh38_CYBA
0	1.13787	0.687	0.089	0	3	GRCh38_CYSTM1
0	1.13358	0.624	0.102	0	3	GRCh38_BTG2
0	1.12963	0.502	0.019	0	3	GRCh38_ELF3
0	1.08617	0.704	0.118	0	3	GRCh38_CEBPD
0	1.08317	0.559	0.081	0	3	GRCh38_ATP1A1
0	1.03219	0.648	0.065	0	3	GRCh38_SMIM24
0	1.01385	0.617	0.104	0	3	GRCh38_CLU
0	1.01143	0.558	0.036	0	3	GRCh38_UGT2B7
0	0.985798	0.56	0.067	0	3	GRCh38_PLEKHA1
0	0.979384	0.664	0.077	0	3	GRCh38_KRT18
0	0.947987	0.609	0.074	0	3	GRCh38_EZR
0	0.945915	0.69	0.105	0	3	GRCh38_KRT8
0	0.939424	0.488	0.065	0	3	GRCh38_TNFRSF12A
0	0.934475	0.616	0.106	0	3	GRCh38_ATP1B3
0	0.912551	0.506	0.05	0	3	GRCh38_IMPA2
0	0.905766	0.502	0.042	0	3	GRCh38_GNAI1
0	0.903595	0.492	0.03	0	3	GRCh38_HNF1B
0	0.893244	0.512	0.04	0	3	GRCh38_PAX8
0	0.872948	0.392	0.016	0	3	GRCh38_HLA-DMB
0	0.869322	0.741	0.13	0	3	GRCh38_SPINT2
0	0.86625	0.455	0.032	0	3	GRCh38_KIF12
0	0.856503	0.391	0.025	0	3	GRCh38_LINC01320
0	0.847805	0.454	0.036	0	3	GRCh38_PERP
0	0.839662	0.4	0.036	0	3	GRCh38_CLCN5
0	0.833025	0.391	0.009	0	3	GRCh38_POU3F3
0	0.825892	0.551	0.071	0	3	GRCh38_TSTD1
0	0.823575	0.479	0.046	0	3	GRCh38_HOTAIRM1
0	0.799894	0.406	0.024	0	3	GRCh38_KCNJ15
0	0.786034	0.334	0.013	0	3	GRCh38_MECOM
0	0.78485	0.484	0.057	0	3	GRCh38_GALNT11
0	0.776456	0.528	0.072	0	3	GRCh38_CDK2AP2
0	0.758824	0.64	0.105	0	3	GRCh38_VAMP8
0	0.751714	0.348	0.016	0	3	GRCh38_CPM
0	0.72078	0.335	0.007	0	3	GRCh38_HOXB-AS3
0	0.71632	0.389	0.028	0	3	GRCh38_RAB3IP
0	0.714249	0.389	0.026	0	3	GRCh38_DPP4
0	0.711491	0.463	0.055	0	3	GRCh38_TM7SF2
0	0.710135	0.329	0.015	0	3	GRCh38_LRRK2
0	0.699143	0.387	0.019	0	3	GRCh38_SPINT1
0	0.695636	0.349	0.024	0	3	GRCh38_RDH10
0	0.691806	0.392	0.021	0	3	GRCh38_HOXB2
0	0.688464	0.369	0.018	0	3	GRCh38_CYS1
0	0.683433	0.364	0.025	0	3	GRCh38_RBM47
0	0.676567	0.327	0.009	0	3	GRCh38_LAMA1
0	0.67262	0.386	0.037	0	3	GRCh38_PTPN13
0	0.666967	0.321	0.01	0	3	GRCh38_VAV3
0	0.66676	0.386	0.028	0	3	GRCh38_HOXD8
0	0.659537	0.369	0.029	0	3	GRCh38_HPN
0	0.658649	0.383	0.036	0	3	GRCh38_ARSD
0	0.650165	0.358	0.01	0	3	GRCh38_RAB25
0	0.649213	0.38	0.035	0	3	GRCh38_IVNS1ABP
0	0.64157	0.365	0.032	0	3	GRCh38_SYNGR2
0	0.611967	0.327	0.019	0	3	GRCh38_MITF
0	0.609314	0.321	0.021	0	3	GRCh38_CDH16
0	0.604758	0.326	0.013	0	3	GRCh38_AP1M2
0	0.597927	0.257	0.004	0	3	GRCh38_MUC1
0	0.593898	0.285	0.014	0	3	GRCh38_KCNJ16
0	0.590693	0.29	0.014	0	3	GRCh38_HOXB3
0	0.584316	0.318	0.014	0	3	GRCh38_HOXB6
0	0.582517	0.296	0.013	0	3	GRCh38_PRSS8
0	0.581635	0.279	0.015	0	3	GRCh38_ERBB4
0	0.553405	0.301	0.018	0	3	GRCh38_GPRC5C
0	-1.69739	0.929	0.988	0	3	GRCh38_LGALS1
6.8085e-308	1.31989	0.881	0.279	2.29406e-303	3	GRCh38_TSC22D1
7.08042e-307	0.651991	0.362	0.032	2.38568e-302	3	GRCh38_UTRN
9.92928e-307	1.16728	0.969	0.492	3.34557e-302	3	GRCh38_IGFBP7
9.97194e-306	0.706256	0.365	0.033	3.35995e-301	3	GRCh38_JAG1
5.68838e-305	0.754046	0.375	0.036	1.91664e-300	3	GRCh38_NCOA7
2.71885e-301	0.816524	0.547	0.084	9.16089e-297	3	GRCh38_ANXA4
1.21158e-300	0.653838	0.433	0.05	4.08231e-296	3	GRCh38_DMKN
2.34492e-294	0.549475	0.276	0.017	7.90096e-290	3	GRCh38_EFHD1
6.6423e-293	1.17531	0.956	0.43	2.23806e-288	3	GRCh38_JUN
1.97739e-291	0.598827	0.348	0.032	6.66262e-287	3	GRCh38_HOXB7
1.7501e-289	1.37335	0.455	0.06	5.89677e-285	3	GRCh38_MMP7
2.98677e-288	0.762977	0.568	0.094	1.00636e-283	3	GRCh38_CXXC5
1.10575e-286	0.596009	0.323	0.027	3.72571e-282	3	GRCh38_COBLL1
7.56342e-286	0.583242	0.343	0.032	2.54842e-281	3	GRCh38_CXADR
1.57904e-285	0.657154	0.378	0.04	5.3204e-281	3	GRCh38_EMX2OS
1.09228e-282	0.545272	0.263	0.016	3.68033e-278	3	GRCh38_FAM84B
8.54509e-279	0.531918	0.282	0.02	2.87918e-274	3	GRCh38_MFHAS1
2.35328e-278	0.662507	0.374	0.04	7.92915e-274	3	GRCh38_MAP3K1
1.19368e-277	0.61013	0.3	0.024	4.02197e-273	3	GRCh38_TRIB1
9.37204e-275	1.01375	0.73	0.17	3.15781e-270	3	GRCh38_NEAT1
2.36845e-272	0.557034	0.261	0.017	7.98025e-268	3	GRCh38_DUSP6
6.87677e-264	0.898703	0.627	0.126	2.31706e-259	3	GRCh38_VMP1
1.17811e-262	0.742441	0.448	0.064	3.96954e-258	3	GRCh38_COL18A1
9.77022e-260	0.481264	0.257	0.017	3.29198e-255	3	GRCh38_EFNA1
3.73598e-259	0.60624	0.344	0.036	1.2588e-254	3	GRCh38_MYO6
7.11681e-259	0.595239	0.316	0.03	2.39794e-254	3	GRCh38_DCDC2
1.48263e-252	0.749805	0.59	0.115	4.99559e-248	3	GRCh38_APLP2
4.06084e-252	0.681012	0.583	0.11	1.36826e-247	3	GRCh38_LRPAP1
3.19403e-248	0.521246	0.26	0.019	1.0762e-243	3	GRCh38_KLF5
6.70754e-248	0.599806	0.379	0.047	2.26004e-243	3	GRCh38_HOOK2
6.87857e-248	0.854456	0.506	0.088	2.31767e-243	3	GRCh38_GMDS
1.49138e-246	-0.593113	1	1	5.02506e-242	3	GRCh38_RPL21
4.5989e-246	0.739425	0.636	0.135	1.54956e-241	3	GRCh38_CD151
2.53238e-245	0.827307	0.613	0.128	8.53258e-241	3	GRCh38_TGIF1
2.76058e-243	0.731926	0.431	0.063	9.30149e-239	3	GRCh38_FLRT3
2.93939e-243	0.905687	0.651	0.148	9.90399e-239	3	GRCh38_TXNIP
3.86148e-243	0.501726	0.295	0.027	1.30109e-238	3	GRCh38_COMT
1.53824e-242	0.695868	0.505	0.087	5.18294e-238	3	GRCh38_HIPK2
3.47287e-242	0.891582	0.846	0.256	1.17015e-237	3	GRCh38_BSG
1.30995e-241	0.635011	0.32	0.033	4.41375e-237	3	GRCh38_RP5-887A10.1
4.03689e-241	1.01484	0.723	0.186	1.36019e-236	3	GRCh38_ID4
3.44736e-240	0.476518	0.269	0.022	1.16155e-235	3	GRCh38_RASSF7
4.79376e-238	0.626439	0.323	0.035	1.61521e-233	3	GRCh38_SDC4
5.72997e-235	0.570073	0.278	0.025	1.93065e-230	3	GRCh38_TBC1D4
1.7762e-234	0.687017	0.492	0.083	5.98473e-230	3	GRCh38_PCSK1N
1.48872e-232	1.1378	0.996	0.93	5.01608e-228	3	GRCh38_MALAT1
4.43397e-232	0.626963	0.395	0.055	1.49398e-227	3	GRCh38_ECHDC2
4.41529e-231	0.522968	0.286	0.027	1.48769e-226	3	GRCh38_PKP4
2.66871e-230	0.695541	0.495	0.087	8.99194e-226	3	GRCh38_ARHGAP29
4.90348e-230	0.525731	0.316	0.034	1.65218e-225	3	GRCh38_LMBRD1
1.65928e-228	0.555307	0.413	0.061	5.59079e-224	3	GRCh38_TMEM123
4.55006e-228	0.780791	1	0.954	1.5331e-223	3	GRCh38_MT-CO1
6.30913e-227	0.595267	0.38	0.051	2.1258e-222	3	GRCh38_FRMD4A
1.48318e-224	0.530829	0.357	0.045	4.99743e-220	3	GRCh38_GLRX
2.85977e-224	1.13124	0.785	0.249	9.6357e-220	3	GRCh38_ID1
1.07085e-223	0.995297	0.912	0.394	3.60814e-219	3	GRCh38_IER2
1.23565e-219	0.553848	0.432	0.068	4.16341e-215	3	GRCh38_SERINC2
2.12693e-216	-0.545478	1	0.999	7.16647e-212	3	GRCh38_RPL10
3.38566e-216	1.05913	0.344	0.047	1.14076e-211	3	GRCh38_CRYAB
2.97155e-215	0.39041	0.266	0.025	1.00123e-210	3	GRCh38_ZDHHC12
8.65509e-215	0.606718	0.488	0.089	2.91624e-210	3	GRCh38_HOXA9
1.14535e-213	0.513213	0.281	0.029	3.85913e-209	3	GRCh38_ASRGL1
2.46577e-213	0.498892	0.519	0.098	8.30818e-209	3	GRCh38_BCAM
7.26555e-213	0.61607	0.392	0.06	2.44805e-208	3	GRCh38_SYNE2
8.9068e-213	0.690843	0.528	0.106	3.00106e-208	3	GRCh38_RBPMS
6.30898e-212	0.602948	0.285	0.03	2.12575e-207	3	GRCh38_LRRC16A
5.33409e-211	0.525106	0.304	0.035	1.79727e-206	3	GRCh38_HOOK1
1.62911e-209	0.535469	0.401	0.062	5.48911e-205	3	GRCh38_AIF1L
1.94154e-209	0.483041	0.257	0.024	6.54184e-205	3	GRCh38_PARD6B
2.33731e-208	1.0188	0.891	0.392	7.87534e-204	3	GRCh38_FOS
4.63006e-207	0.768147	0.809	0.245	1.56005e-202	3	GRCh38_TMBIM6
2.4233e-205	0.535074	0.561	0.118	8.16508e-201	3	GRCh38_CKB
1.16232e-204	0.502855	0.332	0.043	3.91633e-200	3	GRCh38_AGPAT2
1.68388e-202	0.523711	0.32	0.041	5.67365e-198	3	GRCh38_ABHD11
5.46347e-202	0.738962	0.748	0.211	1.84086e-197	3	GRCh38_PSAP
1.44023e-200	0.566022	0.37	0.056	4.85271e-196	3	GRCh38_LAMB1
5.25942e-200	0.520523	0.313	0.04	1.77211e-195	3	GRCh38_PTPRF
1.5254e-198	0.51437	0.384	0.06	5.13967e-194	3	GRCh38_CNDP2
6.6265e-196	0.531209	0.277	0.031	2.23273e-191	3	GRCh38_C14orf105
1.18246e-193	0.49899	0.349	0.051	3.98417e-189	3	GRCh38_CAMK2N1
9.12721e-193	0.925513	0.868	0.344	3.07532e-188	3	GRCh38_ITM2C
8.13269e-189	0.664449	0.693	0.186	2.74023e-184	3	GRCh38_OCIAD2
8.78182e-188	0.516662	0.252	0.027	2.95895e-183	3	GRCh38_PAX2
1.23927e-187	0.613275	0.358	0.056	4.17559e-183	3	GRCh38_NR4A1
3.49573e-187	0.442052	0.287	0.035	1.17785e-182	3	GRCh38_LSR
4.30792e-186	0.485915	0.34	0.05	1.45151e-181	3	GRCh38_DYNC2LI1
2.43349e-185	0.658699	1	0.949	8.1994e-181	3	GRCh38_MT-CO2
2.75561e-185	0.812719	0.595	0.151	9.28477e-181	3	GRCh38_ODC1
2.61716e-184	-0.524717	0.995	0.999	8.81825e-180	3	GRCh38_RPLP1
6.60021e-183	0.662601	0.911	0.421	2.22387e-178	3	GRCh38_ITM2B
9.6184e-181	-0.457885	1	1	3.24082e-176	3	GRCh38_RPL13A
1.56916e-176	0.659975	0.652	0.179	5.28713e-172	3	GRCh38_ATP6V0B
3.51996e-176	0.463256	0.292	0.039	1.18602e-171	3	GRCh38_CNKSR3
1.71565e-174	0.539687	0.523	0.119	5.78072e-170	3	GRCh38_TMEM205
6.50158e-174	0.54694	0.439	0.089	2.19064e-169	3	GRCh38_GRN
1.22231e-170	-0.488436	0.999	0.999	4.11846e-166	3	GRCh38_RPS19
2.14246e-168	-1.46717	0.569	0.806	7.2188e-164	3	GRCh38_TAGLN
6.12393e-162	0.454468	0.344	0.059	2.0634e-157	3	GRCh38_NAT14
1.08787e-161	0.438929	0.326	0.053	3.66546e-157	3	GRCh38_FAM63B
1.65172e-161	0.412915	0.314	0.049	5.56531e-157	3	GRCh38_TMEM243
2.08346e-160	-1.46922	0.507	0.77	7.02e-156	3	GRCh38_SULT1E1
5.1443e-160	0.623611	0.995	0.887	1.73332e-155	3	GRCh38_MT-ND4
9.54293e-159	0.611652	0.426	0.091	3.2154e-154	3	GRCh38_ZFP36
1.29742e-158	0.508047	0.357	0.064	4.37152e-154	3	GRCh38_CRYL1
2.10353e-158	0.755375	0.867	0.356	7.08762e-154	3	GRCh38_EGR1
5.10958e-158	0.571588	0.702	0.206	1.72162e-153	3	GRCh38_CYB5A
7.10134e-158	0.60374	0.561	0.145	2.39272e-153	3	GRCh38_ACAA2
7.36994e-158	0.485408	0.417	0.086	2.48323e-153	3	GRCh38_ASAH1
1.91977e-157	0.571532	0.546	0.139	6.46847e-153	3	GRCh38_HES4
6.02592e-157	0.483473	0.282	0.042	2.03037e-152	3	GRCh38_UGCG
1.35934e-155	0.575774	0.276	0.04	4.58016e-151	3	GRCh38_SOCS3
8.04685e-155	0.535115	0.538	0.137	2.71131e-150	3	GRCh38_BCAP31
2.11246e-154	0.415829	0.299	0.046	7.11773e-150	3	GRCh38_DDR1
4.58973e-154	0.591833	0.357	0.067	1.54646e-149	3	GRCh38_ADAMTS1
5.15715e-153	0.38569	0.285	0.042	1.73765e-148	3	GRCh38_NFATC3
2.36072e-151	-0.453344	0.997	0.998	7.9542e-147	3	GRCh38_RPS27A
2.88289e-151	0.368872	0.257	0.035	9.71363e-147	3	GRCh38_TPST1
5.20104e-151	0.471068	0.34	0.062	1.75244e-146	3	GRCh38_RDH11
1.31476e-150	-0.421508	0.997	0.999	4.42996e-146	3	GRCh38_RPL13
1.79129e-149	0.560714	0.655	0.195	6.03558e-145	3	GRCh38_EMC10
9.29721e-149	0.39979	0.257	0.036	3.1326e-144	3	GRCh38_PLP2
2.76333e-148	0.48077	0.483	0.116	9.31075e-144	3	GRCh38_PTTG1IP
4.65542e-148	0.624244	0.471	0.113	1.5686e-143	3	GRCh38_PTGR1
1.84035e-147	0.381044	0.273	0.041	6.20088e-143	3	GRCh38_PODXL2
2.0567e-147	0.426462	0.344	0.063	6.92984e-143	3	GRCh38_HOXA7
2.91045e-147	0.411856	0.304	0.05	9.80649e-143	3	GRCh38_STARD10
4.54913e-147	0.420582	0.261	0.037	1.53278e-142	3	GRCh38_MYO9A
2.1551e-146	0.790867	0.802	0.323	7.26138e-142	3	GRCh38_SMS
2.18818e-146	-0.459455	0.995	0.998	7.37284e-142	3	GRCh38_RPS3A
4.10089e-146	0.365076	0.285	0.044	1.38175e-141	3	GRCh38_SLC44A2
1.35056e-145	-0.400703	1	1	4.55058e-141	3	GRCh38_TMSB4X
1.56595e-145	0.688483	0.805	0.305	5.27632e-141	3	GRCh38_JUNB
7.27688e-145	0.398031	0.321	0.057	2.45187e-140	3	GRCh38_FAM60A
2.22793e-144	0.438814	0.453	0.105	7.5068e-140	3	GRCh38_TSPAN6
3.00305e-144	0.42917	0.264	0.039	1.01185e-139	3	GRCh38_SCD5
1.46551e-142	0.378479	0.257	0.037	4.93791e-138	3	GRCh38_FRMD4B
2.05941e-142	0.445706	0.274	0.043	6.93899e-138	3	GRCh38_TSPAN12
2.11738e-142	0.649336	0.66	0.207	7.1343e-138	3	GRCh38_GNG11
2.26081e-142	0.669693	0.743	0.261	7.61757e-138	3	GRCh38_VCAN
3.01091e-141	0.37267	0.274	0.043	1.01449e-136	3	GRCh38_JUP
4.34746e-141	0.387106	0.276	0.043	1.46483e-136	3	GRCh38_HOXA5
5.10836e-141	0.417098	0.415	0.091	1.72121e-136	3	GRCh38_DAZAP2
1.07945e-140	0.435255	0.321	0.058	3.6371e-136	3	GRCh38_HMGA1
4.75945e-140	0.561289	0.617	0.185	1.60365e-135	3	GRCh38_LAPTM4B
8.60739e-140	0.456852	0.269	0.042	2.90017e-135	3	GRCh38_FOXC1
5.48167e-139	-0.454122	0.995	0.998	1.84699e-134	3	GRCh38_RPL15
5.32721e-138	0.303503	0.274	0.043	1.79495e-133	3	GRCh38_USP18
1.09908e-137	0.515616	0.391	0.087	3.70324e-133	3	GRCh38_COL4A2
3.23384e-137	0.455548	0.405	0.091	1.08961e-132	3	GRCh38_CTSD
1.06219e-135	0.370613	0.252	0.038	3.57893e-131	3	GRCh38_PLOD2
2.77264e-135	0.531352	0.999	0.962	9.34212e-131	3	GRCh38_MT-CO3
2.40518e-134	-0.945911	0.726	0.836	8.10403e-130	3	GRCh38_VIM
2.4545e-134	0.42351	0.282	0.048	8.27018e-130	3	GRCh38_ARID3A
2.62528e-134	0.597002	0.752	0.267	8.8456e-130	3	GRCh38_RTN4
2.06183e-133	-0.786427	0.9	0.924	6.94714e-129	3	GRCh38_TUBB
7.22852e-133	0.495253	0.285	0.049	2.43558e-128	3	GRCh38_MRS2
2.16858e-132	0.429148	0.411	0.095	7.30681e-128	3	GRCh38_BNIP3
4.35104e-132	0.669539	0.814	0.33	1.46604e-127	3	GRCh38_CST3
2.11216e-131	0.411916	0.316	0.06	7.11672e-127	3	GRCh38_UBAC2
1.21826e-130	0.412715	0.413	0.096	4.10479e-126	3	GRCh38_TMEM179B
1.73069e-129	0.361392	0.269	0.045	5.8314e-125	3	GRCh38_AMMECR1
1.75556e-129	0.53108	0.683	0.226	5.91517e-125	3	GRCh38_TMEM59
2.27289e-129	0.422918	0.365	0.079	7.65827e-125	3	GRCh38_TFDP2
2.10956e-128	0.400765	0.398	0.092	7.10795e-124	3	GRCh38_ABRACL
2.97364e-127	0.373161	0.336	0.068	1.00194e-122	3	GRCh38_MPZL1
3.6586e-127	-0.499383	0.988	0.988	1.23273e-122	3	GRCh38_RPL23A
4.75924e-127	0.422577	0.268	0.045	1.60358e-122	3	GRCh38_PTBP3
1.82955e-126	-0.349164	1	1	6.16449e-122	3	GRCh38_RPS18
5.42087e-126	-0.433136	0.997	0.999	1.82651e-121	3	GRCh38_RPS8
8.12304e-126	0.427832	0.406	0.097	2.73698e-121	3	GRCh38_DHRS7
1.38625e-125	0.469801	0.624	0.192	4.67083e-121	3	GRCh38_PCBD1
2.36794e-125	0.39259	0.33	0.067	7.97855e-121	3	GRCh38_ERBB2
7.51454e-125	0.359853	0.279	0.05	2.53195e-120	3	GRCh38_LGALS3BP
1.39642e-124	0.482	0.53	0.153	4.70509e-120	3	GRCh38_LMAN2
2.64184e-123	0.385733	0.296	0.056	8.90141e-119	3	GRCh38_CBR4
3.06117e-123	-0.486368	0.991	0.993	1.03143e-118	3	GRCh38_RPS12
3.29866e-123	0.372243	0.268	0.047	1.11145e-118	3	GRCh38_KIF9
3.49617e-123	0.432907	0.349	0.076	1.178e-118	3	GRCh38_SLC3A2
4.57569e-123	0.432235	0.457	0.12	1.54173e-118	3	GRCh38_RPN2
1.01752e-122	-0.348015	1	1	3.42843e-118	3	GRCh38_EEF1A1
1.34309e-122	0.369997	0.338	0.071	4.5254e-118	3	GRCh38_ATP6AP1
8.73031e-122	-0.414796	0.992	0.998	2.94159e-117	3	GRCh38_RPL32
5.81035e-121	0.525413	0.617	0.202	1.95774e-116	3	GRCh38_APP
1.57963e-120	0.373865	0.274	0.05	5.32242e-116	3	GRCh38_CD46
3.83751e-120	0.388428	0.457	0.119	1.29301e-115	3	GRCh38_AKIRIN1
3.10177e-119	0.476759	0.483	0.136	1.04511e-114	3	GRCh38_MCL1
7.9043e-119	0.473769	0.528	0.157	2.66327e-114	3	GRCh38_ATP6AP2
1.84532e-118	0.567671	0.303	0.062	6.21763e-114	3	GRCh38_GADD45B
3.7878e-118	0.373788	0.264	0.047	1.27626e-113	3	GRCh38_MFSD10
1.71463e-117	0.371553	0.312	0.064	5.77729e-113	3	GRCh38_ANXA11
2.0701e-117	0.574371	0.59	0.192	6.97499e-113	3	GRCh38_HOXA10
3.34812e-117	0.323614	0.37	0.085	1.12812e-112	3	GRCh38_TRAPPC6A
1.05252e-116	0.382272	0.256	0.045	3.54635e-112	3	GRCh38_CD74
1.08233e-116	0.346312	0.358	0.081	3.64681e-112	3	GRCh38_SYPL1
3.01062e-116	-0.42558	0.991	0.996	1.0144e-111	3	GRCh38_RPS23
3.05673e-116	0.429084	0.325	0.07	1.02993e-111	3	GRCh38_CTD-2034I4.2
2.56811e-115	0.394058	0.475	0.131	8.65299e-111	3	GRCh38_KTN1
6.68957e-115	0.43646	0.384	0.095	2.25398e-110	3	GRCh38_OFD1
2.73458e-114	0.409833	0.564	0.172	9.21388e-110	3	GRCh38_CD164
1.48865e-113	0.391375	0.4	0.1	5.01587e-109	3	GRCh38_ACADVL
1.63338e-113	-1.20422	0.494	0.704	5.50352e-109	3	GRCh38_IGF2
1.94391e-113	0.456562	0.693	0.24	6.5498e-109	3	GRCh38_BEX2
7.71638e-113	0.408173	0.296	0.061	2.59996e-108	3	GRCh38_AGRN
2.29666e-112	0.401954	0.379	0.093	7.73837e-108	3	GRCh38_PPP1R15A
1.56484e-111	0.428062	0.563	0.174	5.27257e-107	3	GRCh38_CAPG
3.81168e-111	0.364513	0.252	0.046	1.28431e-106	3	GRCh38_ADAM10
5.92105e-111	0.392726	0.45	0.124	1.99504e-106	3	GRCh38_AKAP9
6.25428e-111	0.369626	0.348	0.081	2.10732e-106	3	GRCh38_CRIP2
2.31202e-110	0.465269	0.538	0.165	7.7901e-106	3	GRCh38_KLHL13
4.3901e-110	-0.445159	0.994	0.994	1.4792e-105	3	GRCh38_RPL6
4.58522e-110	0.435343	0.73	0.258	1.54494e-105	3	GRCh38_FKBP2
6.92762e-110	0.388965	0.396	0.102	2.33419e-105	3	GRCh38_EMC7
2.10347e-109	-0.444097	0.994	0.99	7.08743e-105	3	GRCh38_RPL9
5.36316e-109	0.362423	0.414	0.108	1.80706e-104	3	GRCh38_JAK1
6.81434e-108	0.376578	0.378	0.095	2.29602e-103	3	GRCh38_REEP5
1.35252e-107	0.331641	0.269	0.053	4.55718e-103	3	GRCh38_GLB1
4.9127e-107	0.396211	0.539	0.166	1.65528e-102	3	GRCh38_APOE
9.23294e-107	0.366791	0.392	0.101	3.11095e-102	3	GRCh38_XBP1
4.01241e-106	-0.49467	0.983	0.974	1.35194e-101	3	GRCh38_RPL24
7.08157e-106	0.49793	0.582	0.199	2.38606e-101	3	GRCh38_DUSP1
4.6345e-105	0.395321	0.473	0.138	1.56155e-100	3	GRCh38_TECR
4.73149e-105	0.418614	0.471	0.137	1.59423e-100	3	GRCh38_C4orf48
7.725e-105	-0.369952	0.999	0.999	2.60286e-100	3	GRCh38_RPS2
1.85852e-104	0.606072	0.624	0.232	6.2621e-100	3	GRCh38_CYR61
2.44774e-104	0.418865	0.62	0.211	8.24743e-100	3	GRCh38_CAPZA2
4.41124e-104	0.36962	0.272	0.055	1.48632e-99	3	GRCh38_SSFA2
7.85995e-104	0.345275	0.424	0.116	2.64833e-99	3	GRCh38_CISD1
1.95868e-103	0.365063	0.273	0.056	6.59959e-99	3	GRCh38_NR2F6
1.31848e-102	0.290849	0.292	0.063	4.4425e-98	3	GRCh38_ORMDL2
1.55337e-102	0.362146	0.316	0.073	5.23391e-98	3	GRCh38_FARP1
3.33282e-102	0.405336	0.347	0.086	1.12296e-97	3	GRCh38_MT-ND6
1.18311e-101	0.318297	0.322	0.075	3.98637e-97	3	GRCh38_SLC25A4
2.38063e-101	0.340991	0.259	0.052	8.02131e-97	3	GRCh38_ASPH
2.05033e-100	0.400313	0.429	0.123	6.90838e-96	3	GRCh38_IRF2BP2
5.0857e-99	0.4732	0.996	0.845	1.71358e-94	3	GRCh38_MT-ATP6
1.44948e-98	0.338719	0.433	0.125	4.88387e-94	3	GRCh38_CANX
2.30943e-98	0.400364	0.614	0.214	7.78138e-94	3	GRCh38_TMEM147
4.44735e-98	-0.321955	1	1	1.49849e-93	3	GRCh38_RPS4X
2.3306e-97	-0.364246	1	0.998	7.85272e-93	3	GRCh38_RPL11
3.11139e-97	0.335787	0.322	0.078	1.04835e-92	3	GRCh38_APMAP
5.34613e-97	0.288818	0.255	0.051	1.80133e-92	3	GRCh38_HNMT
8.47734e-97	-0.413421	0.994	0.993	2.85635e-92	3	GRCh38_RPS15A
9.76465e-97	0.38803	0.448	0.133	3.2901e-92	3	GRCh38_ARF6
1.0174e-96	-0.39678	0.995	0.993	3.42802e-92	3	GRCh38_RPL18A
1.10465e-96	0.395081	0.572	0.193	3.72201e-92	3	GRCh38_CNPY2
1.19385e-96	0.350286	0.418	0.119	4.02257e-92	3	GRCh38_PDIA4
5.53071e-96	0.261463	0.303	0.07	1.86352e-91	3	GRCh38_STARD3NL
5.71598e-96	0.477762	0.74	0.295	1.92594e-91	3	GRCh38_ATP6V0E1
1.43632e-95	0.279461	0.286	0.064	4.83953e-91	3	GRCh38_SLC39A1
1.8399e-95	0.342149	0.31	0.075	6.19937e-91	3	GRCh38_TM9SF2
2.20495e-95	0.281819	0.314	0.075	7.42935e-91	3	GRCh38_UNC50
5.52495e-95	0.260877	0.464	0.139	1.86158e-90	3	GRCh38_HLA-A
7.77368e-95	-0.391299	0.999	0.999	2.61927e-90	3	GRCh38_RPL34
1.19609e-94	-0.405022	0.99	0.991	4.03009e-90	3	GRCh38_RPS24
1.77394e-94	0.36853	0.422	0.124	5.97711e-90	3	GRCh38_LAMP1
3.06776e-94	0.287401	0.268	0.058	1.03365e-89	3	GRCh38_SEC11C
3.36129e-94	0.374095	0.316	0.078	1.13255e-89	3	GRCh38_CTSB
3.38712e-94	-0.518667	0.969	0.959	1.14126e-89	3	GRCh38_HNRNPA1
3.5258e-94	0.361622	0.353	0.094	1.18798e-89	3	GRCh38_DDRGK1
4.74722e-94	0.346875	0.459	0.14	1.59953e-89	3	GRCh38_HACD3
5.16426e-94	-0.373082	0.997	0.995	1.74005e-89	3	GRCh38_RPS3
6.00135e-94	-0.416793	0.99	0.988	2.02209e-89	3	GRCh38_RPL27A
6.06897e-94	0.453828	0.982	0.875	2.04488e-89	3	GRCh38_GSTP1
7.24174e-94	0.286032	0.26	0.055	2.44003e-89	3	GRCh38_TMEM50B
1.98457e-93	0.496909	0.831	0.365	6.68681e-89	3	GRCh38_NPC2
6.83654e-93	0.324769	0.273	0.061	2.3035e-88	3	GRCh38_BTBD7
8.40769e-93	0.31458	0.343	0.089	2.83289e-88	3	GRCh38_RAB9A
1.15534e-92	0.338687	0.408	0.118	3.8928e-88	3	GRCh38_KRTCAP2
2.40748e-92	0.332773	0.52	0.17	8.11177e-88	3	GRCh38_SUCLG1
4.68867e-92	0.438975	0.638	0.239	1.5798e-87	3	GRCh38_PDIA6
5.54525e-92	0.518903	0.818	0.375	1.86842e-87	3	GRCh38_CLIC1
7.54509e-92	0.318968	0.49	0.156	2.54224e-87	3	GRCh38_TMEM50A
1.59839e-91	-0.474526	0.99	0.976	5.38562e-87	3	GRCh38_RPLP0
9.91005e-91	0.415412	0.616	0.225	3.33909e-86	3	GRCh38_ERP29
1.1807e-90	0.320912	0.404	0.117	3.97826e-86	3	GRCh38_WBSCR22
1.4124e-90	0.33626	0.461	0.143	4.75893e-86	3	GRCh38_CHCHD10
7.89217e-90	0.433197	0.84	0.381	2.65919e-85	3	GRCh38_S100A10
2.55903e-89	-0.304676	0.997	0.999	8.6224e-85	3	GRCh38_RPS14
3.22255e-89	0.329191	0.336	0.089	1.0858e-84	3	GRCh38_NUCB1
5.01278e-89	-0.906317	0.815	0.837	1.68901e-84	3	GRCh38_TUBA1B
9.44633e-89	0.317042	0.441	0.135	3.18285e-84	3	GRCh38_YIPF3
1.33752e-88	0.267936	0.4	0.115	4.50665e-84	3	GRCh38_DPCD
1.34618e-88	0.305014	0.278	0.065	4.53583e-84	3	GRCh38_AK3
1.56322e-88	0.387873	0.652	0.244	5.2671e-84	3	GRCh38_METTL9
2.95714e-88	0.292006	0.277	0.064	9.9638e-84	3	GRCh38_MLF1
3.30755e-88	0.263167	0.336	0.088	1.11445e-83	3	GRCh38_PTP4A1
4.63233e-88	-1.72613	0.362	0.596	1.56082e-83	3	GRCh38_COL3A1
5.5439e-88	0.352273	0.405	0.121	1.86796e-83	3	GRCh38_TMED4
1.78901e-87	0.303505	0.325	0.085	6.02789e-83	3	GRCh38_FNBP1L
1.79496e-87	0.290406	0.264	0.06	6.04795e-83	3	GRCh38_G6PC3
3.88573e-87	0.339186	0.303	0.076	1.30926e-82	3	GRCh38_LRRFIP1
4.36449e-87	0.328527	0.301	0.076	1.47057e-82	3	GRCh38_MIDN
4.97233e-87	0.298887	0.414	0.124	1.67538e-82	3	GRCh38_CHID1
9.14673e-87	-0.705831	0.916	0.895	3.0819e-82	3	GRCh38_HMGB1
1.53992e-86	0.374473	0.521	0.18	5.18859e-82	3	GRCh38_NDFIP1
2.2025e-86	-0.360239	0.994	0.995	7.42111e-82	3	GRCh38_RPS15
2.3557e-86	-1.65594	0.406	0.612	7.93729e-82	3	GRCh38_COL1A1
2.53479e-86	0.404739	0.396	0.12	8.54073e-82	3	GRCh38_CCNL1
2.70473e-86	-1.27515	0.307	0.567	9.11333e-82	3	GRCh38_TPM2
4.36143e-86	0.395361	0.702	0.279	1.46954e-81	3	GRCh38_SPCS2
5.34476e-86	0.256366	0.325	0.084	1.80086e-81	3	GRCh38_EPN1
7.22261e-86	0.48882	0.715	0.303	2.43359e-81	3	GRCh38_QPRT
1.61172e-85	0.331271	0.251	0.057	5.43054e-81	3	GRCh38_PON2
1.83137e-85	-0.402236	0.988	0.991	6.17063e-81	3	GRCh38_RPL35A
2.7911e-85	0.295121	0.274	0.065	9.40435e-81	3	GRCh38_GOLM1
3.8666e-85	-0.410504	0.981	0.987	1.30281e-80	3	GRCh38_RPS13
4.29222e-85	0.325877	0.501	0.168	1.44622e-80	3	GRCh38_TMCO1
5.50826e-85	0.329893	0.44	0.139	1.85595e-80	3	GRCh38_IGF2BP2
6.81555e-85	0.258585	0.331	0.088	2.29643e-80	3	GRCh38_COQ4
8.43611e-85	0.329356	0.263	0.061	2.84246e-80	3	GRCh38_COL4A1
9.26811e-85	0.298442	0.396	0.117	3.1228e-80	3	GRCh38_CHMP1B
2.15431e-84	-0.36118	0.992	0.995	7.25873e-80	3	GRCh38_RPL10A
3.42381e-84	0.344665	0.477	0.159	1.15362e-79	3	GRCh38_SF1
4.0863e-84	0.278337	0.264	0.061	1.37684e-79	3	GRCh38_RHBDD2
4.64377e-84	0.28701	0.273	0.065	1.56467e-79	3	GRCh38_HOXC9
5.89833e-84	0.305931	0.357	0.101	1.98738e-79	3	GRCh38_KLF10
6.40595e-84	0.273731	0.37	0.106	2.15842e-79	3	GRCh38_SFT2D1
6.98035e-84	0.291513	0.254	0.058	2.35196e-79	3	GRCh38_PPFIBP1
7.20797e-84	0.279597	0.426	0.131	2.42865e-79	3	GRCh38_GSTK1
8.98166e-84	0.329005	0.554	0.195	3.02628e-79	3	GRCh38_SARAF
9.91507e-84	0.297539	0.298	0.075	3.34078e-79	3	GRCh38_SDF2L1
1.39905e-83	0.297271	0.393	0.118	4.71397e-79	3	GRCh38_SELT
1.53332e-83	0.318449	0.448	0.143	5.16636e-79	3	GRCh38_MSRB2
1.77209e-83	-0.541161	0.935	0.922	5.97089e-79	3	GRCh38_NPM1
2.21602e-83	0.296288	0.505	0.17	7.46667e-79	3	GRCh38_BRI3
3.18075e-83	0.270412	0.296	0.075	1.07172e-78	3	GRCh38_TRAF4
3.25945e-83	0.394181	0.587	0.218	1.09824e-78	3	GRCh38_WSB1
3.45451e-83	0.402549	0.683	0.271	1.16396e-78	3	GRCh38_NDUFA5
6.6194e-83	0.258811	0.251	0.057	2.23034e-78	3	GRCh38_MAP9
7.64548e-83	0.325976	0.545	0.192	2.57607e-78	3	GRCh38_TUFM
1.5222e-82	0.322643	0.269	0.065	5.12891e-78	3	GRCh38_DDIT3
8.80616e-82	0.279145	0.292	0.074	2.96715e-77	3	GRCh38_PFKL
1.0187e-81	0.328549	0.492	0.168	3.4324e-77	3	GRCh38_MTDH
2.03731e-81	0.267201	0.299	0.077	6.8645e-77	3	GRCh38_ALG5
2.85117e-81	-0.433916	0.97	0.971	9.60673e-77	3	GRCh38_RPL30
3.17271e-81	0.31607	0.326	0.089	1.06901e-76	3	GRCh38_THUMPD3-AS1
4.85785e-81	0.290879	0.391	0.117	1.6368e-76	3	GRCh38_GYPC
1.56313e-80	0.284411	0.484	0.163	5.26679e-76	3	GRCh38_MRPS36
1.61529e-80	0.272447	0.254	0.059	5.44257e-76	3	GRCh38_DICER1
5.21258e-80	0.377639	0.3	0.08	1.75633e-75	3	GRCh38_BICC1
5.21333e-80	0.265072	0.34	0.096	1.75658e-75	3	GRCh38_JAGN1
5.75268e-80	0.488723	0.299	0.082	1.93831e-75	3	GRCh38_B4GALT1
5.84168e-80	0.275652	0.252	0.059	1.96829e-75	3	GRCh38_PALM
1.34866e-79	0.3312	0.679	0.267	4.54418e-75	3	GRCh38_PDIA3
4.51307e-79	0.459629	0.734	0.326	1.52063e-74	3	GRCh38_BTG1
5.24016e-79	0.359182	0.981	0.928	1.76562e-74	3	GRCh38_FTL
9.61536e-79	0.312773	0.334	0.095	3.2398e-74	3	GRCh38_POLR2J3
3.03696e-78	-1.34493	0.342	0.577	1.02327e-73	3	GRCh38_ACTA2
1.39176e-77	-0.413072	0.977	0.967	4.68938e-73	3	GRCh38_RPS16
1.60914e-77	0.289585	0.276	0.07	5.42183e-73	3	GRCh38_AIG1
2.53702e-77	0.252823	0.256	0.062	8.54822e-73	3	GRCh38_COQ9
2.73496e-77	0.322309	0.307	0.084	9.21518e-73	3	GRCh38_NUDT4
3.38443e-77	-1.66885	0.237	0.511	1.14035e-72	3	GRCh38_IGFBP5
3.66816e-77	-0.473211	0.968	0.95	1.23595e-72	3	GRCh38_NACA
3.8093e-77	0.299038	0.437	0.145	1.2835e-72	3	GRCh38_TMBIM4
4.66494e-77	0.27525	0.429	0.139	1.5718e-72	3	GRCh38_FAM213A
6.02578e-77	0.267637	0.265	0.066	2.03033e-72	3	GRCh38_GPAA1
1.52483e-76	0.257551	0.274	0.07	5.13775e-72	3	GRCh38_MGST2
1.58263e-76	0.257314	0.313	0.086	5.33251e-72	3	GRCh38_TES
3.64783e-76	0.277134	0.374	0.115	1.2291e-71	3	GRCh38_VIMP
1.40574e-75	0.309553	0.592	0.224	4.73649e-71	3	GRCh38_JUND
1.66031e-75	0.260756	0.418	0.136	5.59424e-71	3	GRCh38_CNIH4
3.39179e-75	0.322376	0.41	0.133	1.14283e-70	3	GRCh38_COTL1
3.76038e-75	0.282406	0.3	0.082	1.26702e-70	3	GRCh38_RERE
5.72003e-75	0.291464	0.282	0.075	1.92731e-70	3	GRCh38_TEX264
8.94779e-75	0.372279	0.997	0.921	3.01487e-70	3	GRCh38_MT-CYB
1.08883e-74	0.258466	0.367	0.113	3.66869e-70	3	GRCh38_TMEM9
1.27392e-74	0.336366	0.602	0.234	4.29234e-70	3	GRCh38_HSPA5
1.4071e-74	0.266546	0.292	0.079	4.74109e-70	3	GRCh38_SYNJ2BP
1.41098e-74	0.282832	0.502	0.176	4.75417e-70	3	GRCh38_S100A16
1.73369e-74	0.373372	0.4	0.132	5.84151e-70	3	GRCh38_TNRC6B
1.98558e-74	0.31805	0.503	0.182	6.6902e-70	3	GRCh38_MANF
2.49652e-74	0.265721	0.417	0.136	8.41177e-70	3	GRCh38_PSENEN
3.93089e-74	0.432517	0.977	0.737	1.32448e-69	3	GRCh38_MT-ND2
2.48192e-73	0.323119	0.45	0.157	8.36259e-69	3	GRCh38_ARL6IP5
4.37448e-73	-0.411138	0.981	0.972	1.47394e-68	3	GRCh38_RPS20
5.27065e-73	0.26266	0.396	0.127	1.77589e-68	3	GRCh38_GIPC1
1.55432e-72	0.271067	0.254	0.064	5.23712e-68	3	GRCh38_LYPLAL1
3.81088e-72	-0.315313	0.997	0.997	1.28404e-67	3	GRCh38_RPS6
6.90406e-72	0.271416	0.459	0.158	2.32625e-67	3	GRCh38_C12orf75
8.43056e-72	0.31406	0.569	0.218	2.84059e-67	3	GRCh38_YWHAZ
1.54204e-71	0.250924	0.427	0.143	5.19575e-67	3	GRCh38_VPS25
1.81917e-71	0.289235	0.569	0.215	6.1295e-67	3	GRCh38_ARGLU1
2.19979e-71	-0.564538	0.915	0.906	7.41196e-67	3	GRCh38_CALM2
3.0743e-71	0.301287	0.49	0.177	1.03585e-66	3	GRCh38_TMED10
6.15503e-71	-0.391368	0.984	0.978	2.07387e-66	3	GRCh38_RPL5
7.255e-71	0.326121	0.678	0.277	2.4445e-66	3	GRCh38_PNISR
1.64582e-70	0.290604	0.37	0.119	5.54541e-66	3	GRCh38_ZFP36L2
2.81771e-70	-0.455747	0.961	0.939	9.49398e-66	3	GRCh38_RPL27
3.60742e-70	0.273241	0.317	0.094	1.21548e-65	3	GRCh38_OS9
3.72422e-70	0.253147	0.332	0.1	1.25484e-65	3	GRCh38_TRAM1
4.13939e-70	0.409449	0.731	0.327	1.39473e-65	3	GRCh38_TUBB2B
2.43473e-69	0.306724	0.285	0.079	8.20359e-65	3	GRCh38_IRF2BPL
3.75662e-69	0.452815	0.928	0.613	1.26575e-64	3	GRCh38_HSP90AA1
3.79119e-69	0.262692	0.29	0.082	1.2774e-64	3	GRCh38_GRINA
6.18509e-69	0.252904	0.264	0.07	2.084e-64	3	GRCh38_YAP1
6.44344e-69	0.403909	0.93	0.617	2.17105e-64	3	GRCh38_CD63
1.40265e-68	0.309192	0.64	0.26	4.72608e-64	3	GRCh38_ERGIC3
2.11202e-68	0.405705	0.917	0.502	7.11624e-64	3	GRCh38_MT-ND5
5.27093e-68	0.293188	0.351	0.111	1.77599e-63	3	GRCh38_SESN3
1.12189e-67	-0.39101	0.982	0.977	3.78009e-63	3	GRCh38_RPS17
2.24964e-67	0.28793	0.282	0.08	7.57995e-63	3	GRCh38_CELF1
3.45406e-67	0.29857	0.437	0.156	1.16381e-62	3	GRCh38_PABPN1
4.00027e-67	0.279673	0.286	0.082	1.34785e-62	3	GRCh38_SERINC1
5.30877e-67	0.25881	0.304	0.09	1.78874e-62	3	GRCh38_C5orf15
6.62164e-67	0.290014	0.547	0.212	2.2311e-62	3	GRCh38_ATRAID
7.65561e-67	-0.709346	0.865	0.821	2.57948e-62	3	GRCh38_HMGN2
1.3135e-66	0.319479	0.68	0.288	4.42571e-62	3	GRCh38_SRSF5
2.30243e-66	0.259052	0.265	0.073	7.75782e-62	3	GRCh38_AP2A2
7.60994e-66	0.292345	0.686	0.287	2.56409e-61	3	GRCh38_KDELR1
1.21505e-65	0.327794	0.331	0.105	4.09398e-61	3	GRCh38_HIST1H2AC
2.40791e-65	0.345928	0.726	0.328	8.11322e-61	3	GRCh38_COA3
3.04722e-65	0.527482	0.882	0.56	1.02673e-60	3	GRCh38_SOX4
3.6157e-65	0.286691	0.361	0.119	1.21827e-60	3	GRCh38_MT-ND4L
9.36197e-65	0.257283	0.321	0.1	3.15442e-60	3	GRCh38_DCAF7
2.72349e-64	0.417239	0.801	0.407	9.17654e-60	3	GRCh38_DBI
3.00254e-64	0.373123	0.777	0.376	1.01167e-59	3	GRCh38_ENO1
3.85192e-64	0.302573	0.318	0.099	1.29787e-59	3	GRCh38_NFKBIA
5.13612e-64	0.358919	0.766	0.356	1.73056e-59	3	GRCh38_MGST3
3.23052e-63	-0.272225	1	0.999	1.08849e-58	3	GRCh38_RPL7
6.43732e-63	0.317993	0.708	0.309	2.16899e-58	3	GRCh38_ANAPC16
6.93212e-63	0.476847	0.962	0.621	2.33571e-58	3	GRCh38_MT-ND3
8.42973e-63	0.304478	0.569	0.233	2.84031e-58	3	GRCh38_N4BP2L2
8.88987e-63	0.382276	0.827	0.414	2.99535e-58	3	GRCh38_CUTA
9.9921e-63	0.25491	0.395	0.138	3.36674e-58	3	GRCh38_CIB1
1.12552e-62	0.253508	0.545	0.214	3.79234e-58	3	GRCh38_NAA38
1.13957e-62	0.273279	0.472	0.177	3.83968e-58	3	GRCh38_H1F0
1.44576e-62	0.374419	0.334	0.11	4.87135e-58	3	GRCh38_MDM4
1.93863e-62	-0.914383	0.511	0.621	6.53201e-58	3	GRCh38_CNN3
3.15616e-62	-1.06603	0.481	0.598	1.06344e-57	3	GRCh38_CSRP2
4.86969e-62	0.253898	0.4	0.14	1.64079e-57	3	GRCh38_TOMM20
6.63307e-62	0.449349	0.767	0.394	2.23495e-57	3	GRCh38_S100A6
1.13746e-61	0.284775	0.426	0.157	3.83256e-57	3	GRCh38_SRSF6
2.04953e-61	-0.326156	0.99	0.987	6.9057e-57	3	GRCh38_RPL19
1.26446e-60	0.27462	0.334	0.11	4.26048e-56	3	GRCh38_ARL4A
1.26561e-60	-1.31658	0.197	0.444	4.26435e-56	3	GRCh38_MGP
1.7292e-60	-0.844281	0.565	0.65	5.82637e-56	3	GRCh38_RBP1
6.28979e-60	0.42946	0.952	0.613	2.11928e-55	3	GRCh38_MT-ND1
1.10923e-59	-1.31724	0.242	0.468	3.73745e-55	3	GRCh38_PTN
1.32914e-59	-0.358961	0.991	0.986	4.47841e-55	3	GRCh38_RPL31
1.53577e-59	-0.436437	0.94	0.926	5.17464e-55	3	GRCh38_RPS11
4.26114e-59	0.250805	0.397	0.144	1.43575e-54	3	GRCh38_MLEC
4.31371e-59	0.266582	0.572	0.236	1.45346e-54	3	GRCh38_MRPL33
2.06823e-57	-0.322092	0.988	0.983	6.96868e-53	3	GRCh38_RPS9
7.65392e-57	0.305215	0.291	0.095	2.57891e-52	3	GRCh38_FOSB
8.53821e-57	-0.329645	0.988	0.986	2.87686e-52	3	GRCh38_RPL12
4.18938e-56	-1.07793	0.203	0.442	1.41157e-51	3	GRCh38_NUPR1
6.12285e-56	0.269663	0.32	0.108	2.06303e-51	3	GRCh38_GLG1
5.22187e-55	0.276376	0.358	0.129	1.75946e-50	3	GRCh38_GABPB1-AS1
5.85863e-55	0.268789	0.678	0.302	1.97401e-50	3	GRCh38_SPCS1
9.36961e-55	0.281946	0.361	0.131	3.157e-50	3	GRCh38_S100A4
9.71146e-55	-0.388592	0.966	0.953	3.27218e-50	3	GRCh38_RPL14
1.04729e-54	-0.426769	0.953	0.905	3.52873e-50	3	GRCh38_RPL4
1.28925e-54	0.267143	0.577	0.248	4.34399e-50	3	GRCh38_DDX17
3.12374e-54	0.25738	0.687	0.307	1.05251e-49	3	GRCh38_SEC62
3.70022e-54	0.254897	0.317	0.108	1.24675e-49	3	GRCh38_STAT3
7.37772e-54	0.279051	0.774	0.368	2.48585e-49	3	GRCh38_SSR4
8.60418e-54	-0.393899	0.964	0.952	2.89909e-49	3	GRCh38_RPS25
1.13395e-53	-0.790062	0.656	0.667	3.82073e-49	3	GRCh38_SEPT7
3.03062e-53	0.333439	0.81	0.418	1.02114e-48	3	GRCh38_ARPC3
3.30773e-53	0.252515	0.256	0.079	1.11451e-48	3	GRCh38_MGEA5
7.21431e-53	0.270659	0.252	0.078	2.43079e-48	3	GRCh38_TRIB2
2.29881e-52	-0.298033	0.992	0.991	7.7456e-48	3	GRCh38_RPL26
2.81777e-52	0.302538	0.728	0.345	9.49419e-48	3	GRCh38_ZFP36L1
4.08047e-52	-0.86912	0.455	0.578	1.37487e-47	3	GRCh38_TPM4
1.24795e-51	-1.39351	0.366	0.517	4.20485e-47	3	GRCh38_COL1A2
1.31294e-51	0.352157	0.86	0.489	4.42382e-47	3	GRCh38_ATP6V1F
3.18742e-50	-1.17683	0.135	0.366	1.07397e-45	3	GRCh38_MEIS2
4.76622e-49	-0.372595	0.991	0.991	1.60593e-44	3	GRCh38_RPL39
4.85194e-49	0.327832	0.812	0.442	1.63481e-44	3	GRCh38_NDUFB9
6.9221e-49	-1.13272	0.155	0.378	2.33233e-44	3	GRCh38_MFAP4
7.82556e-49	-1.14549	0.233	0.435	2.63674e-44	3	GRCh38_PLAC9
2.49144e-48	0.335147	0.89	0.553	8.39464e-44	3	GRCh38_ATP6V1G1
4.63319e-48	0.320926	0.69	0.342	1.56111e-43	3	GRCh38_S100A13
2.86516e-47	-0.327744	0.978	0.967	9.65386e-43	3	GRCh38_RPL28
5.9126e-47	-0.477676	0.906	0.87	1.99219e-42	3	GRCh38_TUBA1A
8.52485e-47	-0.336631	0.995	0.992	2.87236e-42	3	GRCh38_RPS27
1.53847e-45	-0.337019	0.973	0.946	5.18373e-41	3	GRCh38_TPT1
9.68098e-45	-0.355323	0.974	0.932	3.26191e-40	3	GRCh38_RPL23
4.98241e-44	-1.12514	0.186	0.385	1.67877e-39	3	GRCh38_TGFBI
9.57115e-44	-0.400602	0.937	0.892	3.2249e-39	3	GRCh38_RPL22
1.67226e-42	-1.08213	0.211	0.399	5.63451e-38	3	GRCh38_TMSB15A
5.91281e-42	-0.310172	0.982	0.968	1.99226e-37	3	GRCh38_RPL35
1.60443e-41	0.281812	0.987	0.91	5.40598e-37	3	GRCh38_H3F3B
7.81498e-39	-1.201	0.208	0.388	2.63318e-34	3	GRCh38_CRABP1
9.37767e-39	-1.12083	0.159	0.349	3.15971e-34	3	GRCh38_DCN
4.45264e-37	-0.799418	0.454	0.539	1.50027e-32	3	GRCh38_CALD1
5.06677e-37	-0.313571	0.986	0.959	1.7072e-32	3	GRCh38_SERF2
5.29535e-37	-0.900275	0.29	0.436	1.78422e-32	3	GRCh38_EMP3
2.05154e-36	-0.667665	0.617	0.643	6.91246e-32	3	GRCh38_MYL9
4.22087e-36	-0.259777	0.99	0.984	1.42218e-31	3	GRCh38_NGFRAP1
5.36169e-36	-0.585883	0.752	0.683	1.80657e-31	3	GRCh38_NAP1L1
2.70041e-35	-0.288563	0.982	0.964	9.09875e-31	3	GRCh38_RPLP2
1.47608e-34	-0.260367	0.986	0.976	4.97349e-30	3	GRCh38_RPL18
1.65825e-34	-0.280369	0.99	0.969	5.58729e-30	3	GRCh38_RPS5
1.72067e-34	-1.00695	0.374	0.484	5.79762e-30	3	GRCh38_GPC3
2.00028e-34	-0.261243	0.991	0.99	6.73974e-30	3	GRCh38_MYL6
2.63294e-34	-0.374622	0.94	0.897	8.87142e-30	3	GRCh38_RPL37
1.27051e-33	-0.481107	0.82	0.736	4.28087e-29	3	GRCh38_SUB1
4.193e-33	-0.867863	0.428	0.504	1.41279e-28	3	GRCh38_CRABP2
5.82951e-33	-1.14975	0.096	0.275	1.96419e-28	3	GRCh38_POSTN
1.19471e-32	-0.387012	0.917	0.852	4.02545e-28	3	GRCh38_SUMO2
8.93817e-32	-1.24364	0.195	0.351	3.01163e-27	3	GRCh38_SFRP2
4.39822e-31	-0.862102	0.296	0.422	1.48194e-26	3	GRCh38_TCEAL7
6.65595e-31	-0.851819	0.144	0.31	2.24265e-26	3	GRCh38_MDFI
1.44821e-29	-0.959226	0.208	0.355	4.87959e-25	3	GRCh38_CXCL12
3.64232e-29	0.3603	0.882	0.636	1.22724e-24	3	GRCh38_HSPB1
5.90127e-29	-0.448996	0.869	0.775	1.98837e-24	3	GRCh38_TXN
1.96873e-28	-0.670549	0.629	0.592	6.63343e-24	3	GRCh38_B2M
5.61598e-28	-0.340117	0.916	0.858	1.89225e-23	3	GRCh38_BTF3
5.5659e-27	-0.734592	0.092	0.251	1.87538e-22	3	GRCh38_IGFBP4
4.0579e-25	-0.523758	0.748	0.665	1.36727e-20	3	GRCh38_IFITM3
1.87933e-23	-0.294808	0.965	0.929	6.33223e-19	3	GRCh38_RPS29
2.30687e-23	-0.818729	0.128	0.266	7.77277e-19	3	GRCh38_NR2F1
6.95051e-23	-0.778699	0.203	0.329	2.3419e-18	3	GRCh38_GLIPR2
9.80561e-23	-0.835419	0.146	0.278	3.3039e-18	3	GRCh38_FBLN1
1.32581e-22	-0.293038	0.953	0.884	4.46718e-18	3	GRCh38_UBA52
6.8207e-22	-0.280564	0.965	0.938	2.29817e-17	3	GRCh38_RPL37A
2.15986e-21	-0.385937	0.853	0.738	7.27742e-17	3	GRCh38_WBP5
2.27056e-21	-0.811019	0.186	0.307	7.65043e-17	3	GRCh38_FHL1
2.56739e-21	-0.267327	0.956	0.92	8.65056e-17	3	GRCh38_RPSA
1.30359e-20	-0.932238	0.223	0.331	4.39231e-16	3	GRCh38_ITM2A
1.76202e-20	-0.438213	0.789	0.671	5.93695e-16	3	GRCh38_EID1
3.92162e-20	-0.701394	0.514	0.508	1.32135e-15	3	GRCh38_MARCKS
7.99821e-20	-0.327235	0.956	0.905	2.69492e-15	3	GRCh38_STMN1
2.00183e-19	-0.367868	0.847	0.732	6.74497e-15	3	GRCh38_SNRPD2
2.03053e-19	0.329286	0.759	0.535	6.84167e-15	3	GRCh38_ID3
2.59315e-19	-0.290995	0.931	0.862	8.73736e-15	3	GRCh38_GAPDH
5.46602e-19	-0.323429	0.873	0.778	1.84172e-14	3	GRCh38_ATP5L
9.02442e-19	-0.278054	0.937	0.873	3.04069e-14	3	GRCh38_DYNLL1
1.09719e-18	-0.417147	0.785	0.705	3.69689e-14	3	GRCh38_MDK
2.46194e-18	-0.312407	0.911	0.83	8.29526e-14	3	GRCh38_PPIA
3.53349e-18	-0.340801	0.864	0.745	1.19057e-13	3	GRCh38_ERH
3.12318e-15	-0.308572	0.872	0.767	1.05232e-10	3	GRCh38_HSP90AB1
8.63298e-15	-0.68667	0.291	0.354	2.9088e-10	3	GRCh38_NENF
6.46019e-14	-0.561779	0.529	0.498	2.1767e-09	3	GRCh38_C12orf57
6.64458e-14	-0.4303	0.671	0.608	2.23883e-09	3	GRCh38_ANXA2
1.38318e-13	-0.34345	0.802	0.69	4.66047e-09	3	GRCh38_PARK7
1.55387e-13	-0.593663	0.471	0.463	5.23561e-09	3	GRCh38_PDLIM7
1.86798e-13	-0.733737	0.266	0.329	6.29397e-09	3	GRCh38_FABP5
4.56795e-13	-0.323319	0.84	0.694	1.53912e-08	3	GRCh38_EEF1D
1.07126e-12	-0.364425	0.801	0.67	3.60952e-08	3	GRCh38_OST4
8.46758e-12	-0.372732	0.77	0.645	2.85307e-07	3	GRCh38_EIF3E
1.7359e-11	-0.352006	0.793	0.654	5.84895e-07	3	GRCh38_PTMS
2.28371e-11	-0.411016	0.739	0.605	7.69472e-07	3	GRCh38_C6orf48
6.5755e-11	-0.379302	0.741	0.615	2.21555e-06	3	GRCh38_TCEAL8
5.30797e-10	-0.373538	0.726	0.599	1.78847e-05	3	GRCh38_SNRPE
3.07529e-09	-0.327698	0.776	0.646	0.000103619	3	GRCh38_MZT2B
4.56552e-09	-0.335528	0.789	0.642	0.00015383	3	GRCh38_EEF1B2
7.59773e-09	-0.36316	0.728	0.595	0.000255998	3	GRCh38_BANF1
1.3308e-08	-0.446479	0.665	0.554	0.0004484	3	GRCh38_SEPW1
1.95339e-08	-0.326361	0.805	0.637	0.000658175	3	GRCh38_SEC61B
2.76084e-08	-0.323401	0.828	0.698	0.000930237	3	GRCh38_TPM1
5.78141e-08	-0.59705	0.213	0.259	0.00194799	3	GRCh38_PLS3
6.91968e-08	-0.262471	0.867	0.738	0.00233152	3	GRCh38_COX6C
7.897e-08	-0.546838	0.411	0.398	0.00266082	3	GRCh38_TIMP1
1.48386e-07	-0.485456	0.633	0.519	0.00499972	3	GRCh38_RANBP1
2.69431e-07	-0.343311	0.755	0.6	0.0090782	3	GRCh38_MAGED2
3.76982e-07	-0.43856	0.626	0.521	0.012702	3	GRCh38_RHOC
1.82505e-06	-0.487581	0.705	0.562	0.0614933	3	GRCh38_H2AFZ
2.18257e-06	-0.29256	0.82	0.657	0.0735395	3	GRCh38_PSMA7
2.70542e-06	-0.611813	0.217	0.252	0.0911565	3	GRCh38_CTSC
3.53422e-06	-0.563555	0.371	0.357	0.119082	3	GRCh38_LDHA
4.77773e-06	-0.413461	0.71	0.571	0.160981	3	GRCh38_SPARC
1.96579e-05	-0.571928	0.305	0.308	0.662352	3	GRCh38_MLLT11
2.11626e-05	-0.281861	0.79	0.625	0.713053	3	GRCh38_NREP
2.50266e-05	-0.328846	0.712	0.567	0.843245	3	GRCh38_SEC61G
4.06669e-05	-0.303153	0.758	0.598	1	3	GRCh38_RBX1
5.2623e-05	-0.282772	0.759	0.601	1	3	GRCh38_SRSF3
7.54095e-05	-0.451751	0.605	0.481	1	3	GRCh38_SNRPD1
0.000234079	-0.502963	0.313	0.308	1	3	GRCh38_SEPT11
0.000509392	-0.254765	0.805	0.616	1	3	GRCh38_RPS10
0.000620839	-0.285218	0.739	0.572	1	3	GRCh38_EIF3F
0.000707832	-0.507711	0.352	0.332	1	3	GRCh38_IGFBP2
0.000868334	-0.271236	0.322	0.217	1	3	GRCh38_AK1
0.000887842	-0.49521	0.398	0.356	1	3	GRCh38_ANXA5
0.00112786	-0.30161	0.283	0.196	1	3	GRCh38_CKS2
0.0011379	-0.334626	0.701	0.556	1	3	GRCh38_RPL36A
0.00172586	-0.252585	0.308	0.212	1	3	GRCh38_COPS8
0.00277938	-0.265208	0.27	0.187	1	3	GRCh38_SEC13
0.00281359	-0.768389	0.317	0.296	1	3	GRCh38_HMGB2
0.00320324	-0.284191	0.418	0.283	1	3	GRCh38_PFDN4
0.00329125	-0.357223	0.63	0.491	1	3	GRCh38_C4orf3
0.00411117	-0.31171	0.696	0.533	1	3	GRCh38_PSMB5
0.00585276	-0.266476	0.36	0.25	1	3	GRCh38_PSMC3
0.00656048	-0.40402	0.599	0.47	1	3	GRCh38_PFN2
0.00793547	-0.272289	0.736	0.564	1	3	GRCh38_MORF4L2
0	3.05998	0.895	0.01	0	4	GRCh38_PODXL
0	2.33819	0.859	0.039	0	4	GRCh38_MAFB
0	2.14675	0.73	0.007	0	4	GRCh38_PTPRO
0	2.13634	0.748	0.1	0	4	GRCh38_GADD45A
0	2.10155	0.784	0.007	0	4	GRCh38_CLIC5
0	2.05158	0.825	0.094	0	4	GRCh38_BCAM
0	2.02635	0.706	0.004	0	4	GRCh38_NPHS2
0	1.95799	0.738	0.082	0	4	GRCh38_HTRA1
0	1.95631	0.744	0.075	0	4	GRCh38_AIF1
0	1.87673	0.629	0.025	0	4	GRCh38_GPX3
0	1.859	0.796	0.112	0	4	GRCh38_VAMP8
0	1.76567	0.754	0.049	0	4	GRCh38_WT1
0	1.76097	0.716	0.076	0	4	GRCh38_CPXM1
0	1.71244	0.607	0.019	0	4	GRCh38_SPOCK2
0	1.70645	0.514	0.001	0	4	GRCh38_SOST
0	1.68449	0.79	0.145	0	4	GRCh38_SPINT2
0	1.67931	0.558	0.024	0	4	GRCh38_MPP5
0	1.67411	0.524	0.021	0	4	GRCh38_MME
0	1.61975	0.659	0.078	0	4	GRCh38_VAMP5
0	1.60458	0.603	0.048	0	4	GRCh38_PTH1R
0	1.57172	0.649	0.075	0	4	GRCh38_BST2
0	1.55838	0.569	0.004	0	4	GRCh38_NPHS1
0	1.52728	0.562	0.025	0	4	GRCh38_SBSPON
0	1.49748	0.655	0.091	0	4	GRCh38_TJP1
0	1.49674	0.655	0.094	0	4	GRCh38_DUSP23
0	1.46103	0.663	0.096	0	4	GRCh38_MXRA8
0	1.44616	0.629	0.092	0	4	GRCh38_HIPK2
0	1.44016	0.518	0.013	0	4	GRCh38_TGFBR3
0	1.4284	0.478	0.015	0	4	GRCh38_ENPEP
0	1.42736	0.393	0.002	0	4	GRCh38_DDN
0	1.39939	0.534	0.021	0	4	GRCh38_SYNPO
0	1.39005	0.405	0.03	0	4	GRCh38_THSD7A
0	1.36846	0.542	0.063	0	4	GRCh38_PLTP
0	1.33738	0.462	0.015	0	4	GRCh38_ST6GALNAC3
0	1.24637	0.462	0.028	0	4	GRCh38_SERINC5
0	1.21412	0.419	0.009	0	4	GRCh38_ST3GAL6
0	1.21058	0.456	0.03	0	4	GRCh38_TYRO3
0	1.12294	0.359	0.015	0	4	GRCh38_VEGFA
0	1.10161	0.371	0.018	0	4	GRCh38_CRB2
0	1.03083	0.345	0.019	0	4	GRCh38_ARHGEF3
0	1.00974	0.357	0.012	0	4	GRCh38_ITGA3
0	0.967651	0.284	0.011	0	4	GRCh38_NPNT
0	0.949053	0.292	0.002	0	4	GRCh38_CLDN5
0	0.947553	0.31	0.011	0	4	GRCh38_STON2
0	0.947221	0.349	0.02	0	4	GRCh38_WT1-AS
0	0.925703	0.302	0.004	0	4	GRCh38_PLA2R1
0	0.890985	0.3	0.01	0	4	GRCh38_FAM134B
0	0.881819	0.306	0.008	0	4	GRCh38_TMEM178A
0	0.861795	0.296	0.004	0	4	GRCh38_AQP3
9.38169e-299	0.854013	0.278	0.012	3.16107e-294	4	GRCh38_NTNG1
5.42943e-298	0.826789	0.27	0.011	1.82939e-293	4	GRCh38_FOXD1
1.93597e-290	1.00102	0.339	0.022	6.52306e-286	4	GRCh38_FAM65A
1.019e-289	0.916207	0.278	0.013	3.43341e-285	4	GRCh38_KLK6
4.1986e-287	0.971513	0.321	0.019	1.41468e-282	4	GRCh38_TSPAN2
6.52622e-286	1.95778	0.962	0.433	2.19894e-281	4	GRCh38_ITM2B
3.77993e-285	0.936284	0.351	0.025	1.27361e-280	4	GRCh38_SLC48A1
1.82003e-279	0.867448	0.343	0.024	6.1324e-275	4	GRCh38_P3H2
5.29545e-275	1.69353	0.694	0.137	1.78425e-270	4	GRCh38_HLA-A
1.27929e-265	0.901282	0.282	0.016	4.31043e-261	4	GRCh38_ROBO2
5.03804e-264	0.730604	0.272	0.014	1.69752e-259	4	GRCh38_CGNL1
5.22986e-263	0.887283	0.272	0.015	1.76215e-258	4	GRCh38_TRAC
9.07336e-257	1.39234	0.486	0.06	3.05718e-252	4	GRCh38_TPPP3
5.20285e-255	1.50838	0.601	0.101	1.75305e-250	4	GRCh38_MIR503HG
2.24348e-254	0.836197	0.26	0.013	7.55918e-250	4	GRCh38_TNNT2
3.6036e-250	1.1349	0.468	0.059	1.2142e-245	4	GRCh38_AGRN
2.08831e-247	1.28071	0.649	0.122	7.03634e-243	4	GRCh38_EFNB1
8.4215e-246	1.46033	0.71	0.151	2.83754e-241	4	GRCh38_ANXA1
1.39639e-244	1.22187	0.252	0.013	4.70499e-240	4	GRCh38_DAPL1
3.42493e-244	0.979931	0.359	0.032	1.15399e-239	4	GRCh38_PDE4DIP
2.35224e-233	1.00398	0.391	0.042	7.92563e-229	4	GRCh38_FOXC1
5.39814e-224	0.947448	0.302	0.024	1.81885e-219	4	GRCh38_TCEAL2
1.07628e-220	1.04708	0.472	0.068	3.62643e-216	4	GRCh38_AIF1L
3.11499e-211	1.13188	0.544	0.097	1.04957e-206	4	GRCh38_ARHGAP29
2.99248e-210	1.02544	0.407	0.052	1.00829e-205	4	GRCh38_SRGAP1
1.22347e-208	0.806119	0.294	0.025	4.12235e-204	4	GRCh38_LAMA5
9.46182e-198	0.830179	0.294	0.026	3.18807e-193	4	GRCh38_F2R
3.72444e-197	0.871335	0.339	0.037	1.25491e-192	4	GRCh38_PTPRD
9.08893e-197	-0.793267	0.99	0.999	3.06242e-192	4	GRCh38_RPS2
1.19056e-186	0.771431	0.276	0.025	4.01146e-182	4	GRCh38_SEMA3B
1.22131e-182	1.12712	0.518	0.099	4.11508e-178	4	GRCh38_GMDS
5.93961e-180	1.67954	0.571	0.127	2.00129e-175	4	GRCh38_S100A4
5.04872e-176	1.30877	0.685	0.189	1.70112e-171	4	GRCh38_NEAT1
2.08479e-174	2.15015	0.28	0.029	7.0245e-170	4	GRCh38_CXCL14
5.28027e-173	1.14541	0.659	0.169	1.77913e-168	4	GRCh38_SLC9A3R2
1.28298e-171	-1.32952	0.893	0.988	4.32288e-167	4	GRCh38_LGALS1
3.59769e-168	-0.596061	1	1	1.21221e-163	4	GRCh38_RPS18
3.30665e-166	0.827638	0.345	0.046	1.11414e-161	4	GRCh38_SLC9A3R1
2.95102e-164	-0.616913	1	1	9.94318e-160	4	GRCh38_RPS4X
3.62411e-164	-0.645892	0.99	1	1.22111e-159	4	GRCh38_RPL10
5.99585e-163	1.11489	0.532	0.117	2.02024e-158	4	GRCh38_ZFP36L2
3.05448e-161	0.983353	0.395	0.062	1.02918e-156	4	GRCh38_NES
2.01125e-160	0.806085	0.27	0.028	6.77671e-156	4	GRCh38_NTRK2
2.10694e-159	1.19404	0.992	0.932	7.09911e-155	4	GRCh38_MALAT1
1.21096e-158	0.799837	0.343	0.046	4.08022e-154	4	GRCh38_ARHGAP28
1.44621e-158	0.898619	0.413	0.067	4.87285e-154	4	GRCh38_TNNI1
4.81565e-154	1.01686	0.532	0.116	1.62259e-149	4	GRCh38_BGN
3.57507e-152	-0.59867	0.99	0.999	1.20458e-147	4	GRCh38_RPL13
1.12568e-149	2.12869	0.627	0.196	3.79287e-145	4	GRCh38_CTGF
1.12431e-147	-0.557413	0.994	0.999	3.78824e-143	4	GRCh38_RPS14
7.3977e-147	1.23519	0.569	0.15	2.49258e-142	4	GRCh38_HES4
8.9446e-147	0.835005	0.349	0.053	3.01379e-142	4	GRCh38_DACH1
3.96585e-146	0.883293	0.315	0.044	1.33625e-141	4	GRCh38_ADAMTS9
5.64849e-146	1.06476	0.851	0.36	1.9032e-141	4	GRCh38_ITM2C
8.39306e-144	-0.617451	0.994	0.998	2.82796e-139	4	GRCh38_RPL32
5.10078e-143	1.04443	0.488	0.109	1.71866e-138	4	GRCh38_ACTN4
1.67868e-141	-0.537634	1	1	5.65613e-137	4	GRCh38_RPL13A
2.63824e-140	1.1022	0.758	0.284	8.88929e-136	4	GRCh38_TSC22D3
1.28795e-137	0.915344	0.488	0.112	4.33962e-133	4	GRCh38_CXXC5
2.01257e-137	-0.689631	0.974	0.995	6.78114e-133	4	GRCh38_RPL6
4.51903e-134	-0.58856	0.992	0.998	1.52264e-129	4	GRCh38_RPL3
1.54762e-133	-0.579568	0.996	0.999	5.21454e-129	4	GRCh38_RPS19
7.16411e-131	0.787655	0.377	0.066	2.41387e-126	4	GRCh38_FOXC2
5.30403e-130	0.802857	0.367	0.066	1.78714e-125	4	GRCh38_EPHX1
1.14926e-129	-1.17299	0.579	0.888	3.87232e-125	4	GRCh38_TUBA1A
8.59798e-129	-0.672603	0.976	0.993	2.897e-124	4	GRCh38_RPS12
4.58503e-128	0.809414	0.341	0.058	1.54488e-123	4	GRCh38_PLAC1
5.37046e-128	-0.579566	1	0.998	1.80952e-123	4	GRCh38_RPS8
2.09272e-127	1.42115	0.923	0.508	7.05122e-123	4	GRCh38_IGFBP7
7.08377e-127	1.13173	0.631	0.207	2.38681e-122	4	GRCh38_DUSP1
8.94012e-127	-0.579497	0.982	0.998	3.01228e-122	4	GRCh38_RPS6
1.44045e-123	-0.559782	0.996	0.998	4.85344e-119	4	GRCh38_RPS3A
4.67017e-123	0.871706	0.458	0.105	1.57357e-118	4	GRCh38_LOXL1
1.35837e-122	-0.657798	0.96	0.989	4.57691e-118	4	GRCh38_RPL27A
2.62841e-122	-0.557299	0.994	0.998	8.85617e-118	4	GRCh38_RPL11
3.6768e-122	-0.467177	1	1	1.23886e-117	4	GRCh38_EEF1A1
1.12796e-121	0.849279	0.431	0.094	3.80054e-117	4	GRCh38_SDC2
3.12165e-121	-0.578865	0.978	0.996	1.05181e-116	4	GRCh38_RPS3
3.67824e-120	0.695075	0.272	0.039	1.23935e-115	4	GRCh38_EPB41L5
7.93228e-119	-0.559439	0.99	0.998	2.6727e-114	4	GRCh38_RPL15
5.96208e-118	-0.739199	0.911	0.981	2.00886e-113	4	GRCh38_RPLP0
1.17884e-117	0.781898	0.31	0.053	3.972e-113	4	GRCh38_DDR1
2.42278e-117	0.802409	0.383	0.08	8.16331e-113	4	GRCh38_PVRL2
1.42485e-116	-0.773395	0.867	0.959	4.80089e-112	4	GRCh38_RPL14
7.58814e-114	0.946527	0.589	0.192	2.55675e-109	4	GRCh38_LEPROT
5.42879e-113	1.22528	0.812	0.402	1.82918e-108	4	GRCh38_S100A6
2.76292e-112	-0.491392	0.996	0.999	9.30937e-108	4	GRCh38_RPL7
1.80372e-111	0.853536	0.494	0.134	6.07747e-107	4	GRCh38_APLP2
1.27345e-109	0.875594	0.5	0.139	4.29076e-105	4	GRCh38_MYH9
1.08228e-107	-0.618516	0.964	0.987	3.64664e-103	4	GRCh38_RPL12
4.2866e-107	0.934677	0.724	0.302	1.44433e-102	4	GRCh38_VAMP2
7.79721e-106	0.879676	0.605	0.201	2.62719e-101	4	GRCh38_SEPP1
6.47436e-102	-0.541685	0.986	0.994	2.18147e-97	4	GRCh38_RPL18A
1.13263e-101	0.99468	0.335	0.067	3.81628e-97	4	GRCh38_PCP4
2.05277e-101	0.7703	0.407	0.1	6.91659e-97	4	GRCh38_EZR
4.08607e-100	0.886973	0.768	0.366	1.37676e-95	4	GRCh38_EIF3M
8.29643e-100	-0.634367	0.933	0.977	2.7954e-95	4	GRCh38_RPL24
1.24087e-98	-0.628959	0.942	0.974	4.18099e-94	4	GRCh38_RPS20
4.07509e-98	0.748486	0.502	0.142	1.37306e-93	4	GRCh38_TCEAL3
1.02955e-97	-0.6281	0.933	0.975	3.46897e-93	4	GRCh38_RPL7A
1.07952e-96	0.734698	0.458	0.121	3.63733e-92	4	GRCh38_GSN
6.11306e-96	0.713115	0.343	0.076	2.05974e-91	4	GRCh38_CTD-2034I4.2
6.20876e-96	0.758858	0.355	0.079	2.09198e-91	4	GRCh38_NDRG2
1.43103e-95	0.903454	0.599	0.203	4.82171e-91	4	GRCh38_TCF21
3.91349e-95	-0.597752	0.948	0.98	1.31861e-90	4	GRCh38_RPL5
7.23311e-95	-0.429118	1	1	2.43713e-90	4	GRCh38_RPL21
9.78046e-95	0.958934	0.454	0.125	3.29543e-90	4	GRCh38_NPW
4.61721e-94	-0.494971	0.988	0.996	1.55572e-89	4	GRCh38_RPS23
9.57762e-94	0.631803	0.264	0.046	3.22708e-89	4	GRCh38_ARHGEF12
1.04528e-93	-0.528978	0.972	0.992	3.52198e-89	4	GRCh38_RPS24
4.09251e-93	-1.28627	0.425	0.767	1.37893e-88	4	GRCh38_SULT1E1
7.60418e-93	-0.545033	0.986	0.996	2.56215e-88	4	GRCh38_TMSB10
1.22885e-92	0.880797	0.681	0.281	4.14049e-88	4	GRCh38_HSP90B1
1.04741e-91	0.679197	0.286	0.055	3.52915e-87	4	GRCh38_LAMB2
8.61859e-91	0.598043	0.26	0.046	2.90395e-86	4	GRCh38_FYN
1.19618e-90	0.732475	0.375	0.094	4.0304e-86	4	GRCh38_TSTD1
2.70088e-90	-0.445346	0.996	0.999	9.10033e-86	4	GRCh38_RPLP1
6.62866e-90	0.855166	0.645	0.253	2.23346e-85	4	GRCh38_DDX17
1.09707e-89	0.687476	0.282	0.056	3.69646e-85	4	GRCh38_LGALS3BP
4.47479e-89	-1.20926	0.48	0.804	1.50774e-84	4	GRCh38_TAGLN
1.56238e-87	0.735508	0.607	0.207	5.26428e-83	4	GRCh38_PDLIM2
1.31821e-85	0.60305	0.258	0.048	4.44156e-81	4	GRCh38_CADM1
2.84284e-85	0.789776	0.659	0.275	9.57868e-81	4	GRCh38_FKBP2
3.1091e-85	-0.517868	0.972	0.988	1.04758e-80	4	GRCh38_RPS13
3.15521e-85	-0.439249	0.998	0.999	1.06312e-80	4	GRCh38_ACTB
1.49153e-84	0.738663	0.413	0.115	5.02555e-80	4	GRCh38_RBMS1
2.0303e-84	0.739352	0.488	0.157	6.8409e-80	4	GRCh38_CD151
2.10031e-84	-0.505422	0.978	0.984	7.0768e-80	4	GRCh38_RPS9
3.35602e-84	0.58144	0.272	0.053	1.13078e-79	4	GRCh38_SNCA
3.51111e-84	-0.502267	0.98	0.991	1.18303e-79	4	GRCh38_RPL9
2.65209e-83	-0.562168	0.938	0.973	8.93595e-79	4	GRCh38_RPS5
5.68276e-82	-0.557907	0.94	0.969	1.91475e-77	4	GRCh38_RPL28
3.23051e-81	0.718629	0.31	0.072	1.08849e-76	4	GRCh38_PLXNB2
1.04077e-80	-0.490766	0.968	0.985	3.50678e-76	4	GRCh38_RPS7
9.77658e-80	0.685429	0.911	0.627	3.29412e-75	4	GRCh38_MYL9
4.02534e-79	0.586726	0.284	0.061	1.3563e-74	4	GRCh38_TMCO3
5.86716e-78	-0.555802	0.917	0.964	1.97688e-73	4	GRCh38_GNB2L1
3.46346e-77	-0.462127	0.984	0.992	1.16698e-72	4	GRCh38_RPL26
3.50192e-77	0.688866	0.298	0.067	1.17994e-72	4	GRCh38_SAMD11
3.86887e-77	-0.441614	0.998	0.999	1.30358e-72	4	GRCh38_RPL34
5.90344e-77	0.73565	0.482	0.162	1.9891e-72	4	GRCh38_PABPN1
8.47783e-77	-0.597313	0.913	0.962	2.85652e-72	4	GRCh38_HNRNPA1
1.05782e-76	0.683734	0.306	0.072	3.56423e-72	4	GRCh38_STT3B
2.47097e-76	-0.489035	0.962	0.985	8.32568e-72	4	GRCh38_RPL8
3.04233e-76	-0.506128	0.946	0.978	1.02508e-71	4	GRCh38_RPL29
3.99835e-76	-1.07743	0.442	0.726	1.34721e-71	4	GRCh38_MDK
7.01692e-76	0.762211	0.607	0.245	2.36428e-71	4	GRCh38_HSPA5
7.40284e-76	-0.43574	0.984	0.996	2.49431e-71	4	GRCh38_RPL10A
1.3724e-75	0.734449	0.444	0.143	4.62418e-71	4	GRCh38_KTN1
2.17235e-75	0.767097	0.635	0.273	7.31951e-71	4	GRCh38_PLD3
9.23726e-75	-0.684722	0.883	0.935	3.1124e-70	4	GRCh38_FTL
5.22856e-73	-1.10673	0.391	0.703	1.76171e-68	4	GRCh38_IGF2
7.1074e-73	0.623868	0.351	0.093	2.39477e-68	4	GRCh38_CAST
8.24336e-73	0.625679	0.335	0.087	2.77752e-68	4	GRCh38_MUM1
3.55582e-72	0.72808	0.419	0.134	1.1981e-67	4	GRCh38_CANX
5.19551e-72	-0.504615	0.974	0.987	1.75058e-67	4	GRCh38_RPL31
1.00186e-70	-0.416181	0.986	0.995	3.37565e-66	4	GRCh38_RPS15
1.22731e-70	0.654427	0.359	0.102	4.13529e-66	4	GRCh38_RSRP1
2.62365e-70	0.608848	0.3	0.073	8.84012e-66	4	GRCh38_FBXO21
5.36825e-70	0.719226	0.405	0.129	1.80878e-65	4	GRCh38_TMED4
1.18399e-69	-0.346747	1	1	3.98935e-65	4	GRCh38_TMSB4X
1.26029e-69	0.755868	0.482	0.171	4.24641e-65	4	GRCh38_TXNIP
3.5725e-69	-0.693154	0.812	0.914	1.20372e-64	4	GRCh38_STMN1
3.59073e-69	-0.615221	0.835	0.928	1.20986e-64	4	GRCh38_NPM1
3.97002e-68	0.711445	0.631	0.281	1.33766e-63	4	GRCh38_PDIA3
7.75139e-68	0.619801	0.296	0.075	2.61175e-63	4	GRCh38_TMEM106B
9.57921e-68	0.648286	0.335	0.092	3.22762e-63	4	GRCh38_DAB2
1.61446e-67	-0.432569	0.98	0.994	5.43976e-63	4	GRCh38_RPS15A
1.3594e-66	0.692354	0.577	0.236	4.58037e-62	4	GRCh38_PSAP
1.52581e-65	0.66414	0.516	0.2	5.14106e-61	4	GRCh38_ATP6V0B
4.30911e-65	0.684285	0.407	0.134	1.45191e-60	4	GRCh38_GABPB1-AS1
1.39727e-64	0.63303	0.351	0.105	4.70795e-60	4	GRCh38_REEP5
9.8267e-64	0.677305	0.433	0.151	3.31101e-59	4	GRCh38_CD59
7.94498e-62	0.540081	0.256	0.062	2.67698e-57	4	GRCh38_PON2
1.75251e-61	-0.532907	0.909	0.953	5.90489e-57	4	GRCh38_NACA
7.55583e-61	0.616132	0.325	0.093	2.54586e-56	4	GRCh38_UBL7
7.96498e-59	0.534437	0.252	0.061	2.68372e-54	4	GRCh38_CA11
1.54432e-58	0.606427	0.343	0.106	5.20343e-54	4	GRCh38_ATP1A1
2.03726e-58	0.644154	0.389	0.129	6.86434e-54	4	GRCh38_BTG2
3.23896e-58	0.483604	0.327	0.094	1.09133e-53	4	GRCh38_C6orf203
5.16126e-58	0.557345	0.865	0.567	1.73903e-53	4	GRCh38_SPARC
8.76397e-58	0.57028	0.333	0.1	2.95293e-53	4	GRCh38_SPTAN1
1.73172e-57	0.5939	0.335	0.104	5.83485e-53	4	GRCh38_CTSD
1.73717e-57	0.689904	0.657	0.317	5.85322e-53	4	GRCh38_IGFBP2
2.30313e-57	-0.44466	0.94	0.979	7.76018e-53	4	GRCh38_RPS17
2.97316e-57	0.609638	0.635	0.284	1.00178e-52	4	GRCh38_BSG
9.25056e-57	-0.420344	0.958	0.978	3.11688e-52	4	GRCh38_RPL18
1.38819e-56	0.542838	0.351	0.112	4.67736e-52	4	GRCh38_EMC7
6.85181e-55	-0.330797	0.996	0.998	2.30865e-50	4	GRCh38_RPS27A
9.26508e-55	-0.393908	0.976	0.988	3.12178e-50	4	GRCh38_RPL23A
1.88144e-54	0.593296	0.351	0.113	6.33932e-50	4	GRCh38_CITED2
2.7097e-54	0.54522	0.292	0.083	9.13007e-50	4	GRCh38_UNC119
4.32348e-54	-0.594412	0.867	0.925	1.45675e-49	4	GRCh38_TUBB
8.71374e-54	0.679193	0.738	0.415	2.93601e-49	4	GRCh38_FOS
1.17613e-53	-0.521731	0.861	0.93	3.96284e-49	4	GRCh38_RPS11
1.17855e-53	-0.524062	0.865	0.926	3.97102e-49	4	GRCh38_RPSA
4.7178e-53	0.592457	0.454	0.171	1.58962e-48	4	GRCh38_TUBB2A
6.04351e-53	0.578245	0.321	0.103	2.0363e-48	4	GRCh38_POLR2J3
1.73065e-52	-0.38109	0.982	0.987	5.83124e-48	4	GRCh38_RPL19
1.75993e-52	0.553051	0.558	0.243	5.92992e-48	4	GRCh38_N4BP2L2
1.76945e-52	0.497707	0.258	0.07	5.96198e-48	4	GRCh38_HOTAIRM1
2.55446e-52	-1.04158	0.317	0.603	8.60701e-48	4	GRCh38_CSRP2
7.39738e-52	0.545551	0.278	0.081	2.49247e-47	4	GRCh38_TTC14
1.80701e-51	0.371164	0.998	0.956	6.08853e-47	4	GRCh38_MT-CO1
4.40092e-51	-0.414891	0.948	0.972	1.48285e-46	4	GRCh38_RPL30
2.21897e-50	-0.426275	0.933	0.967	7.47658e-46	4	GRCh38_RPLP2
2.73232e-50	0.487595	0.325	0.104	9.20627e-46	4	GRCh38_NME3
3.85262e-50	0.567642	0.286	0.088	1.2981e-45	4	GRCh38_SLC3A2
6.2392e-50	0.532971	0.26	0.074	2.10224e-45	4	GRCh38_DNAJB9
7.16159e-50	0.576235	0.847	0.556	2.41302e-45	4	GRCh38_ATPIF1
3.80471e-49	-0.504971	0.855	0.911	1.28196e-44	4	GRCh38_RPL4
8.92214e-49	0.561193	0.359	0.128	3.00623e-44	4	GRCh38_SELT
1.58458e-48	-1.35636	0.359	0.608	5.33909e-44	4	GRCh38_COL1A1
6.307e-48	0.344962	0.996	0.951	2.12508e-43	4	GRCh38_MT-CO2
6.31901e-48	-1.0167	0.274	0.561	2.12913e-43	4	GRCh38_TPM2
3.29615e-47	0.548505	0.776	0.474	1.1106e-42	4	GRCh38_PRDX6
5.53151e-47	0.545241	0.401	0.152	1.86379e-42	4	GRCh38_ARMCX3
2.20917e-46	0.551284	0.379	0.143	7.44359e-42	4	GRCh38_TSPAN3
2.99224e-46	0.542231	0.468	0.196	1.0082e-41	4	GRCh38_YBX3
3.90241e-46	0.554514	0.48	0.208	1.31488e-41	4	GRCh38_UBXN4
4.90153e-46	0.581591	0.337	0.117	1.65152e-41	4	GRCh38_GOLIM4
9.2931e-46	0.552581	0.367	0.136	3.13122e-41	4	GRCh38_MARCH6
1.02681e-44	0.548087	0.635	0.321	3.45973e-40	4	GRCh38_SEC62
1.36283e-43	0.455244	0.28	0.086	4.59191e-39	4	GRCh38_MYLK
1.59532e-43	-1.11112	0.317	0.572	5.37527e-39	4	GRCh38_ACTA2
1.83382e-43	0.549556	0.472	0.21	6.17888e-39	4	GRCh38_SARAF
1.99299e-43	-1.45152	0.244	0.503	6.71519e-39	4	GRCh38_IGFBP5
7.20336e-43	0.461193	0.288	0.095	2.4271e-38	4	GRCh38_HERPUD1
9.61545e-43	0.496722	0.347	0.128	3.23983e-38	4	GRCh38_RBPMS
1.41585e-42	-0.941274	0.24	0.522	4.77057e-38	4	GRCh38_MARCKS
1.74507e-42	0.482132	0.272	0.089	5.87984e-38	4	GRCh38_SERINC1
2.06014e-42	0.688054	0.784	0.541	6.94145e-38	4	GRCh38_ID3
3.14533e-42	-0.552979	0.758	0.846	1.05979e-37	4	GRCh38_YBX1
3.21051e-42	-0.957029	0.234	0.512	1.08175e-37	4	GRCh38_CRABP2
5.48454e-42	0.569983	0.621	0.329	1.84796e-37	4	GRCh38_CALR
5.5577e-42	0.458974	0.266	0.084	1.87261e-37	4	GRCh38_LRRFIP1
5.56127e-42	-0.34425	0.984	0.992	1.87381e-37	4	GRCh38_RPL35A
5.57256e-42	0.480452	0.288	0.097	1.87762e-37	4	GRCh38_C5orf15
3.78928e-41	-0.420808	0.923	0.954	1.27676e-36	4	GRCh38_RPS25
4.58769e-41	0.469998	0.298	0.104	1.54578e-36	4	GRCh38_DDRGK1
9.78999e-41	-0.434801	0.923	0.942	3.29864e-36	4	GRCh38_RPL27
1.06437e-40	-0.766092	0.456	0.653	3.58628e-36	4	GRCh38_RBP1
2.23781e-40	0.461616	0.498	0.222	7.54007e-36	4	GRCh38_RDX
2.73508e-40	0.508965	0.643	0.351	9.21559e-36	4	GRCh38_GABARAPL2
4.52916e-40	0.454506	0.381	0.153	1.52606e-35	4	GRCh38_TECR
5.65362e-40	0.445112	0.254	0.079	1.90493e-35	4	GRCh38_DLC1
5.99016e-40	-0.580322	0.688	0.779	2.01833e-35	4	GRCh38_LDHB
8.88329e-40	-1.02202	0.157	0.438	2.99314e-35	4	GRCh38_NUPR1
1.85987e-39	0.510598	0.669	0.376	6.26665e-35	4	GRCh38_NDUFA13
2.73829e-39	0.452247	0.276	0.091	9.22641e-35	4	GRCh38_ALCAM
3.46368e-39	-0.438683	0.901	0.925	1.16705e-34	4	GRCh38_CFL1
4.32788e-39	0.47498	0.665	0.351	1.45824e-34	4	GRCh38_CST3
5.45021e-39	0.436225	0.3	0.107	1.83639e-34	4	GRCh38_RPN1
5.47709e-39	0.40955	0.302	0.106	1.84545e-34	4	GRCh38_TMEM18
5.54047e-39	0.499096	0.56	0.274	1.86681e-34	4	GRCh38_TMBIM6
6.5727e-39	-1.16792	0.208	0.464	2.21461e-34	4	GRCh38_PTN
8.6969e-39	0.460636	0.591	0.293	2.93033e-34	4	GRCh38_PNISR
9.48838e-39	0.456144	0.27	0.092	3.19702e-34	4	GRCh38_CTSL
1.05609e-38	0.488033	0.379	0.156	3.5584e-34	4	GRCh38_TMBIM4
1.21343e-38	0.37686	0.579	0.277	4.08854e-34	4	GRCh38_SAT1
1.5006e-38	-0.404144	0.925	0.936	5.05613e-34	4	GRCh38_RPL23
2.36088e-38	-0.336403	0.992	0.99	7.95474e-34	4	GRCh38_MYL6
2.59134e-38	0.514439	0.349	0.14	8.73125e-34	4	GRCh38_TMEM205
6.08971e-38	0.53038	0.585	0.306	2.05187e-33	4	GRCh38_SON
1.84679e-37	0.444085	0.28	0.098	6.22257e-33	4	GRCh38_GINM1
1.55556e-36	0.382874	0.256	0.086	5.24131e-32	4	GRCh38_SLC25A4
2.199e-36	0.45475	0.419	0.185	7.40932e-32	4	GRCh38_OCIAD1
3.54912e-36	0.515764	0.472	0.227	1.19584e-31	4	GRCh38_ITGB1
3.5736e-36	0.454138	0.298	0.111	1.20409e-31	4	GRCh38_TMEM179B
9.76883e-36	0.474837	0.587	0.308	3.29151e-31	4	GRCh38_NDUFC1
2.29409e-35	0.414345	0.278	0.099	7.72971e-31	4	GRCh38_DPM3
2.36362e-35	-1.25867	0.405	0.587	7.96399e-31	4	GRCh38_COL3A1
4.52822e-35	0.447506	0.429	0.194	1.52574e-30	4	GRCh38_NDFIP1
9.32098e-35	0.46577	0.272	0.099	3.14061e-30	4	GRCh38_NUCB1
1.14331e-34	0.428435	0.462	0.213	3.85227e-30	4	GRCh38_PCBD1
1.74738e-34	-0.921783	0.109	0.371	5.88763e-30	4	GRCh38_TUBB2B
2.0266e-34	0.443157	0.448	0.206	6.82843e-30	4	GRCh38_COX14
1.75153e-33	0.482479	0.331	0.137	5.9016e-29	4	GRCh38_LRPAP1
1.98094e-33	0.414113	0.835	0.566	6.67456e-29	4	GRCh38_ATP6V1G1
6.00024e-33	-0.917786	0.185	0.424	2.02172e-28	4	GRCh38_TCEAL7
6.04692e-33	-0.515523	0.657	0.765	2.03745e-28	4	GRCh38_MARCKSL1
6.04716e-33	0.418347	0.286	0.109	2.03753e-28	4	GRCh38_TRAM1
8.23255e-33	0.434344	0.294	0.113	2.77388e-28	4	GRCh38_TSPAN4
9.14893e-33	-0.746735	0.391	0.578	3.08264e-28	4	GRCh38_TPM4
1.00628e-32	0.650026	0.52	0.278	3.39055e-28	4	GRCh38_ID1
1.27408e-32	-0.384424	0.992	0.991	4.29289e-28	4	GRCh38_RPL39
1.43155e-32	-0.982072	0.194	0.431	4.82345e-28	4	GRCh38_PLAC9
2.25605e-32	0.446317	0.28	0.108	7.60153e-28	4	GRCh38_DAZAP2
3.12039e-32	0.442036	0.306	0.119	1.05138e-27	4	GRCh38_ZNF503
4.60653e-32	-0.675975	0.52	0.662	1.55212e-27	4	GRCh38_HSPB1
5.45204e-32	-1.02284	0.069	0.31	1.83701e-27	4	GRCh38_VCAN
6.45661e-32	0.49139	0.486	0.249	2.17549e-27	4	GRCh38_TMEM59
6.8636e-32	-0.543711	0.71	0.786	2.31262e-27	4	GRCh38_TXN
9.51349e-32	0.43799	0.292	0.115	3.20547e-27	4	GRCh38_SQSTM1
1.07575e-31	0.425513	0.597	0.326	3.62463e-27	4	GRCh38_ANAPC16
1.20094e-31	0.267302	0.99	0.964	4.04646e-27	4	GRCh38_MT-CO3
2.96511e-31	-0.296226	0.97	0.985	9.99064e-27	4	GRCh38_NGFRAP1
4.07409e-31	0.423487	0.264	0.099	1.37272e-26	4	GRCh38_THUMPD3-AS1
4.44405e-31	0.441782	0.379	0.17	1.49738e-26	4	GRCh38_FAM133B
6.88727e-31	0.365772	0.562	0.293	2.3206e-26	4	GRCh38_TUBB4B
1.74386e-30	-1.03802	0.218	0.435	5.87577e-26	4	GRCh38_MGP
2.02873e-30	-0.464889	0.766	0.817	6.83561e-26	4	GRCh38_PPDPF
2.08081e-30	0.427327	0.516	0.262	7.01108e-26	4	GRCh38_BEX2
2.08285e-30	-0.551321	0.528	0.717	7.01795e-26	4	GRCh38_TPM1
2.64978e-30	0.38062	0.532	0.273	8.92816e-26	4	GRCh38_PNKD
3.12311e-30	-1.00348	0.155	0.381	1.0523e-25	4	GRCh38_TGFBI
7.29093e-30	0.344844	0.264	0.098	2.4566e-25	4	GRCh38_RFC1
8.14717e-30	-1.08657	0.321	0.515	2.74511e-25	4	GRCh38_COL1A2
1.81282e-29	0.452862	0.371	0.17	6.10813e-25	4	GRCh38_CHD4
6.77028e-29	-0.412762	0.869	0.884	2.28118e-24	4	GRCh38_GSTP1
7.93718e-29	0.418129	0.389	0.181	2.67435e-24	4	GRCh38_PUF60
1.13975e-28	-1.03864	0.161	0.386	3.84028e-24	4	GRCh38_CRABP1
1.24828e-28	0.387657	0.552	0.299	4.20597e-24	4	GRCh38_SPCS2
2.98755e-28	0.41319	0.319	0.138	1.00662e-23	4	GRCh38_BBX
3.16515e-28	-0.921746	0.177	0.395	1.06646e-23	4	GRCh38_TMSB15A
3.58689e-28	0.493576	0.256	0.102	1.20857e-23	4	GRCh38_COL4A2
4.40586e-28	0.415043	0.48	0.25	1.48451e-23	4	GRCh38_SELK
4.98179e-28	-0.301082	0.956	0.977	1.67856e-23	4	GRCh38_H3F3A
5.50812e-28	0.415656	0.45	0.227	1.85591e-23	4	GRCh38_PET100
7.85685e-28	-0.413939	0.859	0.903	2.64729e-23	4	GRCh38_RPL37
1.14488e-27	-0.935083	0.141	0.359	3.85755e-23	4	GRCh38_MEIS2
1.31673e-27	0.36494	0.252	0.097	4.43661e-23	4	GRCh38_YPEL3
2.91942e-27	-0.431805	0.772	0.821	9.83668e-23	4	GRCh38_SLC25A6
2.92118e-27	0.359132	0.298	0.126	9.84261e-23	4	GRCh38_VIMP
3.69354e-27	0.415106	0.371	0.175	1.2445e-22	4	GRCh38_ATP6AP2
1.35236e-26	-0.369448	0.877	0.89	4.55665e-22	4	GRCh38_UBA52
1.64871e-26	0.369223	0.312	0.138	5.55516e-22	4	GRCh38_RPN2
1.70578e-26	-0.898994	0.161	0.371	5.74746e-22	4	GRCh38_MFAP4
3.33213e-26	0.502376	0.278	0.119	1.12273e-21	4	GRCh38_MDM4
3.89516e-26	-0.773883	0.119	0.34	1.31243e-21	4	GRCh38_UCHL1
4.54648e-26	-0.391675	0.815	0.865	1.53189e-21	4	GRCh38_BTF3
4.9533e-26	-0.82251	0.095	0.308	1.66896e-21	4	GRCh38_MDFI
7.06554e-26	-0.300442	0.966	0.968	2.38066e-21	4	GRCh38_RPS16
7.26652e-26	0.392318	0.339	0.159	2.44838e-21	4	GRCh38_BCAP31
1.21091e-25	0.373457	0.579	0.325	4.08003e-21	4	GRCh38_NR2F2
1.59141e-25	-0.619918	0.484	0.619	5.36209e-21	4	GRCh38_CNN3
1.9065e-25	0.437186	0.329	0.153	6.42375e-21	4	GRCh38_IGF2BP2
2.10681e-25	0.380995	0.361	0.172	7.09868e-21	4	GRCh38_TMEM50A
3.53689e-25	0.359866	0.274	0.117	1.19172e-20	4	GRCh38_GLG1
5.66668e-25	0.405461	0.448	0.228	1.90933e-20	4	GRCh38_IGFBP4
1.19831e-24	0.335159	0.282	0.119	4.03759e-20	4	GRCh38_MAZ
1.96165e-24	0.345081	0.786	0.574	6.60959e-20	4	GRCh38_HMGN3
2.12812e-24	0.373232	0.476	0.259	7.1705e-20	4	GRCh38_RCN2
2.28359e-24	0.365709	0.327	0.151	7.69434e-20	4	GRCh38_PCMT1
2.39699e-24	0.37592	0.536	0.305	8.07643e-20	4	GRCh38_RBM39
3.49591e-24	-1.07786	0.151	0.349	1.17791e-19	4	GRCh38_SFRP2
3.83126e-24	0.390797	0.306	0.141	1.29091e-19	4	GRCh38_AKAP9
6.66487e-24	0.308518	0.569	0.312	2.24566e-19	4	GRCh38_TSC22D1
7.16752e-24	0.385204	0.29	0.131	2.41502e-19	4	GRCh38_PSMA3-AS1
2.12896e-23	0.321284	0.286	0.126	7.17331e-19	4	GRCh38_COX17
2.40502e-23	-0.341856	0.861	0.862	8.10347e-19	4	GRCh38_PFDN5
4.97592e-23	0.314141	0.861	0.636	1.67659e-18	4	GRCh38_MT-ND3
6.22517e-23	0.363282	0.357	0.173	2.09751e-18	4	GRCh38_ADD3
1.29682e-22	0.3362	0.407	0.209	4.36951e-18	4	GRCh38_CTNNA1
1.54548e-22	0.354003	0.379	0.193	5.20735e-18	4	GRCh38_CD164
2.38391e-22	-0.830027	0.163	0.353	8.03234e-18	4	GRCh38_CXCL12
2.73116e-22	0.373811	0.315	0.149	9.20236e-18	4	GRCh38_ARF6
3.97114e-22	0.329933	0.401	0.209	1.33804e-17	4	GRCh38_TAX1BP1
6.28201e-22	0.338459	0.292	0.133	2.11666e-17	4	GRCh38_CTTN
6.95375e-22	-0.75913	0.067	0.251	2.34299e-17	4	GRCh38_GNG11
7.03086e-22	0.314423	0.317	0.149	2.36898e-17	4	GRCh38_CIB1
8.04527e-22	-0.612211	0.456	0.591	2.71077e-17	4	GRCh38_SOX4
8.59896e-22	0.330593	0.47	0.259	2.89734e-17	4	GRCh38_PDIA6
9.07195e-22	0.333616	0.405	0.21	3.0567e-17	4	GRCh38_GSTA4
1.13109e-21	0.354199	0.435	0.235	3.8111e-17	4	GRCh38_YWHAZ
1.92576e-21	0.342759	0.498	0.281	6.48865e-17	4	GRCh38_PSME1
1.96708e-21	0.353083	0.323	0.158	6.62789e-17	4	GRCh38_PRRC2C
2.05024e-21	-0.370847	0.835	0.859	6.90808e-17	4	GRCh38_SUMO2
2.59532e-21	-0.636726	0.361	0.507	8.74467e-17	4	GRCh38_C12orf57
3.47815e-21	0.287268	0.306	0.143	1.17193e-16	4	GRCh38_YPEL5
4.57981e-21	0.286768	0.298	0.138	1.54312e-16	4	GRCh38_CHMP4A
4.81047e-21	0.299073	0.29	0.133	1.62084e-16	4	GRCh38_C9orf142
4.8197e-21	0.310637	0.532	0.307	1.62395e-16	4	GRCh38_SRSF5
5.57865e-21	-0.714638	0.141	0.33	1.87967e-16	4	GRCh38_NFIB
5.6216e-21	0.326893	0.431	0.233	1.89414e-16	4	GRCh38_ARGLU1
6.93977e-21	0.365833	0.454	0.254	2.33829e-16	4	GRCh38_LUC7L3
8.66887e-21	0.345453	0.548	0.321	2.92089e-16	4	GRCh38_PCBP1
1.04897e-20	-0.728462	0.2	0.38	3.53442e-16	4	GRCh38_HN1
1.99942e-20	0.3606	0.669	0.443	6.73683e-16	4	GRCh38_NDUFA1
2.04786e-20	0.362906	0.405	0.222	6.90007e-16	4	GRCh38_EMC10
2.28823e-20	0.325132	0.504	0.289	7.70997e-16	4	GRCh38_NDN
2.68221e-20	0.343461	0.357	0.184	9.03743e-16	4	GRCh38_MTDH
3.00499e-20	-0.894232	0.157	0.331	1.0125e-15	4	GRCh38_ITM2A
4.78742e-20	0.324419	0.296	0.14	1.61307e-15	4	GRCh38_TSPYL1
4.88287e-20	0.330337	0.361	0.187	1.64524e-15	4	GRCh38_SRSF10
5.49041e-20	0.399412	0.595	0.385	1.84994e-15	4	GRCh38_EGR1
8.34719e-20	0.334562	0.607	0.389	2.8125e-15	4	GRCh38_TIMP1
9.10353e-20	0.296263	0.319	0.157	3.06734e-15	4	GRCh38_PNN
1.22345e-19	0.419164	0.546	0.333	4.1223e-15	4	GRCh38_JUNB
1.31217e-19	0.352945	0.351	0.185	4.42124e-15	4	GRCh38_TMCO1
1.37074e-19	-0.747777	0.157	0.328	4.61858e-15	4	GRCh38_GLIPR2
1.39144e-19	-0.533258	0.484	0.59	4.68832e-15	4	GRCh38_EIF3F
1.74181e-19	-0.369832	0.806	0.838	5.86886e-15	4	GRCh38_PPIA
1.83192e-19	-0.295866	0.956	0.947	6.17246e-15	4	GRCh38_RPL36
2.38243e-19	0.30027	0.625	0.389	8.02737e-15	4	GRCh38_PGRMC1
2.83365e-19	0.294553	0.488	0.276	9.5477e-15	4	GRCh38_TIMM17B
3.11368e-19	0.308691	0.768	0.552	1.04912e-14	4	GRCh38_COX5B
3.3919e-19	0.294338	0.319	0.158	1.14287e-14	4	GRCh38_PRMT2
3.80561e-19	0.337474	0.47	0.272	1.28226e-14	4	GRCh38_PPA1
5.14676e-19	0.293485	0.274	0.129	1.73415e-14	4	GRCh38_FBXO17
5.16736e-19	0.294763	0.5	0.29	1.74109e-14	4	GRCh38_VAPA
7.86249e-19	-0.270441	0.944	0.949	2.64919e-14	4	GRCh38_TPT1
1.09881e-18	0.282756	0.315	0.155	3.70233e-14	4	GRCh38_CDKN1C
1.23714e-18	-0.94795	0.101	0.269	4.16843e-14	4	GRCh38_POSTN
1.42384e-18	0.331607	0.577	0.358	4.7975e-14	4	GRCh38_S100A13
1.78672e-18	0.324897	0.266	0.127	6.02016e-14	4	GRCh38_C7orf55
1.89354e-18	0.300084	0.44	0.247	6.38008e-14	4	GRCh38_ARL3
2.46894e-18	-0.717273	0.107	0.276	8.31885e-14	4	GRCh38_FBLN1
2.79925e-18	0.291817	0.317	0.16	9.43181e-14	4	GRCh38_MPHOSPH8
2.83621e-18	-0.495693	0.514	0.614	9.55633e-14	4	GRCh38_SNRPE
3.65939e-18	0.260103	0.389	0.209	1.23299e-13	4	GRCh38_IP6K2
5.60245e-18	0.32199	0.365	0.2	1.88769e-13	4	GRCh38_CCDC12
1.05426e-17	0.302584	0.272	0.134	3.55223e-13	4	GRCh38_KRTCAP2
1.30711e-17	0.34686	0.274	0.138	4.40419e-13	4	GRCh38_PTTG1IP
1.545e-17	0.27	0.321	0.163	5.20574e-13	4	GRCh38_COA4
1.55734e-17	0.279474	0.264	0.127	5.24731e-13	4	GRCh38_TERF1
2.14298e-17	0.293504	0.264	0.128	7.22054e-13	4	GRCh38_CMTM6
2.84328e-17	0.250297	0.266	0.127	9.58014e-13	4	GRCh38_SRSF4
3.97264e-17	-0.673183	0.155	0.315	1.33854e-12	4	GRCh38_MLLT11
6.46977e-17	0.301413	0.252	0.122	2.17992e-12	4	GRCh38_CLTC
7.31161e-17	0.25089	0.256	0.122	2.46357e-12	4	GRCh38_RAB14
8.26469e-17	0.255744	0.256	0.123	2.78471e-12	4	GRCh38_NDUFV3
8.86612e-17	0.328648	0.407	0.236	2.98735e-12	4	GRCh38_SRRM2
9.23813e-17	0.260422	0.292	0.145	3.11269e-12	4	GRCh38_CMTM3
9.81794e-17	0.301308	0.403	0.229	3.30806e-12	4	GRCh38_ATRAID
1.29007e-16	-0.451574	0.591	0.658	4.34677e-12	4	GRCh38_EIF3E
1.30872e-16	0.296832	0.385	0.213	4.4096e-12	4	GRCh38_CBX6
1.6325e-16	-0.532601	0.841	0.835	5.50055e-12	4	GRCh38_TUBA1B
2.72995e-16	0.301234	0.327	0.175	9.19829e-12	4	GRCh38_UBA1
2.90502e-16	0.28824	0.585	0.378	9.78817e-12	4	GRCh38_NDUFC2
3.22005e-16	0.279222	0.319	0.17	1.08496e-11	4	GRCh38_SRSF6
3.33148e-16	-0.456719	0.585	0.633	1.12251e-11	4	GRCh38_RPS10
3.45919e-16	0.28699	0.407	0.24	1.16554e-11	4	GRCh38_TMED9
3.49064e-16	0.303464	0.252	0.123	1.17614e-11	4	GRCh38_DHX36
3.55461e-16	0.256822	0.323	0.172	1.19769e-11	4	GRCh38_VKORC1
3.78366e-16	0.322967	0.264	0.136	1.27486e-11	4	GRCh38_PDIA4
4.81725e-16	0.26274	0.317	0.167	1.62312e-11	4	GRCh38_TMEM14A
5.21375e-16	-0.562349	0.26	0.408	1.75672e-11	4	GRCh38_DDAH2
5.60835e-16	0.252018	0.282	0.144	1.88968e-11	4	GRCh38_ARL1
5.61863e-16	0.253721	0.268	0.134	1.89314e-11	4	GRCh38_ORMDL1
6.45069e-16	0.262803	0.552	0.347	2.1735e-11	4	GRCh38_TIMM8B
6.85616e-16	0.274244	0.252	0.125	2.31012e-11	4	GRCh38_TSPAN6
9.34261e-16	-0.344856	0.798	0.816	3.1479e-11	4	GRCh38_S100A11
1.11473e-15	-0.384926	0.917	0.895	3.75597e-11	4	GRCh38_HMGB1
1.18867e-15	0.280464	0.308	0.163	4.00509e-11	4	GRCh38_SBDS
1.2983e-15	0.260766	0.29	0.152	4.3745e-11	4	GRCh38_YIPF3
1.30889e-15	0.262759	0.278	0.143	4.41018e-11	4	GRCh38_SCAF11
1.331e-15	0.256749	0.353	0.193	4.48467e-11	4	GRCh38_SNRNP70
1.37458e-15	0.267424	0.329	0.178	4.63152e-11	4	GRCh38_TMEM219
1.40673e-15	0.257313	0.492	0.299	4.73982e-11	4	GRCh38_SEPT11
1.66662e-15	0.287823	0.357	0.195	5.6155e-11	4	GRCh38_LMNA
1.84934e-15	-0.513196	0.421	0.534	6.23118e-11	4	GRCh38_RHOC
2.07619e-15	0.269223	0.504	0.308	6.99553e-11	4	GRCh38_SEPT2
2.16252e-15	0.284091	0.476	0.29	7.28641e-11	4	GRCh38_NDUFA3
2.62916e-15	-0.278505	0.889	0.896	8.85868e-11	4	GRCh38_RPL22
2.94144e-15	-0.364403	0.754	0.777	9.9109e-11	4	GRCh38_HSP90AB1
3.78293e-15	0.26532	0.327	0.179	1.27462e-10	4	GRCh38_LINC00657
3.98184e-15	-0.444296	0.609	0.669	1.34164e-10	4	GRCh38_SEPT7
4.29072e-15	0.298536	0.391	0.23	1.44571e-10	4	GRCh38_GTF2I
1.21658e-14	-0.403936	0.611	0.656	4.09913e-10	4	GRCh38_EEF1B2
1.23998e-14	-0.588408	0.119	0.266	4.178e-10	4	GRCh38_GSTM3
1.28395e-14	-0.620445	0.159	0.305	4.32615e-10	4	GRCh38_FHL1
1.4272e-14	-0.576998	0.254	0.39	4.8088e-10	4	GRCh38_ARF4
2.12077e-14	0.274768	0.333	0.184	7.14571e-10	4	GRCh38_NLRP1
2.2004e-14	0.332208	0.825	0.663	7.41404e-10	4	GRCh38_IFITM3
6.20133e-14	0.264568	0.28	0.151	2.08948e-09	4	GRCh38_CNIH4
6.69593e-14	0.260073	0.28	0.151	2.25613e-09	4	GRCh38_PSENEN
6.88214e-14	0.276327	0.321	0.18	2.31887e-09	4	GRCh38_GPBP1
9.46756e-14	0.275847	0.29	0.159	3.19e-09	4	GRCh38_ATP6V0D1
1.00236e-13	-0.340529	0.685	0.708	3.37736e-09	4	GRCh38_ATP5O
1.29468e-13	-0.670987	0.214	0.342	4.36228e-09	4	GRCh38_CPE
1.46292e-13	0.272331	0.254	0.135	4.92916e-09	4	GRCh38_CCNL1
1.71713e-13	-0.55267	0.516	0.576	5.7857e-09	4	GRCh38_H2AFZ
2.87261e-13	0.253745	0.308	0.176	9.67896e-09	4	GRCh38_LMAN2
3.07673e-13	-0.369374	0.645	0.69	1.03667e-08	4	GRCh38_NAP1L1
3.40476e-13	0.252402	0.407	0.25	1.1472e-08	4	GRCh38_SEP15
4.62438e-13	-0.47513	0.421	0.519	1.55814e-08	4	GRCh38_SH3BGRL3
4.84997e-13	0.26241	0.692	0.499	1.63415e-08	4	GRCh38_BEX4
6.15146e-13	-0.542699	0.119	0.254	2.07267e-08	4	GRCh38_IDH2
6.9089e-13	0.269517	0.325	0.19	2.32788e-08	4	GRCh38_ATRX
7.55184e-13	0.267957	0.498	0.322	2.54452e-08	4	GRCh38_SPCS1
9.69248e-13	-0.325937	0.724	0.741	3.26578e-08	4	GRCh38_SNRPD2
1.17558e-12	0.289953	0.31	0.178	3.96099e-08	4	GRCh38_CYBA
2.11439e-12	-0.500837	0.321	0.437	7.12422e-08	4	GRCh38_CD99
2.60985e-12	0.276886	0.26	0.141	8.79362e-08	4	GRCh38_LTBP4
2.74886e-12	-0.452706	0.496	0.566	9.26201e-08	4	GRCh38_SEPW1
6.36267e-12	0.265315	0.254	0.141	2.14384e-07	4	GRCh38_LAMP1
6.53201e-12	-0.362633	0.639	0.654	2.2009e-07	4	GRCh38_UQCRH
7.28377e-12	-0.60799	0.139	0.261	2.45419e-07	4	GRCh38_NR2F1
8.76686e-12	-0.512541	0.282	0.397	2.95391e-07	4	GRCh38_NME4
1.60907e-11	-0.564497	0.258	0.365	5.42161e-07	4	GRCh38_SMS
2.11373e-11	-0.479628	0.363	0.456	7.122e-07	4	GRCh38_C14orf166
2.01519e-10	-0.321393	0.679	0.686	6.78999e-06	4	GRCh38_NDUFS5
4.13391e-10	-0.463995	0.377	0.46	1.39288e-05	4	GRCh38_AP2S1
5.3963e-10	-0.343421	0.554	0.596	1.81823e-05	4	GRCh38_PEBP1
5.97558e-10	0.323156	0.264	0.16	2.01341e-05	4	GRCh38_VMP1
7.13435e-10	-0.521664	0.161	0.27	2.40385e-05	4	GRCh38_BASP1
1.23268e-09	-0.515448	0.224	0.326	4.1534e-05	4	GRCh38_MFAP2
1.30366e-09	-0.755518	0.204	0.302	4.39254e-05	4	GRCh38_HMGB2
5.16095e-09	-0.448651	0.383	0.44	0.000173893	4	GRCh38_DBI
5.6598e-09	-0.400593	0.577	0.596	0.000190701	4	GRCh38_B2M
8.29779e-09	-0.404168	0.415	0.484	0.000279586	4	GRCh38_RBM3
1.16985e-08	-0.426323	0.496	0.534	0.000394171	4	GRCh38_CALD1
1.76326e-08	0.292778	0.599	0.464	0.000594114	4	GRCh38_JUN
2.32851e-08	-0.497776	0.155	0.254	0.000784568	4	GRCh38_CTSC
2.44046e-08	-0.269902	0.742	0.743	0.00082229	4	GRCh38_SUB1
2.67645e-08	-0.353651	0.514	0.54	0.000901803	4	GRCh38_SSR2
9.0473e-08	-0.263996	0.726	0.704	0.0030484	4	GRCh38_EEF1D
1.19174e-07	-0.386868	0.433	0.479	0.00401544	4	GRCh38_EIF3H
1.26956e-07	-0.425339	0.308	0.389	0.00427767	4	GRCh38_NME1
1.88073e-07	-0.251367	0.764	0.719	0.00633694	4	GRCh38_EEF2
2.17668e-07	-0.471607	0.19	0.274	0.00733411	4	GRCh38_SRM
2.33443e-07	-0.321352	0.637	0.629	0.00786564	4	GRCh38_RPS21
2.45647e-07	-0.32706	0.829	0.824	0.00827682	4	GRCh38_HMGN2
3.27146e-07	-0.427345	0.282	0.362	0.0110229	4	GRCh38_LDHA
3.46918e-07	-0.418633	0.276	0.353	0.011689	4	GRCh38_NENF
5.16854e-07	-0.341559	0.472	0.509	0.0174149	4	GRCh38_GUK1
6.8851e-07	-0.445654	0.25	0.328	0.0231987	4	GRCh38_FABP5
8.06829e-07	-0.350528	0.482	0.514	0.0271853	4	GRCh38_FKBP1A
1.31158e-06	-0.294699	0.621	0.613	0.0441925	4	GRCh38_SRSF3
1.65283e-06	-0.411037	0.337	0.393	0.0556905	4	GRCh38_NBEAL1
1.93397e-06	-0.397393	0.31	0.378	0.065163	4	GRCh38_FAM127A
3.93932e-06	-0.403761	0.365	0.413	0.132731	4	GRCh38_LSM5
4.24974e-06	-0.326916	0.498	0.519	0.143191	4	GRCh38_EIF3L
4.27263e-06	-0.405591	0.196	0.269	0.143962	4	GRCh38_CNN2
5.03262e-06	-0.261111	0.677	0.669	0.169569	4	GRCh38_PSMA7
6.86898e-06	-0.294095	0.609	0.601	0.231443	4	GRCh38_PHPT1
7.39618e-06	-0.364891	0.462	0.479	0.249207	4	GRCh38_LSM7
9.94051e-06	-0.391739	0.21	0.281	0.334936	4	GRCh38_SERPINH1
1.07988e-05	-0.401017	0.254	0.318	0.363854	4	GRCh38_MYL6B
1.7732e-05	-0.366105	0.288	0.346	0.597464	4	GRCh38_RAB34
1.91371e-05	-0.367463	0.462	0.481	0.644805	4	GRCh38_PFN2
5.45812e-05	-0.356151	0.282	0.336	1	4	GRCh38_GDI2
5.97328e-05	-0.341308	0.349	0.393	1	4	GRCh38_ILF2
6.01847e-05	-0.253406	0.641	0.624	1	4	GRCh38_TCEAL8
9.33702e-05	-0.350402	0.21	0.273	1	4	GRCh38_CDK4
9.9621e-05	-0.314396	0.413	0.441	1	4	GRCh38_YWHAQ
0.000105979	-0.273951	0.619	0.593	1	4	GRCh38_RAN
0.000112861	-0.330582	0.45	0.464	1	4	GRCh38_PDLIM7
0.000160425	-0.297966	0.556	0.55	1	4	GRCh38_PRDX1
0.000191895	-0.308851	0.353	0.4	1	4	GRCh38_RPL17
0.000201029	-0.330671	0.258	0.314	1	4	GRCh38_PAFAH1B3
0.000208328	-0.369492	0.216	0.27	1	4	GRCh38_IMPDH2
0.000216997	-0.304929	0.353	0.397	1	4	GRCh38_SERBP1
0.000266946	-0.328176	0.534	0.528	1	4	GRCh38_RANBP1
0.000278373	-0.336902	0.329	0.367	1	4	GRCh38_FKBP3
0.000313179	-0.291499	0.409	0.446	1	4	GRCh38_ID2
0.000320249	-0.324702	0.5	0.49	1	4	GRCh38_SNRPD1
0.000357826	-0.36121	0.288	0.337	1	4	GRCh38_DCN
0.000629081	-0.279898	0.335	0.371	1	4	GRCh38_GLTSCR2
0.000688605	-0.30063	0.609	0.565	1	4	GRCh38_RPL36A
0.000928924	-0.295691	0.276	0.321	1	4	GRCh38_GNB2
0.00100741	-0.273825	0.546	0.524	1	4	GRCh38_MRPL51
0.00127458	-0.362928	0.27	0.304	1	4	GRCh38_AP3S1
0.00129786	-0.253633	0.429	0.454	1	4	GRCh38_ESD
0.00130778	-0.310988	0.343	0.372	1	4	GRCh38_NUTF2
0.00131927	-0.262259	0.562	0.553	1	4	GRCh38_CDC42
0.00153841	-0.324094	0.333	0.36	1	4	GRCh38_ANXA5
0.00162581	-0.257317	0.534	0.524	1	4	GRCh38_ZNF428
0.00177755	-0.336874	0.343	0.366	1	4	GRCh38_SH3BGRL
0.00330555	-0.257136	0.409	0.425	1	4	GRCh38_CALM3
0.00395231	-0.283663	0.349	0.371	1	4	GRCh38_SIVA1
0.00467344	-0.255869	0.468	0.463	1	4	GRCh38_PSMB7
0.00492224	-0.321632	0.288	0.313	1	4	GRCh38_LSM4
0.00564257	-0.297009	0.339	0.355	1	4	GRCh38_PRELID1
0.0069061	-0.305576	0.238	0.269	1	4	GRCh38_GLO1
0.00695679	-0.261139	0.329	0.351	1	4	GRCh38_GPX1
0.00769392	-0.250263	0.337	0.358	1	4	GRCh38_BTG1
0.0084466	-0.2732	0.379	0.39	1	4	GRCh38_EIF4A1
0	3.16961	0.787	0.073	0	5	GRCh38_ACTC1
0	2.45437	0.394	0.029	0	5	GRCh38_MYLPF
0	2.35391	0.527	0.016	0	5	GRCh38_MYOG
0	1.97173	0.377	0.016	0	5	GRCh38_MYL1
0	1.91863	0.522	0.023	0	5	GRCh38_MYL4
0	1.90868	0.518	0.041	0	5	GRCh38_TNNT1
0	1.65581	0.499	0.04	0	5	GRCh38_PDLIM3
0	1.35935	0.32	0.009	0	5	GRCh38_MRLN
0	1.16451	0.288	0.008	0	5	GRCh38_MYOD1
8.43958e-230	1.89703	0.475	0.065	2.84363e-225	5	GRCh38_TNNI1
2.52839e-194	1.773	0.582	0.131	8.51915e-190	5	GRCh38_CKB
1.55394e-99	1.3852	0.279	0.05	5.23585e-95	5	GRCh38_USP18
8.95437e-81	1.38779	0.288	0.064	3.01709e-76	5	GRCh38_NNAT
5.59486e-78	0.89541	0.823	0.534	1.88513e-73	5	GRCh38_TPM2
4.07041e-76	0.680652	0.936	0.836	1.37148e-71	5	GRCh38_PFN1
1.56362e-62	0.325381	1	0.999	5.26845e-58	5	GRCh38_RPS2
9.88952e-57	0.322257	0.996	0.993	3.33218e-52	5	GRCh38_RPL18A
6.58794e-53	0.427718	0.983	0.95	2.21974e-48	5	GRCh38_NACA
1.09973e-51	0.370838	0.994	0.97	3.70543e-47	5	GRCh38_RPS5
1.04006e-49	0.274757	1	0.998	3.50438e-45	5	GRCh38_RPS3A
9.07239e-48	0.821361	0.301	0.1	3.05685e-43	5	GRCh38_PPP1R14B
2.29592e-46	0.342097	0.991	0.972	7.73586e-42	5	GRCh38_RPL7A
7.11886e-46	0.274984	0.998	0.995	2.39863e-41	5	GRCh38_RPS3
4.58517e-43	-1.38393	0.9	0.936	1.54493e-38	5	GRCh38_MALAT1
2.4714e-42	0.752456	0.576	0.344	8.32712e-38	5	GRCh38_PKM
3.64511e-42	0.269144	1	0.997	1.22818e-37	5	GRCh38_RPS6
4.98397e-40	0.261779	1	0.999	1.6793e-35	5	GRCh38_RPS19
[truncated: 1,547 more rows]
